# Supplementary material for: Integrated Analysis of Transcriptome and Metabolome Reveals Metabolite Biosynthesis in Pigmented Potatoes
Source: Int J Mol Sci. 2026 Mar 23;27(6):2881. doi: 10.3390/ijms27062881 (PMC13026113; doi:10.3390/ijms27062881)
Supplement: Supplementary file 1 [file ijms-27-02881-s001.zip › TableS1.xlsx]

## Sheet: Sheet1
TableS1:Metabolites identified by metabolome.
ID	mz	rt	Formula	HMDB	CAS	KEGG COMPOUND ID	Super.Class	Class	Sub.Class	INCHIKEY	AG594_1	AG594_2	AG594_3	mean AG594	DG26_1	DG26_2	DG26_3	mean DG26	DJ247_1	DJ247_2	DJ247_3	mean DJ247
Ginsenoside Rh2 (S-FORM)	667.434	327.4	C36H62O8	HMDB0039544	78214-33-2		Terpenoids	Triterpenoids	Dammarane and Protostane triterpenoids	CKUVNOCSBYYHIS-UHFFFAOYSA-N	4.53148e+07	3.30737e+07	5.4128e+07	4.41722e+07	4.92233e+07	5.94555e+07	6.11086e+07	5.65958e+07	2.38109e+07	3.32127e+07	4.83275e+07	3.5117e+07
1,11-dihydroxy-1,2,6a,6b,9,9,12a-heptamethyl-10-oxo-3,4,5,6,6a,7,8,8a,11,12,13,14b-dodecahydro-2H-picene-4a-carboxylic acid	467.321	238	C30H46O5		176983-21-4		Terpenoids	Triterpenoids	Ursane and Taraxastane triterpenoids	LJORXTIGOHMBOS-UHFFFAOYSA-N	3.26455e+07	3.40289e+07	3.3691e+07	3.34552e+07	4.03767e+07	3.24522e+07	3.23143e+07	3.50478e+07	3.87191e+07	3.14958e+07	3.38037e+07	3.46729e+07
Liquidambaric lactone	469.334	238.2	C30H44O4				Terpenoids	Triterpenoids	Oleanane triterpenoids	ATQBPBZOVWXRTA-PNZWHSTPSA-N	2.19861e+07	2.1592e+07	2.26858e+07	2.2088e+07	2.70802e+07	2.21651e+07	2.17943e+07	2.36799e+07	2.69584e+07	2.18648e+07	2.42692e+07	2.43641e+07
28-Glucosyl-3b,23-dihydroxy-12,19(29)-ursadien-28-oate_3-arabinoside	765.437	235.3	C41H64O13	HMDB0037643	356785-73-4		Terpenoids	Triterpenoids	Ursane and Taraxastane triterpenoids	LJCUOMZSVKPSBW-UHFFFAOYSA-N	9.83894e+06	2.63862e+06	1.7123e+07	9.86684e+06	1.26597e+07	7.95769e+06	1.03362e+07	1.03179e+07	4.32754e+06	3.69816e+06	1.33886e+06	3.12152e+06
Obacunone	455.216	274.2	C26H30O7				Terpenoids	Triterpenoids	Limonoids	MAYJEFRPIKEYBL-OASIGRBWSA-N	9.37352e+06	8.60748e+06	1.04067e+07	9.46256e+06	1.51172e+07	1.51716e+07	1.65799e+07	1.56229e+07	1.67622e+07	1.76325e+07	2.05438e+07	1.83128e+07
Azadirachtin	759.22	344.6	C35H44O16				Terpenoids	Triterpenoids	Limonoids	FTNJWQUOZFUQQJ-NDAWSKJSSA-N	8.53489e+06	9.98337e+06	8.50223e+06	9.00683e+06	7.51873e+06	9.35087e+06	1.01798e+07	9.01648e+06	1.42852e+07	1.14476e+07	1.05528e+07	1.20952e+07
KHAYASIN	555.291	284.2	C32H42O8				Terpenoids	Triterpenoids	Limonoids	OVTKCGJIOHGDAN-HMQLAQMASA-N	4.18958e+06	6.51522e+06	5.0374e+06	5.2474e+06	1.32912e+07	1.13186e+07	1.06425e+07	1.17508e+07	1.97986e+07	1.46826e+07	1.65164e+07	1.69992e+07
3-Epioleanolic acid	455.353	310.7	C30H48O3	HMDB0036962	25499-90-5		Terpenoids	Triterpenoids	Oleanane triterpenoids	MIJYXULNPSFWEK-KDQGZELNSA-N	1.53644e+06	8.99337e+06	5.02274e+06	5.18418e+06	8.51521e+06	5.48077e+06	2.99594e+07	1.46518e+07	5.81753e+06	8.92319e+06	5.00877e+06	6.58317e+06
(4aS,6aS,6bR,10S,12aR)-10-hydroxy-2,2,6a,6b,9,9,12a-heptamethyl-1,3,4,5,6,6a,7,8,8a,10,11,12,13,14b-tetradecahydropicene-4a-carboxylic acid	455.353	310.7	C30H48O3		508-02-1		Terpenoids	Triterpenoids	Oleanane triterpenoids	MIJYXULNPSFWEK-FQRDBSNUSA-N	1.53644e+06	8.99337e+06	5.02274e+06	5.18418e+06	8.51521e+06	5.48077e+06	2.99594e+07	1.46518e+07	5.81753e+06	8.92319e+06	5.00877e+06	6.58317e+06
β-Boswellic acid	455.353	310.7	C30H48O3	HMDB0002388	631-69-6		Terpenoids	Triterpenoids	Serratane triterpenoids	NBGQZFQREPIKMG-PONOSELZSA-N	1.53644e+06	8.99337e+06	5.02274e+06	5.18418e+06	8.51521e+06	5.48077e+06	2.99594e+07	1.46518e+07	5.81753e+06	8.92319e+06	5.00877e+06	6.58317e+06
Ursolic acid	455.353	310.7	C30H48O3				Terpenoids	Triterpenoids	Ursane and Taraxastane triterpenoids	WCGUUGGRBIKTOS-GPOJBZKASA-N	1.53644e+06	8.99337e+06	5.02274e+06	5.18418e+06	8.51521e+06	5.48077e+06	2.99594e+07	1.46518e+07	5.81753e+06	8.92319e+06	5.00877e+06	6.58317e+06
3-Epiursolic Acid	455.353	310.7	C30H48O3				Terpenoids	Triterpenoids	Ursane and Taraxastane triterpenoids	WCGUUGGRBIKTOS-XHINXETDSA-N	1.53644e+06	8.99337e+06	5.02274e+06	5.18418e+06	8.51521e+06	5.48077e+06	2.99594e+07	1.46518e+07	5.81753e+06	8.92319e+06	5.00877e+06	6.58317e+06
Barringtogenol_C	491.372	315.5	C30H50O5	HMDB0034525	13844-01-4	C08931	Terpenoids	Triterpenoids	Oleanane triterpenoids	AYDKOFQQBHRXEW-UHFFFAOYSA-N	2.48874e+06	6.42695e+06	6.40751e+06	5.10773e+06	4.68616e+06	3.12112e+06	6.66012e+06	4.82246e+06	8.55588e+06	1.0941e+07	5.20451e+06	8.23381e+06
Ginsenoside compound K	623.451	310.8	C36H62O8				Terpenoids	Triterpenoids	Dammarane and Protostane triterpenoids	FVIZARNDLVOMSU-IRFFNABBSA-N	2.65431e+06	5.45331e+06	6.19654e+06	4.76805e+06	4.03607e+06	2.01736e+06	4.50245e+06	3.51863e+06	5.67669e+06	2.84314e+06	3.91587e+06	4.14523e+06
Deacetylgedunin	458.252	256.3	C26H32O6				Terpenoids	Triterpenoids	Limonoids	HCEYJYMNIQHPPK-DXTZDJJUSA-N	3.2515e+06	5.09575e+06	3.01927e+06	3.78884e+06	3.82371e+06	5.08102e+06	1.40718e+07	7.65884e+06	4.57091e+06	3.28985e+06	2.79767e+06	3.55281e+06
Ginsenoside F2	829.486	319.2	C42H72O13	HMDB0039545	62025-49-4		Terpenoids	Triterpenoids	Dammarane and Protostane triterpenoids	SWIROVJVGRGSPO-UHFFFAOYSA-N	2.7497e+06	1.90364e+06	3.31531e+06	2.65622e+06	6.10036e+06	6.9215e+06	7.4181e+06	6.81332e+06	4.3218e+06	4.21521e+06	5.6355e+06	4.72417e+06
Bruceine H	449.143	190	C20H26O10				Terpenoids	Triterpenoids	Quassinoids	QXKKRGMRXXMDDP-UHFFFAOYSA-N	2.47812e+06	1.88483e+06	2.93895e+06	2.43397e+06	1.62991e+06	2.08849e+07	2.12638e+07	1.45929e+07	8.20433e+06	4.22704e+06	3.59449e+06	5.34196e+06
Picrasin_G	393.188	190.5	C21H28O7				Terpenoids	Triterpenoids	Quassinoids	WUGDTWXOAUNOCM-NJECMDHZSA-N	3.22928e+06	1.68197e+06	2.14534e+06	2.3522e+06	1.40165e+06	1.02689e+06	1.08404e+06	1.17086e+06	4.82481e+06	3.01833e+06	3.98741e+06	3.94352e+06
Cucurbitacin E	579.291	275.9	C32H44O8				Terpenoids	Triterpenoids	Cucurbitane triterpenoids	NDYMQXYDSVBNLL-MUYMLXPFSA-N	1.40614e+06	2.86645e+06	2.21335e+06	2.16198e+06	8.52396e+06	7.22845e+06	6.84305e+06	7.53182e+06	3.23523e+07	3.01007e+07	1.12928e+07	2.45819e+07
Ginsenoside Rg5	765.479	326.4	C42H70O12				Terpenoids	Triterpenoids	Dammarane and Protostane triterpenoids	NJUXRKMKOFXMRX-UHFFFAOYSA-N	1.83027e+06	617168	2.25665e+06	1.56803e+06	1.50448e+06	1.85114e+06	2.30238e+06	1.886e+06	322130	604601	731774	552835
Estr-5-ene-3,11-dione, 17-[(1R,3E)-1,5-dihydroxy-1,5-dimethyl-2-oxo-3-hexen-1-yl]-2-(beta-D-glucopyranosyloxy)-16-hydroxy-4,4,9,14-tetramethyl-, (2beta,9beta,10alpha,16alpha,17beta)-	696.404	277.1	C36H54O12				Terpenoids	Triterpenoids	Cucurbitane triterpenoids	GOWXUGYRPHOTEQ-QYNXQQORSA-N	2.39067e+06	1.02066e+06	765382	1.39224e+06	5.99475e+06	6.02372e+06	5.17032e+06	5.72959e+06	6.19758e+06	5.95973e+06	2.83928e+06	4.99886e+06
Khivorin	609.269	304.5	C32H42O10				Terpenoids	Triterpenoids	Limonoids	ODLCLZLDYDHRGT-NEGPAABLSA-N	1.18185e+06	1.02365e+06	1.32521e+06	1.1769e+06	1.36175e+06	3.5276e+06	3.91665e+06	2.93533e+06	1.39962e+07	9.36101e+06	5.64083e+06	9.66601e+06
3-[(2-Acetamido-2-deoxyhexopyranosyl)oxy]-16-hydroxyolean-12-en-28-oic acid	698.431	298.7	C38H61NO9				Terpenoids	Triterpenoids	Oleanane triterpenoids	ZZVZUHRMTUSANL-UHFFFAOYSA-N	425070	719079	603580	582576	1.82084e+06	1.82765e+06	1.67533e+06	1.77461e+06	7.9773e+06	4.96482e+06	5.75117e+06	6.2311e+06
Celastrol	449.268	291.4	C29H38O4	HMDB0002385	34157-83-0		Terpenoids	Triterpenoids		KQJSQWZMSAGSHN-JJWQIEBTSA-N	561355	463481	638988	554608	1.76352e+06	878248	2.18698e+06	1.60958e+06	9.69767e+06	4.74338e+06	3.23521e+06	5.89209e+06
Salannin	597.312	268.9	C34H44O9				Terpenoids	Triterpenoids	Limonoids	CJHBVBNPNXOWBA-HLIKQWNHSA-N	42381.1	73655	43595.2	53210.4	364365	384022	209392	319260	749268	674173	235647	553029
Eplerenone	415.21	256.3	C24H30O6		107724-20-9		Terpenoids	Steroids	Pregnane steroids	JUKPWJGBANNWMW-MKKQDWMASA-N	1.90443e+08	3.09466e+08	1.96372e+08	2.32094e+08	2.4571e+08	2.79225e+08	8.5513e+08	4.60022e+08	2.31703e+08	1.72408e+08	2.05898e+08	2.03337e+08
Spirostane + 1O, -2H, O-Hex-dHex-dHex	929.483	198.1	C45H72O17				Terpenoids	Steroids	Spirostane steroids	LPZCNTXUCIGYQK-UHFFFAOYSA-N	4.39749e+07	1.4316e+07	9.64445e+07	5.15785e+07	2.58289e+07	2.74387e+07	1.74487e+07	2.35721e+07	2.14182e+07	2.06285e+07	6.06747e+07	3.42405e+07
Nandrolone	275.2	275.5	C18H26O2	HMDB0002725	434-22-0	C07254	Terpenoids	Steroids	Estrane steroids	NPAGDVCDWIYMMC-IZPLOLCNSA-N	3.00058e+07	4.86036e+07	2.04709e+07	3.30268e+07	2.00466e+08	9.5386e+07	6.96146e+07	1.21822e+08	2.81341e+08	3.38839e+08	1.77776e+08	2.65985e+08
Spirostane -2H, + 2O, O-Hex-dHex-dHex	883.466	202.9	C45H72O18				Terpenoids	Steroids	Spirostane steroids	MWTJVBOEJQIILT-UHFFFAOYSA-N	2.06285e+07	1.71628e+07	5.89395e+07	3.22436e+07	9.21576e+06	2.44276e+07	7.36483e+06	1.36694e+07	1.69827e+07	9.51149e+06	2.75384e+07	1.80108e+07
3-Hydroxystigmast-5-en-7-one	429.372	350.4	C29H48O2	HMDB0034422	2034-74-4		Terpenoids	Steroids	Stigmastane steroids	ICFXJOAKQGDRCT-UHFFFAOYSA-N	4.274e+07	1.54647e+07	1.92938e+07	2.58328e+07	4.65265e+07	1.95773e+07	2.63468e+07	3.08169e+07	1.0115e+07	1.09747e+07	4.27549e+06	8.45506e+06
Stigmastane-3,6-dione	429.371	322.8	C29H48O2	HMDB0039822			Terpenoids	Steroids	Cholestane steroids	HMMVBUVVQLUGQA-UHFFFAOYSA-N	2.68756e+07	9.62362e+06	1.33537e+07	1.66176e+07	4.48391e+07	1.48326e+07	1.74311e+07	2.57009e+07	4.43391e+06	7.05551e+06	4.67114e+06	5.38686e+06
25R-Inokosterone	503.305	164.1	C27H44O7				Terpenoids	Steroids	Ecdysteroids	JQNVCUBPURTQPQ-BMZRUTLMSA-N	1.09097e+07	1.17214e+07	1.24723e+07	1.17011e+07	1.79045e+07	1.0835e+07	1.38894e+07	1.42096e+07	1.4936e+07	1.58338e+07	1.51631e+07	1.5311e+07
Furostane base + O-Hex, O-Hex-Hex-Hex	1065.57	205.4	C51H86O24	HMDB0034083	75557-22-1		Terpenoids	Steroids	Furostane steroids	OFEAYOYKIQKFSK-UHFFFAOYSA-N	3.69236e+06	1.54548e+06	2.31015e+07	9.44644e+06	8.07361e+06	9.59877e+06	4.36006e+06	7.34414e+06	864350	752923	1.51353e+06	1.0436e+06
Ouabain	585.287	166.6	C29H44O12	HMDB0015224	630-60-4	C01443	Terpenoids	Steroids	Cardenolides	LPMXVESGRSUGHW-HBYQJFLCSA-N	9.14156e+06	8.71106e+06	1.01636e+07	9.33874e+06	9.70541e+06	8.29735e+06	9.60896e+06	9.20391e+06	6.91056e+06	8.22311e+06	7.65693e+06	7.59687e+06
physalin F	509.173	164.5	C28H30O10		57423-71-9		Terpenoids	Steroids	Ergostane steroids	VSLWNSSUMFSGFF-IFSNGKJOSA-N	9.61272e+06	6.1123e+06	1.21456e+07	9.29019e+06	4.49239e+06	3.08007e+06	5.20655e+06	4.25967e+06	5.08776e+06	4.24741e+06	5.8404e+06	5.05852e+06
Corchorosol_A	537.302	285	C29H44O9	HMDB0041137	23838-13-3		Terpenoids	Steroids	Cardenolides	KISYRRMFQYIIFQ-UHFFFAOYSA-N	6.81418e+06	1.12079e+07	7.8941e+06	8.63874e+06	3.12739e+07	2.75584e+07	2.23663e+07	2.70662e+07	1.72625e+07	1.56536e+07	1.52571e+07	1.60577e+07
Spirostane-3,6-dione	429.299	193.1	C27H40O4	HMDB0036940	3514-59-8		Terpenoids	Steroids	Spirostane steroids	CGXQJOWMWZPOPV-UHFFFAOYSA-N	4.94838e+06	3.37359e+06	1.34731e+07	7.26501e+06	1.69799e+06	2.87182e+06	1.59752e+06	2.05577e+06	3.48978e+06	2.64684e+06	5.65842e+06	3.93168e+06
Corchorusoside_D	699.354	277.1	C35H54O14	HMDB0033085	210637-18-6		Terpenoids	Steroids	Cardenolides	JDZAOLKPOCCARR-UHFFFAOYSA-N	3.11378e+06	8.09542e+06	5.16416e+06	5.45779e+06	3.64774e+07	3.07726e+07	2.23313e+07	2.98604e+07	3.74082e+07	3.31921e+07	1.94046e+07	3.00017e+07
Protodioscin	1031.54	209.2	C51H84O22	HMDB0034062	55056-80-9	C08907	Terpenoids	Steroids	Furostane steroids	LVTJOONKWUXEFR-UHFFFAOYSA-N	4.50276e+06	533552	1.1208e+07	5.41476e+06	1.30488e+07	1.17969e+07	8.04001e+06	1.09619e+07	2.29412e+06	1.64107e+06	2.58322e+06	2.1728e+06
Cymarine	587.266	215.2	C30H44O9				Terpenoids	Steroids	Cardenolides	XQCGNURMLWFQJR-ZNDDOCHDSA-N	3.81977e+06	6.73456e+06	4.23191e+06	4.92875e+06	824407	684269	856905	788527	1.25579e+06	1.18656e+06	1.4678e+06	1.30338e+06
Dioscin	869.491	282.2	C45H72O16				Terpenoids	Steroids	Spirostane steroids	VNONINPVFQTJOC-ZGXDEBHDSA-N	4.34814e+06	2.44964e+06	7.48229e+06	4.76003e+06	1.01135e+07	8.02327e+06	8.95604e+06	9.03093e+06	1.18067e+07	1.56284e+07	1.25835e+07	1.33395e+07
STIGMASTA-4,22-DIEN-3-ONE	411.361	329.4	C29H46O	HMDB0302659			Terpenoids	Steroids	Stigmastane steroids	MKGZDUKUQPPHFM-LPJPOILFSA-N	4.61858e+06	3.66779e+06	5.65156e+06	4.64598e+06	2.44254e+06	6.45696e+06	3.45923e+06	4.11958e+06	181519	3.32814e+06	6.41808e+06	3.30924e+06
25-Dehydrofungisterol	399.357	297.5	C28H46O	HMDB0038655	95043-18-8		Terpenoids	Steroids	Cholestane steroids	ALAYAXMTAIVXMW-UHFFFAOYSA-N	3.54988e+06	5.11586e+06	3.65676e+06	4.1075e+06	5.02139e+06	4.29711e+06	5.33104e+06	4.88318e+06	4.17812e+06	2.92749e+06	3.13334e+06	3.41298e+06
Zingiberensis saponin I	1069.52	205.4	C51H82O22				Terpenoids	Steroids	Spirostane steroids	XJOTXMLDNWCDRH-UHFFFAOYSA-N	1.87437e+06	647922	9.39798e+06	3.97342e+06	4.10969e+06	4.85062e+06	2.08921e+06	3.68317e+06	498192	216484	608534	441070
Cholesteryl sulfate	465.301	311.2	C27H46O4S	HMDB0000653	1256-86-6	C18043	Terpenoids	Steroids	Cholestane steroids	BHYOQNUELFTYRT-DPAQBDIFSA-N	2.98021e+06	4.57519e+06	4.02137e+06	3.85892e+06	6.62945e+06	8.63522e+06	7.30523e+06	7.5233e+06	4.01056e+06	3.82433e+06	6.73075e+06	4.85521e+06
Isonuatigenin_3-[rhamnosyl-(1-.2)-glucoside]	739.424	213.4	C39H62O13	HMDB0030132			Terpenoids	Steroids	Spirostane steroids	PLYWNQLDOZOLOC-UHFFFAOYSA-N	2.58441e+06	508870	5.1095e+06	2.73426e+06	3.33865e+06	1.81073e+06	2.09861e+06	2.416e+06	411897	507512	351038	423482
Furostane base -2H + O-Hex, O-Hex-Hex-dHex	1047.53	188.6	C51H84O23	HMDB0039482	99664-39-8		Terpenoids	Steroids	Furostane steroids	GMCGZPQYTRHQRU-UHFFFAOYSA-N	806231	1.14894e+06	6.1347e+06	2.69662e+06	1.13023e+07	1.05712e+07	7.62812e+06	9.83386e+06	4.84812e+06	2.30421e+06	3.36061e+06	3.50431e+06
Periplogenin	391.244	273.7	C23H34O5				Terpenoids	Steroids	Cardenolides	QJPCKAJTLHDNCS-FBAXFMHRSA-N	1.77498e+06	2.48039e+06	3.51689e+06	2.59076e+06	1.6446e+07	1.44632e+07	8.33888e+06	1.30827e+07	1.30754e+07	2.09536e+07	7.76336e+06	1.39308e+07
Cortexolone	347.218	273.5	C21H30O4	HMDB0000015	152-58-9	C05488	Terpenoids	Steroids	Pregnane steroids	WHBHBVVOGNECLV-VLAJLFEZSA-N	1.807e+06	4.35772e+06	1.26069e+06	2.47514e+06	1.26891e+07	2.49721e+07	1.18474e+07	1.65029e+07	2.4716e+07	2.59059e+07	7.55188e+06	1.93913e+07
Corticosterone	347.218	273.5	C21H30O4	HMDB0001547	50-22-6	C02140	Terpenoids	Steroids	Pregnane steroids	OMFXVFTZEKFJBZ-HJTSIMOOSA-N	1.807e+06	4.35772e+06	1.26069e+06	2.47514e+06	1.26891e+07	2.49721e+07	1.18474e+07	1.65029e+07	2.4716e+07	2.59059e+07	7.55188e+06	1.93913e+07
17alpha-Hydroxyprogesterone	331.223	297.4	C21H30O3	HMDB0000374	68-96-2	C01176	Terpenoids	Steroids	Pregnane steroids	DBPWSSGDRRHUNT-CEGNMAFCSA-N	752766	2.49886e+06	1.45267e+06	1.5681e+06	7.41275e+06	1.46871e+07	6.19929e+06	9.43305e+06	2.24735e+07	2.59106e+07	5.20901e+06	1.78644e+07
11beta-Hydroxyprogesterone	331.223	297.4	C21H30O3	HMDB0004031	600-57-7	C05498	Terpenoids	Steroids	Pregnane steroids	BFZHCUBIASXHPK-ATWVFEABSA-N	752766	2.49886e+06	1.45267e+06	1.5681e+06	7.41275e+06	1.46871e+07	6.19929e+06	9.43305e+06	2.24735e+07	2.59106e+07	5.20901e+06	1.78644e+07
Testosterone	289.215	271.8	C19H28O2	HMDB0000234	58-22-0	C00535	Terpenoids	Steroids	Androstane steroids	MUMGGOZAMZWBJJ-DYKIIFRCSA-N	590777	1.01057e+06	748542	783297	4.74913e+06	9.17808e+06	3.57725e+06	5.83482e+06	5.28891e+06	6.0763e+06	1.87663e+06	4.41395e+06
CRUSTECDYSONE	503.293	174.1	C27H44O7	HMDB0030180	5289-74-7		Terpenoids	Steroids	Ecdysteroids	NKDFYOWSKOHCCO-YPVLXUMRSA-N	32093	44169.4	105710	60657.5	64913.6	247213	89489.5	133872	61524.1	13386.2	10615	28508.4
1-Deoxypebrolide	415.21	256.3	C24H30O6				Terpenoids	Sesquiterpenoids	Secoeudesmane sesquiterpenoids	BSWUIXDTVUMMOD-MGPCUXBTSA-N	1.90443e+08	3.09466e+08	1.96372e+08	2.32094e+08	2.4571e+08	2.79225e+08	8.5513e+08	4.60022e+08	2.31703e+08	1.72408e+08	2.05898e+08	2.03337e+08
PSEUDO-ANISATIN	321.13	52.7	C15H22O6				Terpenoids	Sesquiterpenoids	Prezizaane sesquiterpenoids	NOHXYGXFTACADH-JHLBFKOCSA-N	6.29189e+07	8.60305e+07	9.17478e+07	8.02324e+07	1.30407e+08	5.57826e+07	7.57034e+07	8.72977e+07	9.81746e+07	1.07914e+08	5.53705e+07	8.71531e+07
Hexsose + Hexsose-deoxyHexose + C20H32	821.428	346.3	C38H64O16				Terpenoids	Sesquiterpenoids	Farnesane sesquiterpenoids	OEOWMDSFDQHCFJ-UHFFFAOYSA-N	1.92127e+07	2.53856e+07	2.414e+07	2.29128e+07	4.00235e+07	4.63794e+07	3.50076e+07	4.04702e+07	2.50853e+07	3.53014e+07	2.06996e+07	2.70288e+07
(3aS,5R,5aS,8aS,9aR)-5,8a-dimethyl-1-methylidene-3a,4,5,5a,6,7,9,9a-octahydroazuleno[6,7-b]furan-2,8-dione	266.172	232.8	C15H20O3				Terpenoids	Sesquiterpenoids	Pseudoguaiane sesquiterpenoids	DCKYPAZZUYXYTC-SCGWIAOYSA-N	1.8221e+07	1.59434e+07	2.24821e+07	1.88821e+07	2.56168e+07	1.19949e+07	2.00047e+07	1.92055e+07	2.3338e+07	1.40576e+07	1.90569e+07	1.88175e+07
beta-Chamigrenic acid	233.155	273.2	C15H22O2				Terpenoids	Sesquiterpenoids	Chamigrane sesquiterpenoids	TYVCBWCQQAMFRG-UHFFFAOYSA-N	1.72722e+07	1.68604e+07	1.6779e+07	1.69705e+07	1.79083e+07	1.68755e+07	1.7256e+07	1.73466e+07	1.66896e+07	1.66034e+07	1.61088e+07	1.64672e+07
1,1,9a-trimethyl-3,4,8,9-tetrahydro-2H-benzo[7]annulene-7-carboxylic acid	233.155	273.2	C15H22O2				Terpenoids	Sesquiterpenoids	Cuparane sesquiterpenoids	MQYVSPPZNQTARL-UHFFFAOYSA-N	1.72722e+07	1.68604e+07	1.6779e+07	1.69705e+07	1.79083e+07	1.68755e+07	1.7256e+07	1.73466e+07	1.66896e+07	1.66034e+07	1.61088e+07	1.64672e+07
2,10,10-trimethyltricyclo[6.3.0.01,5]undec-6-ene-6-carboxylic acid	233.155	273.2	C15H22O2				Terpenoids	Sesquiterpenoids	Pentalenane sesquiterpenoids	DCFDRCCHOOORSB-UHFFFAOYSA-N	1.72722e+07	1.68604e+07	1.6779e+07	1.69705e+07	1.79083e+07	1.68755e+07	1.7256e+07	1.73466e+07	1.66896e+07	1.66034e+07	1.61088e+07	1.64672e+07
(E)-5-(2,3-dimethyl-3-tricyclo[2.2.1.02,6]heptanyl)-2-methyl-pent-2-enoic acid	233.155	273.2	C15H22O2		74642-79-8		Terpenoids	Sesquiterpenoids	Santalane sesquiterpenoids	NZSCHTYUGUVLHG-WEVVVXLNSA-N	1.72722e+07	1.68604e+07	1.6779e+07	1.69705e+07	1.79083e+07	1.68755e+07	1.7256e+07	1.73466e+07	1.66896e+07	1.66034e+07	1.61088e+07	1.64672e+07
(1S,5S,8S,9R)-2,5,9-trimethyltricyclo[6.3.0.01,5]undec-2-ene-3-carboxylic acid	233.155	273.2	C15H22O2				Terpenoids	Sesquiterpenoids	Silphiperfolane sesquiterpenoids	SUFSOKMJLLAQQX-JYBASQMISA-N	1.72722e+07	1.68604e+07	1.6779e+07	1.69705e+07	1.79083e+07	1.68755e+07	1.7256e+07	1.73466e+07	1.66896e+07	1.66034e+07	1.61088e+07	1.64672e+07
7-(2-hydroxypropan-2-yl)-1,4a-dimethyl-2,3,4,5,6,7,8,8a-octahydronaphthalen-1-ol	239.201	312.8	C15H28O2				Terpenoids	Sesquiterpenoids	Eudesmane sesquiterpenoids	LKKDASYGWYYFIK-UHFFFAOYSA-N	7.29896e+06	9.6628e+06	1.2071e+07	9.67758e+06	5.37784e+07	4.00997e+07	3.54807e+07	4.31196e+07	4.19682e+07	4.91113e+07	3.15793e+07	4.08863e+07
6a-acetyl-1-(carboxymethyl)-5,5-dimethyl-1,3a,4,6-tetrahydropentalene-2-carboxylic acid	281.137	256.3	C15H20O5				Terpenoids	Sesquiterpenoids	Tremulane sesquiterpenoids	WOTXAPMXQUOEIX-UHFFFAOYSA-N	5.16596e+06	8.19912e+06	5.15998e+06	6.17502e+06	6.48121e+06	7.34645e+06	2.3399e+07	1.24089e+07	6.45607e+06	4.5683e+06	5.66161e+06	5.562e+06
(1S,2S,12S)-3,11-dihydroxy-1,2,5-trimethyl-spiro[8-oxatricyclo[7.2.1.02,7]dodec-5-ene-12,2'-oxirane]-4-one	281.137	256.3	C15H20O5				Terpenoids	Sesquiterpenoids	Trichothecane sesquiterpenoids	RSFFUWNYMOEBFP-VYUPKBRNSA-N	5.16596e+06	8.19912e+06	5.15998e+06	6.17502e+06	6.48121e+06	7.34645e+06	2.3399e+07	1.24089e+07	6.45607e+06	4.5683e+06	5.66161e+06	5.562e+06
6-[[3-(hydroxymethyl)-5-oxo-2H-furan-4-yl]methyl]-5,6-dimethylcyclohexene-1-carboxylic acid	281.137	256.3	C15H20O5				Terpenoids	Sesquiterpenoids		NJQQRUULYCFGOY-UHFFFAOYSA-N	5.16596e+06	8.19912e+06	5.15998e+06	6.17502e+06	6.48121e+06	7.34645e+06	2.3399e+07	1.24089e+07	6.45607e+06	4.5683e+06	5.66161e+06	5.562e+06
Paucin	469.203	213.5	C23H32O10				Terpenoids	Sesquiterpenoids	Pseudoguaiane sesquiterpenoids	GUDGKGBWXIZDPA-ZOWPBZTMSA-N	4.31564e+06	4.35967e+06	7.2564e+06	5.31057e+06	3.3388e+06	2.84193e+06	3.29355e+06	3.1581e+06	1.7571e+06	1.81177e+06	1.41336e+06	1.66075e+06
Zedoarol	247.132	207.9	C15H18O3	HMDB0038202	103994-22-5	C17490	Terpenoids	Sesquiterpenoids	Germacrane sesquiterpenoids	CKDRPCYJCDMPFO-UHFFFAOYSA-N	4.25465e+06	1.80217e+06	9.53647e+06	5.19776e+06	3.09387e+06	2.5158e+06	1.86424e+06	2.4913e+06	2.11297e+06	1.95777e+06	2.86451e+06	2.31175e+06
Blumealactone_A	365.192	219	C20H28O6	HMDB0036665	111545-46-1		Terpenoids	Sesquiterpenoids	Germacrane sesquiterpenoids	ZMXFZZOCUKHAFO-UXBLZVDNSA-N	2.38622e+06	8.41348e+06	1.7323e+06	4.17734e+06	2.19994e+07	1.27035e+07	8.97675e+06	1.45599e+07	1.70865e+07	2.12763e+07	1.0341e+07	1.62346e+07
5-(2-hydroxyethyl)-3,5a-dimethyl-3a,4,4a,5,6,6a-hexahydro-3H-cyclopropa[f][1]benzofuran-2-one	223.134	242.3	C13H20O3				Terpenoids	Sesquiterpenoids		KRYYWWYLMNZMTB-UHFFFAOYSA-N	3.27648e+06	4.04489e+06	3.45331e+06	3.59156e+06	6.96654e+06	6.94476e+06	5.62158e+06	6.51096e+06	8.75802e+06	1.21065e+07	6.98612e+06	9.28353e+06
jaeschkeanadiol	256.226	260.1	C15H26O2				Terpenoids	Sesquiterpenoids	Daucane sesquiterpenoids	SUAPQGLGNKUSLY-LJISPDSOSA-N	3.4594e+06	3.68087e+06	3.48015e+06	3.54014e+06	5.11352e+06	2.94402e+06	3.96213e+06	4.00656e+06	3.16307e+06	2.47449e+06	3.34546e+06	2.99434e+06
5,5,6b-trimethyl-3a,4,6,6a-tetrahydro-1H-cyclopropa[e]indene-1a,2-dicarboxylic acid	263.129	207.7	C15H20O4				Terpenoids	Sesquiterpenoids	Marasmane sesquiterpenoids	OAHIHSADYZLDCR-UHFFFAOYSA-N	1.96383e+06	2.76234e+06	4.72354e+06	3.1499e+06	1.7311e+06	1.3743e+06	312307	1.13924e+06	891401	1.83919e+06	1.45221e+06	1.39427e+06
α-Cyperone	219.174	274.2	C15H22O		473-08-5	C17090	Terpenoids	Sesquiterpenoids	Eudesmane sesquiterpenoids	KUFXJZXMWHNCEH-DOMZBBRYSA-N	2.00662e+06	2.89506e+06	2.63833e+06	2.51333e+06	2.83486e+07	1.51716e+07	9.99471e+06	1.78383e+07	3.25844e+07	5.49725e+07	2.49195e+07	3.74921e+07
(1R,7R,10R)-4,10,11,11-tetramethyltricyclo[5.3.1.01,5]undec-4-en-3-one	219.174	274.2	C15H22O		3466-15-7		Terpenoids	Sesquiterpenoids	Patchoulane sesquiterpenoids	GIGKXOAUYMWORB-OSQNNJELSA-N	2.00662e+06	2.89506e+06	2.63833e+06	2.51333e+06	2.83486e+07	1.51716e+07	9.99471e+06	1.78383e+07	3.25844e+07	5.49725e+07	2.49195e+07	3.74921e+07
Calealactone B	421.152	224.5	C21H26O9				Terpenoids	Sesquiterpenoids	Germacrane sesquiterpenoids	BRBRVKOYZAMSBL-PXFMFDQNSA-N	2.01587e+06	1.16892e+06	3.54456e+06	2.24312e+06	713125	586088	405807	568340	188857	1.86611e+06	186973	747313
2-(1,5,8-trihydroxy-4a,8-dimethyl-1,2,3,4,5,6,7,8a-octahydronaphthalen-2-yl)prop-2-enoic acid	283.155	177.4	C15H24O5				Terpenoids	Sesquiterpenoids	Eudesmane sesquiterpenoids	VSZGUTBXIPJUAN-UHFFFAOYSA-N	2.49925e+06	1.18408e+06	2.58107e+06	2.08813e+06	87613.8	33438.7	83177.6	68076.7	459826	471073	165417	365439
gamma-Eudesmol_rhamnoside	369.262	274.6	C21H36O5	HMDB0037961	349112-31-8		Terpenoids	Sesquiterpenoids	Eudesmane sesquiterpenoids	QKXSRJAHTPTJNG-UHFFFAOYSA-N	1.60656e+06	2.34797e+06	2.09944e+06	2.01799e+06	1.38172e+07	1.3097e+07	1.13128e+07	1.27423e+07	1.92078e+07	1.28601e+07	5.92413e+06	1.2664e+07
(2Z,6E)-6-methyl-2-(4-methylpent-3-enyl)octa-2,6-dienoic acid	235.17	262.8	C15H24O2				Terpenoids	Sesquiterpenoids	Farnesane sesquiterpenoids	JWBZQRMMZRWOSE-RINCWYSCSA-N	2.08544e+06	1.99368e+06	1.9063e+06	1.99514e+06	2.10874e+06	1.99837e+06	1.96172e+06	2.02294e+06	2.02482e+06	2.00302e+06	1.99917e+06	2.00901e+06
Dihydroisoalantolactone	235.168	258.2	C15H22O2	HMDB0035935			Terpenoids	Sesquiterpenoids	Eudesmane sesquiterpenoids	YYJRTJYCOMIDIC-UHFFFAOYSA-N	1.64996e+06	2.24831e+06	1.88151e+06	1.9266e+06	7.18569e+06	7.53456e+06	5.5868e+06	6.76902e+06	1.10259e+07	1.48585e+07	1.83911e+07	1.47585e+07
(2E,6E,10E)-14-[(2S,3R,4S,5S,6R)-4,5-dihydroxy-6-(hydroxymethyl)-3-[(2S,3R,4S,5S,6R)-3,4,5-trihydroxy-6-(hydroxymethyl)tetrahydropyran-2-yl]oxy-tetrahydropyran-2-yl]oxy-4-hydroxy-2,6,10,14-tetramethyl-hexadeca-2,6,10,15-tetraenoic acid	659.329	217.4	C32H52O14		121924-04-7		Terpenoids	Sesquiterpenoids	Farnesane sesquiterpenoids	ISQUNAAALVXWGI-PGEVILJJSA-N	1.85065e+06	1.75926e+06	1.97315e+06	1.86102e+06	2.13793e+06	1.90687e+06	1.64495e+06	1.89658e+06	2.77597e+06	2.46076e+06	3.31553e+06	2.85075e+06
Eremophilenolide	235.168	283.2	C15H22O2				Terpenoids	Sesquiterpenoids	Eremophilane sesquiterpenoids	AEQDXSFIHGWHDV-XPGAZNKBSA-N	2.74988e+06	1.30225e+06	1.21323e+06	1.75512e+06	2.85532e+06	2.76451e+06	2.27321e+06	2.63101e+06	4.71092e+06	7.14491e+06	3.16474e+06	5.00686e+06
(4E)-8-hydroxy-4-(2-hydroxy-1-methyl-ethylidene)-10-oxatricyclo[7.2.1.01,5]dodecane-8-carboxylic acid	281.139	169.3	C15H22O5				Terpenoids	Sesquiterpenoids	Daucane sesquiterpenoids	QYINOGPWFQBOJX-MDZDMXLPSA-N	2.06755e+06	1.04499e+06	1.5394e+06	1.55065e+06	1.00603e+07	6.35795e+06	8.64584e+06	8.35471e+06	2.38288e+06	3.04711e+06	1.28462e+06	2.2382e+06
(3b,6b,8a,12a)-8,12-Epoxy-7(11)-eremophilene-6,8,12-trimethoxy-3-ol	327.215	248.8	C18H30O5	HMDB0031963			Terpenoids	Sesquiterpenoids	Eremophilane sesquiterpenoids	CLQUNRBWTPVVAG-UHFFFAOYSA-N	594622	1.76355e+06	1.17005e+06	1.17608e+06	6.72644e+06	3.9285e+06	3.0092e+06	4.55471e+06	1.1414e+07	1.54467e+07	4.05754e+06	1.03061e+07
(1S,5R,8S,9S)-7,9-dihydroxy-2,5,9-trimethyltricyclo[6.3.0.01,5]undec-2-ene-3-carboxylic acid	265.144	232.4	C15H22O4				Terpenoids	Sesquiterpenoids	Eudesmane sesquiterpenoids	JVWMEYMYQAAGMM-VDEZILSRSA-N	403246	785116	289012	492458	2.94096e+06	4.36561e+06	904595	2.73705e+06	1.47732e+06	5.12606e+06	2.4812e+06	3.0282e+06
3a,8-dihydroxy-3,5a,9-trimethyl-4,5,6,7,8,9b-hexahydro-3H-benzo[g]benzofuran-2-one	265.144	232.4	C15H22O4				Terpenoids	Sesquiterpenoids	Eudesmane sesquiterpenoids	NVXJDQXVTHYURW-UHFFFAOYSA-N	403246	785116	289012	492458	2.94096e+06	4.36561e+06	904595	2.73705e+06	1.47732e+06	5.12606e+06	2.4812e+06	3.0282e+06
2-[(3S,3aR,5R,7aS)-3a-acetyl-3-hydroxy-7a-methyl-2,3,4,5,6,7-hexahydro-1H-inden-5-yl]prop-2-enoic acid	265.144	232.4	C15H22O4		117869-89-3		Terpenoids	Sesquiterpenoids	Iphionane sesquiterpenoids	QHMVDJGMBDTIEY-DHMWGJHJSA-N	403246	785116	289012	492458	2.94096e+06	4.36561e+06	904595	2.73705e+06	1.47732e+06	5.12606e+06	2.4812e+06	3.0282e+06
(1R,5R,8S)-2,3-dihydroxy-2,10,10-trimethyltricyclo[6.3.0.01,5]undec-6-ene-6-carboxylic acid	265.144	232.4	C15H22O4				Terpenoids	Sesquiterpenoids	Pentalenane sesquiterpenoids	OMRLJECTMKPHFG-KWSCXFRRSA-N	403246	785116	289012	492458	2.94096e+06	4.36561e+06	904595	2.73705e+06	1.47732e+06	5.12606e+06	2.4812e+06	3.0282e+06
(3aR,5S,7S,8R,8aS,9aR)-7,8-dihydroxy-5,8a-dimethyl-1-methylene-4,5,5a,6,7,8,9,9a-octahydro-3aH-azuleno[6,5-b]furan-2-one	265.144	232.4	C15H22O4				Terpenoids	Sesquiterpenoids	Pseudoguaiane sesquiterpenoids	ZFCRHGITKWEXDY-ZJYMWTMGSA-N	403246	785116	289012	492458	2.94096e+06	4.36561e+06	904595	2.73705e+06	1.47732e+06	5.12606e+06	2.4812e+06	3.0282e+06
(1S,5S,8R,9S)-9-hydroxy-9-(hydroxymethyl)-2,5-dimethyltricyclo[6.3.0.01,5]undec-2-ene-3-carboxylic acid	265.144	232.4	C15H22O4				Terpenoids	Sesquiterpenoids		QEXBXSJDNHRVSH-MHEUCROKSA-N	403246	785116	289012	492458	2.94096e+06	4.36561e+06	904595	2.73705e+06	1.47732e+06	5.12606e+06	2.4812e+06	3.0282e+06
2-[(2S,4aR,8aS)-2-hydroxy-4a-methyl-8-methylidene-3,4,5,6,7,8a-hexahydro-1H-naphthalen-2-yl]prop-2-enoic acid	249.149	255.3	C15H22O3				Terpenoids	Sesquiterpenoids	Eudesmane sesquiterpenoids	WQMBCGHXXVLQTE-CFVMTHIKSA-N	279992	505575	378870	388146	1.26568e+06	1.38417e+06	1.06345e+06	1.23776e+06	1.69326e+06	2.57259e+06	1.27581e+06	1.84722e+06
(2R,3S,4S,5R,6R)-2-[[(2R,3R,4R,5S)-3,4-dihydroxy-5-(hydroxymethyl)oxolan-2-yl]oxymethyl]-6-[(2E)-3,7-dimethylocta-2,6-dienoxy]oxane-3,4,5-triol	466.264	216.1	C21H36O10				Terpenoids	Monoterpenoids	Acyclic monoterpenoids	AWDKYYYAAQQLEF-XRSPUIAPSA-N	6.07779e+07	2.4396e+07	2.84396e+07	3.78712e+07	6.38953e+06	5.92458e+06	5.1826e+06	5.83224e+06	3.2928e+06	3.03207e+06	3.26102e+06	3.1953e+06
Lamiide	445.133	163.8	C17H26O12				Terpenoids	Monoterpenoids	Iridoids monoterpenoids	VFYACENSDOLJGQ-SNONCDODSA-N	1.58955e+07	5.26165e+07	1.65649e+07	2.83589e+07	2.14719e+06	1.37499e+06	3.74274e+06	2.42164e+06	1.12438e+07	1.13852e+07	3.57304e+06	8.73402e+06
[(1aS,1bS,2S,5aR,6S,6aS)-6-hydroxy-2-[(2S,3R,4S,5S,6R)-3,4,5-trihydroxy-6-(hydroxymethyl)oxan-2-yl]oxy-2,5a,6,6a-tetrahydro-1bH-oxireno[5,6]cyclopenta[1,3-c]pyran-1a-yl]methyl (E)-3-phenylprop-2-enoate	491.163	28	C24H28O11				Terpenoids	Monoterpenoids	Iridoids monoterpenoids	SCIGYBYAZUFDLA-LUVHZPKESA-N	6.74087e+06	3.77432e+07	1.14531e+07	1.86457e+07	5.33587e+07	5.02649e+07	5.16665e+07	5.17634e+07	1.0827e+07	4.16822e+07	2.01227e+07	2.42107e+07
(R)-3-Methylcyclohexanone	113.096	140	C7H12O	HMDB0033667	625-96-7		Terpenoids	Monoterpenoids	Menthane monoterpenoids	UJBOOUHRTQVGRU-UHFFFAOYSA-N	1.71165e+07	1.95138e+07	1.77728e+07	1.81344e+07	2.03295e+07	1.49095e+07	1.62019e+07	1.7147e+07	2.14169e+07	1.33305e+07	2.03254e+07	1.83576e+07
asperuloside	413.109	156.7	C18H22O11				Terpenoids	Monoterpenoids	Iridoids monoterpenoids	IBIPGYWNOBGEMH-DILZHRMZSA-N	9.63961e+06	1.84475e+07	2.20458e+07	1.6711e+07	4.7376e+07	1.86371e+07	4.08661e+07	3.56264e+07	1.29046e+08	4.22103e+07	1.94682e+07	6.35748e+07
beta-D-Glucopyranoside, (1R,2S,4R,5R)-5-hydroxy-1,7,7-trimethylbicyclo[2.2.1]hept-2-yl 6-O-[(2R,3R,4R)-tetrahydro-3,4-dihydroxy-4-(hydroxymethyl)-2-furanyl]-	482.258	219	C21H36O11				Terpenoids	Monoterpenoids	Camphane monoterpenoids	BVEVSYQMQABMQM-UHFFFAOYSA-N	6.91341e+06	5.67366e+06	1.7766e+07	1.01177e+07	5.11286e+07	3.12385e+07	3.54964e+07	3.92879e+07	6.25723e+06	7.67998e+06	3.6678e+06	5.86834e+06
2-Propenoic acid, 3-(4-hydroxy-3-methoxyphenyl)-, 1,7,7-trimethylbicyclo[2.2.1]hept-2-yl ester, (2E)-	331.187	265.4	C20H26O4				Terpenoids	Monoterpenoids	Camphane monoterpenoids	PKAIECBWQZFYRP-SOFGYWHQSA-N	8.27778e+06	7.77329e+06	8.76848e+06	8.27318e+06	5.31889e+06	1.00749e+07	1.03865e+07	8.59344e+06	7.47159e+06	1.12878e+07	1.10162e+07	9.92522e+06
(S)-(-)-Perillyl_alcohol	135.117	206.2	C10H16O	HMDB0036087	57717-97-2		Terpenoids	Monoterpenoids	Monocyclic monoterpenoids	NDTYTMIUWGWIMO-JTQLQIEISA-N	5.77701e+06	8.02813e+06	1.06622e+07	8.15579e+06	2.33003e+06	3.34806e+06	2.20486e+06	2.62765e+06	3.40163e+06	2.86798e+06	1.5237e+06	2.59777e+06
(1S,4aS,6S,7aS)-6-Hydroxy-1-({6-O-[(2E)-3-(4-hydroxy-3,5-dimethoxyphenyl)-2-propenoyl]-beta-D-glucopyranosyl}oxy)-7-methylene-1,4a,5,6,7,7a-hexahydrocyclopenta[c]pyran-4-carboxylic acid	603.167	189.3	C27H32O14				Terpenoids	Monoterpenoids	Iridoids monoterpenoids	QTVCLHJYLZANIP-QRXPZTDPSA-N	8.37885e+06	6.4299e+06	9.46162e+06	8.09012e+06	4.75567e+06	7.09843e+06	8.17375e+06	6.67595e+06	2.25364e+07	1.81161e+07	1.52155e+07	1.86227e+07
[(2S,3R,4R,5R,6S)-2-[[(1aS,1bS,2S,5aR,6S,6aS)-1a-(hydroxymethyl)-2-[(2S,3R,4S,5S,6R)-3,4,5-trihydroxy-6-(hydroxymethyl)oxan-2-yl]oxy-2,5a,6,6a-tetrahydro-1bH-oxireno[5,6]cyclopenta[1,3-c]pyran-6-yl]oxy]-4,5-dihydroxy-6-methyloxan-3-yl] (E)-3-(4-hydroxyphenyl)prop-2-enoate	653.21	206.9	C30H38O16				Terpenoids	Monoterpenoids	Iridoids monoterpenoids	XIPQZLUSSJDAIC-UYESFEPRSA-N	7.34977e+06	6.24486e+06	1.0311e+07	7.96854e+06	6.17295e+06	8.46737e+06	8.99357e+06	7.87796e+06	1.19563e+07	1.09215e+07	1.00268e+07	1.09682e+07
[(1aR,1bS,2S,5aS,6R,6aS)-5a-hydroxy-1a-methyl-2-[(2S,3R,4S,5S,6R)-3,4,5-trihydroxy-6-(hydroxymethyl)oxan-2-yl]oxy-1b,2,6,6a-tetrahydrooxireno[1,2]cyclopenta[4,5-b]pyran-6-yl] (2E,6S)-6-hydroxy-2,6-dimethylocta-2,7-dienoate	527.212	165.5	C25H36O12				Terpenoids	Monoterpenoids	Iridoids monoterpenoids	PRWWZXHOHQRKDQ-SVDQWWJBSA-N	1.14912e+07	4.35933e+06	6.65095e+06	7.5005e+06	1.08237e+06	893868	985139	987126	1.23796e+06	1.06214e+06	1.46613e+06	1.25541e+06
Daphylloside	469.131	167.9	C19H26O12				Terpenoids	Monoterpenoids	Iridoids monoterpenoids	YSOBQIMODQOGKQ-HOZAMIDDSA-N	1.42915e+06	1.69919e+07	3.78101e+06	7.40068e+06	42637.1	0	79483.7	40706.9	88696.1	0	86984.7	58560.2
ethyl 2,2-dimethyl-3-(2-methylprop-1-enyl)cyclopropanecarboxylate	195.139	254.9	C12H20O2		97-41-6		Terpenoids	Monoterpenoids	Acyclic monoterpenoids	VIMXTGUGWLAOFZ-UHFFFAOYSA-N	6.83539e+06	7.22959e+06	6.95046e+06	7.00515e+06	7.28509e+06	7.26803e+06	7.51621e+06	7.35644e+06	6.92685e+06	7.29635e+06	6.86283e+06	7.02868e+06
Cuminaldehyde	149.096	302	C10H12O	HMDB0002214	122-03-2	C06577	Terpenoids	Monoterpenoids	Menthane monoterpenoids	WTWBUQJHJGUZCY-UHFFFAOYSA-N	5.31726e+06	5.14613e+06	4.8972e+06	5.1202e+06	8.48577e+06	6.73106e+06	6.51567e+06	7.24417e+06	6.26035e+06	4.56193e+06	7.01314e+06	5.94514e+06
(4R,4aR,6R,7R,7aS)-4,7-dimethyl-6-[(2R,3R,4S,5S,6R)-3,4,5-trihydroxy-6-(hydroxymethyl)tetrahydropyran-2-yl]oxy-4,4a,5,6,7,7a-hexahydro-3H-cyclopenta[c]pyran-1-one	345.155	185.6	C16H26O8		114076-56-1		Terpenoids	Monoterpenoids	Iridoids monoterpenoids	CUIDBUWFCFYEPL-PIFFKTMJSA-N	8.16642e+06	2.89606e+06	3.66624e+06	4.90957e+06	2.32198e+06	2.15095e+06	2.23497e+06	2.23597e+06	2.52766e+06	2.84985e+06	2.437e+06	2.60483e+06
methyl (2S,3R,4S)-3-ethenyl-4-[(Z)-3-[(2S,3R,4R)-3-ethenyl-5-methoxycarbonyl-2-[(2S,3R,4S,5S,6R)-3,4,5-trihydroxy-6-(hydroxymethyl)oxan-2-yl]oxy-3,4-dihydro-2H-pyran-4-yl]-4-oxobut-2-enyl]-2-[(2S,3R,4S,5S,6R)-3,4,5-trihydroxy-6-(hydroxymethyl)oxan-2-yl]oxy-3,4-dihydro-2H-pyran-5-carboxylate	776.295	151.7	C34H46O19				Terpenoids	Monoterpenoids	Secoiridoid monoterpenoids	MWLKXILGJPSPKZ-LWSBBEHMSA-N	2.59111e+06	1.79319e+06	9.34153e+06	4.57528e+06	7.21326e+07	7.36374e+07	8.13084e+07	7.56928e+07	3.11165e+07	2.86473e+07	2.20167e+07	2.72602e+07
HYDRANGENOSIDE C	577.232	155.3	C29H38O12				Terpenoids	Monoterpenoids	Secoiridoid monoterpenoids	GGNFGJZLCXTJLH-UHFFFAOYSA-N	2.30336e+06	2.22437e+06	6.00986e+06	3.51253e+06	1.18923e+07	9.61268e+06	1.0183e+07	1.05627e+07	6.60543e+06	5.98144e+06	7.24348e+06	6.61012e+06
(R)-Campholenic_aldehyde	153.127	178.6	C10H16O	HMDB0034973			Terpenoids	Monoterpenoids		OGCGGWYLHSJRFY-UHFFFAOYSA-N	4.91488e+06	2.06322e+06	2.24274e+06	3.07361e+06	574735	1.1473e+06	1.07851e+06	933514	1.08676e+06	894304	899812	960292
(2R,3R,4S,5S,6R)-2-[(2E)-3,7-dimethylocta-2,6-dienoxy]-6-[[(2S,3R,4S,5S)-3,4,5-trihydroxytetrahydropyran-2-yl]oxymethyl]tetrahydropyran-3,4,5-triol	447.224	215.7	C21H36O10		152520-94-0		Terpenoids	Monoterpenoids	Acyclic monoterpenoids	IEGFOTASSBZIBZ-WRRPXPPESA-N	4.60098e+06	2.06429e+06	2.4556e+06	3.04029e+06	1.40034e+06	1.46682e+06	1.50337e+06	1.45684e+06	949706	880163	833531	887800
(2R,3R,4S,5S,6R)-2-[(2E)-3,7-dimethylocta-2,6-dienoxy]-6-[[(2S,3R,4S,5R)-3,4,5-trihydroxytetrahydropyran-2-yl]oxymethyl]tetrahydropyran-3,4,5-triol	447.224	215.7	C21H36O10		150995-11-2		Terpenoids	Monoterpenoids	Acyclic monoterpenoids	IEGFOTASSBZIBZ-QLPUMLPOSA-N	4.60098e+06	2.06429e+06	2.4556e+06	3.04029e+06	1.40034e+06	1.46682e+06	1.50337e+06	1.45684e+06	949706	880163	833531	887800
(2R,3S,4S,5R,6R)-2-[[(2R,3R,4R)-3,4-dihydroxy-4-(hydroxymethyl)tetrahydrofuran-2-yl]oxymethyl]-6-[(2E)-3,7-dimethylocta-2,6-dienoxy]tetrahydropyran-3,4,5-triol	447.224	215.7	C21H36O10		120163-17-9		Terpenoids	Monoterpenoids	Acyclic monoterpenoids	RFFYIBOJHUSIGD-PHDUQKSESA-N	4.60098e+06	2.06429e+06	2.4556e+06	3.04029e+06	1.40034e+06	1.46682e+06	1.50337e+06	1.45684e+06	949706	880163	833531	887800
2-[[3,4-dihydroxy-5-(hydroxymethyl)tetrahydrofuran-2-yl]oxymethyl]-6-[1-methyl-1-(4-methylcyclohex-3-en-1-yl)ethoxy]tetrahydropyran-3,4,5-triol	447.224	215.7	C21H36O10				Terpenoids	Monoterpenoids		VQNYZNUWUDHTKB-UHFFFAOYSA-N	4.60098e+06	2.06429e+06	2.4556e+06	3.04029e+06	1.40034e+06	1.46682e+06	1.50337e+06	1.45684e+06	949706	880163	833531	887800
(+|-)-Myrtenyl_acetate	195.137	266.5	C12H18O2	HMDB0035126			Terpenoids	Monoterpenoids	Pinane monoterpenoids	BKATZVAUANSCKN-UHFFFAOYSA-N	2.55187e+06	1.24821e+06	2.58149e+06	2.12719e+06	6.02189e+06	4.03323e+06	3.928e+06	4.66104e+06	9.8558e+06	1.39983e+07	3.95937e+06	9.27114e+06
2,5-Diisopropylphenol	179.142	283.4	C12H18O	HMDB0032579	35946-91-9		Terpenoids	Monoterpenoids	Menthane monoterpenoids	VFNUNYPYULIJSN-UHFFFAOYSA-N	867943	3.20425e+06	1.70331e+06	1.92517e+06	1.16719e+07	1.05663e+07	8.22812e+06	1.01554e+07	2.15448e+07	3.38233e+07	1.2484e+07	2.26174e+07
(2S,3R,4S,5S,6R)-2-[[(1S,4aR,7aS)-7-(hydroxymethyl)-1,4a,5,7a-tetrahydrocyclopenta[c]pyran-1-yl]oxy]-6-(hydroxymethyl)oxane-3,4,5-triol	331.136	182.2	C15H22O8				Terpenoids	Monoterpenoids	Iridoids monoterpenoids	FCHJZJFIDNMNBS-CLBXSRGTSA-N	771041	542920	1.59022e+06	968060	364954	1.32297e+06	2.45497e+06	1.38097e+06	267735	355990	419153	347626
8-hydroxy-6-methyl-2-(4-methylpent-3-enyl)octa-2,6-dienoic acid	251.165	258.3	C15H24O3				Terpenoids	Monoterpenoids	Acyclic monoterpenoids	YYEOFIAPOAWEGY-UHFFFAOYSA-N	587435	1.58159e+06	711387	960137	2.78658e+06	3.91487e+06	3.65773e+06	3.45306e+06	5.77696e+06	5.42311e+06	3.68119e+06	4.96042e+06
(2R,3R,4S,5S,6R)-2-[(2E,6R)-6-hydroxy-2,6-dimethyl-octa-2,7-dienoxy]-6-(hydroxymethyl)tetrahydropyran-3,4,5-triol	331.176	179.6	C16H28O7		64776-96-1		Terpenoids	Monoterpenoids	Acyclic monoterpenoids	WEHZDNHJZBEGME-PAHMEIBGSA-N	1.29332e+06	511660	576762	793915	70883.3	23419.7	258538	117614	78224.7	236655	96108.1	136996
2-(6-hydroxy-3-isopropyl-6-methyl-cyclohex-3-en-1-yl)oxy-6-(hydroxymethyl)tetrahydropyran-3,4,5-triol	331.176	179.6	C16H28O7				Terpenoids	Monoterpenoids	Monocyclic monoterpenoids	DIPALNDKWHCLEA-UHFFFAOYSA-N	1.29332e+06	511660	576762	793915	70883.3	23419.7	258538	117614	78224.7	236655	96108.1	136996
(2R,3S,4S,5R,6R)-2-(hydroxymethyl)-6-[(3-hydroxy-2,6,6-trimethyl-cyclohexen-1-yl)methoxy]tetrahydropyran-3,4,5-triol	331.176	179.6	C16H28O7				Terpenoids	Monoterpenoids	Secoiridoid monoterpenoids	XCDBIENWUFNOHL-ZSABPLCXSA-N	1.29332e+06	511660	576762	793915	70883.3	23419.7	258538	117614	78224.7	236655	96108.1	136996
(1S,4aS,7S,7aS)-7-hydroxy-7-methyl-1-[(2S,3R,4S,5S,6R)-3,4,5-trihydroxy-6-[(4-hydroxybenzoyl)oxymethyl]oxan-2-yl]oxy-4a,5,6,7a-tetrahydro-1H-cyclopenta[c]pyran-4-carboxylic acid	495.151	159.5	C23H28O12				Terpenoids	Monoterpenoids	Iridoids monoterpenoids	IUXOFSAPFXGQID-KLZCBZFCSA-N	226509	406597	501674	378260	1.60355e+07	1.28731e+07	2.15285e+07	1.68124e+07	599212	570668	579976	583285
(1S,4aS,7aR)-7-methyl-1-[(2S,3R,4S,5S,6R)-3,4,5-trihydroxy-6-(hydroxymethyl)tetrahydropyran-2-yl]oxy-4a-[(2S,3R,4R,5R,6S)-3,4,5-trihydroxy-6-methyl-tetrahydropyran-2-yl]oxy-1,7a-dihydrocyclopenta[c]pyran-5-one	471.151	174.2	C21H30O13		78280-92-9		Terpenoids	Monoterpenoids	Iridoids monoterpenoids	WDMQLCVSWBENIY-QZTRPTDZSA-N	144521	464580	250395	286499	1.22004e+07	1.53184e+07	1.63629e+07	1.46272e+07	1.28424e+07	1.36507e+07	2.01946e+07	1.55626e+07
Asperulosidic acid	455.108	177	C18H24O12				Terpenoids	Monoterpenoids	Iridoids monoterpenoids	DGDWCRWJRNMRKX-DILZHRMZSA-N	214204	226049	323633	254628	1.47424e+06	4.24451e+06	3.15889e+06	2.95921e+06	92703.2	52201.8	63473.5	69459.5
PAEDEROSIDE	464.123	183.2	C18H22O11S				Terpenoids	Monoterpenoids	Iridoids monoterpenoids	OJISWUQNQQWEND-FCVLBCLDSA-N	42596.1	44838.2	75669.5	54367.9	9.20129e+06	2.6916e+07	2.64808e+07	2.0866e+07	298100	225844	451350	325098
(1R,2R,4S,16R,17R,20S)-2-hydroxy-13,20-dimethoxy-4,7,17,22,22-pentamethyl-5,10,21,23-tetraoxahexacyclo[18.2.1.01,17.04,16.06,14.08,12]tricosa-6(14),7,12-trien-11-one	473.219	256.2	C26H34O8		81543-02-4		Terpenoids	Meroterpenoids	Tetraketide meroterpenoids	ZVFMDVFPBVFGPG-BLQNBILZSA-N	2.8812e+07	5.0506e+07	3.07985e+07	3.67055e+07	3.85714e+07	4.42577e+07	1.55783e+08	7.95373e+07	3.33222e+07	2.53902e+07	3.1712e+07	3.01415e+07
[(1S,2S,5S,6R,7R,9S,10S,18R)-5,9-diacetoxy-18-hydroxy-2,6,10-trimethyl-16-oxo-14-(3-pyridyl)-11,15-dioxatetracyclo[8.8.0.02,7.012,17]octadeca-12(17),13-dien-6-yl]methyl acetate	584.257	261.3	C31H37NO10		147444-03-9		Terpenoids	Meroterpenoids	Triketide meroterpenoids	PMMQOFWSZRQWEV-RVTXXDJVSA-N	1.07626e+07	1.07112e+07	1.22146e+07	1.12294e+07	1.26071e+07	9.49643e+06	1.30014e+07	1.17016e+07	5.60401e+06	5.02763e+06	8.75025e+06	6.46063e+06
O-Geranylvanillin	289.179	235.8	C18H24O3	HMDB0040864	151455-08-2		Terpenoids	Meroterpenoids		SRLAFDUAEAXGBA-XNTDXEJSSA-N	1.02732e+06	1.9258e+06	3.68288e+06	2.212e+06	7.96225e+06	2.30398e+07	6.48751e+06	1.24965e+07	1.18807e+07	2.12654e+07	1.93036e+07	1.74832e+07
Triptophenolide	311.168	276.6	C20H24O3				Terpenoids	Diterpenoids	Abeoabietane diterpenoids	KPXIBWGPZSPABK-FXAWDEMLSA-N	4.45361e+07	4.54756e+07	5.52181e+07	4.84099e+07	8.27907e+07	5.81222e+07	4.89066e+07	6.32732e+07	5.91973e+07	4.54068e+07	4.20129e+07	4.88723e+07
6,9a,11a-Trimethyl-4-oxo-1,2,3a,3b,5,5a,7,8,9,9b,10,11-dodecahydronaphtho[1,2-g][1]benzofuran-6-carboxylic acid	335.218	266.3	C20H30O4				Terpenoids	Diterpenoids	Podocarpane diterpenoids	KKUZEALMRZIWAJ-UHFFFAOYSA-N	2.99025e+07	7.02379e+07	3.99968e+07	4.67124e+07	2.01585e+08	1.91289e+08	1.4175e+08	1.78208e+08	3.1843e+08	3.57713e+08	2.02016e+08	2.9272e+08
Helioscopinolide A	317.208	285	C20H28O3		84744-64-9		Terpenoids	Diterpenoids	Furanoabietane diterpenoids	KZIADLALQLRZIQ-YVQUPWMYSA-N	1.50178e+07	4.81243e+07	4.51708e+07	3.61043e+07	1.05007e+08	9.81643e+07	8.48705e+07	9.60138e+07	1.76911e+08	2.53053e+08	1.1972e+08	1.83228e+08
9-hydroxy-7-isopropyl-1,4a-dimethyl-2,3,4,9,10,10a-hexahydrophenanthrene-1-carboxylic acid	317.208	285	C20H28O3				Terpenoids	Diterpenoids	Podocarpane diterpenoids	GPFVBJYXFRIOFB-UHFFFAOYSA-N	1.50178e+07	4.81243e+07	4.51708e+07	3.61043e+07	1.05007e+08	9.81643e+07	8.48705e+07	9.60138e+07	1.76911e+08	2.53053e+08	1.1972e+08	1.83228e+08
7-(1-hydroxy-1-methyl-ethyl)-1,4a-dimethyl-2,3,4,9,10,10a-hexahydrophenanthrene-1-carboxylic acid	317.208	285	C20H28O3		54113-95-0		Terpenoids	Diterpenoids	Podocarpane diterpenoids	ILQLITDRYFHAGM-UHFFFAOYSA-N	1.50178e+07	4.81243e+07	4.51708e+07	3.61043e+07	1.05007e+08	9.81643e+07	8.48705e+07	9.60138e+07	1.76911e+08	2.53053e+08	1.1972e+08	1.83228e+08
Sterebin_D	295.226	265.5	C18H30O3	HMDB0036832			Terpenoids	Diterpenoids	Labdane diterpenoids	BQUAFPABUCARCY-BQYQJAHWSA-N	2.16562e+07	4.67673e+07	3.61274e+07	3.48503e+07	1.65414e+08	1.63556e+08	1.14349e+08	1.47773e+08	2.60825e+08	3.36877e+08	1.61681e+08	2.53127e+08
Dehydroandrographolide	333.202	258.2	C20H28O4				Terpenoids	Diterpenoids	Labdane diterpenoids	YIIRVUDGRKEWBV-FZOOCBFYSA-N	1.69705e+07	2.65926e+07	1.60615e+07	1.98749e+07	9.65157e+07	8.88545e+07	6.12244e+07	8.21982e+07	1.10617e+08	1.33009e+08	9.1091e+07	1.11572e+08
Annosquamosin_B	309.241	297.4	C19H32O3	HMDB0031379	177742-56-2		Terpenoids	Diterpenoids	Norkaurane diterpenoids	NICDFCNOCPZHTJ-UHFFFAOYSA-N	8.73378e+06	2.96877e+07	1.73036e+07	1.8575e+07	9.02303e+07	1.75163e+08	7.17031e+07	1.12366e+08	2.44111e+08	3.11077e+08	5.85433e+07	2.04577e+08
14-Deoxyandrographolide	335.222	170.1	C20H30O4				Terpenoids	Diterpenoids	Labdane diterpenoids	GVRNTWSGBWPJGS-YSDSKTICSA-N	1.62217e+07	1.79836e+07	1.73489e+07	1.71847e+07	2.39836e+07	1.63295e+07	1.76034e+07	1.93055e+07	1.97082e+07	2.13196e+07	1.76888e+07	1.95722e+07
Sterebin_A	311.221	242.1	C18H30O4	HMDB0035337	107647-14-3		Terpenoids	Diterpenoids	Labdane diterpenoids	GUVJPXABQYFWPD-BQYQJAHWSA-N	1.06379e+07	1.74705e+07	7.79623e+06	1.19682e+07	3.83167e+07	2.47406e+07	3.44603e+07	3.25059e+07	3.26534e+07	5.32734e+07	3.08733e+07	3.89334e+07
(2S,3R,5S,9R)-2,3-dihydroxy-14-(hydroxymethyl)-5,9-dimethyl-14-[(2S,3R,4S,5S,6R)-3,4,5-trihydroxy-6-(hydroxymethyl)tetrahydropyran-2-yl]oxy-tetracyclo[11.2.1.01,10.04,9]hexadecane-5-carboxylic acid	511.256	225.8	C26H42O11				Terpenoids	Diterpenoids	Kaurane and Phyllocladane diterpenoids	QUCGBWQRLWOVBR-BBJJSLPGSA-N	1.08173e+07	1.29624e+07	9.12725e+06	1.0969e+07	2.34709e+07	2.24824e+07	1.71524e+07	2.10352e+07	2.14457e+07	2.05843e+07	1.51329e+07	1.90543e+07
5-[4a,5-bis(hydroxymethyl)-1,2-dimethyl-2,3,4,7,8,8a-hexahydronaphthalen-1-yl]-3-methylpentanoic_acid	356.279	222.5	C20H34O4				Terpenoids	Diterpenoids	Colensane and Clerodane diterpenoids	RPHNSADJHUEKRG-UHFFFAOYSA-N	9.99569e+06	9.95593e+06	1.01847e+07	1.00455e+07	9.92643e+06	9.80746e+06	1.00901e+07	9.94132e+06	1.00505e+07	1.00779e+07	9.82189e+06	9.98343e+06
Ent-kauran-17,19-dioic acid	352.25	257.1	C20H30O4				Terpenoids	Diterpenoids	Norkaurane diterpenoids	HITLMPHPGUZLGI-UHFFFAOYSA-N	4.13508e+06	1.58446e+07	7.00932e+06	8.99633e+06	6.75242e+06	3.63603e+06	1.3615e+07	8.00117e+06	1.83824e+07	1.40785e+07	7.30745e+06	1.32561e+07
4-[(E)-2-[(1R,4aS,5R,6R,8aR)-6-hydroxy-5-(hydroxymethyl)-5,8a-dimethyl-2-methylidene-3,4,4a,6,7,8-hexahydro-1H-naphthalen-1-yl]ethenyl]-2H-furan-5-one	371.166	164.5	C20H28O4				Terpenoids	Diterpenoids	Labdane diterpenoids	XMJAJFVLHDIEHF-CRBRZBHVSA-N	7.78656e+06	4.68272e+06	8.75742e+06	7.07557e+06	1.56402e+07	1.28041e+07	1.26862e+07	1.37101e+07	3.05511e+06	2.94471e+06	3.83441e+06	3.27807e+06
2(3H)-Furanone, 3-[2-[(1R,4aS,5R,6R,8aS)-5-[(beta-D-glucopyranosyloxy)methyl]decahydro-6-hydroxy-5,8a-dimethyl-2-methylene-1-naphthalenyl]ethylidene]dihydro-4-hydroxy-, (3E,4S)-	535.25	226.3	C26H40O10				Terpenoids	Diterpenoids	Labdane diterpenoids	VUEPOIYXKZTLMD-ANZZXSATSA-N	5.85153e+06	6.56216e+06	5.28193e+06	5.89854e+06	1.70271e+07	1.58249e+07	1.15454e+07	1.47991e+07	1.12777e+07	1.06042e+07	8.60336e+06	1.01618e+07
Prexanthoperol	315.195	225.4	C20H26O3	HMDB0034712	119817-27-5		Terpenoids	Diterpenoids	Tetracyclic diterpenoids	KVTOPOITUALWOF-UHFFFAOYSA-N	5.29922e+06	4.95387e+06	4.40816e+06	4.88708e+06	1.01711e+07	9.72557e+06	8.17365e+06	9.35676e+06	9.71051e+06	9.13604e+06	6.98656e+06	8.61103e+06
(1S,4S,5R,9S,10R,13R,14S)-5-(Acetyloxymethyl)-14-hydroxy-14-(hydroxymethyl)-9-methyltetracyclo[11.2.1.01,10.04,9]hexadecane-5-carboxylic acid	393.226	265.2	C22H34O6		1201591-01-6		Terpenoids	Diterpenoids	Norkaurane diterpenoids	XAWLPRCYLCCVFP-CVLIFIHMSA-N	2.24959e+06	6.11358e+06	2.93732e+06	3.76683e+06	2.08493e+07	2.17658e+07	1.29429e+07	1.85193e+07	2.76335e+07	3.27577e+07	1.78502e+07	2.60805e+07
(1R,5R,9S,15S)-15-acetoxy-5,9-dimethyl-14-methylene-tetracyclo[11.2.1.01,10.04,9]hexadecane-5-carboxylic acid	359.22	309.8	C22H32O4		6619-97-2		Terpenoids	Diterpenoids	Kaurane and Phyllocladane diterpenoids	AQBQBBLJTDSVLC-LJCYBLOCSA-N	3.40072e+06	3.66003e+06	3.63835e+06	3.56637e+06	3.73147e+06	4.37151e+06	4.74827e+06	4.28375e+06	3.81823e+06	4.02084e+06	4.86372e+06	4.23426e+06
Pseudolaric Acid A-O-beta-D-glucopyranoside	551.245	204.3	C28H38O11				Terpenoids	Diterpenoids		IVYWRYGMQNKDQB-VHJBJYHKSA-N	3.86997e+06	2.92101e+06	3.37582e+06	3.38894e+06	1.17221e+07	8.95451e+06	8.67025e+06	9.78229e+06	3.8407e+06	4.00788e+06	8.11302e+06	5.32053e+06
(1S,3R,8R,10R,11R,12R,17R)-5,12,16,16-tetramethyl-2,7,9-trioxahexacyclo[9.8.0.01,3.04,8.08,10.012,17]nonadec-4-en-6-one	331.187	242.9	C20H26O4		37905-08-1		Terpenoids	Diterpenoids	Secoabietane diterpenoids	SOVOCMGDFRGRKF-MCDHERAVSA-N	2.51295e+06	4.73673e+06	2.49147e+06	3.24705e+06	1.5384e+07	1.68375e+07	1.17397e+07	1.46537e+07	2.16042e+07	2.78293e+07	1.61544e+07	2.18627e+07
(ent-6alpha,7alpha,16alphaH)-6,7,17-Trihydroxy-19-kauranoic_acid	353.229	260.8	C20H32O5	HMDB0036756	56064-72-3		Terpenoids	Diterpenoids	Kaurane and Phyllocladane diterpenoids	FQXFNQBHZJYODR-UHFFFAOYSA-N	2.8118e+06	3.32224e+06	3.27358e+06	3.13587e+06	8.75109e+06	7.7454e+06	5.81051e+06	7.43567e+06	1.10368e+06	5.40429e+06	8.07859e+06	4.86219e+06
Grayanotoxin I	411.237	244.9	C22H36O7				Terpenoids	Diterpenoids	Tetracyclic diterpenoids	NXCYBYJXCJWMRY-VGBBEZPXSA-N	2.60231e+06	2.71578e+06	2.40744e+06	2.57518e+06	1.32873e+07	6.66328e+06	5.79778e+06	8.58279e+06	7.7794e+06	4.5479e+06	2.34731e+07	1.19335e+07
Ingenol	349.198	218.2	C20H28O5				Terpenoids	Diterpenoids	Tetracyclic diterpenoids	VEBVPUXQAPLADL-POYOOMFHSA-N	2.01438e+06	3.59781e+06	1.91963e+06	2.5106e+06	1.20146e+07	5.98405e+06	8.89598e+06	8.96487e+06	1.36224e+07	1.93658e+07	9.87417e+06	1.42874e+07
5-[5-(acetoxymethyl)-1,2,4a-trimethyl-7-oxo-3,4,8,8a-tetrahydro-2H-naphthalen-1-yl]-3-methyl-pentanoic acid	377.231	284.6	C22H34O5				Terpenoids	Diterpenoids	Colensane and Clerodane diterpenoids	OLDFOHABNQZMKB-UHFFFAOYSA-N	2.05616e+06	2.99853e+06	1.77098e+06	2.27522e+06	7.19758e+06	6.64493e+06	5.10461e+06	6.31571e+06	1.08359e+07	1.27083e+07	7.96664e+06	1.05036e+07
(1S,4S,5R,9S,10R,13R,14R)-5-(acetoxymethyl)-14-(hydroxymethyl)-9-methyl-tetracyclo[11.2.1.01,10.04,9]hexadecane-5-carboxylic acid	377.231	284.6	C22H34O5		1201590-99-9		Terpenoids	Diterpenoids	Norkaurane diterpenoids	DZEHIJAJXCHJAY-RNXAVOFCSA-N	2.05616e+06	2.99853e+06	1.77098e+06	2.27522e+06	7.19758e+06	6.64493e+06	5.10461e+06	6.31571e+06	1.08359e+07	1.27083e+07	7.96664e+06	1.05036e+07
Ponicidin	363.177	224.6	C20H26O6		52617-37-5		Terpenoids	Diterpenoids	Kaurane and Phyllocladane diterpenoids	WHRDRHNMTIXZNY-KBAHFNCXSA-N	1.52006e+06	2.40421e+06	2.4504e+06	2.12489e+06	6.8843e+06	8.77454e+06	5.47921e+06	7.04601e+06	1.0967e+07	1.39967e+07	8.88453e+06	1.12827e+07
3',4,4,7a-tetramethyl-3-oxo-3'-vinyl-spiro[3a,5,6,7-tetrahydroisobenzofuran-1,6'-cyclohexene]-1'-carboxylic acid	333.203	242.4	C20H28O4				Terpenoids	Diterpenoids	Pimarane and Isopimarane diterpenoids	NJINLJYSRIASTQ-UHFFFAOYSA-N	1.64322e+06	2.29152e+06	1.68437e+06	1.87304e+06	7.19684e+06	7.15062e+06	5.1758e+06	6.50775e+06	8.54106e+06	8.98422e+06	6.24636e+06	7.92388e+06
2,3,12,13-tetrahydroxy-14-(hydroxymethyl)-5,9-dimethyltetracyclo[11.2.1.01,10.04,9]hexadecane-5-carboxylic acid	383.208	203.4	C20H32O7				Terpenoids	Diterpenoids	Kaurane and Phyllocladane diterpenoids	VEYVIIXLIAUORJ-UHFFFAOYSA-N	1.8347e+06	1.51372e+06	1.39859e+06	1.58234e+06	7.92801e+06	6.2415e+06	6.39879e+06	6.8561e+06	5.40355e+06	4.45239e+06	4.93973e+06	4.93189e+06
2,3,12,14-tetrahydroxy-14-(hydroxymethyl)-5,9-dimethyltetracyclo[11.2.1.01,10.04,9]hexadecane-5-carboxylic acid	383.208	203.4	C20H32O7				Terpenoids	Diterpenoids	Tetracyclic diterpenoids	LNNOVPOKCKJZCF-UHFFFAOYSA-N	1.8347e+06	1.51372e+06	1.39859e+06	1.58234e+06	7.92801e+06	6.2415e+06	6.39879e+06	6.8561e+06	5.40355e+06	4.45239e+06	4.93973e+06	4.93189e+06
8-hydroxy-4-(1-hydroxy-1-methyl-ethyl)-10-oxatricyclo[7.2.1.01,5]dodec-3-ene-8-carboxylic acid	281.139	169.3	C15H22O5				Terpenoids	Diterpenoids		LKOCXGZSSYQSLN-UHFFFAOYSA-N	2.06755e+06	1.04499e+06	1.5394e+06	1.55065e+06	1.00603e+07	6.35795e+06	8.64584e+06	8.35471e+06	2.38288e+06	3.04711e+06	1.28462e+06	2.2382e+06
(E)-5-[(1S,4aR,8aR)-2-formyl-5,5,8a-trimethyl-1,4,4a,6,7,8-hexahydronaphthalen-1-yl]-3-(acetoxymethyl)pent-2-enoic acid	375.215	306.2	C22H32O5				Terpenoids	Diterpenoids	Labdane diterpenoids	KLGPVOFVVYHEGO-VBIQWIQDSA-N	981075	2.28834e+06	1.35678e+06	1.54207e+06	3.75963e+06	4.02588e+06	3.7802e+06	3.85524e+06	4.86022e+06	4.85286e+06	4.85434e+06	4.85581e+06
Blinin	391.21	257.6	C22H32O6		125675-09-4		Terpenoids	Diterpenoids	Colensane and Clerodane diterpenoids	XXSSNTKMBVTREV-DDHROXKOSA-N	784190	2.24615e+06	1.41037e+06	1.48024e+06	9.04387e+06	8.79753e+06	6.12923e+06	7.99021e+06	9.34559e+06	1.07174e+07	8.45942e+06	9.50749e+06
Isorosmanol	347.182	248.8	C20H26O5				Terpenoids	Diterpenoids	Abietane diterpenoids	UXVPWKDITRJELA-CLWJZODNSA-N	1.03395e+06	1.74931e+06	1.06554e+06	1.28294e+06	4.48302e+06	5.1374e+06	3.83317e+06	4.48453e+06	9.50444e+06	1.35175e+07	5.39453e+06	9.47217e+06
norambreinolide	273.184	242.9	C16H26O2				Terpenoids	Diterpenoids	Norlabdane diterpenoids	IMKJGXCIJJXALX-SHUKQUCYSA-N	1.16743e+06	1.86349e+06	779438	1.27012e+06	5.2878e+06	8.08768e+06	5.71591e+06	6.3638e+06	2.86781e+07	3.96142e+07	1.01426e+07	2.6145e+07
Maoecrystal A	389.192	219.9	C22H28O6				Terpenoids	Diterpenoids	Kaurane and Phyllocladane diterpenoids	DCULYKVTBAXAER-XETVFITMSA-N	1.34416e+06	1.07552e+06	1.13895e+06	1.18621e+06	1.07286e+07	8.31634e+06	6.48584e+06	8.51025e+06	2.39238e+06	3.12808e+06	3.3935e+06	2.97132e+06
Miltirone	305.153	39.8	C19H22O2	HMDB0035080	27210-57-7	C13715	Terpenoids	Diterpenoids	Abietane diterpenoids	FEFAIBOZOKSLJR-UHFFFAOYSA-N	1.00273e+06	987207	1.41501e+06	1.13498e+06	1.09847e+06	1.26369e+06	966723	1.10963e+06	761956	846427	1.22586e+06	944748
14-(hydroxymethyl)-5,9-dimethyltetracyclo[11.2.1.01,10.04,9]hexadecan-5-ol	293.247	297.3	C19H32O2				Terpenoids	Diterpenoids	Norkaurane diterpenoids	LZAZGDZVFQSCFO-UHFFFAOYSA-N	679415	1.65553e+06	642237	992394	5.75375e+06	1.02213e+07	3.57698e+06	6.51734e+06	1.06681e+07	1.23218e+07	2.64449e+06	8.54479e+06
Andrographolide	351.214	219.8	C20H30O5		5508-58-7	C20214	Terpenoids	Diterpenoids	Labdane diterpenoids	BOJKULTULYSRAS-OTESTREVSA-N	839290	1.00281e+06	1.03695e+06	959682	4.09449e+06	2.34336e+06	2.26806e+06	2.90197e+06	2.55954e+06	3.10669e+06	8.16218e+06	4.60947e+06
(3E,4R)-3-[2-[(1R,4aS,5R,6R,8aS)-6-hydroxy-5-(hydroxymethyl)-5,8a-dimethyl-2-methylene-decalin-1-yl]ethylidene]-4-hydroxy-tetrahydrofuran-2-one	351.214	219.8	C20H30O5		142037-79-4		Terpenoids	Diterpenoids	Labdane diterpenoids	BOJKULTULYSRAS-NPWGMBKGSA-N	839290	1.00281e+06	1.03695e+06	959682	4.09449e+06	2.34336e+06	2.26806e+06	2.90197e+06	2.55954e+06	3.10669e+06	8.16218e+06	4.60947e+06
methyl 14-hydroxy-14-(hydroxymethyl)-5,9-dimethyl-tetracyclo[11.2.1.01,10.04,9]hexadecane-5-carboxylate	349.241	303.2	C21H34O4				Terpenoids	Diterpenoids	Kaurane and Phyllocladane diterpenoids	CZYWWRRSTIZTFL-UHFFFAOYSA-N	606318	937693	923508	822506	5.66866e+06	495691	1.14817e+06	2.43751e+06	1.2533e+06	1.1013e+06	1.05639e+06	1.137e+06
5-(5-methoxycarbonyl-5,8a-dimethyl-2-methylene-decalin-1-yl)-3-methyl-pentanoic acid	349.241	303.2	C21H34O4				Terpenoids	Diterpenoids	Labdane diterpenoids	WTDIRAZPDUAJEB-UHFFFAOYSA-N	606318	937693	923508	822506	5.66866e+06	495691	1.14817e+06	2.43751e+06	1.2533e+06	1.1013e+06	1.05639e+06	1.137e+06
Forskolin	409.221	229.1	C22H34O7				Terpenoids	Diterpenoids	Labdane diterpenoids	OHCQJHSOBUTRHG-KGGHGJDLSA-N	596727	962712	636453	731964	549170	1.10333e+06	983183	878562	740827	835067	1.10295e+06	892947
Desacetylcolforsin	367.213	224.4	C20H32O6				Terpenoids	Diterpenoids	Labdane diterpenoids	WPDITXOBNLYZHH-GGLAWTCMSA-N	838180	531638	761357	710392	6.13692e+06	4.42069e+06	3.95843e+06	4.83868e+06	1.18649e+06	1.40549e+06	1.49324e+06	1.36174e+06
Deoxyandrographolide	357.2	265.3	C20H30O4				Terpenoids	Diterpenoids	Labdane diterpenoids	DAXSYTVXDSOSIE-HNJRGHQBSA-N	351598	1.24843e+06	500198	700077	3.78705e+06	4.42064e+06	3.25455e+06	3.82075e+06	6.59653e+06	6.97083e+06	3.5933e+06	5.72022e+06
{(1R,4aR,5S,6R,8S,8aR)-8-Acetoxy-5,6-dimethyl-5-[(2S,3aS,6aS)-2,3,3a,6a-tetrahydrofuro[2,3-b]furan-2-yl]octahydro-8aH-spiro[naphthalene-1,2'-oxiran]-8a-yl}methyl acetate	457.221	273.8	C24H34O7				Terpenoids	Diterpenoids	Colensane and Clerodane diterpenoids	CNIWQELMLPUFOS-NVSXQWMQSA-N	165845	169772	170920	168846	328413	303756	358235	330134	377833	293390	487511	386245
Xanthophyll	568.426	325.5	C40H56O2	HMDB0303013			Terpenoids	Carotenoids (C40)	Carotenoids (C40, β-ε)	KBPHJBAIARWVSC-RTIVXWJOSA-N	9.0029e+07	5.75251e+07	9.99766e+07	8.25103e+07	3.19847e+07	3.09679e+07	4.08366e+07	3.45964e+07	3.91097e+07	1.57103e+07	3.61889e+07	3.03363e+07
Auroxanthin	600.415	302.8	C40H56O4				Terpenoids	Carotenoids (C40)	Carotenoids (C40, β-β)	YLUSVJDFTAATNS-RFIAJWJGSA-N	3.2152e+07	1.59864e+07	4.02049e+07	2.94478e+07	2.88131e+07	2.5647e+07	2.54833e+07	2.66478e+07	2.57913e+06	7.06501e+06	9.43949e+06	6.36121e+06
Antheraxanthin	585.427	328.1	C40H56O3				Terpenoids	Carotenoids (C40)	Carotenoids (C40, β-β)	OFNSUWBAQRCHAV-OYQUVCAXSA-N	2.29594e+07	3.21426e+07	2.0332e+07	2.51447e+07	7.89802e+06	5.80893e+06	9.92051e+06	7.87582e+06	1.04039e+07	5.29201e+06	8.84728e+06	8.18105e+06
Siphonaxanthin	601.423	319.7	C40H56O4				Terpenoids	Carotenoids (C40)	Carotenoids (C40, β-ε)	SUCKEYMKNGZJHK-ZARIWKGHSA-N	1.28018e+07	3.81947e+06	2.31782e+07	1.32665e+07	1.95741e+07	2.33433e+07	1.53155e+07	1.9411e+07	2.98742e+06	3.77372e+06	990672	2.58393e+06
Celaxanthin	551.423	325.8	C40H54O				Terpenoids	Carotenoids (C40)	Carotenoids (C40, β-Ψ)	YYAZSYBBIFIQJT-COVUSDHRSA-N	1.36207e+07	3.24588e+06	2.18554e+07	1.29073e+07	6.15896e+06	7.80182e+06	9.97925e+06	7.98001e+06	3.50677e+06	2.19448e+06	3.69046e+06	3.13057e+06
beta-Cryptoxanthin	552.426	325.7	C40H56O	HMDB0033844	472-70-8	C08591	Terpenoids	Carotenoids (C40)	Carotenoids (C40, β-β)	DMASLKHVQRHNES-FKKUPVFPSA-N	5.73705e+06	1.40826e+06	9.21502e+06	5.45344e+06	2.6705e+06	3.4173e+06	4.08203e+06	3.38995e+06	1.60483e+06	1.07777e+06	1.53069e+06	1.40443e+06
6'-Hydroxysiphonaxanthin	617.418	294.7	C40H56O5				Terpenoids	Carotenoids (C40)	Carotenoids (C40, β-ε)	YQJDYMVGIAROMZ-SLYFCCOISA-N	3.52738e+06	803772	5.10543e+06	3.14553e+06	1.19006e+06	439486	927752	852434	145801	19746.6	161057	108868
all-trans-5,6-Epoxyretinoic acid	317.208	285	C20H28O3	HMDB0012451	13100-69-1	C16680	Terpenoids	Apocarotenoids	Apocarotenoids (β-)	KEEHJLBAOLGBJZ-WEDZBJJJSA-N	1.50178e+07	4.81243e+07	4.51708e+07	3.61043e+07	1.05007e+08	9.81643e+07	8.48705e+07	9.60138e+07	1.76911e+08	2.53053e+08	1.1972e+08	1.83228e+08
(2E,4E)-5-[8-hydroxy-1,5-dimethyl-3-[3,4,5-trihydroxy-6-(hydroxymethyl)tetrahydropyran-2-yl]oxy-6-oxabicyclo[3.2.1]octan-8-yl]-3-methyl-penta-2,4-dienoic acid	443.192	144	C21H32O10				Terpenoids	Apocarotenoids	Apocarotenoids(ε-)	UHHVHDDICOEBTQ-LJIKRCSCSA-N	1.13076e+07	8.58856e+06	1.23248e+07	1.07403e+07	2.27324e+06	1.2432e+06	1.11549e+06	1.54398e+06	7.21189e+06	6.3707e+06	9.06234e+06	7.54831e+06
4-[4-hydroxy-2,2,6-trimethyl-6-[(2S,3R,4S,5S,6R)-3,4,5-trihydroxy-6-(hydroxymethyl)tetrahydropyran-2-yl]oxy-cyclohexylidene]but-3-en-2-one	385.187	165.2	C19H30O8				Terpenoids	Apocarotenoids	Megastigmanes	XTODSGVDHGMKSN-QOEUTKMXSA-N	7.69618e+06	3.09191e+06	5.64497e+06	5.47769e+06	534234	418964	538611	497269	615266	595137	679826	630076
Iraldeine	193.158	239.8	C13H20O	HMDB0059883	127-41-3	C12286	Terpenoids	Apocarotenoids	Apocarotenoids(ε-)	UZFLPKAIBPNNCA-BQYQJAHWSA-N	3.77272e+06	3.88278e+06	6.45477e+06	4.70342e+06	5.52624e+06	3.33373e+06	4.58754e+06	4.4825e+06	3.4972e+06	3.17238e+06	3.80171e+06	3.49043e+06
(S)-Abscisic acid	263.129	207.7	C15H20O4		7773-56-0		Terpenoids	Apocarotenoids	Apocarotenoids(ε-)	JLIDBLDQVAYHNE-IBPUIESWSA-N	1.96383e+06	2.76234e+06	4.72354e+06	3.1499e+06	1.7311e+06	1.3743e+06	312307	1.13924e+06	891401	1.83919e+06	1.45221e+06	1.39427e+06
Hexose + C13H21O2 (isomer of 1145)	433.209	184.4	C19H32O8	HMDB0036318	188305-07-9		Terpenoids	Apocarotenoids	Apocarotenoids(ε-)	ZZFQYZCZBBRLTI-UHFFFAOYSA-N	3.02408e+06	2.94178e+06	2.3459e+06	2.77059e+06	2.28674e+06	1.88291e+06	1.79661e+06	1.98876e+06	1.93802e+06	2.96039e+06	2.11932e+06	2.33924e+06
xi-2,2,6-Trimethyl-1,4-cyclohexanedione	155.106	266.9	C9H14O2	HMDB0038697			Terpenoids	Apocarotenoids	Apocarotenoids(ε-)	HVHHZSFNAYSPSA-UHFFFAOYSA-N	1.15946e+06	2.5496e+06	1.33999e+06	1.68302e+06	8.0794e+06	8.4742e+06	5.63108e+06	7.39489e+06	3.25628e+07	3.17425e+07	7.33739e+06	2.38809e+07
(2Z,4E)-5-[(1R,3R,5S,8S)-3,8-dihydroxy-1,5-dimethyl-6-oxabicyclo[3.2.1]octan-8-yl]-3-methyl-penta-2,4-dienoic acid	281.139	169.3	C15H22O5				Terpenoids	Apocarotenoids	Apocarotenoids(ε-)	XIVFQYWMMJWUCD-QRFHCBFLSA-N	2.06755e+06	1.04499e+06	1.5394e+06	1.55065e+06	1.00603e+07	6.35795e+06	8.64584e+06	8.35471e+06	2.38288e+06	3.04711e+06	1.28462e+06	2.2382e+06
Abscisic_acid	518.167	197.6	C15H20O4	HMDB0036093	7773-56-0		Terpenoids	Apocarotenoids	Apocarotenoids(ε-)	JLIDBLDQVAYHNE-WEYXYWBQSA-N	67665.4	475350	256951	266655	172518	157596	281173	203762	464842	653034	469192	529023
Zoapatanol	339.252	270.3	C20H34O4				Terpenoids			XRDHAXIOHKTIGF-JECBFZOVSA-N	1.7764e+06	2.15727e+06	1.24017e+06	1.72461e+06	4.0758e+06	5.45289e+06	1.73842e+06	3.7557e+06	1.35047e+06	1.32737e+06	1.29519e+06	1.32434e+06
5-[6-(hydroxymethyl)-7-oxatricyclo[4.3.0.03,9]nonan-9-yl]-2-methyl-4-oxo-pentanoic acid	281.139	169.3	C15H22O5				Terpenoids			DULAWUXQXSFPOC-UHFFFAOYSA-N	2.06755e+06	1.04499e+06	1.5394e+06	1.55065e+06	1.00603e+07	6.35795e+06	8.64584e+06	8.35471e+06	2.38288e+06	3.04711e+06	1.28462e+06	2.2382e+06
Irisxanthone	435.092	192	C20H20O11				Shikimates and Phenylpropanoids	Xanthones	Plant xanthones	MTQVPZUZBBTLNO-HSLVGEKZSA-N	2.94643e+06	3.77022e+06	8.32884e+06	5.01516e+06	1.61578e+07	1.98017e+07	2.40066e+07	1.99887e+07	4.2695e+06	3.85138e+06	1.20661e+07	6.72899e+06
3-hydroxy-4-methoxyxanthen-9-one	243.065	170.9	C14H10O4				Shikimates and Phenylpropanoids	Xanthones	Plant xanthones	WRPFBSLWEKZESU-UHFFFAOYSA-N	784270	48954.2	730403	521209	8.73468e+07	8.21675e+07	1.0001e+08	8.98413e+07	643035	568750	1.28536e+06	832382
Erianin	319.15	154.2	C18H22O5	HMDB0251918			Shikimates and Phenylpropanoids	Stilbenoids	Monomeric stilbenes	UXDFUVFNIAJEGM-UHFFFAOYSA-N	1.23665e+07	7.90393e+06	1.34768e+07	1.12491e+07	8.34688e+06	7.40703e+06	8.88992e+06	8.21461e+06	2.02998e+07	2.14292e+07	1.32193e+07	1.83161e+07
Rhapontigenin	281.07	35.1	C15H14O4				Shikimates and Phenylpropanoids	Stilbenoids	Monomeric stilbenes	PHMHDRYYFAYWEG-NSCUHMNNSA-N	1.88017e+06	5.57232e+06	1.8346e+07	8.5995e+06	6.46517e+07	1.6381e+07	3.42566e+07	3.84298e+07	1.03215e+06	1.33496e+06	1.21414e+07	4.83618e+06
5-[(2R,3S)-6-hydroxy-2-(4-hydroxyphenyl)-4-[(E)-2-(4-hydroxyphenyl)ethenyl]-2,3-dihydro-1-benzofuran-3-yl]benzene-1,3-diol	453.198	167.5	C28H22O6				Shikimates and Phenylpropanoids	Stilbenoids	Oligomeric stibenes	FQWLMRXWKZGLFI-PAKBJIOWSA-N	3.61058e+06	3.52982e+06	3.3811e+06	3.50717e+06	3.04447e+06	2.30365e+06	2.06659e+06	2.47157e+06	3.43865e+06	2.90606e+06	3.14619e+06	3.16363e+06
Mappain	449.265	282.9	C29H36O4				Shikimates and Phenylpropanoids	Stilbenoids	Monomeric stilbenes	GJZKDVGLDGLPMB-ZVBRSKEYSA-N	1.30348e+06	2.02392e+06	1.5091e+06	1.61217e+06	1.17409e+07	1.04762e+07	1.04735e+07	1.08969e+07	1.65407e+07	1.40664e+07	5.84795e+06	1.21517e+07
(E)-3-(2,5-dihydroxyphenyl)prop-2-enoic acid	179.035	165.9	C9H8O4		38489-67-7|636-01-1		Shikimates and Phenylpropanoids	Phenylpropanoids (C6-C3)	Cinnamic acids and derivatives	JXIPYOZBOMUUCA-DAFODLJHSA-N	9.66967e+07	6.49468e+08	1.63347e+09	7.93213e+08	2.34574e+08	6.51318e+08	5.25578e+08	4.7049e+08	4.03086e+08	4.25682e+08	2.30545e+08	3.53104e+08
Caffeic acid	179.035	165.9	C9H8O4	HMDB0003501	501-16-6	C01197	Shikimates and Phenylpropanoids	Phenylpropanoids (C6-C3)	Cinnamic acids and derivatives	QAIPRVGONGVQAS-DUXPYHPUSA-N	9.66967e+07	6.49468e+08	1.63347e+09	7.93213e+08	2.34574e+08	6.51318e+08	5.25578e+08	4.7049e+08	4.03086e+08	4.25682e+08	2.30545e+08	3.53104e+08
Chlorogenic acid	353.088	89.1	C16H18O9	HMDB0003164	327-97-9	C00852	Shikimates and Phenylpropanoids	Phenylpropanoids (C6-C3)	Cinnamic acids and derivatives	CWVRJTMFETXNAD-JUHZACGLSA-N	3.16276e+08	2.58642e+08	9.83018e+08	5.19312e+08	3.24681e+09	2.68081e+09	3.24155e+09	3.05639e+09	1.10865e+09	1.37828e+09	1.44119e+09	1.30937e+09
(1S,3R,4R,5R)-1,3,4-trihydroxy-5-[(E)-3-(4-hydroxy-3-methoxy-phenyl)prop-2-enoyl]oxy-cyclohexanecarboxylic acid	367.104	165.9	C17H20O9		62929-69-5		Shikimates and Phenylpropanoids	Phenylpropanoids (C6-C3)	Cinnamic acids and derivatives	RAGZUCNPTLULOL-KJJWLSQTSA-N	7.32585e+07	1.58334e+08	1.45868e+08	1.2582e+08	1.94144e+08	1.00324e+08	1.05092e+08	1.33187e+08	7.23283e+07	1.36662e+08	5.97852e+07	8.95919e+07
(1S,3R,4R,5R)-1,3,4-trihydroxy-5-[(E)-3-(3-hydroxy-4-methoxy-phenyl)prop-2-enoyl]oxy-cyclohexanecarboxylic acid	367.104	165.9	C17H20O9				Shikimates and Phenylpropanoids	Phenylpropanoids (C6-C3)	Cinnamic acids and derivatives	ZHBZPCLRULAFBL-KJJWLSQTSA-N	7.32585e+07	1.58334e+08	1.45868e+08	1.2582e+08	1.94144e+08	1.00324e+08	1.05092e+08	1.33187e+08	7.23283e+07	1.36662e+08	5.97852e+07	8.95919e+07
[(2R,3R,4S,5R,6R)-6-[2-(3,4-dihydroxyphenyl)ethoxy]-3,5-dihydroxy-4-[(2S,3R,4R,5R,6S)-3,4,5-trihydroxy-6-methyloxan-2-yl]oxyoxan-2-yl]methyl (E)-3-(4-hydroxy-3-methoxyphenyl)prop-2-enoate	683.225	26.2	C30H38O15				Shikimates and Phenylpropanoids	Phenylpropanoids (C6-C3)	Cinnamic acids and derivatives	OFNCUIXPAFLTJZ-PYQKQGIYSA-N	1.13699e+07	1.77461e+08	9.62819e+07	9.50376e+07	3.77751e+08	2.95122e+08	3.7187e+08	3.48247e+08	3.53932e+07	1.51648e+08	1.07594e+08	9.82116e+07
[6-[3,4-dihydroxy-2,5-bis(hydroxymethyl)tetrahydrofuran-2-yl]oxy-3,4,5-trihydroxy-tetrahydropyran-2-yl]methyl (E)-3-(4-hydroxy-3-methoxy-phenyl)prop-2-enoate	517.157	163.4	C22H30O14		137941-45-8		Shikimates and Phenylpropanoids	Phenylpropanoids (C6-C3)	Cinnamic acids and derivatives	XMBZZLUIFFOAHR-HWKANZROSA-N	3.8309e+07	1.66631e+08	3.55756e+07	8.01719e+07	5.95499e+06	4.6513e+06	8.10985e+06	6.23871e+06	9.47704e+06	1.90384e+07	7.97575e+06	1.21637e+07
coumaroyl(3-OMe)(-2)Glc(a1-2b)L-Fruf	517.157	163.4	C22H30O14				Shikimates and Phenylpropanoids	Phenylpropanoids (C6-C3)	Cinnamic acids and derivatives	GFXQBGHEPGXJGM-KSLXGCCYSA-N	3.8309e+07	1.66631e+08	3.55756e+07	8.01719e+07	5.95499e+06	4.6513e+06	8.10985e+06	6.23871e+06	9.47704e+06	1.90384e+07	7.97575e+06	1.21637e+07
[(2S,3S,4R,5R)-4-hydroxy-2,5-bis(hydroxymethyl)-2-[(2R,3R,4S,5S,6R)-3,4,5-trihydroxy-6-(hydroxymethyl)oxan-2-yl]oxyoxolan-3-yl] (E)-3-(4-hydroxy-3-methoxyphenyl)prop-2-enoate	541.151	166.6	C22H30O14				Shikimates and Phenylpropanoids	Phenylpropanoids (C6-C3)	Cinnamic acids and derivatives	ZPEADZHVGOCGKH-YQTDNFGYSA-N	2.27026e+07	8.58669e+07	2.74185e+07	4.53293e+07	3.94103e+06	3.12875e+06	5.0505e+06	4.04009e+06	7.09075e+06	1.37494e+07	5.65056e+06	8.83024e+06
Ferulate	193.05	161.8	C10H10O4	HMDB0000954	537-98-4	C01494	Shikimates and Phenylpropanoids	Phenylpropanoids (C6-C3)	Cinnamic acids and derivatives	KSEBMYQBYZTDHS-HWKANZROSA-N	2.74369e+07	6.22004e+07	3.2358e+07	4.06651e+07	6.58517e+06	5.94238e+06	7.15656e+06	6.56137e+06	4.97142e+06	4.86914e+06	6.90114e+06	5.58057e+06
4-O-feruloyl-D-quinic acid	369.117	166.3	C17H20O9				Shikimates and Phenylpropanoids	Phenylpropanoids (C6-C3)	Cinnamic acids and derivatives	VTMFDSJJVNQXLT-KSQYBWRXSA-N	2.02812e+07	4.59773e+07	4.08571e+07	3.57052e+07	5.47264e+07	3.05369e+07	2.99073e+07	3.83902e+07	2.23954e+07	4.47499e+07	1.81969e+07	2.84474e+07
1,3,5-trihydroxy-4-[(E)-3-(3-hydroxy-4-methoxy-phenyl)prop-2-enoyl]oxy-cyclohexanecarboxylic acid	369.117	166.3	C17H20O9				Shikimates and Phenylpropanoids	Phenylpropanoids (C6-C3)	Cinnamic acids and derivatives	HPBJJSKSRVQRQK-HWKANZROSA-N	2.02812e+07	4.59773e+07	4.08571e+07	3.57052e+07	5.47264e+07	3.05369e+07	2.99073e+07	3.83902e+07	2.23954e+07	4.47499e+07	1.81969e+07	2.84474e+07
4-Hydroxyphenylacetaldehyde	135.045	165.7	C8H8O2	HMDB0003767	7339-87-9	C03765	Shikimates and Phenylpropanoids	Phenylpropanoids (C6-C3)	Cinnamic acids and derivatives	IPRPPFIAVHPVJH-UHFFFAOYSA-N	5.16884e+06	2.7176e+07	6.44331e+07	3.22593e+07	1.19926e+07	2.79441e+07	6.71959e+07	3.57109e+07	1.86857e+07	5.96603e+07	6.44802e+06	2.82647e+07
Methyl caffeate	193.05	201.3	C10H10O4		3843-74-1	C10477	Shikimates and Phenylpropanoids	Phenylpropanoids (C6-C3)	Cinnamic acids and derivatives	OCNYGKNIVPVPPX-HWKANZROSA-N	1.7692e+07	2.44237e+07	5.09162e+07	3.10107e+07	1.55513e+07	3.83217e+07	4.1845e+07	3.1906e+07	1.77493e+07	2.04587e+07	1.5669e+07	1.7959e+07
4-Phenyl-3-buten-2-one	147.079	86.4	C10H10O	HMDB0031617	122-57-6		Shikimates and Phenylpropanoids	Phenylpropanoids (C6-C3)	Cinnamic acids and derivatives	BWHOZHOGCMHOBV-BQYQJAHWSA-N	3.9782e+07	2.5658e+07	2.64459e+07	3.06286e+07	246221	537352	5.12127e+07	1.73321e+07	3.29989e+07	3.10882e+07	2.12332e+07	2.84401e+07
3,4-di-O-caffeoylquinic acid	515.125	30.8	C25H24O12	HMDB0030707	57378-72-0		Shikimates and Phenylpropanoids	Phenylpropanoids (C6-C3)	Cinnamic acids and derivatives	UFCLZKMFXSILNL-RVXRWRFUSA-N	2.73977e+06	3.16295e+07	2.74973e+07	2.06222e+07	7.64128e+07	5.5401e+07	8.00084e+07	7.06074e+07	5.65865e+06	1.45285e+07	8.64413e+06	9.61043e+06
Sinapoylhexoside	387.2	165.4	C17H22O10				Shikimates and Phenylpropanoids	Phenylpropanoids (C6-C3)	Cinnamic acids and derivatives	XRKBRPFTFKKHEF-UHFFFAOYSA-N	2.56399e+07	1.27847e+07	2.32443e+07	2.05563e+07	2.57322e+06	1.87897e+06	2.63411e+06	2.3621e+06	2.95988e+06	2.42098e+06	3.19615e+06	2.859e+06
(2R,3S,4S,5R,6S)-2-(hydroxymethyl)-6-[4-[(E)-3-hydroxyprop-1-enyl]phenoxy]oxane-3,4,5-triol	311.109	24.2	C15H20O7				Shikimates and Phenylpropanoids	Phenylpropanoids (C6-C3)	Cinnamic acids and derivatives	CRVXJSNSTGEXDX-HHMSBIESSA-N	1.88956e+07	2.02367e+07	2.20379e+07	2.03901e+07	3.61788e+07	2.93788e+07	2.44948e+07	3.00174e+07	823502	2.62618e+06	1.81567e+07	7.20213e+06
ethyl (2R)-3-(3,4-dihydroxyphenyl)-2-[(E)-3-(3,4-dihydroxyphenyl)prop-2-enoyl]oxy-propanoate	389.122	226.8	C20H20O8		174591-47-0		Shikimates and Phenylpropanoids	Phenylpropanoids (C6-C3)	Cinnamic acids and derivatives	ROJRNQOAUDCMES-KRZKXXONSA-N	1.53351e+07	1.58713e+07	2.19097e+07	1.77053e+07	1.55711e+07	2.36471e+07	2.80629e+07	2.2427e+07	6.972e+07	5.48207e+07	4.48286e+07	5.64564e+07
Coumaroyl quinic acid (isomer of 758, 759)	337.093	162.9	C16H18O8				Shikimates and Phenylpropanoids	Phenylpropanoids (C6-C3)	Cinnamic acids and derivatives	XWRHBGVVCOSNKO-UHFFFAOYSA-N	1.26965e+07	1.46482e+07	1.89717e+07	1.54388e+07	9.75647e+07	6.53706e+07	7.76909e+07	8.02087e+07	5.22389e+07	7.20721e+07	4.13208e+07	5.52106e+07
Caffeic acid hexoside	341.088	153.7	C15H18O9				Shikimates and Phenylpropanoids	Phenylpropanoids (C6-C3)	Cinnamic acids and derivatives	WQSDYZZEIBAPIN-UHFFFAOYSA-N	7.48571e+06	1.16224e+07	1.4391e+07	1.11664e+07	4.4897e+07	2.18915e+07	2.31445e+07	2.99776e+07	1.57807e+07	1.8542e+07	1.14804e+07	1.52677e+07
feruloyltyramine	312.124	202.2	C18H19NO4	HMDB0029365	66648-43-9	C02717	Shikimates and Phenylpropanoids	Phenylpropanoids (C6-C3)	Cinnamic acid amides	NPNNKDMSXVRADT-WEVVVXLNSA-N	567471	9.84087e+06	1.79818e+07	9.46339e+06	1.54143e+07	2.151e+07	1.96333e+07	1.88526e+07	7.97693e+06	3.09232e+07	8.99232e+06	1.59641e+07
[3-acetoxy-2-[3,4,5-trihydroxy-6-(hydroxymethyl)tetrahydropyran-2-yl]oxy-propyl] 3-(4-hydroxyphenyl)prop-2-enoate	425.14	161.2	C20H26O11		114420-67-6		Shikimates and Phenylpropanoids	Phenylpropanoids (C6-C3)	Cinnamic acids and derivatives	YQKQOLPNKNHLBO-UHFFFAOYSA-N	8.53161e+06	1.24279e+07	5.67455e+06	8.87802e+06	6.51217e+06	5.1028e+06	6.18488e+06	5.93328e+06	7.50775e+06	7.34666e+06	4.07562e+06	6.31001e+06
regaloside I	425.14	161.2	C20H26O11		126239-78-9		Shikimates and Phenylpropanoids	Phenylpropanoids (C6-C3)	Cinnamic acids and derivatives	CPSJADJRZYHWCV-BRUXLGTASA-N	8.53161e+06	1.24279e+07	5.67455e+06	8.87802e+06	6.51217e+06	5.1028e+06	6.18488e+06	5.93328e+06	7.50775e+06	7.34666e+06	4.07562e+06	6.31001e+06
Fagaramide	248.127	155.4	C14H17NO3				Shikimates and Phenylpropanoids	Phenylpropanoids (C6-C3)	Cinnamic acid amides	WKWYNAMJWDRHBP-GQCTYLIASA-N	1.98425e+06	1.54207e+07	4.88266e+06	7.42919e+06	1.72044e+07	1.69437e+07	2.84156e+07	2.08546e+07	1.96161e+07	1.73617e+07	6.55951e+06	1.45124e+07
(2R,3S,4S,5R,6S)-2-(hydroxymethyl)-6-[4-prop-2-enyl-2-[(2S,3R,4S,5S,6R)-3,4,5-trihydroxy-6-(hydroxymethyl)oxan-2-yl]oxyphenoxy]oxane-3,4,5-triol	492.206	146.9	C21H30O12				Shikimates and Phenylpropanoids	Phenylpropanoids (C6-C3)	Cinnamic acids and derivatives	SFQLDKSMEHBZRN-LWZURRPWSA-N	5.55846e+06	9.58451e+06	5.52036e+06	6.88778e+06	576157	933049	755220	754809	589347	2.47374e+06	259844	1.10764e+06
2-Hydroxycinnamic acid	163.04	92.5	C9H8O3	HMDB0002641	583-17-5	C01772	Shikimates and Phenylpropanoids	Phenylpropanoids (C6-C3)	Cinnamic acids and derivatives	PMOWTIHVNWZYFI-AATRIKPKSA-N	4.62286e+06	3.60919e+06	8.34642e+06	5.52616e+06	4.59696e+07	3.1624e+07	2.83684e+07	3.53207e+07	5.05503e+06	4.76463e+06	4.27875e+06	4.69947e+06
N-Cinnamoylglycine	188.07	198.5	C11H11NO3	HMDB0011621	16534-24-0		Shikimates and Phenylpropanoids	Phenylpropanoids (C6-C3)	Cinnamic acid amides	YAADMLWHGMUGQL-VOTSOKGWSA-N	5.03313e+06	4.67022e+06	6.36527e+06	5.35621e+06	5.69997e+06	5.78535e+06	4.40298e+06	5.2961e+06	1.78487e+07	1.33286e+07	9.38446e+06	1.35206e+07
2-hydroxy-3-methoxy-benzaldehyde	151.04	174.3	C8H8O3		148-53-8		Shikimates and Phenylpropanoids	Phenylpropanoids (C6-C3)	Cinnamic acids and derivatives	JJVNINGBHGBWJH-UHFFFAOYSA-N	1.11261e+06	5.09238e+06	9.27212e+06	5.15904e+06	3.59875e+06	3.72506e+06	4.35894e+06	3.89425e+06	3.26468e+06	3.66273e+06	2.04231e+06	2.98991e+06
Octinoxate	291.195	225	C18H26O3	HMDB0030762	24393-56-4	C10476	Shikimates and Phenylpropanoids	Phenylpropanoids (C6-C3)	Cinnamic acids and derivatives	DHNGCHLFKUPGPX-RMKNXTFCSA-N	3.06622e+06	5.77695e+06	1.09622e+06	3.31313e+06	7.28924e+06	7.55092e+06	5.35509e+06	6.73175e+06	9.94369e+06	9.51279e+06	5.97367e+06	8.47672e+06
Feruloylagmatine	307.174	168.5	C15H22N4O3	HMDB0037107		C18325	Shikimates and Phenylpropanoids	Phenylpropanoids (C6-C3)	Cinnamic acid amides	UBMDAKWARMURDL-FNORWQNLSA-N	2.2697e+06	2.50235e+06	2.49535e+06	2.42246e+06	4.08123e+06	4.03547e+06	4.80629e+06	4.30766e+06	2.36272e+07	2.3901e+07	4.74519e+06	1.74245e+07
(Z)-3-phenyl-2-[(2S,3R,4S,5S,6R)-3,4,5-trihydroxy-6-(hydroxymethyl)tetrahydropyran-2-yl]oxy-prop-2-enoic acid	325.093	164.2	C15H18O8				Shikimates and Phenylpropanoids	Phenylpropanoids (C6-C3)	Cinnamic acids and derivatives	IFJZNZBKGRGNSP-HOCDIANWSA-N	734732	2.30762e+06	2.30381e+06	1.78205e+06	1.27305e+07	1.46519e+07	1.70971e+07	1.48265e+07	1.98437e+07	1.96921e+07	1.16761e+07	1.70706e+07
Dattelic acid	335.077	171.8	C16H16O8	HMDB0033999	73263-62-4	C10434	Shikimates and Phenylpropanoids	Phenylpropanoids (C6-C3)	Cinnamic acids and derivatives	QMPHZIPNNJOWQI-GDDAOPKQSA-N	684477	993772	1.46931e+06	1.04919e+06	2.99543e+07	1.28426e+07	7.86685e+06	1.68879e+07	2.21489e+06	5.56019e+06	2.28911e+06	3.35473e+06
3,5-Dimethoxycinnamic acid	207.066	215.8	C11H12O4		16909-11-8		Shikimates and Phenylpropanoids	Phenylpropanoids (C6-C3)	Cinnamic acids and derivatives	VLSRUFWCGBMYDJ-ONEGZZNKSA-N	330465	732162	916037	659555	2.45621e+06	3.05899e+06	3.62031e+06	3.04517e+06	674074	837165	432976	648072
Coumaroyl tyramine	284.127	203.6	C17H17NO3	HMDB0304448			Shikimates and Phenylpropanoids	Phenylpropanoids (C6-C3)	Cinnamic acid amides	RXGUTQNKCXHALN-UHFFFAOYSA-N	300777	665901	242120	402932	1.1823e+07	3.12186e+07	8.882e+06	1.73079e+07	578684	3.58351e+06	2.72897e+06	2.29706e+06
N-p-trans-Coumaroyltyramine	282.113	203.2	C17H17NO3	HMDB0039521	36417-86-4		Shikimates and Phenylpropanoids	Phenylpropanoids (C6-C3)	Cinnamic acid amides	RXGUTQNKCXHALN-BJMVGYQFSA-N	38769.5	268996	74034.7	127267	4.54151e+06	1.25052e+07	3.55337e+06	6.8667e+06	180578	1.31873e+06	1.11372e+06	871009
Smiglaside C (Not validated)	819.223	182	C38H44O20				Shikimates and Phenylpropanoids	Phenylpropanoids (C6-C3)	Cinnamic acids and derivatives	VIYLZUDAAGEJSD-UHFFFAOYSA-N	11058.4	43248.4	54257.8	36188.2	5.44411e+06	5.33981e+06	6.85976e+06	5.88123e+06	672516	743282	1.24207e+06	885956
[4-[(2S,3R,4S,5S,6R)-3,4,5-trihydroxy-6-(hydroxymethyl)tetrahydropyran-2-yl]oxyphenyl]methyl (E)-3-[4-[(2S,3R,4S,5S,6R)-3,4,5-trihydroxy-6-(hydroxymethyl)tetrahydropyran-2-yl]oxyphenyl]prop-2-enoate	575.183	172.3	C28H34O14		1435488-35-9		Shikimates and Phenylpropanoids	Phenylpropanoids (C6-C3)	Cinnamic acids and derivatives	CYFVSRSBPGWWOF-YHUVOSSASA-N	7102.46	9670.9	0	5591.12	5.06055e+06	5.81011e+06	5.65111e+06	5.50726e+06	38897.5	22772.1	17040	26236.5
2-Phenylethyl 6-O-(6-deoxy-alpha-L-mannopyranosyl)-beta-D-glucopyranoside	448.216	198.3	C20H30O10	HMDB0303058			Shikimates and Phenylpropanoids	Phenylethanoids (C6-C2)	Phenylethanoids	OKUGUNDXBGUFPA-OCGSKHJZSA-N	9.55928e+07	4.72956e+07	7.71036e+07	7.33307e+07	1.14475e+07	7.46129e+06	1.02246e+07	9.71114e+06	1.405e+07	1.02446e+07	1.23403e+07	1.22116e+07
(2S,3R,4R,5R,6S)-2-[(2R,3R,4S,5R,6R)-2-[2-(3,4-dihydroxyphenyl)ethoxy]-3,5-dihydroxy-6-(hydroxymethyl)oxan-4-yl]oxy-6-methyloxane-3,4,5-triol	461.167	161.2	C20H30O12				Shikimates and Phenylpropanoids	Phenylethanoids (C6-C2)	Phenylethanoids	DORPKYRPJIIARM-GYAWPQPFSA-N	8.76463e+06	1.45694e+07	6.84928e+06	1.00611e+07	6.10213e+06	4.35661e+06	7.19548e+06	5.88474e+06	7.7815e+06	7.55807e+06	3.79933e+06	6.37964e+06
beta-D-Glucopyranoside, 2-(4-hydroxyphenyl)ethyl 2-O-[(2S,3R,4R)-tetrahydro-3,4-dihydroxy-4-(hydroxymethyl)-2-furanyl]-	455.151	143.5	C19H28O11				Shikimates and Phenylpropanoids	Phenylethanoids (C6-C2)	Phenylethanoids	WWVATHTYIDDAQF-DERWZFJFSA-N	309571	1.50871e+07	4.84514e+06	6.74726e+06	1.93452e+06	1.20621e+06	2.46453e+06	1.86842e+06	3.72351e+06	4.80529e+06	6.16591e+06	4.89824e+06
Hydroxytyrosol acetate	195.066	184.3	C10H12O4	HMDB0253298	69039-02-7		Shikimates and Phenylpropanoids	Phenylethanoids (C6-C2)	Phenylethanoids	FGJGLFPNIZXRLV-UHFFFAOYSA-N	262967	685358	809473	585933	1.71051e+06	1.14205e+06	1.36898e+06	1.40718e+06	1.55625e+06	1.47828e+06	812453	1.28233e+06
5-acetyl-2-hydroxy-benzoic acid	179.035	165.9	C9H8O4		13110-96-8		Shikimates and Phenylpropanoids	Phenolic acids (C6-C1)	Simple phenolic acids	NZRDKNBIPVLNHA-UHFFFAOYSA-N	9.66967e+07	6.49468e+08	1.63347e+09	7.93213e+08	2.34574e+08	6.51318e+08	5.25578e+08	4.7049e+08	4.03086e+08	4.25682e+08	2.30545e+08	3.53104e+08
Benzoic acid + 1O, O-Hex	299.077	44.1	C13H16O8	HMDB0041271	10366-91-3		Shikimates and Phenylpropanoids	Phenolic acids (C6-C1)	Simple phenolic acids	TZPBMNKOLMSJPF-UHFFFAOYSA-N	2.60094e+07	1.24464e+08	8.62602e+07	7.89111e+07	2.96456e+07	4.65616e+07	2.48667e+07	3.36913e+07	5.39049e+07	4.62444e+07	2.3071e+07	4.10734e+07
2-hydroxy-5-[(2S,3R,4S,5S,6R)-3,4,5-trihydroxy-6-(hydroxymethyl)tetrahydropyran-2-yl]oxy-benzoic acid	315.072	29.4	C13H16O9		1820-89-9		Shikimates and Phenylpropanoids	Phenolic acids (C6-C1)	Simple phenolic acids	CBTFERBMQQAROP-BZNQNGANSA-N	2.08203e+07	1.19262e+08	6.48264e+07	6.8303e+07	1.66063e+07	1.15385e+07	1.49974e+07	1.43808e+07	4.67541e+07	4.22298e+07	2.61189e+07	3.83676e+07
Methyl Haematommate	209.046	172.8	C10H10O5	HMDB0341176			Shikimates and Phenylpropanoids	Phenolic acids (C6-C1)	Simple phenolic acids	PXFMUVDLJWXOQM-UHFFFAOYSA-N	5.30322e+07	7.5274e+07	5.31412e+07	6.04825e+07	7.34276e+07	5.14714e+07	4.98377e+07	5.82456e+07	5.45145e+07	7.62971e+07	5.68568e+07	6.25561e+07
4-Aminobenzoic acid	138.055	39	C7H7NO2	HMDB0001392	150-13-0	C00568	Shikimates and Phenylpropanoids	Phenolic acids (C6-C1)	Simple phenolic acids	ALYNCZNDIQEVRV-UHFFFAOYSA-N	3.95697e+07	3.19375e+07	2.41564e+07	3.18879e+07	1.67767e+08	2.33272e+08	1.21186e+08	1.74075e+08	8.4114e+07	1.68551e+08	2.2548e+07	9.17378e+07
Benzoic acid	121.029	202.7	C7H6O2	HMDB0001870	65-85-0	C00180	Shikimates and Phenylpropanoids	Phenolic acids (C6-C1)	Simple phenolic acids	WPYMKLBDIGXBTP-UHFFFAOYSA-N	2.85385e+07	1.55308e+07	2.79956e+07	2.40216e+07	1.69579e+07	2.635e+07	1.48717e+07	1.93932e+07	3.02679e+07	2.74466e+07	1.45639e+07	2.40928e+07
3-methoxy-4-[3,4,5-trihydroxy-6-(hydroxymethyl)tetrahydropyran-2-yl]oxy-benzoic acid	329.087	35.5	C14H18O9				Shikimates and Phenylpropanoids	Phenolic acids (C6-C1)	Simple phenolic acids	JYFOSWJYZIVJPO-UHFFFAOYSA-N	3.09849e+07	2.52183e+07	7.81747e+06	2.13402e+07	1.18061e+07	1.15652e+07	6.62644e+06	9.99923e+06	2.09896e+07	9.34922e+06	9.8202e+06	1.33863e+07
Phthalic acid	165.019	166	C8H6O4	HMDB0002107	88-99-3	C01606	Shikimates and Phenylpropanoids	Phenolic acids (C6-C1)	Simple phenolic acids	XNGIFLGASWRNHJ-UHFFFAOYSA-N	1.31844e+07	2.13552e+07	1.27079e+07	1.57492e+07	2.26714e+07	2.04162e+07	1.78833e+07	2.03236e+07	2.11374e+07	1.26185e+07	1.82329e+07	1.73296e+07
Terephthalic-Acid	165.019	166	C8H6O4	HMDB0002428	100-21-0	C06337	Shikimates and Phenylpropanoids	Phenolic acids (C6-C1)	Simple phenolic acids	KKEYFWRCBNTPAC-UHFFFAOYSA-N	1.31844e+07	2.13552e+07	1.27079e+07	1.57492e+07	2.26714e+07	2.04162e+07	1.78833e+07	2.03236e+07	2.11374e+07	1.26185e+07	1.82329e+07	1.73296e+07
Piperonylic acid	165.019	166	C8H6O4	HMDB0032613	94-53-1		Shikimates and Phenylpropanoids	Phenolic acids (C6-C1)	Simple phenolic acids	VDVJGIYXDVPQLP-UHFFFAOYSA-N	1.31844e+07	2.13552e+07	1.27079e+07	1.57492e+07	2.26714e+07	2.04162e+07	1.78833e+07	2.03236e+07	2.11374e+07	1.26185e+07	1.82329e+07	1.73296e+07
dimethyl 4-hydroxybenzene-1,3-dicarboxylate	209.045	204.3	C10H10O5		5985-24-0		Shikimates and Phenylpropanoids	Phenolic acids (C6-C1)	Simple phenolic acids	ALBUJVBOIXVVLS-UHFFFAOYSA-N	2.40928e+07	1.47108e+07	5.44011e+06	1.47479e+07	1.45848e+07	1.38709e+07	1.40929e+07	1.41829e+07	1.36547e+07	1.3639e+07	1.37621e+07	1.36852e+07
Dibutyl phthalate	279.158	280	C16H22O4	HMDB0033244	84-74-2	C14214	Shikimates and Phenylpropanoids	Phenolic acids (C6-C1)	Shikimic acids and derivatives	DOIRQSBPFJWKBE-UHFFFAOYSA-N	1.41705e+07	1.29352e+07	1.42139e+07	1.37732e+07	1.51009e+07	1.27021e+07	1.35493e+07	1.37841e+07	1.70451e+07	1.39202e+07	1.50615e+07	1.53423e+07
2,4,5-trimethoxybenzoic acid	213.074	31.7	C10H12O5				Shikimates and Phenylpropanoids	Phenolic acids (C6-C1)	Simple phenolic acids	KVZUCOGWKYOPID-UHFFFAOYSA-N	1.87976e+07	1.54336e+07	3.33808e+06	1.25231e+07	1.36353e+07	1.34922e+07	1.45659e+07	1.38978e+07	3.10961e+07	2.7686e+07	2.86914e+07	2.91578e+07
Dimethyl phthalate	195.065	161.3	C10H10O4	HMDB0251388		C11233	Shikimates and Phenylpropanoids	Phenolic acids (C6-C1)	Simple phenolic acids	NIQCNGHVCWTJSM-UHFFFAOYSA-N	6.06082e+06	2.49277e+07	6.5368e+06	1.25084e+07	4.25427e+06	4.35165e+06	4.89893e+06	4.50162e+06	2.36201e+06	2.24784e+06	1.63958e+06	2.08314e+06
Salicylic acid	137.024	168.5	C7H6O3	HMDB0001895	69-72-7	C00805	Shikimates and Phenylpropanoids	Phenolic acids (C6-C1)	Simple phenolic acids	YGSDEFSMJLZEOE-UHFFFAOYSA-N	4.35316e+06	1.61259e+07	9.91437e+06	1.01311e+07	1.68384e+07	1.38736e+07	1.28469e+07	1.45197e+07	4.91205e+06	6.54679e+06	4.70908e+06	5.3893e+06
3-Hydroxybenzoic acid	137.024	168.5	C7H6O3	HMDB0002466	99-06-9	C00587	Shikimates and Phenylpropanoids	Phenolic acids (C6-C1)	Simple phenolic acids	IJFXRHURBJZNAO-UHFFFAOYSA-N	4.35316e+06	1.61259e+07	9.91437e+06	1.01311e+07	1.68384e+07	1.38736e+07	1.28469e+07	1.45197e+07	4.91205e+06	6.54679e+06	4.70908e+06	5.3893e+06
4-Hydroxybenzoic acid	137.024	168.5	C7H6O3	HMDB0000500	99-96-7	C00156	Shikimates and Phenylpropanoids	Phenolic acids (C6-C1)	Simple phenolic acids	FJKROLUGYXJWQN-UHFFFAOYSA-N	4.35316e+06	1.61259e+07	9.91437e+06	1.01311e+07	1.68384e+07	1.38736e+07	1.28469e+07	1.45197e+07	4.91205e+06	6.54679e+06	4.70908e+06	5.3893e+06
Gallic acid hexoside	331.067	34.7	C13H16O10	HMDB0038728	13405-60-2		Shikimates and Phenylpropanoids	Phenolic acids (C6-C1)	Simple phenolic acids	GDVRUDXLQBVIKP-UHFFFAOYSA-N	2.44834e+06	1.92742e+07	6.17947e+06	9.30067e+06	638736	669487	779388	695871	6.91854e+06	5.29639e+06	2.09208e+06	4.76901e+06
Dodecyl gallate	337.205	287.1	C19H30O5	HMDB0038720	1166-52-5		Shikimates and Phenylpropanoids	Phenolic acids (C6-C1)	Shikimic acids and derivatives	RPWFJAMTCNSJKK-UHFFFAOYSA-N	6.36838e+06	9.52003e+06	8.69906e+06	8.19582e+06	1.5343e+07	1.28014e+07	1.34436e+07	1.38627e+07	8.36955e+06	6.86107e+06	5.61095e+06	6.94719e+06
DEHP	391.283	330.1	C24H38O4	HMDB0249243	117-81-7	C03690	Shikimates and Phenylpropanoids	Phenolic acids (C6-C1)	Shikimic acids and derivatives	BJQHLKABXJIVAM-UHFFFAOYSA-N	7.55935e+06	7.41364e+06	8.8369e+06	7.93663e+06	1.05188e+07	7.53803e+06	9.64796e+06	9.23494e+06	1.95837e+07	1.71151e+07	1.7556e+07	1.80849e+07
(2S,3S,4S,5R,6R)-6-(3-benzoyloxy-2-hydroxy-propoxy)-3,4,5-trihydroxy-tetrahydropyran-2-carboxylic acid	371.098	160.8	C16H20O10				Shikimates and Phenylpropanoids	Phenolic acids (C6-C1)	Simple phenolic acids	DLZMKPZOEYKXHQ-MQCRQNCBSA-N	4.37133e+06	5.56262e+06	1.13565e+07	7.09682e+06	3.1531e+06	1.97994e+06	4.85604e+06	3.32969e+06	2.25427e+06	2.31171e+06	748828	1.7716e+06
3-hydroxybenzaldehyde	121.029	167.2	C7H6O2		100-83-4	C03067	Shikimates and Phenylpropanoids	Phenolic acids (C6-C1)	Shikimic acids and derivatives	IAVREABSGIHHMO-UHFFFAOYSA-N	5.17089e+06	7.07689e+06	6.81663e+06	6.3548e+06	7.21558e+06	8.27734e+06	7.77873e+06	7.75722e+06	8.45978e+06	2.68708e+07	7.52518e+06	1.42853e+07
4-Hydroxybenzaldehyde	121.029	167.2	C7H6O2	HMDB0011718	123-08-0	C00633	Shikimates and Phenylpropanoids	Phenolic acids (C6-C1)	Shikimic acids and derivatives	RGHHSNMVTDWUBI-UHFFFAOYSA-N	5.17089e+06	7.07689e+06	6.81663e+06	6.3548e+06	7.21558e+06	8.27734e+06	7.77873e+06	7.75722e+06	8.45978e+06	2.68708e+07	7.52518e+06	1.42853e+07
beta-D-Glucopyranoside, 4-hydroxy-2-(hydroxymethyl)phenyl, 6-benzoate	429.117	220.3	C20H22O9				Shikimates and Phenylpropanoids	Phenolic acids (C6-C1)	Simple phenolic acids	FLROYCKIIJCTDY-BFMVXSJESA-N	6.17957e+06	6.09282e+06	5.88331e+06	6.0519e+06	5.70842e+06	5.61135e+06	5.49889e+06	5.60622e+06	5.64796e+06	5.31059e+06	5.61367e+06	5.52407e+06
Protocatechuic aldehyde	137.024	43.8	C7H6O3	HMDB0059965	139-85-5	C16700	Shikimates and Phenylpropanoids	Phenolic acids (C6-C1)	Shikimic acids and derivatives	IBGBGRVKPALMCQ-UHFFFAOYSA-N	2.23529e+06	9.43106e+06	5.92668e+06	5.86434e+06	3.25573e+06	4.00536e+06	2.87741e+06	3.3795e+06	4.89116e+06	4.33452e+06	2.46874e+06	3.89814e+06
Isovanillin	151.04	174.3	C8H8O3		621-59-0		Shikimates and Phenylpropanoids	Phenolic acids (C6-C1)	Cinnamic acids and derivatives	JVTZFYYHCGSXJV-UHFFFAOYSA-N	1.11261e+06	5.09238e+06	9.27212e+06	5.15904e+06	3.59875e+06	3.72506e+06	4.35894e+06	3.89425e+06	3.26468e+06	3.66273e+06	2.04231e+06	2.98991e+06
Vanillin	151.04	174.3	C8H8O3	HMDB0012308	121-33-5	C00755	Shikimates and Phenylpropanoids	Phenolic acids (C6-C1)	Cinnamic acids and derivatives	MWOOGOJBHIARFG-UHFFFAOYSA-N	1.11261e+06	5.09238e+06	9.27212e+06	5.15904e+06	3.59875e+06	3.72506e+06	4.35894e+06	3.89425e+06	3.26468e+06	3.66273e+06	2.04231e+06	2.98991e+06
4-Methylsalicylic acid	151.04	174.3	C8H8O3		50-85-1	C14103	Shikimates and Phenylpropanoids	Phenolic acids (C6-C1)	Simple phenolic acids	NJESAXZANHETJV-UHFFFAOYSA-N	1.11261e+06	5.09238e+06	9.27212e+06	5.15904e+06	3.59875e+06	3.72506e+06	4.35894e+06	3.89425e+06	3.26468e+06	3.66273e+06	2.04231e+06	2.98991e+06
Di-n-pentyl_phthalate	307.189	231.6	C18H26O4	HMDB0251441		C14300	Shikimates and Phenylpropanoids	Phenolic acids (C6-C1)	Simple phenolic acids	IPKKHRVROFYTEK-UHFFFAOYSA-N	2.29683e+06	3.11832e+06	6.50143e+06	3.9722e+06	8.56613e+06	8.86668e+06	7.04243e+06	8.15842e+06	1.40298e+07	2.31445e+07	1.0258e+07	1.58108e+07
[(2R,3S,4S,5R,6R)-6-[(2S,3S,4S,5R)-3,4-dihydroxy-2,5-bis(hydroxymethyl)tetrahydrofuran-2-yl]oxy-3,4,5-trihydroxy-tetrahydropyran-2-yl]methyl 4-hydroxybenzoate	461.131	153.5	C19H26O13		139726-39-9		Shikimates and Phenylpropanoids	Phenolic acids (C6-C1)	Simple phenolic acids	CDTIMEVVBBGLIF-OVUASUNJSA-N	160567	7.98038e+06	3.34207e+06	3.82767e+06	1.71472e+06	743249	2.43257e+06	1.63018e+06	199627	191294	125906	172275
Methyl gallate	185.042	2.8	C8H8O5	HMDB0254590			Shikimates and Phenylpropanoids	Phenolic acids (C6-C1)	Simple phenolic acids	FBSFWRHWHYMIOG-UHFFFAOYSA-N	0	5.72244e+06	5.15308e+06	3.62517e+06	92065.4	0	0	30688.5	3.88889e+06	3.17038e+06	2.98405e+06	3.34778e+06
3-(carboxymethyl)benzoic acid	179.035	357	C9H8O4		2084-13-1		Shikimates and Phenylpropanoids	Phenolic acids (C6-C1)	Simple phenolic acids	QNUWEXSGZVBMDV-UHFFFAOYSA-N	2.23821e+06	0	6.17915e+06	2.80579e+06	2.59116e+06	3.2283e+06	0	1.93982e+06	0	2.80281e+06	1.98937e+06	1.59739e+06
b-Orcinolcarboxylic acid	385.096	173	C9H10O4	HMDB0341136			Shikimates and Phenylpropanoids	Phenolic acids (C6-C1)	Simple phenolic acids	VHNLJRRECIZZPX-UHFFFAOYSA-N	196009	1.00858e+06	1.98375e+06	1.06278e+06	5.40858e+06	8.08745e+06	4.87669e+06	6.12424e+06	97311	1.6445e+06	1.60849e+06	1.11676e+06
Homoveratric acid	195.066	184.3	C10H12O4	HMDB0000434	93-40-3		Shikimates and Phenylpropanoids	Phenolic acids (C6-C1)	Simple phenolic acids	WUAXWQRULBZETB-UHFFFAOYSA-N	262967	685358	809473	585933	1.71051e+06	1.14205e+06	1.36898e+06	1.40718e+06	1.55625e+06	1.47828e+06	812453	1.28233e+06
Coelogin	301.105	16.2	C17H16O5				Shikimates and Phenylpropanoids	Phenanthrenoids	Phenanthrenes	QLYYIQVXUQYKGV-UHFFFAOYSA-N	572943	517703	549898	546848	1.45505e+06	1.49407e+06	472508	1.14054e+06	1.04822e+06	806173	889365	914585
4-hydroxy-9-(3,4,5-trimethoxyphenyl)-5a,6,8a,9-tetrahydro-5H-[2]benzofuro[5,6-f][1,3]benzodioxol-8-one	459.136	29.5	C22H22O8				Shikimates and Phenylpropanoids	Lignans	Arylnaphthalene and aryltetralin lignans	HLBPOYVRLSXWJJ-UHFFFAOYSA-N	1.27427e+06	1.50328e+07	4.05508e+06	6.78738e+06	5.65249e+07	2.49933e+07	3.11162e+07	3.75448e+07	1.13697e+07	3.29946e+07	1.09332e+07	1.84325e+07
2-[4-[4-[(4-hydroxy-3-methoxy-phenyl)methyl]-3-(hydroxymethyl)tetrahydrofuran-2-yl]-2-methoxy-phenoxy]-6-(hydroxymethyl)tetrahydropyran-3,4,5-triol	521.204	178.2	C26H34O11				Shikimates and Phenylpropanoids	Lignans	Furanoid lignans	KNFOHFRALRKTOJ-UHFFFAOYSA-N	6.23585e+06	6.70241e+06	5.87717e+06	6.27181e+06	7.53757e+06	3.96176e+06	3.91129e+06	5.13687e+06	3.95232e+06	3.37544e+06	3.6626e+06	3.66345e+06
2-(hydroxymethyl)-6-[5-[3-(hydroxymethyl)-5-(3-hydroxypropyl)-7-methoxy-2,3-dihydrobenzofuran-2-yl]-2-methoxy-phenoxy]tetrahydropyran-3,4,5-triol	521.204	178.2	C26H34O11				Shikimates and Phenylpropanoids	Lignans	Neolignans	RWEVZSYWIIZZFV-UHFFFAOYSA-N	6.23585e+06	6.70241e+06	5.87717e+06	6.27181e+06	7.53757e+06	3.96176e+06	3.91129e+06	5.13687e+06	3.95232e+06	3.37544e+06	3.6626e+06	3.66345e+06
Deoxypodophyllotoxin	399.144	193	C22H22O7				Shikimates and Phenylpropanoids	Lignans	Arylnaphthalene and aryltetralin lignans	ZGLXUQQMLLIKAN-SVIJTADQSA-N	3.87732e+06	6.57485e+06	3.964e+06	4.80539e+06	1.94111e+07	1.23943e+07	8.97106e+06	1.35922e+07	2.91434e+06	5.20608e+06	3.48047e+06	3.86696e+06
Grossamide or its isomer (Not validated)	623.241	220.2	C36H36N2O8				Shikimates and Phenylpropanoids	Lignans	Neolignans	DROXVBRNXCRUHP-UHFFFAOYSA-N	509123	7.61199e+06	6.27858e+06	4.7999e+06	1.35091e+07	2.43495e+07	1.59998e+07	1.79528e+07	4.87102e+06	1.51011e+07	1.36272e+07	1.11998e+07
2-[[7-hydroxy-1-(4-hydroxy-3,5-dimethoxyphenyl)-3-(hydroxymethyl)-6,8-dimethoxy-1,2,3,4-tetrahydronaphthalen-2-yl]methoxy]-6-(hydroxymethyl)oxane-3,4,5-triol	600.264	176.5	C28H38O13	HMDB0038922	87585-32-8		Shikimates and Phenylpropanoids	Lignans	Arylnaphthalene and aryltetralin lignans	PQQRNPDHSJDAGV-UHFFFAOYSA-N	1.28766e+06	5.92765e+06	6.67549e+06	4.63027e+06	1.21878e+06	3.15435e+06	2.85168e+06	2.40827e+06	2.50069e+06	2.87421e+06	3.67592e+06	3.01694e+06
meso-dihydroguaiaretic acid	331.189	219.9	C20H26O4				Shikimates and Phenylpropanoids	Lignans	Dibenzylbutane lignans	ADFOLUXMYYCTRR-ZIAGYGMSSA-N	668328	8.90111e+06	522022	3.36382e+06	9.67134e+06	3.37428e+06	3.37083e+06	5.47215e+06	1.20118e+06	1.32378e+06	1.40396e+06	1.30964e+06
methyl 4-hydroxy-3-(4-hydroxyphenyl)-2-[(4-hydroxyphenyl)methyl]-5-oxofuran-2-carboxylate	355.088	30	C19H16O7				Shikimates and Phenylpropanoids	Lignans	Neolignans	AEKPZNDJHWFONI-UHFFFAOYSA-N	1.06241e+06	800871	481618	781634	1.03438e+06	6.01934e+06	4.01274e+06	3.68882e+06	3.16122e+06	2.79015e+06	2.46423e+06	2.8052e+06
Tanegoside (Not validated)	583.198	285.4	C26H34O12				Shikimates and Phenylpropanoids	Lignans	Furanoid lignans	WMABCPOXSNGIJO-UHFFFAOYSA-N	424284	813047	570269	602533	6.40035e+06	5.68627e+06	3.68047e+06	5.2557e+06	6.61364e+06	6.61093e+06	1.6874e+06	4.97066e+06
2-[3-[2-(1,3-benzodioxol-5-yl)-7-methoxy-1-benzofuran-5-yl]-3-hydroxypropoxy]-6-(hydroxymethyl)oxane-3,4,5-triol	503.149	205.2	C25H28O11				Shikimates and Phenylpropanoids	Lignans	Neolignans	ZLACPIJRVKLLJM-UHFFFAOYSA-N	118600	144751	131590	131647	115230	124662	207809	149233	2.7999e+06	2.90785e+06	3.87847e+06	3.19541e+06
steganacin	479.128	181.2	C24H24O9				Shikimates and Phenylpropanoids	Lignans	Dibenzocyclooctadienes lignans	XJTXBUKLGQCZHC-XFQAVAEZSA-N	9090.27	44063.3	99661.2	50938.2	2.40053e+06	8.77088e+06	6.67187e+06	5.94776e+06	2.74595e+06	4.23475e+06	8.21823e+06	5.06631e+06
(-)-EGCG-3''-O-Me	473.104	171.2	C23H20O11	HMDB0038363	83104-87-4		Shikimates and Phenylpropanoids	Flavonoids	Flavan-3-ols	WVRDOLPMKOCJRJ-DENIHFKCSA-N	629079	711793	821996	720956	1.98062e+08	1.88239e+08	2.07563e+08	1.97955e+08	3.39279e+06	3.24511e+06	5.59747e+06	4.07846e+06
(-)-Epiafzelechin	275.091	160	C15H14O5	HMDB0030822	24808-04-6	C12128	Shikimates and Phenylpropanoids	Flavonoids	Flavan-3-ols	RSYUFYQTACJFML-UKRRQHHQSA-N	292983	289478	117377	233279	3.2983e+07	2.7045e+07	4.51974e+07	3.50751e+07	413656	317231	551437	427441
(-)-Neolinderatin	531.349	300	C35H46O4				Shikimates and Phenylpropanoids	Flavonoids	Chalcones	FQRJPQZSBBWOMS-YVHASNINSA-N	1.95874e+07	1.877e+07	1.88428e+07	1.90667e+07	1.99978e+07	1.86073e+07	2.13613e+07	1.99888e+07	2.07898e+07	1.48162e+07	2.20859e+07	1.92306e+07
(+)-Afzelechin	275.091	160	C15H14O5		2545-00-8	C09320	Shikimates and Phenylpropanoids	Flavonoids	Flavan-3-ols	RSYUFYQTACJFML-DZGCQCFKSA-N	292983	289478	117377	233279	3.2983e+07	2.7045e+07	4.51974e+07	3.50751e+07	413656	317231	551437	427441
(±)-Naringenin	273.075	189.4	C15H12O5	HMDB0242579	67604-48-2|480-41-1		Shikimates and Phenylpropanoids	Flavonoids	Flavanones	FTVWIRXFELQLPI-UHFFFAOYSA-N	3.24023e+07	2.73798e+07	3.66991e+07	3.21604e+07	2.63205e+07	3.543e+07	3.94e+07	3.37168e+07	7.65748e+07	5.67015e+07	4.87087e+07	6.06617e+07
(2R)-3-(3,4-dihydroxyphenyl)-1-[2,4-dihydroxy-3-[(2S,3R,4R,5S,6R)-3,4,5-trihydroxy-6-(hydroxymethyl)oxan-2-yl]phenyl]-2-hydroxypropan-1-one	451.125	179	C21H24O11				Shikimates and Phenylpropanoids	Flavonoids	Chalcones	LNVWGAALAQOWHF-IUOSPEFCSA-N	1.43834e+06	3.40805e+06	4.27356e+06	3.03998e+06	9.11011e+08	1.08267e+09	1.24927e+09	1.08098e+09	1.12277e+07	1.2252e+07	1.75256e+07	1.36684e+07
(2R,3R)-2-(3,4-dihydroxyphenyl)-3,5-dihydroxy-7-methoxy-2,3-dihydrochromen-4-one	319.08	180.9	C16H14O7				Shikimates and Phenylpropanoids	Flavonoids	Dihydroflavonols	MRPJBTFHICBFNE-JKSUJKDBSA-N	171850	172047	199156	181018	3.33868e+06	4.16001e+06	3.0672e+06	3.52196e+06	4.7426e+06	4.65716e+06	4.83192e+06	4.74389e+06
(2R,3R)-2-(3,4-dihydroxyphenyl)-5,7-dihydroxy-3-[(2S,3R,4S,5S,6R)-3,4,5-trihydroxy-6-(hydroxymethyl)oxan-2-yl]oxy-2,3-dihydrochromen-4-one	465.102	158.3	C21H22O12				Shikimates and Phenylpropanoids	Flavonoids	Dihydroflavonols	FVQOMEDMFUMIMO-UTZHSPHRSA-N	2.61048e+06	5.63552e+06	2.44108e+06	3.56236e+06	8.07603e+06	8.12333e+06	7.99764e+06	8.06567e+06	961010	1.38696e+06	1.46535e+06	1.27111e+06
(2R,3R)-3,5,7-trihydroxy-2-(4-hydroxyphenyl)-6-[(3R,4R,5S,6R)-3,4,5-trihydroxy-6-(hydroxymethyl)tetrahydropyran-2-yl]chroman-4-one	451.123	171.2	C21H22O11				Shikimates and Phenylpropanoids	Flavonoids	Dihydroflavonols	SPSWAOUJDYQZHR-OIKOUPSRSA-N	356520	435481	557853	449952	4.1841e+07	3.69767e+07	4.60805e+07	4.16327e+07	505022	455564	912849	624479
(2S)-2-(2,6-dihydroxyphenyl)-5,7-dihydroxy-chroman-4-one	289.07	181.3	C15H12O6		104125-36-2		Shikimates and Phenylpropanoids	Flavonoids	Flavanones	TWELZOKMSAJRKP-ZDUSSCGKSA-N	5.75641e+06	3.26992e+06	3.96534e+06	4.33056e+06	4.78623e+07	4.70526e+07	6.05663e+07	5.18271e+07	1.2206e+07	5.00223e+06	4.56766e+06	7.25863e+06
(2S)-5,7,4'-Trihydroxy-3'-methoxy-6-(1,1-dimethylallyl)flavanone	371.146	179	C21H22O6				Shikimates and Phenylpropanoids	Flavonoids	Flavanones	JSSMZDOORNIHOT-HNNXBMFYSA-N	3.31103e+06	921100	1.02689e+06	1.75301e+06	394070	849966	589914	611317	651264	556240	1.01981e+06	742439
(2S,3R,4S,5S,6R)-2-[(2S,3R)-3,5-dihydroxy-2-(4-hydroxyphenyl)chroman-7-yl]oxy-6-(hydroxymethyl)tetrahydropyran-3,4,5-triol	435.13	160	C21H24O10				Shikimates and Phenylpropanoids	Flavonoids	Flavan-3-ols	BUZPALUBBJZNNV-ZZIZYRMTSA-N	6.36619e+06	6.89303e+06	2.07966e+07	1.13519e+07	3.4591e+07	2.81705e+07	4.70853e+07	3.66156e+07	2.53241e+07	2.58982e+07	2.30414e+07	2.47546e+07
(2S,3S)-3,5,7-trihydroxy-2-(4-hydroxyphenyl)chroman-4-one	287.056	199.4	C15H12O6		480-20-6		Shikimates and Phenylpropanoids	Flavonoids	Dihydroflavonols	PADQINQHPQKXNL-CABCVRRESA-N	395982	2.18728e+06	1.37381e+06	1.31902e+06	2.24739e+08	1.36648e+08	1.40725e+08	1.67371e+08	802487	501397	2.93336e+06	1.41241e+06
(2S,3S,4S,5R,6S)-3,4,5-trihydroxy-6-[5-hydroxy-2-(4-hydroxyphenyl)-6-methoxy-4-oxochromen-7-yl]oxyoxane-2-carboxylic acid	475.089	181.7	C22H20O12				Shikimates and Phenylpropanoids	Flavonoids	Flavones	GVEZRDBRYNJUDQ-QSUZLTIMSA-N	3.06129e+06	4.85049e+06	2.80524e+06	3.57234e+06	3.44169e+06	4.39303e+06	5.83414e+06	4.55628e+06	5.87541e+06	3.78478e+06	3.21792e+06	4.2927e+06
(6aR,12aR)-12a-hydroxy-2,3,9-trimethoxy-6,6a-dihydrochromeno[3,4-b]chromen-12-one	359.111	255.4	C19H18O7		66280-24-8		Shikimates and Phenylpropanoids	Isoflavonoids	Rotenoids	APAWOEBSLLGWDF-IEBWSBKVSA-N	6.70489e+06	5.24933e+06	7.38044e+06	6.44489e+06	5.36264e+06	7.62766e+06	8.1747e+06	7.055e+06	3.71903e+07	1.30488e+07	1.08129e+07	2.03507e+07
(S)-5,7-dihydroxy-8-(3-methylbut-2-en-1-yl)-2-phenylchroman-4-one	325.138	164.6	C20H20O4				Shikimates and Phenylpropanoids	Flavonoids	Flavanones	DAWSYIQAGQMLFS-SFHVURJKSA-N	2.35388e+07	2.19806e+07	3.01425e+07	2.52206e+07	1.32093e+07	1.01158e+07	1.39715e+07	1.24322e+07	1.32083e+07	1.16285e+07	1.55886e+07	1.34751e+07
1-(4-hydroxy-2-methoxy-phenyl)-3-(4-hydroxyphenyl)prop-2-en-1-one	269.082	241.5	C16H14O4		51828-10-5		Shikimates and Phenylpropanoids	Flavonoids	Chalcones	PACBGANPVNHGNP-UHFFFAOYSA-N	455019	646135	856451	652535	4.21177e+06	1.8732e+06	1.72228e+06	2.60242e+06	1.95822e+06	2.64647e+06	890696	1.83179e+06
1',2'-dihydro-2',6-dihydroxyrotenone	446.186	40.7	C23H24O8				Shikimates and Phenylpropanoids	Isoflavonoids	Rotenoids	NSFCLBVWJYYZMR-DNVFCKCGSA-N	4.30051e+06	2.48001e+07	1.62396e+07	1.51134e+07	6.08031e+07	5.67286e+07	5.23598e+07	5.66305e+07	8.63278e+06	1.7537e+07	1.34445e+07	1.32048e+07
2-(1,3-Benzodioxol-5-yl)-3,5,6,8-tetramethoxy-7-[(3-methyl-2-butenyl)oxy]-4H-1-benzopyran-4-one	471.163	259.8	C25H26O9				Shikimates and Phenylpropanoids	Flavonoids	Flavonols	BIFYLTRGPHBXLP-UHFFFAOYSA-N	5.65167e+06	5.61492e+06	5.93462e+06	5.73374e+06	5.56351e+06	5.70065e+06	5.48017e+06	5.58144e+06	5.58716e+06	5.75674e+06	5.65543e+06	5.66645e+06
2-(2,6-dimethoxyphenyl)-5,6-dimethoxy-chromen-4-one	343.116	229.4	C19H18O6		14813-19-5		Shikimates and Phenylpropanoids	Flavonoids	Flavones	PBQMALAAFQMDSP-UHFFFAOYSA-N	2.52067e+06	1.4765e+06	2.70184e+06	2.233e+06	1.61311e+06	3.22693e+06	4.41598e+06	3.08534e+06	1.19534e+07	8.53856e+06	5.9305e+06	8.80749e+06
2-(3,4-dihydroxyphenyl)-3-[(2S,3R,4S,5S,6R)-4,5-dihydroxy-3-[(2R,3R,4R,5R,6S)-3,4,5-trihydroxy-6-methyloxan-2-yl]oxy-6-[[(2R,3R,4R,5R,6S)-3,4,5-trihydroxy-6-methyloxan-2-yl]oxymethyl]oxan-2-yl]oxy-5,7-dihydroxychromen-4-one	755.204	178.3	C33H40O20	HMDB0302955			Shikimates and Phenylpropanoids	Flavonoids	Flavonols	HKNBJSRIYRDSLB-MAWNCODISA-N	227381	223854	3.10977e+06	1.187e+06	1.88547e+08	1.43835e+08	1.34073e+08	1.55485e+08	93375.3	109156	8.33887e+06	2.84713e+06
2-(3,4-dihydroxyphenyl)-5-hydroxy-7-[(2S,3R,4S,5S,6R)-3,4,5-trihydroxy-6-[[(2R,3R,4R,5R,6S)-3,4,5-trihydroxy-6-methyl-tetrahydropyran-2-yl]oxymethyl]tetrahydropyran-2-yl]oxy-chromen-4-one	595.165	193	C27H30O15		20633-84-5		Shikimates and Phenylpropanoids	Flavonoids	Flavones	MGYBYJXAXUBTQF-FOBVWLSUSA-N	556070	1.3925e+06	2.33656e+06	1.42838e+06	2.88907e+08	2.66022e+08	2.46511e+08	2.67147e+08	3.05735e+06	1.87084e+06	5.15695e+06	3.36171e+06
2-(3,4-dihydroxyphenyl)-7-hydroxy-5-[(2S,3R,4S,5S,6R)-3,4,5-trihydroxy-6-[[(2R,3R,4R,5R,6S)-3,4,5-trihydroxy-6-methyl-tetrahydropyran-2-yl]oxymethyl]tetrahydropyran-2-yl]oxy-chromen-4-one	595.165	193	C27H30O15				Shikimates and Phenylpropanoids	Flavonoids	Flavones	VMSNOYODYWRTOP-FOBVWLSUSA-N	556070	1.3925e+06	2.33656e+06	1.42838e+06	2.88907e+08	2.66022e+08	2.46511e+08	2.67147e+08	3.05735e+06	1.87084e+06	5.15695e+06	3.36171e+06
2-(3,4-dimethoxyphenyl)-3,5,7,8-tetramethoxy-chromen-4-one	403.138	230.2	C21H22O8		7741-47-1		Shikimates and Phenylpropanoids	Flavonoids	Flavonols	XBZIUXVIWRAJKB-UHFFFAOYSA-N	1.19194e+07	8.57597e+06	1.57098e+07	1.20684e+07	8.58614e+06	1.95393e+07	2.75052e+07	1.85435e+07	7.33039e+07	5.15067e+07	3.55639e+07	5.34582e+07
2-[3,4-dihydroxy-2,2-dimethyl-8-(3-methylbut-2-enoxy)-3,4-dihydrochromen-6-yl]-5,7-dihydroxy-2,3-dihydrochromen-4-one	474.217	29.1	C25H28O8				Shikimates and Phenylpropanoids	Flavonoids	Flavanones	LNFRDRVVARCALE-UHFFFAOYSA-N	4.28046e+06	3.45022e+07	1.31271e+07	1.73033e+07	7.62991e+07	6.03756e+07	5.4593e+07	6.37559e+07	2.61969e+07	3.41829e+07	4.25531e+07	3.4311e+07
3-(3,4-dihydroxyphenyl)-5,7-dihydroxy-6,8-bis(3-methylbut-2-enyl)chromen-4-one	421.165	159.9	C25H26O6				Shikimates and Phenylpropanoids	Isoflavonoids	Isoflavones	OAUIRSVJXOFAOO-UHFFFAOYSA-N	9.79301e+06	4.85048e+06	3.3685e+06	6.004e+06	7.53824e+06	5.6832e+06	4.12423e+06	5.78189e+06	4.05915e+06	6.42828e+06	1.85092e+06	4.11278e+06
3,5,6,7,3',4'-Hexamethoxyflavone	403.138	230.2	C21H22O8		1251-84-9		Shikimates and Phenylpropanoids	Flavonoids	Flavonols	CHXSDKWBSFDZEU-UHFFFAOYSA-N	1.19194e+07	8.57597e+06	1.57098e+07	1.20684e+07	8.58614e+06	1.95393e+07	2.75052e+07	1.85435e+07	7.33039e+07	5.15067e+07	3.55639e+07	5.34582e+07
3,5,6,7,8-pentamethoxy-2-(4-methoxyphenyl)chromen-4-one	403.138	230.2	C21H22O8		34170-18-8		Shikimates and Phenylpropanoids	Flavonoids	Flavonols	OBIOZWXPDBWYHB-UHFFFAOYSA-N	1.19194e+07	8.57597e+06	1.57098e+07	1.20684e+07	8.58614e+06	1.95393e+07	2.75052e+07	1.85435e+07	7.33039e+07	5.15067e+07	3.55639e+07	5.34582e+07
3,5,7-trimethoxy-2-(4-methoxyphenyl)chromen-4-one	343.116	229.4	C19H18O6		16692-52-7		Shikimates and Phenylpropanoids	Flavonoids	Flavonols	YZWIIEJLESXODL-UHFFFAOYSA-N	2.52067e+06	1.4765e+06	2.70184e+06	2.233e+06	1.61311e+06	3.22693e+06	4.41598e+06	3.08534e+06	1.19534e+07	8.53856e+06	5.9305e+06	8.80749e+06
3,5-dihydroxy-2-(4-hydroxyphenyl)-7-[(2S,3R,4S,5S,6R)-3,4,5-trihydroxy-6-(hydroxymethyl)tetrahydropyran-2-yl]oxy-chromen-4-one	449.107	193	C21H20O11		16290-07-6		Shikimates and Phenylpropanoids	Flavonoids	Flavonols	YPWHZCPMOQGCDQ-HMGRVEAOSA-N	118575	286354	697105	367345	1.87354e+07	1.5408e+07	2.8255e+07	2.07994e+07	6.10008e+06	470619	350207	2.30697e+06
3-[(2S,3R,4R,5S,6S)-3,5-dihydroxy-6-methyl-4-[(2S,3R,4S,5S,6R)-3,4,5-trihydroxy-6-(hydroxymethyl)tetrahydropyran-2-yl]oxy-tetrahydropyran-2-yl]oxy-5,7-dihydroxy-2-(4-hydroxyphenyl)chromen-4-one	593.153	192.5	C27H30O15		1473419-87-2		Shikimates and Phenylpropanoids	Flavonoids	Flavonols	JAQAIBSNJJWIKR-GTGBIAQCSA-N	717368	1.78083e+06	2.49247e+06	1.66356e+06	3.49227e+08	3.0776e+08	3.03703e+08	3.2023e+08	1.69305e+06	2.05466e+06	5.89272e+06	3.21348e+06
3-[(2S,3R,4S,5R,6R)-3,5-dihydroxy-6-(hydroxymethyl)-4-[(2S,3R,4R,5R,6S)-3,4,5-trihydroxy-6-methyl-tetrahydropyran-2-yl]oxy-tetrahydropyran-2-yl]oxy-5,7-dihydroxy-2-(4-hydroxyphenyl)chromen-4-one	595.165	193	C27H30O15		28447-29-2		Shikimates and Phenylpropanoids	Flavonoids	Flavonols	YFPYXTNSQOUHPS-NIILUQFKSA-N	556070	1.3925e+06	2.33656e+06	1.42838e+06	2.88907e+08	2.66022e+08	2.46511e+08	2.67147e+08	3.05735e+06	1.87084e+06	5.15695e+06	3.36171e+06
3-[(2S,3R,4S,5S,6R)-4,5-dihydroxy-6-(hydroxymethyl)-3-[(2S,3R,4S,5S,6R)-3,4,5-trihydroxy-6-(hydroxymethyl)tetrahydropyran-2-yl]oxy-tetrahydropyran-2-yl]oxy-5-hydroxy-2-(4-hydroxyphenyl)-7-[(2S,3R,4S,5S,6R)-3,4,5-trihydroxy-6-(hydroxymethyl)tetrahydropyran-2-yl]oxy-chromen-4-one	753.189	185.2	C33H40O21		55136-76-0		Shikimates and Phenylpropanoids	Flavonoids	Flavonols	MBFNAZBJKVFNKZ-JGPRCQAHSA-N	34191.9	30926.9	386656	150592	8.43098e+06	7.54138e+06	1.13313e+07	9.10121e+06	67950.2	114110	481349	221136
3-[3-[(2E)-3,7-dimethylocta-2,6-dienyl]-4-hydroxyphenyl]-7-hydroxychromen-4-one	389.182	200.5	C25H26O4				Shikimates and Phenylpropanoids	Isoflavonoids	Isoflavones	ZBHUUXLHDOUMKM-REZTVBANSA-N	4.63532e+06	6.01355e+06	3.74195e+06	4.79694e+06	1.38944e+07	6.2441e+06	7.75071e+06	9.2964e+06	1.59066e+07	1.89542e+07	3.51196e+06	1.27909e+07
3-[4,5-dihydroxy-6-(hydroxymethyl)-3-[(2S,3R,4R,5R,6S)-3,4,5-trihydroxy-6-methyl-tetrahydropyran-2-yl]oxy-tetrahydropyran-2-yl]oxy-5,7-dihydroxy-2-(4-hydroxyphenyl)chromen-4-one	595.165	193	C27H30O15				Shikimates and Phenylpropanoids	Flavonoids	Flavonols	OHOBPOYHROOXEI-KZIQXMFJSA-N	556070	1.3925e+06	2.33656e+06	1.42838e+06	2.88907e+08	2.66022e+08	2.46511e+08	2.67147e+08	3.05735e+06	1.87084e+06	5.15695e+06	3.36171e+06
3-[4,5-dihydroxy-6-(hydroxymethyl)-3-[(2S,3R,4R,5R,6S)-3,4,5-trihydroxy-6-methyl-tetrahydropyran-2-yl]oxy-tetrahydropyran-2-yl]oxy-5-hydroxy-2-(4-hydroxyphenyl)-7-[3,4,5-trihydroxy-6-(hydroxymethyl)tetrahydropyran-2-yl]oxy-chromen-4-one	757.216	178.7	C33H40O20				Shikimates and Phenylpropanoids	Flavonoids	Flavonols	IYFMBSVAOKIIHT-FENIPWANSA-N	282733	254844	3.86154e+06	1.46637e+06	1.98021e+08	1.55309e+08	1.48446e+08	1.67259e+08	93078.7	202748	1.06661e+07	3.65398e+06
3-[6-[[3,5-dihydroxy-6-methyl-4-[3,4,5-trihydroxy-6-(hydroxymethyl)tetrahydropyran-2-yl]oxy-tetrahydropyran-2-yl]oxymethyl]-3,4,5-trihydroxy-tetrahydropyran-2-yl]oxy-2-(3,4-dihydroxyphenyl)-5,7-dihydroxy-chromen-4-one	773.212	173.3	C33H40O21		136449-10-0		Shikimates and Phenylpropanoids	Flavonoids	Flavonols	XEFNBVWDOQCMSG-UHFFFAOYSA-N	177927	9719.64	2.87378e+06	1.02048e+06	1.08615e+07	1.29228e+07	7.83415e+06	1.05395e+07	132004	244223	2.51719e+06	964471
3-Hydroxy-9,10-Dimethoxypterocarpan	301.099	28.6	C17H16O5	HMDB0034008	73340-41-7		Shikimates and Phenylpropanoids	Isoflavonoids	Pterocarpan	UOVGCLXUTLXAEC-UHFFFAOYSA-N	3.73192e+07	8.00144e+06	6.59912e+06	1.73066e+07	7.99048e+06	1.4152e+07	9.12651e+06	1.0423e+07	6.07335e+07	1.30683e+07	1.13865e+07	2.83961e+07
3-oxo-3-[[(2R,3S,4S,5R,6S)-3,4,5-trihydroxy-6-[[(1R,12R)-5,7,11,19-tetraoxapentacyclo[10.8.0.02,10.04,8.013,18]icosa-2,4(8),9,13(18),14,16-hexaen-16-yl]oxy]tetrahydropyran-2-yl]methoxy]propanoic acid	531.114	171.3	C25H24O13		135574-57-1	C16231	Shikimates and Phenylpropanoids	Isoflavonoids	Pterocarpan	ZHXRWFOBROFZAC-LVYGOKBNSA-N	2.25977e+06	4.40104e+06	6.4674e+06	4.37607e+06	5.09043e+07	4.85736e+07	4.83535e+07	4.92771e+07	6.23489e+06	8.37497e+06	1.05114e+07	8.37376e+06
4',5,7-Trihydroxy-6,8-diprenylisoflavone	429.172	191.6	C25H26O5				Shikimates and Phenylpropanoids	Isoflavonoids	Isoflavones	UCHYSPNEUSDFQR-UHFFFAOYSA-N	8.27807e+06	6.56588e+06	9.14383e+06	7.99593e+06	4.49979e+06	3.72182e+06	3.68096e+06	3.96752e+06	4.87128e+06	4.1229e+06	3.82575e+06	4.27331e+06
5,7-dihydroxy-2-(3-hydroxy-4,5-dimethoxyphenyl)-3,6-dimethoxy-4H-chromen-4-one	389.087	152.9	C19H18O9				Shikimates and Phenylpropanoids	Flavonoids	Flavonols	WTTGIVJDHDPLCL-UHFFFAOYSA-N	681808	1.79423e+06	3.52122e+06	1.99909e+06	4.50613e+06	5.27222e+06	5.66017e+06	5.14617e+06	2.58383e+06	1.84508e+06	1.82317e+06	2.08402e+06
5,7-dihydroxy-2-(4-hydroxy-3-methoxy-phenyl)chroman-4-one	303.086	190.3	C16H14O6		446-71-9		Shikimates and Phenylpropanoids	Flavonoids	Flavanones	FTODBIPDTXRIGS-UHFFFAOYSA-N	2.78492e+07	2.49295e+07	3.09684e+07	2.79157e+07	2.24056e+07	2.92546e+07	3.0786e+07	2.74821e+07	6.32889e+07	4.37999e+07	3.82658e+07	4.84515e+07
5,7-dihydroxy-2-(4-hydroxyphenyl)-2,3-dihydro-4H-chromen-4-one	273.081	32.7	C15H12O5				Shikimates and Phenylpropanoids	Flavonoids	Flavanones	FTVWIRXFELQLPI-CYBMUJFWSA-N	5.11575e+06	1.8653e+07	3.02219e+07	1.79969e+07	7.85511e+07	7.64623e+07	5.33939e+07	6.94691e+07	362764	4.54904e+06	2.09885e+07	8.63344e+06
5,7-dihydroxy-2-phenyl-6-[3,4,5-trihydroxy-6-(hydroxymethyl)oxan-2-yl]-8-(3,4,5-trihydroxyoxan-2-yl)chromen-4-one	547.146	166.3	C26H28O13				Shikimates and Phenylpropanoids	Flavonoids	Flavones	ZGVGUTOTMNVHSX-UHFFFAOYSA-N	696173	5.20473e+06	1.03797e+07	5.42686e+06	2.88649e+06	4.20139e+06	3.00439e+06	3.36409e+06	1.30572e+06	3.53618e+06	778469	1.87346e+06
5,7-dihydroxy-4-(4-methoxyphenyl)chroman-2-one	285.077	239.3	C16H14O5				Shikimates and Phenylpropanoids	Flavonoids	Neoflavonoids	OKBWVJGQTFYYQA-UHFFFAOYSA-N	1.01875e+07	1.00503e+07	1.00533e+07	1.0097e+07	1.01405e+07	1.04712e+07	1.07143e+07	1.0442e+07	2.91552e+07	1.14136e+07	7.52643e+06	1.60317e+07
5,7-Dihydroxy-4'-methoxyflavone	285.076	28.2	C16H12O5				Shikimates and Phenylpropanoids	Flavonoids	Flavones	DANYIYRPLHHOCZ-UHFFFAOYSA-N	5.34942e+06	2.36568e+07	1.08966e+07	1.33009e+07	6.91685e+06	6.58519e+06	7.09657e+06	6.8662e+06	1.24475e+07	6.4152e+06	7.83653e+06	8.89975e+06
5-[(2S,3R,4S,5S,6R)-4,5-dihydroxy-6-(hydroxymethyl)-3-[(2S,3R,4R,5R,6S)-3,4,5-trihydroxy-6-methyl-tetrahydropyran-2-yl]oxy-tetrahydropyran-2-yl]oxy-7-hydroxy-2-(4-hydroxyphenyl)chromen-4-one	579.17	165	C27H30O14				Shikimates and Phenylpropanoids	Flavonoids	Flavones	LYKXPTCUGPKDQL-PYXJVEIZSA-N	1.25921e+06	582890	2.14109e+06	1.32773e+06	4.64171e+07	5.51537e+07	1.0013e+08	6.72335e+07	2.14957e+06	1.70293e+06	3.37597e+06	2.40949e+06
5-Demethylnobiletin	411.104	274.1	C20H20O8	HMDB0037571	2174-59-6		Shikimates and Phenylpropanoids	Flavonoids	Flavones	DOFJNFPSMUCECH-UHFFFAOYSA-N	6.45887e+06	7.11415e+06	7.29103e+06	6.95468e+06	6.9876e+06	2.12645e+07	9.0375e+06	1.24299e+07	1.40145e+07	1.70857e+07	1.00437e+07	1.37146e+07
5-hydroxy-2-(4-hydroxy-3-methoxy-phenyl)-7-[(2S,3R,4S,5S,6R)-3,4,5-trihydroxy-6-[[(2R,3R,4R,5R,6S)-3,4,5-trihydroxy-6-methyl-tetrahydropyran-2-yl]oxymethyl]tetrahydropyran-2-yl]oxy-chroman-4-one	609.183	189.9	C28H34O15		150172-22-8		Shikimates and Phenylpropanoids	Flavonoids	Flavanones	APSNPMVGBGZYAJ-ATDINVGTSA-N	9.7699e+06	8.38814e+06	1.43156e+07	1.08245e+07	7.97e+06	1.0472e+07	1.16958e+07	1.00459e+07	3.4318e+07	1.42301e+07	1.40733e+07	2.08738e+07
5-hydroxy-2-(4-hydroxyphenyl)-3-[(2S,3R,4S,5S,6R)-3,4,5-trihydroxy-6-(hydroxymethyl)tetrahydropyran-2-yl]oxy-7-[(2S,3R,4R,5R,6S)-3,4,5-trihydroxy-6-methyl-tetrahydropyran-2-yl]oxy-chromen-4-one	595.165	193	C27H30O15		2392-95-2		Shikimates and Phenylpropanoids	Flavonoids	Flavonols	JYXSWDCPHRTYGU-RVCYDTIBSA-N	556070	1.3925e+06	2.33656e+06	1.42838e+06	2.88907e+08	2.66022e+08	2.46511e+08	2.67147e+08	3.05735e+06	1.87084e+06	5.15695e+06	3.36171e+06
5-hydroxy-2-(4-hydroxyphenyl)-7-[(2S,3R,4S,5S,6R)-3,4,5-trihydroxy-6-[[(2R,3R,4R,5R,6S)-3,4,5-trihydroxy-6-methyloxan-2-yl]oxymethyl]oxan-2-yl]oxy-2,3-dihydrochromen-4-one	579.173	188.8	C27H32O14				Shikimates and Phenylpropanoids	Flavonoids	Flavanones	HXTFHSYLYXVTHC-TUURGLJWSA-N	1.35067e+07	1.15616e+07	2.10413e+07	1.53699e+07	1.12878e+07	1.5036e+07	1.69101e+07	1.44113e+07	3.71571e+07	2.12412e+07	2.03093e+07	2.62359e+07
5-hydroxy-2-(4-hydroxyphenyl)-7-methoxy-6-[(2S,3R,4R,5S,6R)-3,4,5-trihydroxy-6-(hydroxymethyl)tetrahydropyran-2-yl]chromen-4-one	445.118	174.9	C22H22O10		1859726	C17835	Shikimates and Phenylpropanoids	Flavonoids	Flavones	ABRULANJVVJLFI-DGHBBABESA-N	7.00052e+06	7.76563e+06	1.50446e+07	9.93692e+06	1.48853e+07	9.42243e+06	3.22496e+07	1.88525e+07	1.41904e+07	6.06847e+06	1.61647e+07	1.21412e+07
5-hydroxy-2-(4-methoxyphenyl)-7-[(2S,3R,4S,5S,6R)-3,4,5-trihydroxy-6-[[(2R,3R,4R,5R,6S)-3,4,5-trihydroxy-6-methyl-tetrahydropyran-2-yl]oxymethyl]tetrahydropyran-2-yl]oxy-chroman-4-one	593.188	206.4	C28H34O14		14259-47-3		Shikimates and Phenylpropanoids	Flavonoids	Flavanones	RMCRQBAILCLJGU-SMCKTMTRSA-N	5.30805e+06	3.89032e+06	6.57439e+06	5.25759e+06	3.6296e+06	5.51724e+06	5.97394e+06	5.04026e+06	8.73275e+06	6.66247e+06	6.16984e+06	7.18836e+06
5-hydroxy-3-(4-hydroxyphenyl)-7-[(2S,3R,4S,5S,6R)-3,4,5-trihydroxy-6-[[(2R,3R,4R,5R,6S)-3,4,5-trihydroxy-6-methyl-tetrahydropyran-2-yl]oxymethyl]tetrahydropyran-2-yl]oxy-chromen-4-one	579.17	165	C27H30O14				Shikimates and Phenylpropanoids	Isoflavonoids	Isoflavones	XIQCIPHUIZGDLB-SEPMLUPWSA-N	1.25921e+06	582890	2.14109e+06	1.32773e+06	4.64171e+07	5.51537e+07	1.0013e+08	6.72335e+07	2.14957e+06	1.70293e+06	3.37597e+06	2.40949e+06
5-hydroxy-3-(4-methoxyphenyl)-7-(((2S,3R,4S,5S,6R)-3,4,5-trihydroxy-6-(hydroxymethyl)tetrahydro-2H-pyran-2-yl)oxy)-4H-chromen-4-one	469.109	220.3	C22H22O10				Shikimates and Phenylpropanoids	Isoflavonoids	Isoflavones	LFEUICHQZGNOHD-RECXWPGBSA-N	9.76389e+06	9.3048e+06	9.02631e+06	9.365e+06	7.66523e+06	7.59635e+06	7.65368e+06	7.63842e+06	7.53832e+06	7.85592e+06	8.69134e+06	8.02853e+06
5-O-methyllicoricidin	437.229	213.5	C27H34O5				Shikimates and Phenylpropanoids	Isoflavonoids	Isoflavanones	GDAAEAXMNLVRCZ-SFHVURJKSA-N	1.26326e+06	253782	2.41455e+06	1.31053e+06	1.80761e+06	887204	1.25984e+06	1.31822e+06	227267	176225	27793.2	143762
6-Demethoxytangeretin	365.104	40.8	C19H18O6	HMDB0302157			Shikimates and Phenylpropanoids	Flavonoids	Flavones	DDGJUTBQQURRGE-UHFFFAOYSA-N	1.62066e+08	3.06519e+08	2.95271e+08	2.54619e+08	5.96091e+08	5.41683e+08	5.93174e+08	5.76983e+08	2.25442e+08	3.85688e+08	3.35139e+08	3.15423e+08
6-Geranylnaringenin	407.192	163	C25H28O5				Shikimates and Phenylpropanoids	Flavonoids	Flavanones	YKGCBLWILMDSAV-UHFFFAOYSA-N	6.71663e+06	4.42412e+06	5.57757e+06	5.57277e+06	1.31265e+07	1.00777e+07	1.00738e+07	1.10927e+07	2.92032e+06	3.69715e+06	3.19431e+06	3.2706e+06
7-[(2S,3R,4S,5S,6R)-4,5-dihydroxy-6-(hydroxymethyl)-3-[(2S,3R,4R,5R,6S)-3,4,5-trihydroxy-6-methyl-tetrahydropyran-2-yl]oxy-tetrahydropyran-2-yl]oxy-3,5-dihydroxy-2-(4-hydroxyphenyl)chromen-4-one	595.165	193	C27H30O15		17353-03-6		Shikimates and Phenylpropanoids	Flavonoids	Flavonols	ZEJXENDZTYVXDP-CSJHBIPPSA-N	556070	1.3925e+06	2.33656e+06	1.42838e+06	2.88907e+08	2.66022e+08	2.46511e+08	2.67147e+08	3.05735e+06	1.87084e+06	5.15695e+06	3.36171e+06
7-[4,5-dihydroxy-6-(hydroxymethyl)-3-[(2S,3R,4R,5R,6S)-3,4,5-trihydroxy-6-methyl-tetrahydropyran-2-yl]oxy-tetrahydropyran-2-yl]oxy-5-hydroxy-2-(4-hydroxyphenyl)chroman-4-one	581.185	189.5	C27H32O14				Shikimates and Phenylpropanoids	Flavonoids	Flavanones	DFPMSGMNTNDNHN-GORRZPGTSA-N	2.05593e+07	1.30684e+07	2.16943e+07	1.84407e+07	1.31635e+07	1.98031e+07	2.25306e+07	1.84991e+07	6.55482e+07	4.57847e+07	3.10898e+07	4.74742e+07
7-hydroxy-2-(4-hydroxy-3,5-dimethoxyphenyl)-5-[(2S,3R,4S,5S,6R)-3,4,5-trihydroxy-6-(hydroxymethyl)oxan-2-yl]oxychromen-4-one	491.12	186.2	C23H24O12				Shikimates and Phenylpropanoids	Flavonoids	Flavones	FLSOTPIEFVBPBU-LDBVRRDLSA-N	274714	1.12322e+07	3.20651e+06	4.90448e+06	244043	385162	633811	421005	477845	1.20708e+06	838686	841205
8,8-dimethyl-2-phenylpyrano[2,3-f]chromen-4-one	322.148	26.3	C20H16O3				Shikimates and Phenylpropanoids	Flavonoids	Flavones	RBKWJAHRWPDNPM-UHFFFAOYSA-N	8.26397e+06	8.10168e+06	1.06551e+07	9.00692e+06	4.47889e+07	3.1775e+07	2.75187e+07	3.46942e+07	1.27555e+07	1.90008e+06	54869.7	4.90348e+06
8-[4,5-dihydroxy-6-(hydroxymethyl)-3-[3,4,5-trihydroxy-6-(hydroxymethyl)tetrahydropyran-2-yl]oxy-tetrahydropyran-2-yl]-5,7-dihydroxy-2-(4-hydroxyphenyl)chromen-4-one	595.165	193	C27H30O15				Shikimates and Phenylpropanoids	Flavonoids	Flavones	FYTOTHFWELWOCG-UHFFFAOYSA-N	556070	1.3925e+06	2.33656e+06	1.42838e+06	2.88907e+08	2.66022e+08	2.46511e+08	2.67147e+08	3.05735e+06	1.87084e+06	5.15695e+06	3.36171e+06
alpha,4,2'-Trihydroxy-4-O-geranyldihydrochalcone	397.2	256.3	C24H28O5				Shikimates and Phenylpropanoids	Flavonoids	Chalcones	VDTQLOASZLCFCY-SFQUDFHCSA-N	2.06163e+06	3.43519e+06	1.97563e+06	2.49082e+06	2.71128e+06	3.15122e+06	9.53244e+06	5.13165e+06	2.68415e+06	2.10486e+06	2.11204e+06	2.30035e+06
Apigenin-7-O-rutinoside	579.17	165	C27H30O14		552-57-8		Shikimates and Phenylpropanoids	Flavonoids	Flavones	FKIYLTVJPDLUDL-UHFFFAOYSA-N	1.25921e+06	582890	2.14109e+06	1.32773e+06	4.64171e+07	5.51537e+07	1.0013e+08	6.72335e+07	2.14957e+06	1.70293e+06	3.37597e+06	2.40949e+06
Artemitin	389.122	295.7	C20H20O8	HMDB0030095	479-90-3		Shikimates and Phenylpropanoids	Flavonoids	Flavonols	RIGYMJVFEJNCKD-UHFFFAOYSA-N	4.02092e+08	3.26121e+08	3.03978e+08	3.44064e+08	1.89882e+08	5.24346e+08	4.84593e+08	3.99607e+08	1.04104e+09	8.5583e+08	7.58557e+08	8.85141e+08
Artocommunol_CC	505.224	202	C30H32O7				Shikimates and Phenylpropanoids	Flavonoids	Flavones	DNQGMSASTSNOOR-YJJLJQPASA-N	1.35614e+06	675376	514564	848694	1.10244e+06	559645	1.02554e+06	895876	721955	5.22803e+06	2.7995e+06	2.91649e+06
Baimaside	625.141	178	C27H30O17		18609-17-1	C12667	Shikimates and Phenylpropanoids	Flavonoids	Flavonols	RDUAJIJVNHKTQC-UJECXLDQSA-N	324395	8481.64	1.81757e+06	716814	1.1227e+07	1.3836e+07	8.4795e+06	1.11808e+07	240753	134910	2.34517e+06	906945
Calycosin-7-O-beta-D-glucoside	469.113	174.8	C22H22O10				Shikimates and Phenylpropanoids	Isoflavonoids	Isoflavones	WACBUPFEGWUGPB-MIUGBVLSSA-N	2.6428e+06	2.79208e+06	5.74213e+06	3.72567e+06	4.61832e+06	2.8891e+06	9.21479e+06	5.57407e+06	4.66393e+06	2.0851e+06	5.04332e+06	3.93078e+06
Camelliaside A	757.222	181.4	C33H40O20	HMDB0039951	55696-58-7		Shikimates and Phenylpropanoids	Flavonoids	Flavonols	VNLOLXSJMINBIS-UHFFFAOYSA-N	38239.3	25252.4	1.34074e+06	468076	2.49946e+07	2.70379e+07	3.14351e+07	2.78225e+07	138855	194265	1.97524e+06	769452
Cannflavin_A	437.192	256.3	C26H28O6				Shikimates and Phenylpropanoids	Flavonoids	Flavones	MWGFICMOCSIQMV-LZYBPNLTSA-N	3.84982e+07	6.54451e+07	4.3272e+07	4.90718e+07	4.89459e+07	5.60416e+07	1.53461e+08	8.61496e+07	4.45992e+07	3.2707e+07	4.03468e+07	3.92177e+07
cirsimarin	475.131	26.1	C23H24O11				Shikimates and Phenylpropanoids	Flavonoids	Flavones	RETJLKUBHXTIGH-FZFRBNDOSA-N	5.08131e+07	2.91757e+08	2.28689e+08	1.9042e+08	3.3736e+08	3.02462e+08	3.57366e+08	3.32396e+08	5.87359e+07	2.39342e+08	1.97679e+08	1.65252e+08
Didymin	617.183	206.6	C28H34O14				Shikimates and Phenylpropanoids	Flavonoids	Flavanones	RMCRQBAILCLJGU-HIBKWJPLSA-N	1.0711e+07	1.0017e+07	1.07487e+07	1.04922e+07	7.5673e+06	1.16878e+07	1.47555e+07	1.13369e+07	2.52826e+07	2.52301e+07	1.84209e+07	2.29779e+07
Diosmetin	299.098	168.1	C16H12O6	HMDB0029676	520-34-3	C10038	Shikimates and Phenylpropanoids	Flavonoids	Flavones	MBNGWHIJMBWFHU-UHFFFAOYSA-N	201450	710228	250316	387331	802418	296520	1.1216e+06	740181	5.70016e+06	3.81952e+06	337295	3.28566e+06
DUARTIN (-)	355.172	207.5	C18H20O6				Shikimates and Phenylpropanoids	Isoflavonoids	Pterocarpan	QVVPJFBYFYYVDM-LLVKDONJSA-N	2.1006e+07	1.14108e+07	1.7748e+07	1.67216e+07	3.35484e+06	4.89737e+06	3.34028e+06	3.86416e+06	3.01176e+06	4.14319e+06	2.641e+06	3.26532e+06
Epigallocatechin	305.069	39.2	C15H14O7	HMDB0038361	970-74-1	C12136	Shikimates and Phenylpropanoids	Flavonoids	Flavan-3-ols	XMOCLSLCDHWDHP-IUODEOHRSA-N	9.23291e+06	6.52957e+06	8.09583e+06	7.95277e+06	4.9085e+06	4.39941e+06	5.43591e+06	4.91461e+06	9.15839e+06	2.49681e+07	8.23821e+06	1.41216e+07
Epigallocatechin-3-Monogallate	457.073	155.6	C22H18O11	HMDB0003153	989-51-5	C09731	Shikimates and Phenylpropanoids	Flavonoids	Flavan-3-ols	WMBWREPUVVBILR-WIYYLYMNSA-N	7.21275e+06	5.19362e+06	9.70767e+06	7.37135e+06	1.07819e+07	1.56743e+07	3.55465e+07	2.06676e+07	9.67467e+06	1.24086e+07	1.81627e+07	1.34153e+07
Eriodictyol	287.056	157.9	C15H12O6	HMDB0005810	552-58-9	C05631	Shikimates and Phenylpropanoids	Flavonoids	Flavanones	SBHXYTNGIZCORC-ZDUSSCGKSA-N	1.46914e+06	2.03848e+06	2.12244e+06	1.87669e+06	1.11636e+07	5.25399e+06	1.06072e+07	9.00829e+06	3.15093e+06	3.14521e+06	2.2335e+06	2.84322e+06
Eriodictyol-7-neohesperidoside	595.168	161.4	C27H32O15	HMDB0302534		C09805	Shikimates and Phenylpropanoids	Flavonoids	Flavanones	OBKKEZLIABHSGY-DOYQYKRZSA-N	426548	169659	93971.6	230060	7.81204e+06	6.91904e+06	1.17851e+07	8.83872e+06	181306	132866	169164	161112
Eriodictyol-7-O-glucoside	449.109	170	C21H22O11	HMDB0029544	38965-51-4		Shikimates and Phenylpropanoids	Flavonoids	Flavanones	RAFHNDRXYHOLSH-UHFFFAOYSA-N	4.68736e+06	8.63911e+06	8.12115e+06	7.14921e+06	1.1059e+09	9.60647e+08	1.16368e+09	1.07675e+09	1.3003e+07	1.33764e+07	1.96266e+07	1.53353e+07
Eruberin_B	641.248	208.8	C30H40O15				Shikimates and Phenylpropanoids	Flavonoids	Flavandiols (Leucoanthocyanidins)	WZHCAAJIMBUYAS-HSKOKGOGSA-N	9439.43	1.54657e+06	631653	729222	4.64978e+06	6.60884e+06	4.71318e+06	5.32393e+06	1.47728e+06	6.72038e+06	5.78425e+06	4.66064e+06
Flavone base + 3O, C-Hex-CoumaroylHex	741.201	210.1	C36H36O17				Shikimates and Phenylpropanoids	Flavonoids	Flavones	RECLDAGWBWVMCW-UHFFFAOYSA-N	471175	1.6631e+06	2.25055e+06	1.46161e+06	7.47077e+07	8.62019e+07	7.52521e+07	7.87206e+07	515553	649156	1.53915e+06	901287
Flavone base + 3O, C-Hex-FeruloylHex	769.199	208.8	C37H38O18				Shikimates and Phenylpropanoids	Flavonoids	Flavones	VJSPPRJRRDZQLT-UHFFFAOYSA-N	117892	684286	528201	443459	3.48767e+07	2.9536e+07	2.77904e+07	3.07344e+07	648931	709085	652522	670179
Flavonol base + 4O, O-Hex-Hex, O-dHex	771.199	173.2	C33H40O21				Shikimates and Phenylpropanoids	Flavonoids	Flavonols	CAXLTZYEJPQCKD-UHFFFAOYSA-N	270190	83372.4	3.16479e+06	1.17278e+06	9.50078e+06	1.40434e+07	8.18821e+06	1.05775e+07	96140.4	79293.2	2.54692e+06	907451
Galangin	271.059	171	C15H10O5	HMDB0029521	548-83-4	C10044	Shikimates and Phenylpropanoids	Flavonoids	Flavonols	VCCRNZQBSJXYJD-UHFFFAOYSA-N	1.96648e+06	1.54106e+06	2.00754e+06	1.83836e+06	9.36108e+07	8.92487e+07	1.12215e+08	9.8358e+07	1.9571e+06	1.73468e+06	4.09953e+06	2.5971e+06
Glabrol	393.208	153.9	C25H28O4	HMDB0029531	59870-65-4		Shikimates and Phenylpropanoids	Flavonoids	Flavanones	CUFAXDWQDQQKFF-UHFFFAOYSA-N	1.86707e+08	2.27244e+08	2.4346e+08	2.19137e+08	3.48307e+08	2.5328e+08	3.12137e+08	3.04575e+08	3.09096e+08	3.07498e+08	2.87865e+08	3.01486e+08
Heptamethoxyflavone	433.148	232.4	C22H24O9	HMDB0037689	1178-24-1		Shikimates and Phenylpropanoids	Flavonoids	Flavonols	SSXJHQZOHUYEGD-UHFFFAOYSA-N	1.19114e+07	7.79612e+06	1.53294e+07	1.1679e+07	8.67342e+06	2.06936e+07	2.87367e+07	1.93679e+07	8.2342e+07	5.93117e+07	4.05926e+07	6.07488e+07
Hesperetin	303.086	190.3	C16H14O6	HMDB0005782	520-33-2	C01709	Shikimates and Phenylpropanoids	Flavonoids	Flavanones	AIONOLUJZLIMTK-AWEZNQCLSA-N	2.78492e+07	2.49295e+07	3.09684e+07	2.79157e+07	2.24056e+07	2.92546e+07	3.0786e+07	2.74821e+07	6.32889e+07	4.37999e+07	3.82658e+07	4.84515e+07
Hesperetin 7-neohesperidoside	611.196	190.1	C28H34O15	HMDB0030748	13241-33-3	C09806	Shikimates and Phenylpropanoids	Flavonoids	Flavanones	ARGKVCXINMKCAZ-UHFFFAOYSA-N	1.76426e+07	1.18451e+07	2.22694e+07	1.72523e+07	1.17986e+07	1.79842e+07	2.33034e+07	1.76954e+07	6.42494e+07	3.89888e+07	2.67767e+07	4.33383e+07
Hesperetin 7-O-neohesperidoside	611.196	190.1	C28H34O15		13241-33-3	C09806	Shikimates and Phenylpropanoids	Flavonoids	Flavanones	ARGKVCXINMKCAZ-UZRWAPQLSA-N	1.76426e+07	1.18451e+07	2.22694e+07	1.72523e+07	1.17986e+07	1.79842e+07	2.33034e+07	1.76954e+07	6.42494e+07	3.89888e+07	2.67767e+07	4.33383e+07
Hesperidin	611.196	190.1	C28H34O15		520-26-3	C09755|D01038	Shikimates and Phenylpropanoids	Flavonoids	Flavanones	QUQPHWDTPGMPEX-QJBIFVCTSA-N	1.76426e+07	1.18451e+07	2.22694e+07	1.72523e+07	1.17986e+07	1.79842e+07	2.33034e+07	1.76954e+07	6.42494e+07	3.89888e+07	2.67767e+07	4.33383e+07
Homoeriodictyol	303.086	190.3	C16H14O6	HMDB0253205	446-71-9	C09756	Shikimates and Phenylpropanoids	Flavonoids	Flavanones	FTODBIPDTXRIGS-ZDUSSCGKSA-N	2.78492e+07	2.49295e+07	3.09684e+07	2.79157e+07	2.24056e+07	2.92546e+07	3.0786e+07	2.74821e+07	6.32889e+07	4.37999e+07	3.82658e+07	4.84515e+07
Hoslunddiol	399.144	172.4	C22H22O7				Shikimates and Phenylpropanoids	Flavonoids	Flavones	URTJMLCOGKHVDK-OPUDBWHJSA-N	4.03084e+06	4.62718e+07	6.66928e+06	1.89906e+07	3.68454e+07	1.06952e+07	9.90771e+06	1.91494e+07	9.58886e+06	3.82139e+07	7.18452e+06	1.83291e+07
Isoliquiritin	441.114	357.5	C21H22O9				Shikimates and Phenylpropanoids	Flavonoids	Chalcones	YNWXJFQOCHMPCK-LXGDFETPSA-N	6.85892e+06	5.93902e+06	6.76743e+06	6.52179e+06	5.64057e+06	6.41095e+06	7.42338e+06	6.49163e+06	1.68113e+07	1.33403e+07	1.01684e+07	1.344e+07
Isorhamnetin	339.047	44.3	C16H12O7	HMDB0002655	480-19-3	C10084	Shikimates and Phenylpropanoids	Flavonoids	Flavonols	IZQSVPBOUDKVDZ-UHFFFAOYSA-N	5.35388e+06	2.98351e+07	2.02975e+07	1.84955e+07	4.56117e+06	4.53915e+06	2.91877e+06	4.00636e+06	7.33657e+06	9.26085e+06	2.39597e+06	6.33113e+06
Isorhamnetin-3,7-di-O-glucoside	641.173	170.9	C28H32O17	HMDB0303009			Shikimates and Phenylpropanoids	Flavonoids	Flavonols	ZYYJHXKSQKLEBL-QDYVESOYSA-N	0	0	287025	95674.9	551606	659105	653612	621441	2.12802e+06	1.75877e+06	7.12396e+06	3.67025e+06
Isosakuranin	447.134	193.4	C22H24O10	HMDB0029481	491-69-0		Shikimates and Phenylpropanoids	Flavonoids	Flavanones	KEEWIHDTSNESJZ-UHFFFAOYSA-N	3.34426e+06	3.31535e+06	4.41914e+06	3.69292e+06	9.11011e+06	5.45153e+06	1.0838e+07	8.46654e+06	2.34057e+06	2.00502e+06	2.12158e+06	2.15572e+06
Isovitexin	431.104	31	C21H20O10				Shikimates and Phenylpropanoids	Flavonoids	Flavones	MYXNWGACZJSMBT-VJXVFPJBSA-N	3.82761e+06	4.17786e+07	1.56092e+07	2.04051e+07	3.32589e+07	5.76939e+07	3.21718e+07	4.10416e+07	5.99427e+06	1.60246e+07	2.89859e+07	1.70016e+07
Isoxanthohumol	355.15	223.7	C21H22O5				Shikimates and Phenylpropanoids	Flavonoids	Flavanones	YKGCBLWILMDSAV-SFHVURJKSA-N	1.07297e+06	1.25175e+06	1.19675e+06	1.17382e+06	758062	807942	1.07164e+06	879214	3.82865e+06	1.4262e+06	1.20322e+06	2.15269e+06
jaceidin	359.077	162.2	C18H16O8	HMDB0033819	10173-01-0		Shikimates and Phenylpropanoids	Flavonoids	Flavonols	XUWTZJRCCPNNJR-UHFFFAOYSA-N	534702	2.32926e+06	1.22865e+07	5.05014e+06	1.86629e+06	3.83942e+06	841088	2.18227e+06	1.56756e+06	579166	426099	857610
Kaempferol	287.054	182.7	C15H10O6	HMDB0005801	520-18-3	C05903	Shikimates and Phenylpropanoids	Flavonoids	Flavonols	IYRMWMYZSQPJKC-UHFFFAOYSA-N	404625	7.90413e+06	2.9792e+06	3.76265e+06	5.22167e+07	3.44384e+07	4.24476e+07	4.30342e+07	77151.2	9.96379e+06	2.91868e+06	4.31987e+06
Kaempferol 3-alpha-L-arabinopyranoside	441.078	201.9	C20H18O10				Shikimates and Phenylpropanoids	Flavonoids	Flavonols	RNVUDWOQYYWXBJ-IEGSVRCHSA-N	4.87979e+06	4.47895e+06	3.9843e+06	4.44768e+06	3.33386e+06	8.60851e+06	9.36036e+06	7.10091e+06	3.6314e+06	1.75893e+07	1.31492e+07	1.14566e+07
Kaempferol 3-neohesperidoside	595.165	193	C27H30O15	HMDB0302645	32602-81-6		Shikimates and Phenylpropanoids	Flavonoids	Flavonols	OHOBPOYHROOXEI-JWMUNMLDSA-N	556070	1.3925e+06	2.33656e+06	1.42838e+06	2.88907e+08	2.66022e+08	2.46511e+08	2.67147e+08	3.05735e+06	1.87084e+06	5.15695e+06	3.36171e+06
Kaempferol 3-O-beta-sophoroside	611.16	185.4	C27H30O16		19895-95-5		Shikimates and Phenylpropanoids	Flavonoids	Flavonols	LKZDFKLGDGSGEO-UHFFFAOYSA-N	545775	415204	1.88431e+06	948429	8.76025e+07	6.36115e+07	7.05252e+07	7.39131e+07	939609	888386	6.12637e+06	2.65145e+06
Kaempferol 3-O-gentiobioside	611.16	185.4	C27H30O16	HMDB0303606	22149-35-5		Shikimates and Phenylpropanoids	Flavonoids	Flavonols	BITPRCODIALMOV-DEFKTLOSSA-N	545775	415204	1.88431e+06	948429	8.76025e+07	6.36115e+07	7.05252e+07	7.39131e+07	939609	888386	6.12637e+06	2.65145e+06
Kaempferol 3-O-sophoroside	611.16	185.4	C27H30O16	HMDB0304696	19895-95-5	C12634	Shikimates and Phenylpropanoids	Flavonoids	Flavonols	LKZDFKLGDGSGEO-UJECXLDQSA-N	545775	415204	1.88431e+06	948429	8.76025e+07	6.36115e+07	7.05252e+07	7.39131e+07	939609	888386	6.12637e+06	2.65145e+06
Kaempferol 3-sophoroside-7-rhamnoside	779.198	178.6	C33H40O20				Shikimates and Phenylpropanoids	Flavonoids	Flavonols	VRYWDBDPXMHHGE-IAYTZLMWSA-N	74480	73376.7	1.34658e+06	498145	4.21497e+07	3.46336e+07	3.03673e+07	3.57168e+07	12890.6	0	3.04977e+06	1.02089e+06
Kaempferol-3-O-arabinoside	417.083	317.9	C20H18O10				Shikimates and Phenylpropanoids	Flavonoids	Flavonols	RNVUDWOQYYWXBJ-UHFFFAOYSA-N	4.79161e+06	4.86858e+06	5.1909e+06	4.95036e+06	7.19138e+06	5.63456e+06	7.31084e+06	6.71226e+06	1.0682e+07	9.31497e+06	8.82368e+06	9.60687e+06
Kaempferol-3-O-galactoside	449.107	193	C21H20O11		23627-87-4	C12626	Shikimates and Phenylpropanoids	Flavonoids	Flavonols	JPUKWEQWGBDDQB-DTGCRPNFSA-N	118575	286354	697105	367345	1.87354e+07	1.5408e+07	2.8255e+07	2.07994e+07	6.10008e+06	470619	350207	2.30697e+06
Licoflavone B	413.177	200.7	C25H26O4				Shikimates and Phenylpropanoids	Flavonoids	Flavones	GLDVIKFETPAZNV-UHFFFAOYSA-N	2.74612e+06	2.54382e+06	1.20633e+06	2.16542e+06	5.02952e+06	2.04824e+06	2.07348e+06	3.05041e+06	7.27616e+06	6.9531e+06	1.15554e+06	5.12827e+06
Lonicerin	595.165	193	C27H30O15	HMDB0005799	25694-72-8	C12630	Shikimates and Phenylpropanoids	Flavonoids	Flavones	SHPPXMGVUDNKLV-KMFFXDMSSA-N	556070	1.3925e+06	2.33656e+06	1.42838e+06	2.88907e+08	2.66022e+08	2.46511e+08	2.67147e+08	3.05735e+06	1.87084e+06	5.15695e+06	3.36171e+06
Methylnissolin-3-O-glucoside	485.134	174.9	C23H26O10				Shikimates and Phenylpropanoids	Isoflavonoids	Pterocarpan	PCIXSTFFMHVOMF-UHFFFAOYSA-N	136002	470827	783273	463367	818711	2.47902e+06	2.13206e+06	1.80993e+06	425050	479379	482091	462173
Mundoserone	343.116	328.7	C19H18O6				Shikimates and Phenylpropanoids	Isoflavonoids	Rotenoids	PYRZRPSTTNKOCS-MSOLQXFVSA-N	3.00903e+06	1.07494e+06	2.0981e+06	2.06069e+06	1.54408e+06	2.5845e+06	3.63119e+06	2.58659e+06	2.11024e+07	5.72769e+06	4.59334e+06	1.04745e+07
Naringin	581.185	189.5	C27H32O14	HMDB0002927	10236-47-2	C09789	Shikimates and Phenylpropanoids	Flavonoids	Flavanones	DFPMSGMNTNDNHN-ZPHOTFPESA-N	2.05593e+07	1.30684e+07	2.16943e+07	1.84407e+07	1.31635e+07	1.98031e+07	2.25306e+07	1.84991e+07	6.55482e+07	4.57847e+07	3.10898e+07	4.74742e+07
Narirutin	581.185	189.5	C27H32O14		14259-46-2	C09793	Shikimates and Phenylpropanoids	Flavonoids	Flavanones	HXTFHSYLYXVTHC-AJHDJQPGSA-N	2.05593e+07	1.30684e+07	2.16943e+07	1.84407e+07	1.31635e+07	1.98031e+07	2.25306e+07	1.84991e+07	6.55482e+07	4.57847e+07	3.10898e+07	4.74742e+07
Neolinderatone	529.334	299.9	C35H44O4				Shikimates and Phenylpropanoids	Flavonoids	Flavanones	CVKXAEQFTCAGJZ-UHFFFAOYSA-N	7.62411e+06	8.78537e+06	7.91901e+06	8.10949e+06	1.05147e+07	1.06314e+07	9.74957e+06	1.02985e+07	9.60123e+06	6.93253e+06	9.11921e+06	8.55099e+06
Nicotiflorin	595.165	193	C27H30O15	HMDB0302426	17650-84-9	C21833	Shikimates and Phenylpropanoids	Flavonoids	Flavonols	RTATXGUCZHCSNG-QHWHWDPRSA-N	556070	1.3925e+06	2.33656e+06	1.42838e+06	2.88907e+08	2.66022e+08	2.46511e+08	2.67147e+08	3.05735e+06	1.87084e+06	5.15695e+06	3.36171e+06
Nobiletin	403.138	230.2	C21H22O8	HMDB0029540	478-01-3	C10112	Shikimates and Phenylpropanoids	Flavonoids	Flavones	MRIAQLRQZPPODS-UHFFFAOYSA-N	1.19194e+07	8.57597e+06	1.57098e+07	1.20684e+07	8.58614e+06	1.95393e+07	2.75052e+07	1.85435e+07	7.33039e+07	5.15067e+07	3.55639e+07	5.34582e+07
oroxindin	459.094	212.9	C22H20O11				Shikimates and Phenylpropanoids	Flavonoids	Flavones	LNOHXHDWGCMVCO-NTKSAMNMSA-N	2.73129e+06	2.55434e+06	2.68203e+06	2.65589e+06	2.52383e+06	2.58626e+06	2.57769e+06	2.56259e+06	2.78144e+06	2.76875e+06	2.60711e+06	2.7191e+06
osajin	422.201	184.2	C25H24O5				Shikimates and Phenylpropanoids	Isoflavonoids	Isoflavones	DCTLJGWMHPGCOS-UHFFFAOYSA-N	2.09525e+07	1.04799e+07	2.16983e+07	1.77102e+07	8.70905e+06	6.65725e+06	7.64793e+06	7.67141e+06	1.45392e+07	1.19537e+07	1.61777e+07	1.42235e+07
Phlorizin	435.13	160	C21H24O10	HMDB0036634	60-81-1	C01604	Shikimates and Phenylpropanoids	Flavonoids	Chalcones	IOUVKUPGCMBWBT-QNDFHXLGSA-N	6.36619e+06	6.89303e+06	2.07966e+07	1.13519e+07	3.4591e+07	2.81705e+07	4.70853e+07	3.66156e+07	2.53241e+07	2.58982e+07	2.30414e+07	2.47546e+07
Poncirin	595.201	206.6	C28H34O14		14941-08-3		Shikimates and Phenylpropanoids	Flavonoids	Flavanones	NLAWPKPYBMEWIR-YZOWQMJMSA-N	3.12662e+07	2.14084e+07	3.41338e+07	2.89361e+07	2.42814e+07	3.81577e+07	3.6908e+07	3.31157e+07	8.87416e+07	5.55626e+07	5.69694e+07	6.70912e+07
Pterofuran	287.091	16.4	C16H14O5				Shikimates and Phenylpropanoids	Isoflavonoids	2-arylbenzofurans	SZLVYQBMJHIYGI-UHFFFAOYSA-N	3.69756e+07	1.96484e+07	2.19109e+07	2.61783e+07	1.96833e+07	2.30407e+07	2.42096e+07	2.23112e+07	5.24555e+07	2.71567e+07	2.56061e+07	3.50728e+07
Quercetin 3-gentiobioside	625.141	178	C27H30O17	HMDB0301692	117-39-5		Shikimates and Phenylpropanoids	Flavonoids	Flavonols	FDRQPMVGJOQVTL-DEFKTLOSSA-N	324395	8481.64	1.81757e+06	716814	1.1227e+07	1.3836e+07	8.4795e+06	1.11808e+07	240753	134910	2.34517e+06	906945
Quercetin Pentamethyl Ether	373.294	290.2	C20H20O7	HMDB0257020			Shikimates and Phenylpropanoids	Flavonoids	Flavonols	ALGDHWVALRSLBT-UHFFFAOYSA-N	7.95257e+06	5.3188e+06	7.22616e+06	6.83251e+06	8.48735e+06	4.11128e+06	3.18782e+06	5.26215e+06	5.46934e+06	4.50882e+06	6.74087e+06	5.57301e+06
Rhoifolin	579.17	165	C27H30O14	HMDB0303149	17306-46-6	C12627	Shikimates and Phenylpropanoids	Flavonoids	Flavones	RPMNUQRUHXIGHK-PYXJVEIZSA-N	1.25921e+06	582890	2.14109e+06	1.32773e+06	4.64171e+07	5.51537e+07	1.0013e+08	6.72335e+07	2.14957e+06	1.70293e+06	3.37597e+06	2.40949e+06
Rutin	609.147	184.1	C27H30O16	HMDB0003249	153-18-4	C05625	Shikimates and Phenylpropanoids	Flavonoids	Flavonols	IKGXIBQEEMLURG-NVPNHPEKSA-N	669124	595588	2.36864e+06	1.21112e+06	1.16021e+08	8.59447e+07	8.93109e+07	9.70921e+07	1.11133e+06	1.03214e+06	7.68175e+06	3.27508e+06
Sakuranetin	287.091	207	C16H14O5	HMDB0030090	2957-21-3	C09833	Shikimates and Phenylpropanoids	Flavonoids	Flavanones	DJOJDHGQRNZXQQ-AWEZNQCLSA-N	3.15611e+07	2.70824e+07	3.56255e+07	3.1423e+07	2.57395e+07	3.54087e+07	4.09826e+07	3.40436e+07	6.82798e+07	5.77677e+07	4.97031e+07	5.85836e+07
Scutellarein	287.054	200.3	C15H10O6		529-53-3	C10184	Shikimates and Phenylpropanoids	Flavonoids	Flavones	JVXZRQGOGOXCEC-UHFFFAOYSA-N	1.3131e+07	345407	448350	4.64159e+06	1.15657e+07	1.03205e+07	1.01613e+07	1.06825e+07	294091	393224	376713	354676
Sinensetin	373.127	222.6	C20H20O7	HMDB0036633	2306-27-6	C10186	Shikimates and Phenylpropanoids	Flavonoids	Flavones	LKMNXYDUQXAUCZ-UHFFFAOYSA-N	5.399e+06	4.17178e+06	6.25884e+06	5.27654e+06	4.65527e+06	6.53238e+06	1.06394e+07	7.2757e+06	3.79397e+07	1.26533e+07	1.04083e+07	2.03338e+07
Sternbin	303.086	11.3	C16H14O6				Shikimates and Phenylpropanoids	Flavonoids	Flavanones	DSAJORLEPQBKDA-UHFFFAOYSA-N	0	3.4931e+07	4.03016e+07	2.50775e+07	3.58628e+07	4.20982e+07	4.42785e+07	4.07465e+07	5.6716e+07	5.20361e+07	4.74857e+07	5.20793e+07
Taxifolin	303.065	51.5	C15H12O7	HMDB0303943		C01617	Shikimates and Phenylpropanoids	Flavonoids	Dihydroflavonols	CXQWRCVTCMQVQX-LSDHHAIUSA-N	4.43034e+06	7.93609e+06	3.15847e+06	5.17497e+06	5.0028e+06	5.61835e+06	4.54905e+06	5.05673e+06	1.97272e+07	1.39227e+07	1.13064e+07	1.49855e+07
trifolirhizin	464.154	220.3	C22H22O10	HMDB0303946		C10538	Shikimates and Phenylpropanoids	Isoflavonoids	Pterocarpan	VGSYCWGXBYZLLE-QEEQPWONSA-N	5.53999e+06	5.48836e+06	5.31866e+06	5.449e+06	5.02087e+06	4.95051e+06	5.04412e+06	5.00517e+06	5.02052e+06	4.92829e+06	5.22709e+06	5.05863e+06
Tris(2,4-di-tert-butylphenyl)phosphate	663.452	343	C42H63O4P		31570-04-4		Shikimates and Phenylpropanoids	Flavonoids	Flavanones	AZSKHRTUXHLAHS-UHFFFAOYSA-N	9.74828e+07	1.16832e+08	1.01284e+08	1.052e+08	1.15659e+08	8.82439e+07	1.09295e+08	1.04399e+08	1.23159e+08	1.81169e+07	1.39827e+08	9.37007e+07
Variabiloside_C	903.253	186.8	C42H46O22				Shikimates and Phenylpropanoids	Flavonoids	Flavonols	YUDSUZANKRPJIV-COZZMRQHSA-N	9356.61	0	23018.7	10791.8	9.65672e+06	9.19723e+06	9.6261e+06	9.49335e+06	4.47518e+06	3.74776e+06	1.01125e+07	6.11181e+06
3-(4-hydroxy-3-methoxyphenyl)propyl 3-(4-hydroxyphenyl)propanoate	348.179	231.5	C19H22O5				Shikimates and Phenylpropanoids	Diarylheptanoids	Linear diarylheptanoids	ZXQHQUXJMNGVJP-UHFFFAOYSA-N	3.40744e+06	4.10506e+06	6.77676e+06	4.76309e+06	1.84986e+06	3.53241e+06	4.83363e+06	3.4053e+06	1.54542e+07	6.29322e+06	5.3647e+06	9.03736e+06
1,7-bis(3,4-dihydroxyphenyl)heptan-3-one	353.135	231.4	C19H22O5				Shikimates and Phenylpropanoids	Diarylheptanoids	Linear diarylheptanoids	UHRUXUCWHIGENP-UHFFFAOYSA-N	2.69932e+06	2.06498e+06	4.25139e+06	3.00523e+06	1.98226e+06	4.48928e+06	3.24849e+06	3.24001e+06	9.73649e+06	5.48288e+06	4.02582e+06	6.41506e+06
5-Methoxy-1,7-diphenyl-3-heptanone	297.184	225.8	C20H24O2	HMDB0033293	100667-54-7		Shikimates and Phenylpropanoids	Diarylheptanoids	Linear diarylheptanoids	PVYORFBABSDDNC-UHFFFAOYSA-N	2.62872e+06	2.37137e+06	2.09862e+06	2.36624e+06	8.84886e+06	7.64558e+06	3.7844e+06	6.75961e+06	4.47963e+06	4.24856e+06	3.33594e+06	4.02138e+06
Hexahydrocurcumin	373.169	229.7	C21H26O6	HMDB0302135		C17826	Shikimates and Phenylpropanoids	Diarylheptanoids	Linear diarylheptanoids	RSAHICAPUYTWHW-UHFFFAOYSA-N	1.73744e+06	1.85422e+06	1.01636e+06	1.53601e+06	5.65578e+06	3.62249e+06	3.54847e+06	4.27558e+06	5.72467e+06	6.19516e+06	3.39563e+06	5.10515e+06
Scopolin	353.088	155.8	C16H18O9		531-44-2	C01527	Shikimates and Phenylpropanoids	Coumarins	Simple coumarins	SGTCGCCQZOUMJJ-YMILTQATSA-N	7.35658e+08	6.77987e+08	1.72048e+09	1.04471e+09	3.00737e+09	3.16148e+09	4.68065e+09	3.6165e+09	1.4964e+09	1.77544e+09	2.47768e+09	1.91651e+09
Magnolioside	353.088	155.8	C16H18O9		121-34-6		Shikimates and Phenylpropanoids	Coumarins	Simple coumarins	WBAVLTNIRYDCPM-YMILTQATSA-N	7.35658e+08	6.77987e+08	1.72048e+09	1.04471e+09	3.00737e+09	3.16148e+09	4.68065e+09	3.6165e+09	1.4964e+09	1.77544e+09	2.47768e+09	1.91651e+09
Umbelliferone	163.038	155.7	C9H6O3	HMDB0029865	93-35-6	C09315	Shikimates and Phenylpropanoids	Coumarins	Simple coumarins	ORHBXUUXSCNDEV-UHFFFAOYSA-N	8.0847e+07	7.89136e+07	1.79328e+08	1.13029e+08	2.5268e+08	2.8787e+08	3.69721e+08	3.03424e+08	1.94276e+08	1.8526e+08	2.59824e+08	2.1312e+08
5,7-Dihydroxy-4-methylcoumarin	191.035	147.5	C10H8O4		2107-76-8		Shikimates and Phenylpropanoids	Coumarins	Simple coumarins	QNVWGEJMXOQQPM-UHFFFAOYSA-N	1.5842e+08	6.51057e+06	1.57622e+08	1.07518e+08	3.77242e+06	3.52634e+06	6.0521e+06	4.45029e+06	1.4226e+08	1.68324e+08	2.47588e+06	1.04353e+08
4-Methylesculetin	191.035	147.5	C10H8O4		529-84-0		Shikimates and Phenylpropanoids	Coumarins	Simple coumarins	KVOJTUXGYQVLAJ-UHFFFAOYSA-N	1.5842e+08	6.51057e+06	1.57622e+08	1.07518e+08	3.77242e+06	3.52634e+06	6.0521e+06	4.45029e+06	1.4226e+08	1.68324e+08	2.47588e+06	1.04353e+08
4-Methylumbelliferone	177.054	155.8	C10H8O3	HMDB0059622		C03081	Shikimates and Phenylpropanoids	Coumarins	Simple coumarins	HSHNITRMYYLLCV-UHFFFAOYSA-N	6.40454e+07	1.04632e+08	3.35698e+07	6.74156e+07	1.04017e+08	1.57287e+08	1.32998e+08	1.31434e+08	1.06104e+08	8.61326e+07	3.39436e+07	7.53935e+07
7-methoxy-8-(3-methyl-5-oxo-2H-furan-4-yl)chromen-2-one	273.075	189.4	C15H12O5		84041-46-3		Shikimates and Phenylpropanoids	Coumarins	Simple coumarins	AZYVCLJYWIHOAD-UHFFFAOYSA-N	3.24023e+07	2.73798e+07	3.66991e+07	3.21604e+07	2.63205e+07	3.543e+07	3.94e+07	3.37168e+07	7.65748e+07	5.67015e+07	4.87087e+07	6.06617e+07
6,8-dihydroxy-3-methyl-isochromen-1-one	191.035	180.3	C10H8O4		1204-37-1	C03830	Shikimates and Phenylpropanoids	Coumarins	Isocoumarins	OHHKDUWFPNAEHQ-UHFFFAOYSA-N	8.79767e+07	6.0697e+06	1.61555e+06	3.18873e+07	1.52556e+07	1.42656e+07	1.44338e+07	1.46517e+07	8.05222e+07	8.42946e+07	2.5939e+06	5.58035e+07
esculetin	201.015	26.7	C9H6O4	HMDB0030819	305-01-1	C09263	Shikimates and Phenylpropanoids	Coumarins	Simple coumarins	ILEDWLMCKZNDJK-UHFFFAOYSA-N	2.36284e+07	3.31906e+07	3.58719e+07	3.0897e+07	5.76996e+07	2.99283e+07	2.63559e+07	3.79946e+07	1.14574e+07	1.56297e+07	1.91308e+07	1.5406e+07
5-methyl-4-[(2S,3R,4S,5S,6R)-3,4,5-trihydroxy-6-(hydroxymethyl)tetrahydropyran-2-yl]oxy-chromen-2-one	339.106	166	C16H18O8		76474-54-9		Shikimates and Phenylpropanoids	Coumarins	Simple coumarins	DXBGTODWNFZHCD-LMXXTMHSSA-N	1.87258e+07	4.4815e+07	1.74434e+07	2.69948e+07	2.93184e+07	1.98107e+07	2.38781e+07	2.43357e+07	2.04797e+07	3.28195e+07	1.44252e+07	2.25748e+07
6-hydroxy-4-methyl-chromen-2-one	177.054	190.9	C10H8O3		2373-31-1		Shikimates and Phenylpropanoids	Coumarins	Simple coumarins	IRUHWRSITUYICV-UHFFFAOYSA-N	8.4292e+06	2.4888e+07	3.13443e+07	2.15538e+07	1.37154e+07	1.83085e+07	2.46779e+07	1.89006e+07	2.45101e+07	2.34728e+07	1.36498e+07	2.05443e+07
8-[(2E)-3,7-dimethylocta-2,6-dienyl]-7-hydroxy-chromen-2-one	297.153	269.9	C19H22O3		23660-05-1	C21495	Shikimates and Phenylpropanoids	Coumarins	Simple coumarins	QPMKRRUDQIKGNH-VGOFMYFVSA-N	1.54827e+07	1.56321e+07	1.81762e+07	1.64303e+07	2.48528e+07	1.98543e+07	1.66753e+07	2.04608e+07	1.87612e+07	1.67852e+07	1.44777e+07	1.66747e+07
6-[(2E)-3,7-dimethylocta-2,6-dienyl]-7-hydroxy-chromen-2-one	297.153	269.9	C19H22O3		148-83-4	C09281	Shikimates and Phenylpropanoids	Coumarins	Simple coumarins	INBMTJJPUABOQJ-VGOFMYFVSA-N	1.54827e+07	1.56321e+07	1.81762e+07	1.64303e+07	2.48528e+07	1.98543e+07	1.66753e+07	2.04608e+07	1.87612e+07	1.67852e+07	1.44777e+07	1.66747e+07
4-methoxy-9-(3-methylbut-2-enyl)furo[3,2-g]chromen-7-one	323.073	46.5	C17H16O4				Shikimates and Phenylpropanoids	Coumarins	Simple coumarins	UZXMLGUMBQQVME-UHFFFAOYSA-N	4.26423e+06	2.01972e+07	1.60251e+07	1.34955e+07	2.5329e+06	6.92507e+06	3.31738e+06	4.25845e+06	1.0653e+07	6.78112e+06	5.64375e+06	7.69261e+06
Isoscopoletin	193.049	180.7	C10H8O4		776-86-3	C18079	Shikimates and Phenylpropanoids	Coumarins	Simple coumarins	SYTYLPHCLSSCOJ-UHFFFAOYSA-N	3.53442e+06	2.49036e+07	5.49955e+06	1.13125e+07	6.43725e+07	6.24071e+07	6.66854e+07	6.44883e+07	3.17113e+06	3.78769e+06	1.07353e+07	5.89803e+06
prangolarine	287.094	27.4	C16H14O5				Shikimates and Phenylpropanoids	Coumarins	Furocoumarins	QTAGQHZOLRFCBU-ZDUSSCGKSA-N	7.94855e+06	6.35787e+06	8.08099e+06	7.46247e+06	4.09447e+06	4.20918e+06	3.46069e+06	3.92145e+06	1.35166e+07	4.8311e+06	6.33297e+06	8.22689e+06
(9R,10R)-9-acetoxy-8,8-dimethyl-2-oxo-2,8,9,10-tetrahydropyrano[2,3-f]chromen-10-yl 3-methylbutanoate	389.155	146.7	C21H24O7				Shikimates and Phenylpropanoids	Coumarins	Simple coumarins	KLUTZDJBVDPOFE-WOJBJXKFSA-N	8.52134e+06	9.36516e+06	2.69974e+06	6.86208e+06	2.50218e+06	1.76004e+06	1.84719e+06	2.03647e+06	8.83114e+06	5.18252e+06	6.87932e+06	6.96433e+06
[8-[2-(3-methylbutanoyloxy)propan-2-yl]-2-oxo-8,9-dihydrofuro[2,3-h]chromen-9-yl] 3-methylbutanoate	448.232	225.1	C24H30O7				Shikimates and Phenylpropanoids	Coumarins	Furocoumarins	KPLBOWKEQXYXSD-UHFFFAOYSA-N	8.35488e+06	5.28124e+06	6.70794e+06	6.78135e+06	1.67416e+07	1.12307e+07	1.62688e+07	1.4747e+07	3.25081e+06	2.87545e+06	2.46159e+06	2.86261e+06
5-hydroxy-2,2-dimethyl-10-(2-methylbut-3-en-2-yl)pyrano[3,2-g]chromen-8-one	313.142	231.5	C19H20O4				Shikimates and Phenylpropanoids	Coumarins	Simple coumarins	WYMMNGQSPNWCIK-UHFFFAOYSA-N	5.41087e+06	5.03468e+06	9.21005e+06	6.55186e+06	5.10456e+06	6.78135e+06	8.11365e+06	6.66652e+06	1.97466e+07	1.31452e+07	9.62594e+06	1.41726e+07
Fraxinol	223.06	179.1	C11H10O5		486-28-2		Shikimates and Phenylpropanoids	Coumarins	Simple coumarins	PBPNOAHYDPHKFH-UHFFFAOYSA-N	733831	1.49085e+07	2.39715e+06	6.01317e+06	2.1597e+07	2.37261e+07	1.36437e+07	1.96556e+07	2.21435e+06	2.89044e+06	9.22447e+06	4.77642e+06
4-hydroxy-6-methyl-chromen-2-one	177.054	236.6	C10H8O3		13252-83-0		Shikimates and Phenylpropanoids	Coumarins	Simple coumarins	WIRGBZBGYNIZIB-UHFFFAOYSA-N	4.69908e+06	6.65811e+06	6.00632e+06	5.78784e+06	1.28541e+07	7.68596e+06	9.44011e+06	9.99338e+06	1.24567e+07	1.03214e+07	7.53517e+06	1.01044e+07
4-methoxychromen-2-one	177.054	236.6	C10H8O3		20280-81-3		Shikimates and Phenylpropanoids	Coumarins	Simple coumarins	MLCMXDYMSAZNPC-UHFFFAOYSA-N	4.69908e+06	6.65811e+06	6.00632e+06	5.78784e+06	1.28541e+07	7.68596e+06	9.44011e+06	9.99338e+06	1.24567e+07	1.03214e+07	7.53517e+06	1.01044e+07
Cassiaside C	595.168	179.7	C27H32O15		119170-52-4		Shikimates and Phenylpropanoids	Coumarins	Isocoumarins	GBGJNKYTLIUCMX-YUMVGKRXSA-N	5.29295e+06	4.56248e+06	5.2373e+06	5.03091e+06	1.11718e+07	5.5326e+06	2.4075e+07	1.35931e+07	9.01764e+06	6.39965e+06	6.13981e+06	7.1857e+06
Coumarin	147.044	162.5	C9H6O2	HMDB0001218	91-64-5	C05851	Shikimates and Phenylpropanoids	Coumarins	Simple coumarins	ZYGHJZDHTFUPRJ-UHFFFAOYSA-N	2.50642e+06	5.03066e+06	5.83555e+06	4.45755e+06	1.25936e+07	2.2363e+07	1.24423e+07	1.57996e+07	1.31419e+07	1.53839e+07	7.47367e+06	1.19998e+07
Demethoxycapillarisin	287.054	182.7	C15H10O6		61854-36-2	C17786	Shikimates and Phenylpropanoids	Coumarins	Simple coumarins	UBSCDKPKWHYZNX-UHFFFAOYSA-N	404625	7.90413e+06	2.9792e+06	3.76265e+06	5.22167e+07	3.44384e+07	4.24476e+07	4.30342e+07	77151.2	9.96379e+06	2.91868e+06	4.31987e+06
6-methoxy-7-[3,4,5-trihydroxy-6-[(3,4,5-trihydroxy-6-methyloxan-2-yl)oxymethyl]oxan-2-yl]oxychromen-2-one	545.152	147.2	C22H28O13				Shikimates and Phenylpropanoids	Coumarins	Simple coumarins	FCIZPHNZRNLUJD-UHFFFAOYSA-N	954763	4.78916e+06	2.78261e+06	2.84218e+06	5.04565e+06	6.22296e+06	9.69532e+06	6.98798e+06	1.60861e+06	1.16134e+06	3.60856e+06	2.12617e+06
4-[(2S)-2-hydroxy-3-methyl-3-[(2S,3R,4S,5S,6R)-3,4,5-trihydroxy-6-(hydroxymethyl)tetrahydropyran-2-yl]oxy-butoxy]furo[3,2-g]chromen-7-one	447.134	204.9	C22H26O11		73485-83-3		Shikimates and Phenylpropanoids	Coumarins	Simple coumarins	VCJBNRNRYLKSGX-OOBAEQHESA-N	2.25495e+06	1.83387e+06	2.74587e+06	2.27823e+06	4.5847e+06	2.82847e+06	5.46714e+06	4.29344e+06	1.86092e+06	1.66142e+06	1.45485e+06	1.65907e+06
4-[2-hydroxy-3-methyl-3-[(2S,3R,4S,5S,6R)-3,4,5-trihydroxy-6-(hydroxymethyl)tetrahydropyran-2-yl]oxy-butoxy]furo[3,2-g]chromen-7-one	447.134	204.9	C22H26O11				Shikimates and Phenylpropanoids	Coumarins	Simple coumarins	VCJBNRNRYLKSGX-NUTNSJPXSA-N	2.25495e+06	1.83387e+06	2.74587e+06	2.27823e+06	4.5847e+06	2.82847e+06	5.46714e+06	4.29344e+06	1.86092e+06	1.66142e+06	1.45485e+06	1.65907e+06
7-methoxy-6-(1,2,3-trihydroxy-3-methylbutyl)chromen-2-one	295.117	256.3	C15H18O6				Shikimates and Phenylpropanoids	Coumarins	Simple coumarins	PCSZTTAMZGNQNB-UHFFFAOYSA-N	1.5616e+06	2.67716e+06	1.89212e+06	2.04363e+06	2.19014e+06	2.63703e+06	7.70746e+06	4.17821e+06	2.00445e+06	1.40394e+06	1.8172e+06	1.74186e+06
Tavicone	367.187	268.1	C23H26O4				Shikimates and Phenylpropanoids	Coumarins	Simple coumarins	BUPDBEMKWPDILI-UHFFFAOYSA-N	1.68109e+06	1.56768e+06	1.79734e+06	1.68204e+06	3.21202e+06	639497	2.76117e+06	2.20423e+06	6.41781e+06	7.87709e+06	1.67839e+06	5.32443e+06
2-(7-methoxy-2-oxochromen-8-yl)-3-methylbut-2-enal	276.126	183.9	C15H14O4				Shikimates and Phenylpropanoids	Coumarins	Simple coumarins	PBAZKMWQUBDDLZ-UHFFFAOYSA-N	386286	2.74443e+06	393389	1.1747e+06	3.65935e+06	3.23718e+06	1.08872e+07	5.9279e+06	1.48506e+07	9.6631e+06	360039	8.29123e+06
Isofraxidin	221.045	178.6	C11H10O5	HMDB0253642		C17480	Shikimates and Phenylpropanoids	Coumarins	Simple coumarins	HOEVRHHMDJKUMZ-UHFFFAOYSA-N	281742	2.44124e+06	484930	1.0693e+06	3.37681e+06	3.82962e+06	2.07465e+06	3.0937e+06	392867	512301	1.61102e+06	838729
8-(4,7-dimethoxy-5-methyl-2-oxo-chromen-8-yl)-7-hydroxy-4-methoxy-5-methyl-chromen-2-one	425.12	230.2	C23H20O8		27909-10-0		Shikimates and Phenylpropanoids	Coumarins	Simple coumarins	WNAATGJTLYDMRY-UHFFFAOYSA-N	958581	601728	1.41297e+06	991092	649124	1.54632e+06	2.09382e+06	1.42976e+06	6.24612e+06	4.34843e+06	2.94029e+06	4.51161e+06
skimmin	325.091	153	C15H16O8				Shikimates and Phenylpropanoids	Coumarins	Simple coumarins	VPAOSFFTKWUGAD-TVKJYDDYSA-N	229428	1.18348e+06	1.39277e+06	935225	1.1021e+07	4.79977e+06	4.19059e+06	6.67046e+06	236358	1.26183e+06	581132	693107
6,8-dihydroxy-3-(10-hydroxyundecyl)-3,4-dihydroisochromen-1-one	349.202	241.8	C20H30O5				Shikimates and Phenylpropanoids	Coumarins	Isocoumarins	YLEKEQNOOIMZQM-UHFFFAOYSA-N	871985	799916	1.06642e+06	912773	6.55389e+06	5.26183e+06	4.26116e+06	5.35896e+06	1.34826e+06	1.22701e+06	938921	1.1714e+06
trans-Grandmarin	293.101	174.6	C15H16O6	HMDB0039030	119239-48-4		Shikimates and Phenylpropanoids	Coumarins	Pyranocoumarins	RRUHFAXVNXSPNG-UHFFFAOYSA-N	55861.5	1.17871e+06	338088	524220	1.54715e+07	1.86377e+07	1.82272e+07	1.74455e+07	1.5349e+07	1.53294e+07	2.17176e+07	1.74653e+07
4-(3,4-dihydroxyphenyl)-7-hydroxy-5-[(2S,3R,4S,5S,6R)-3,4,5-trihydroxy-6-(hydroxymethyl)tetrahydropyran-2-yl]oxy-chromen-2-one	449.107	193	C21H20O11		116329-89-6		Shikimates and Phenylpropanoids	Coumarins	Simple coumarins	VAPVFWUBNBLVMB-CMWLGVBASA-N	118575	286354	697105	367345	1.87354e+07	1.5408e+07	2.8255e+07	2.07994e+07	6.10008e+06	470619	350207	2.30697e+06
3-[1,1-bis(4-hydroxyphenyl)-3-oxo-3-(2,4,6-trihydroxyphenyl)propan-2-yl]-5,7-dihydroxychromen-4-one	565.103	26.4	C30H22O10	HMDB0249879			Shikimates and Phenylpropanoids	Chromanes	Chromones	KLKLIUIRQAMTAJ-UHFFFAOYSA-N	2.335e+07	4.08084e+07	3.63501e+07	3.35028e+07	7.65632e+07	8.90441e+07	8.48036e+07	8.34703e+07	8.02448e+07	5.45439e+07	4.61617e+07	6.03168e+07
Kermadecin H	409.236	290.1	C26H34O4		1005328-81-3		Shikimates and Phenylpropanoids			FVFRWPLEBQLVDY-VURMDHGXSA-N	9.97644e+07	9.98415e+07	1.27216e+08	1.08941e+08	1.9677e+08	1.85099e+08	1.70766e+08	1.84212e+08	1.19575e+08	1.218e+08	2.21369e+08	1.54248e+08
coumaroyl(3-OMe)(-3)Glc(a1-2b)L-Fruf	517.157	163.4	C22H30O14				Shikimates and Phenylpropanoids			AVZDWQPNGQYBPS-OVONMYPQSA-N	3.8309e+07	1.66631e+08	3.55756e+07	8.01719e+07	5.95499e+06	4.6513e+06	8.10985e+06	6.23871e+06	9.47704e+06	1.90384e+07	7.97575e+06	1.21637e+07
3,5-Di-tert-butylphenol	205.16	290.9	C14H22O		1138-52-9		Shikimates and Phenylpropanoids			ZDWSNKPLZUXBPE-UHFFFAOYSA-N	4.64389e+07	4.53174e+07	4.93425e+07	4.70329e+07	4.10597e+07	4.27499e+07	4.3918e+07	4.25759e+07	3.94941e+07	3.99609e+07	4.36078e+07	4.10209e+07
Pyrogallol	127.039	15.9	C6H6O3	HMDB0013674	87-66-1	C01108	Shikimates and Phenylpropanoids			WQGWDDDVZFFDIG-UHFFFAOYSA-N	3.42745e+07	4.37544e+07	3.61494e+07	3.80594e+07	3.34639e+07	3.36543e+07	2.86975e+07	3.19386e+07	2.47521e+07	4.05521e+07	2.61242e+07	3.04761e+07
4'-Hydroxyacetophenone	135.045	165.7	C8H8O2		99-93-4	C10700	Shikimates and Phenylpropanoids			TXFPEBPIARQUIG-UHFFFAOYSA-N	5.16884e+06	2.7176e+07	6.44331e+07	3.22593e+07	1.19926e+07	2.79441e+07	6.71959e+07	3.57109e+07	1.86857e+07	5.96603e+07	6.44802e+06	2.82647e+07
3-Hydroxyacetophenone	135.045	165.7	C8H8O2		121-71-1		Shikimates and Phenylpropanoids			LUJMEECXHPYQOF-UHFFFAOYSA-N	5.16884e+06	2.7176e+07	6.44331e+07	3.22593e+07	1.19926e+07	2.79441e+07	6.71959e+07	3.57109e+07	1.86857e+07	5.96603e+07	6.44802e+06	2.82647e+07
Phenylacetic acid	135.045	165.7	C8H8O2	HMDB0000209	103-82-2	C07086	Shikimates and Phenylpropanoids			WLJVXDMOQOGPHL-UHFFFAOYSA-N	5.16884e+06	2.7176e+07	6.44331e+07	3.22593e+07	1.19926e+07	2.79441e+07	6.71959e+07	3.57109e+07	1.86857e+07	5.96603e+07	6.44802e+06	2.82647e+07
Tropolone	121.029	202.7	C7H6O2				Shikimates and Phenylpropanoids			MDYOLVRUBBJPFM-UHFFFAOYSA-N	2.85385e+07	1.55308e+07	2.79956e+07	2.40216e+07	1.69579e+07	2.635e+07	1.48717e+07	1.93932e+07	3.02679e+07	2.74466e+07	1.45639e+07	2.40928e+07
Sesamol	139.039	45.3	C7H6O3	HMDB0033812	533-31-3	C10832	Shikimates and Phenylpropanoids			LUSZGTFNYDARNI-UHFFFAOYSA-N	3.20641e+06	1.46339e+07	1.23864e+07	1.00756e+07	2.62022e+06	5.33288e+06	3.55258e+06	3.83523e+06	6.54387e+06	5.57553e+06	4.07329e+06	5.39756e+06
Euparin	234.112	145.7	C13H12O3				Shikimates and Phenylpropanoids			OPUFDNZTKHPZHM-UHFFFAOYSA-N	2.25477e+06	1.46088e+07	4.57957e+06	7.14771e+06	1.52297e+07	2.32883e+07	4.02354e+07	2.62511e+07	3.38216e+07	2.21629e+07	1.85086e+07	2.4831e+07
3-[2-hydroxy-3-[(2S,3R,4S,5S,6R)-3,4,5-trihydroxy-6-(hydroxymethyl)tetrahydropyran-2-yl]oxy-phenyl]propanoic acid	343.103	149.5	C15H20O9				Shikimates and Phenylpropanoids			JDNUVLAJLPVYNP-SWMGHYKJSA-N	2.49814e+06	3.86611e+06	6.59438e+06	4.31954e+06	1.3287e+07	8.97719e+06	1.66417e+07	1.29687e+07	5.66185e+06	5.76294e+06	6.51531e+06	5.98003e+06
3-[3-hydroxy-2-[(2S,3R,4S,5S,6R)-3,4,5-trihydroxy-6-(hydroxymethyl)tetrahydropyran-2-yl]oxy-phenyl]propanoic acid	343.103	149.5	C15H20O9				Shikimates and Phenylpropanoids			APQFDHZCDLNMLA-APACUCGBSA-N	2.49814e+06	3.86611e+06	6.59438e+06	4.31954e+06	1.3287e+07	8.97719e+06	1.66417e+07	1.29687e+07	5.66185e+06	5.76294e+06	6.51531e+06	5.98003e+06
Hematoxylin	301.072	359.7	C16H14O6	HMDB0242211			Shikimates and Phenylpropanoids			WZUVPPKBWHMQCE-UHFFFAOYSA-N	3.67152e+06	3.49896e+06	3.72859e+06	3.63303e+06	3.92138e+06	3.78257e+06	4.01902e+06	3.90766e+06	3.80209e+06	3.86665e+06	3.8927e+06	3.85382e+06
(2R,3R,4S,5S,6R)-2-benzyloxy-6-[[(2R,3R,4R)-3,4-dihydroxy-4-(hydroxymethyl)tetrahydrofuran-2-yl]oxymethyl]tetrahydropyran-3,4,5-triol	401.145	160	C18H26O10		115009-57-9		Shikimates and Phenylpropanoids			NJMQSVWMCODQIP-FQXXIRCGSA-N	3.05613e+06	4.68556e+06	2.31789e+06	3.35319e+06	3.20039e+06	2.60825e+06	2.84582e+06	2.88482e+06	3.11545e+06	3.15053e+06	1.67334e+06	2.64644e+06
2,5-Di-tert-butylhydroquinone	221.155	283.5	C14H22O2	HMDB0245492	88-58-4		Shikimates and Phenylpropanoids			JZODKRWQWUWGCD-UHFFFAOYSA-N	3.53423e+06	3.17359e+06	3.32562e+06	3.34448e+06	2.93156e+06	2.89964e+06	3.01059e+06	2.94726e+06	2.76902e+06	2.8221e+06	2.96254e+06	2.85122e+06
3-[2-methoxy-3-[(2S,3R,4S,5S,6R)-3,4,5-trihydroxy-6-(hydroxymethyl)tetrahydropyran-2-yl]oxy-phenyl]propanoic acid	357.119	150.8	C16H22O9				Shikimates and Phenylpropanoids			VLHQGQCFFBCKMV-RSQMQNDGSA-N	961395	2.59751e+06	2.09376e+06	1.88422e+06	5.39589e+06	4.99921e+06	5.43398e+06	5.27636e+06	1.31336e+06	1.32469e+06	1.0581e+06	1.23205e+06
bakuchiol	257.189	258.1	C18H24O				Shikimates and Phenylpropanoids			LFYJSSARVMHQJB-QIXNEVBVSA-N	970454	1.6816e+06	1.14036e+06	1.26414e+06	6.5492e+06	6.95064e+06	4.86386e+06	6.12123e+06	8.76543e+06	9.95629e+06	5.78914e+06	8.17029e+06
Benzene-1,2,4-triol	125.021	9	C6H6O3				Shikimates and Phenylpropanoids			GGNQRNBDZQJCCN-UHFFFAOYSA-N	33848.2	2.5228e+06	56583.2	871078	2.01388e+06	46661	20154.9	693566	2.8386e+06	32082.7	1.81315e+06	1.56128e+06
Hydroferulic acid	195.066	184.3	C10H12O4	HMDB0062121	1135-23-5		Shikimates and Phenylpropanoids			BOLQJTPHPSDZHR-UHFFFAOYSA-N	262967	685358	809473	585933	1.71051e+06	1.14205e+06	1.36898e+06	1.40718e+06	1.55625e+06	1.47828e+06	812453	1.28233e+06
Zingerone	217.08	210.1	C11H14O3	HMDB0032590	122-48-5	C17497	Shikimates and Phenylpropanoids			OJYLAHXKWMRDGS-UHFFFAOYSA-N	344409	1.01628e+06	353098	571264	2.69827e+06	2.20522e+06	2.17816e+06	2.36055e+06	6.75857e+06	6.63776e+06	2.34286e+06	5.2464e+06
3-(4-Hydroxyphenyl)-1-propanol	151.076	244	C9H12O2	HMDB0032599	10210-17-0		Shikimates and Phenylpropanoids			NJCVPQRHRKYSAZ-UHFFFAOYSA-N	288065	702533	232778	407792	2.69811e+06	2.70231e+06	1.62001e+06	2.34015e+06	3.29982e+06	3.50437e+06	1.87443e+06	2.89287e+06
3-[6-[(2S,3R,4S,5S,6R)-6-[[(2R,3R,4R)-3,4-dihydroxy-4-(hydroxymethyl)tetrahydrofuran-2-yl]oxymethyl]-3,4,5-trihydroxy-tetrahydropyran-2-yl]oxybenzofuran-5-yl]propanoic acid	481.136	179.1	C22H28O13				Shikimates and Phenylpropanoids			NOCZJUUWDACQEY-XWOUNRCYSA-N	68453.1	97557.6	223068	129693	7.45394e+06	8.91899e+06	8.17735e+06	8.18343e+06	4.84122e+07	5.34621e+07	8.49617e+07	6.22787e+07
Rubrofusarin gentiobioside	595.168	179.7	C27H32O15		24577-90-0		Polyketides	Xanthones	Methyl xanthones	JIBJMBHKGBDCPN-IJTBWITGSA-N	5.29295e+06	4.56248e+06	5.2373e+06	5.03091e+06	1.11718e+07	5.5326e+06	2.4075e+07	1.35931e+07	9.01764e+06	6.39965e+06	6.13981e+06	7.1857e+06
2,6-dihydroxyanthraquinone	258.073	37.2	C14H8O4				Polyketides	Polycyclic aromatic polyketides	Anthraquinones and anthrones	APAJFZPFBHMFQR-UHFFFAOYSA-N	3.43387e+07	3.13009e+07	3.39191e+07	3.31862e+07	2.81383e+07	2.01125e+07	2.31736e+07	2.38081e+07	2.50575e+07	1.98366e+07	2.11202e+07	2.20048e+07
Aloin	441.114	296.8	C21H22O9				Polyketides	Polycyclic aromatic polyketides	Anthraquinones and anthrones	AFHJQYHRLPMKHU-WEZNYRQKSA-N	2.06909e+07	1.34167e+07	1.82278e+07	1.74451e+07	1.36769e+07	1.85998e+07	2.08806e+07	1.77191e+07	3.05632e+07	2.52964e+07	2.74327e+07	2.77641e+07
Fragilin	319.036	51.9	C16H11ClO5				Polyketides	Polycyclic aromatic polyketides	Anthraquinones and anthrones	RTBAOFRCWWQFHB-UHFFFAOYSA-N	3.79959e+06	7.38855e+06	1.77447e+06	4.32087e+06	3.48724e+06	5.2375e+06	4.6862e+06	4.47031e+06	2.29961e+07	1.27797e+07	1.15247e+07	1.57669e+07
Rhein	283.029	20.3	C15H8O6	HMDB0032876	478-43-3	C10401	Polyketides	Polycyclic aromatic polyketides	Anthraquinones and anthrones	FCDLCPWAQCPTKC-UHFFFAOYSA-N	3.07113e+06	3.27142e+06	3.50862e+06	3.28372e+06	3.67768e+06	3.3451e+06	3.27599e+06	3.43293e+06	3.94605e+06	3.65834e+06	3.695e+06	3.76647e+06
3-[(2S,3R,4S,5S,6R)-4,5-dihydroxy-6-(hydroxymethyl)-3-[(2S,3R,4R,5R,6S)-3,4,5-trihydroxy-6-methyl-tetrahydropyran-2-yl]oxy-tetrahydropyran-2-yl]oxy-1,6-dihydroxy-2-methyl-anthracene-9,10-dione	579.17	165	C27H30O14		87686-88-2		Polyketides	Polycyclic aromatic polyketides	Anthraquinones and anthrones	UMBHTGLJTANWCB-ICXAYODDSA-N	1.25921e+06	582890	2.14109e+06	1.32773e+06	4.64171e+07	5.51537e+07	1.0013e+08	6.72335e+07	2.14957e+06	1.70293e+06	3.37597e+06	2.40949e+06
hypericin	503.144	190.6	C30H16O8	HMDB0034271	548-04-9	C07606	Polyketides	Polycyclic aromatic polyketides	Anthraquinones and anthrones	BTXNYTINYBABQR-UHFFFAOYSA-N	291307	274923	303778	290002	5.97165e+06	6.76554e+06	9.04617e+06	7.26112e+06	1.00372e+07	9.1493e+06	1.77685e+07	1.23183e+07
Emodin	539.104	170.9	C15H10O5	HMDB0035214	518-82-1	C10343	Polyketides	Polycyclic aromatic polyketides	Anthraquinones and anthrones	RHMXXJGYXNZAPX-UHFFFAOYSA-N	153860	112254	188568	151561	7.16518e+06	5.89077e+06	6.82859e+06	6.62818e+06	59603.2	91428.9	120982	90671.4
maclurin	263.06	27.8	C13H10O6	HMDB0032644	519-34-6	C09951	Polyketides	Phloroglucinols	Acyl phloroglucinols	XNWPXDGRBWJIES-UHFFFAOYSA-N	6.32611e+07	5.95423e+07	8.77512e+07	7.01849e+07	5.70287e+07	6.46411e+07	3.74095e+07	5.30264e+07	3.00161e+06	1.43388e+07	8.30523e+07	3.34643e+07
3-Glucosyl-2,3',4,4',6-pentahydroxybenzophenone	425.113	33	C19H20O11	HMDB0032645	92631-83-9		Polyketides	Phloroglucinols	Acyl phloroglucinols	VYGJDASIWDWDAM-UHFFFAOYSA-N	1.98397e+07	5.98808e+07	5.06933e+07	4.34713e+07	1.95566e+08	8.54483e+07	2.06733e+08	1.62582e+08	4.60076e+07	8.43225e+07	5.92296e+07	6.31866e+07
Phloroglucinol	127.039	15.9	C6H6O3	HMDB0013675	108-73-6	C02183	Polyketides	Phloroglucinols	Oligomeric phloroglucinols (phlorotannins)	QCDYQQDYXPDABM-UHFFFAOYSA-N	3.42745e+07	4.37544e+07	3.61494e+07	3.80594e+07	3.34639e+07	3.36543e+07	2.86975e+07	3.19386e+07	2.47521e+07	4.05521e+07	2.61242e+07	3.04761e+07
1-(3-acetyl-2,4,6-trihydroxy-phenyl)ethanone	209.045	204.3	C10H10O5		2161-86-6	C21896	Polyketides	Phloroglucinols	Acyl phloroglucinols	PIFFQYJYNWXNGE-UHFFFAOYSA-N	2.40928e+07	1.47108e+07	5.44011e+06	1.47479e+07	1.45848e+07	1.38709e+07	1.40929e+07	1.41829e+07	1.36547e+07	1.3639e+07	1.37621e+07	1.36852e+07
2,3',4,6-Tetrahydroxybenzophenone	245.043	24.2	C13H10O5				Polyketides	Phloroglucinols	Acyl phloroglucinols	QWRYPHZJTWQLFX-UHFFFAOYSA-N	6.37457e+06	5.93201e+06	5.73604e+06	6.01421e+06	1.66199e+07	1.7219e+07	8.46355e+06	1.41008e+07	1.38423e+07	1.37195e+07	9.15678e+06	1.22395e+07
(3,11-dihydroxy-7,7,11-trimethyl-6,15-dioxatetracyclo[10.2.1.05,14.08,13]pentadeca-1(14),2,4-trien-4-yl)-phenyl-methanone	379.158	318.8	C23H24O5				Polyketides	Phloroglucinols	Acyl phloroglucinols	NYTKAZDWAQTEPR-UHFFFAOYSA-N	2.16236e+06	4.47682e+06	5.39874e+06	4.01264e+06	2.74817e+07	1.74908e+07	1.43387e+07	1.97704e+07	2.87349e+07	2.90132e+07	2.02613e+07	2.60031e+07
Xanthoxylin	195.066	184.3	C10H12O4	HMDB0029645	90-24-4	C10726	Polyketides	Phloroglucinols	Acyl phloroglucinols	FBUBVLUPUDBFME-UHFFFAOYSA-N	262967	685358	809473	585933	1.71051e+06	1.14205e+06	1.36898e+06	1.40718e+06	1.55625e+06	1.47828e+06	812453	1.28233e+06
Rubrofusarin	273.075	17.7	C15H12O5				Polyketides	Naphthalenes	Naphthalenes and derivatives	FPNKCZKRICBAKG-UHFFFAOYSA-N	2.28165e+07	2.03317e+07	2.41985e+07	2.24489e+07	2.24283e+07	2.32045e+07	2.63827e+07	2.40052e+07	3.57063e+07	5.50932e+07	5.11859e+07	4.73285e+07
4-hydroxy-5-[(2S,3R,4S,5S,6R)-3,4,5-trihydroxy-6-(hydroxymethyl)tetrahydropyran-2-yl]oxy-1H-benzo[f]isobenzofuran-3-one	379.1	161.3	C18H18O9		175993-08-5		Polyketides	Naphthalenes	Naphthalenes and derivatives	SGQJDTLFQCDZGS-UQEKQVNISA-N	3.56319e+06	2.79712e+07	7.48245e+06	1.30056e+07	4.39944e+06	4.54251e+06	3.13808e+06	4.02668e+06	2.96055e+06	3.16142e+06	1.13528e+06	2.41908e+06
Torachrysone	247.096	260.1	C14H14O4	HMDB0038473	22649-04-3	C17672	Polyketides	Naphthalenes	Naphthalenes and derivatives	BIJOPUWEMBBDEG-UHFFFAOYSA-N	4.85694e+06	4.42472e+06	6.07798e+06	5.11988e+06	4.22147e+06	5.42688e+06	6.305e+06	5.31778e+06	1.27465e+07	8.46691e+06	7.28082e+06	9.49807e+06
beta-D-Glucopyranoside, 4,8-dihydroxy-1-naphthalenyl	361.089	163.8	C16H18O8				Polyketides	Naphthalenes	Naphthalenes and derivatives	LASMTIIWUCJLEH-YMILTQATSA-N	2.83216e+06	5.0257e+06	4.9043e+06	4.25405e+06	1.81586e+07	1.25418e+07	1.43517e+07	1.50174e+07	1.17071e+07	1.69606e+07	9.65311e+06	1.27736e+07
Tanshinone IIA	295.128	52.6	C19H18O3	HMDB0258715			Polyketides	Naphthalenes	Naphthoquinones	HYXITZLLTYIPOF-UHFFFAOYSA-N	4.63843e+06	4.65897e+06	1.44973e+06	3.58238e+06	3.50386e+06	3.39037e+06	2.81361e+06	3.23594e+06	1.28581e+07	9.13087e+06	4.86482e+06	8.95127e+06
2-hydroxy-4-methoxy-3-(3-methylbut-2-enyl)-6-pentylbenzoic acid	307.189	264.6	C18H26O4				Polyketides	Meroterpenoids	Cannabinoids	UJSSSFNGQWZNEN-UHFFFAOYSA-N	1.19416e+06	2.37422e+06	1.16177e+06	1.57672e+06	5.47341e+06	5.85385e+06	4.60385e+06	5.31037e+06	8.6469e+06	9.07104e+06	4.41534e+06	7.37776e+06
Montecristin	575.502	294.6	C37H66O4	HMDB0029795	185336-15-6		Polyketides	Linear polyketides	Acetogenins	ULFROYYCMRNCTL-ACNZRUBCSA-N	1.26063e+08	1.35312e+08	1.36266e+08	1.32547e+08	1.0377e+08	3.52416e+07	2.39594e+07	5.43237e+07	1.19702e+07	1.05436e+07	5.71262e+07	2.65467e+07
Dieporeticenin	573.486	324.7	C37H64O4	HMDB0029792	160544-67-2		Polyketides	Linear polyketides	Acetogenins	NHZOCAXASXRFNX-JZJYNLBNSA-N	1.21706e+07	1.23661e+07	1.75342e+07	1.40236e+07	9.33686e+06	1.58863e+07	1.3388e+07	1.28704e+07	2.60938e+07	2.49432e+07	1.59488e+07	2.23286e+07
Artemoin_C	551.502	344	C35H66O4	HMDB0033606			Polyketides	Linear polyketides	Acetogenins	MBDVKGSWKNHBQZ-UHFFFAOYSA-N	6.42277e+06	1.2273e+07	6.94727e+06	8.54768e+06	1.05838e+07	1.43964e+07	1.66614e+07	1.38805e+07	1.53194e+07	1.40307e+07	7.9521e+06	1.24341e+07
Montanol	353.267	299	C21H36O4				Polyketides	Linear polyketides	Open-chain polyketides	CFWFJIRDZVFKJB-GRZKGYEASA-N	2.86849e+06	3.99473e+06	3.17887e+06	3.34736e+06	7.37219e+06	8.93085e+06	5.92491e+06	7.40931e+06	5.09587e+06	3.79747e+06	3.81518e+06	4.23617e+06
Donhexocin	615.489	329.2	C35H66O8	HMDB0033087			Polyketides	Linear polyketides	Acetogenins	IRCFRVYGUCFTPA-UHFFFAOYSA-N	1.17365e+06	1.1101e+06	1.31449e+06	1.19941e+06	1.16535e+06	1.35865e+06	1.17035e+06	1.23145e+06	1.31998e+06	1.40573e+06	1.22289e+06	1.3162e+06
methyl asterrate	361.093	190.2	C18H18O8				Polyketides	Diphenyl ethers (DPEs)	Fungal DPEs	KYDNOVLBVBYOSW-UHFFFAOYSA-N	38837.5	109109	251740	133229	8.55093e+06	8.25194e+06	1.05209e+07	9.10791e+06	405196	510444	50983	322208
Maltol	127.039	15.9	C6H6O3	HMDB0030776	118-71-8	C11918	Polyketides	Cyclic polyketides	4-pyrone derivatives	XPCTZQVDEJYUGT-UHFFFAOYSA-N	3.42745e+07	4.37544e+07	3.61494e+07	3.80594e+07	3.34639e+07	3.36543e+07	2.86975e+07	3.19386e+07	2.47521e+07	4.05521e+07	2.61242e+07	3.04761e+07
5-Hydroxymethylfurfural	127.039	15.9	C6H6O3	HMDB0034355	67-47-0	C11101	Polyketides	Cyclic polyketides	Furans	NOEGNKMFWQHSLB-UHFFFAOYSA-N	3.42745e+07	4.37544e+07	3.61494e+07	3.80594e+07	3.34639e+07	3.36543e+07	2.86975e+07	3.19386e+07	2.47521e+07	4.05521e+07	2.61242e+07	3.04761e+07
4,7,8-trimethoxy-3,5-dimethylchromen-2-one [IIN-based on	287.088	51.8	C14H16O5				Polyketides	Cyclic polyketides		PKKTXAMCHLIVDS-UHFFFAOYSA-N	1.59179e+07	1.9988e+07	1.55645e+07	1.71568e+07	1.59746e+07	1.74117e+07	1.861e+07	1.73321e+07	2.84625e+07	2.43059e+07	6.84458e+07	4.04047e+07
Kojic acid	143.034	16.3	C6H6O4	HMDB0032923	501-30-4	C14516	Polyketides	Cyclic polyketides	4-pyrone derivatives	BEJNERDRQOWKJM-UHFFFAOYSA-N	1.10373e+07	9.87117e+06	9.19213e+06	1.00335e+07	6.34265e+06	8.19126e+06	8.30936e+06	7.61443e+06	1.01112e+07	8.57509e+06	8.40416e+06	9.03014e+06
methyl (E)-8-(4-hydroxy-6-methoxy-7-methyl-3-oxo-1H-2-benzofuran-5-yl)-2,6-dimethyloct-6-enoate	375.185	236.3	C21H28O6				Polyketides	Cyclic polyketides	Phthalide derivatives	WTKBSOWHEPFXEG-FMIVXFBMSA-N	6.55952e+06	1.0694e+07	4.33032e+06	7.19462e+06	1.88067e+07	1.13007e+07	1.21453e+07	1.40842e+07	3.13578e+07	3.38276e+07	1.60241e+07	2.70698e+07
(3Z)-3-butylidene-4-hydroxy-5-[3,4,5-trihydroxy-6-(hydroxymethyl)oxan-2-yl]oxy-4,5,6,7-tetrahydro-2-benzofuran-1-one	369.151	185.9	C18H26O9				Polyketides	Cyclic polyketides	Phthalide derivatives	PQDPYECVZYAHMX-WTKPLQERSA-N	4.22253e+06	1.72903e+06	2.1559e+06	2.70249e+06	1.43139e+06	1.22238e+06	1.13851e+06	1.26409e+06	1.57655e+06	2.44775e+06	1.68839e+06	1.90423e+06
2-(6-hydroxy-2-methyl-1,2,4a,5,6,7,8,8a-octahydronaphthalen-1-yl)pyran-4-one	261.145	245.5	C16H20O3				Polyketides	Cyclic polyketides	Decalins with 2-pyrones	OMKPGQVPRXTRDX-UHFFFAOYSA-N	106076	212100	90433.7	136203	1.37974e+06	1.29894e+06	944170	1.20762e+06	3.16051e+06	8.39325e+06	2.19016e+06	4.58131e+06
5-hydroxy-2-methyl-7-[(2S,3R,4S,5S,6R)-3,4,5-trihydroxy-6-(hydroxymethyl)tetrahydropyran-2-yl]oxy-chromen-4-one	355.101	146.4	C16H18O9		58108-99-9		Polyketides	Chromanes	Chromones	BYYDEEAJCDGLER-YMILTQATSA-N	2.3551e+08	3.05001e+08	7.43923e+08	4.28145e+08	1.27607e+09	2.30105e+09	2.70456e+09	2.09389e+09	6.77178e+08	7.14155e+08	1.16961e+09	8.53649e+08
(2S)-4-hydroxy-2-(2-hydroxypropan-2-yl)-7-methyl-2,3-dihydrofuro[3,2-g]chromen-5-one	277.104	40.8	C15H16O5				Polyketides	Chromanes	Chromones	LJSWMDKKEBOERP-LBPRGKRZSA-N	1.2543e+08	1.89681e+08	1.69379e+08	1.61497e+08	2.46881e+08	1.16679e+08	1.54599e+08	1.7272e+08	1.98795e+08	2.10817e+08	1.26702e+08	1.78771e+08
5-O-methylvisammioside	453.172	198.3	C22H28O10				Polyketides	Chromanes	Chromones	QVGFPTYGKPLXPK-OOBAEQHESA-N	4.26428e+07	2.34123e+07	2.96946e+07	3.19166e+07	4.13423e+06	3.16407e+06	4.13581e+06	3.81137e+06	6.13907e+06	4.68413e+06	5.52822e+06	5.45047e+06
(2R)-8-ethyl-7-hydroxy-5-methoxy-2-methyl-chroman-4-one	219.101	181.8	C13H16O4		159686-25-6		Polyketides	Chromanes	Chromones	BPIMOIWHAHUBPJ-SSDOTTSWSA-N	7.1009e+06	6.11018e+06	6.6125e+06	6.60786e+06	5.41861e+06	5.80797e+06	5.08941e+06	5.43867e+06	4.84177e+06	3.80002e+06	4.09842e+06	4.24673e+06
sec-o-Glucosylhamaudol	439.16	211.9	C21H26O10				Polyketides	Chromanes	Chromones	QVUPQEXKTXSMKX-JJDILSOYSA-N	649872	877670	212125	579889	1.23631e+06	1.12749e+06	984289	1.11603e+06	1.21665e+06	1.18214e+07	4.05006e+06	5.69603e+06
1-(2,6-dihydroxyphenyl)-9-phenyl-nonan-1-one	325.184	282.6	C21H26O3		63335-23-9		Polyketides	Aromatic polyketides	Catechols with side chains	IAXIHKJASWPASP-UHFFFAOYSA-N	4.84339e+07	5.49639e+07	6.53829e+07	5.62602e+07	8.42759e+07	5.89367e+07	5.36932e+07	6.56353e+07	6.36896e+07	5.18036e+07	4.7061e+07	5.41847e+07
5-[(Z)-14-(3,5-dihydroxyphenyl)tetradec-10-enyl]benzene-1,3-diol	435.249	282.1	C26H36O4				Polyketides	Aromatic polyketides	Catechols with side chains	PFIQXUYXVYYERO-ALCCZGGFSA-N	3.48938e+07	3.93514e+07	4.50021e+07	3.97491e+07	8.96635e+07	7.80993e+07	8.38328e+07	8.38652e+07	9.99887e+07	1.10831e+08	9.92878e+07	1.03369e+08
p-Toluquinone	121.029	202.7	C7H6O2		553-97-9		Polyketides	Aromatic polyketides	Benzoquinones	VTWDKFNVVLAELH-UHFFFAOYSA-N	2.85385e+07	1.55308e+07	2.79956e+07	2.40216e+07	1.69579e+07	2.635e+07	1.48717e+07	1.93932e+07	3.02679e+07	2.74466e+07	1.45639e+07	2.40928e+07
Embelin	293.176	256.7	C17H26O4	HMDB0251767	550-24-3	C10342	Polyketides	Aromatic polyketides	Benzoquinones	IRSFLDGTOHBADP-UHFFFAOYSA-N	6.86177e+06	7.13397e+06	7.0885e+06	7.02808e+06	7.98135e+06	7.10359e+06	7.45093e+06	7.51196e+06	7.24069e+06	6.93465e+06	6.95706e+06	7.04414e+06
5-nonadecylbenzene-1,3-diol	415.302	238.1	C25H44O2	HMDB0030956	35176-46-6		Polyketides	Aromatic polyketides	Catechols with side chains	PUNOCEUUYUXUGR-UHFFFAOYSA-N	6.00753e+06	5.90285e+06	6.34909e+06	6.08649e+06	7.58508e+06	6.0519e+06	6.04612e+06	6.56103e+06	7.43628e+06	5.93861e+06	6.8264e+06	6.73376e+06
Psoromic acid	357.062	222.4	C18H14O8				Polyketides	Aromatic polyketides	Depsidones	FUCWJKJZOHOLEO-UHFFFAOYSA-N	4.15382e+06	4.7604e+06	4.33753e+06	4.41725e+06	4.05559e+06	3.8341e+06	4.10256e+06	3.99742e+06	4.19064e+06	4.28676e+06	3.93243e+06	4.13661e+06
5-undecylbenzene-1,3-diol	263.202	303.1	C17H28O2				Polyketides	Aromatic polyketides	Catechols with side chains	SXRLJXDYAKBNRZ-UHFFFAOYSA-N	2.32374e+06	3.69869e+06	3.58722e+06	3.20322e+06	2.21105e+07	1.59127e+07	1.21604e+07	1.67278e+07	1.61927e+07	1.25971e+07	1.43111e+07	1.4367e+07
Cytosporone B	321.171	255.5	C18H26O5	HMDB0250727	321661-62-5		Polyketides	Aromatic polyketides	Aromatic polyketides with side chains	UVVWQQKSNZLUQA-UHFFFAOYSA-N	289999	1.2379e+06	566661	698187	1.21789e+06	1.45912e+06	856226	1.17774e+06	2.17918e+06	3.12457e+06	1.36889e+06	2.22421e+06
(Z)-3-(4-oxo-5-propan-2-ylidene-2-propylfuran-3-yl)prop-2-enoic acid	219.101	181.8	C13H16O4				Polyketides			NPEVDKHQEYSYTP-SREVYHEPSA-N	7.1009e+06	6.11018e+06	6.6125e+06	6.60786e+06	5.41861e+06	5.80797e+06	5.08941e+06	5.43867e+06	4.84177e+06	3.80002e+06	4.09842e+06	4.24673e+06
Sundiversifolide	239.163	245.4	C14H22O3				Polyketides			OXNJNKIMPIRBQC-YRRQLQLVSA-N	285500	1.09939e+06	352756	579217	1.22479e+06	1.29467e+06	898050	1.13917e+06	2.83473e+06	7.15832e+06	2.01014e+06	4.00107e+06
IS6	225.15	155.2					Others				3.63573e+08	3.15083e+08	3.46927e+08	3.41861e+08	3.61822e+08	3.01448e+08	2.86852e+08	3.16707e+08	3.73133e+08	3.17365e+08	3.5973e+08	3.50076e+08
IS3	468.327	238					Others				2.83819e+08	2.97889e+08	2.90948e+08	2.90885e+08	3.47859e+08	2.79407e+08	2.80203e+08	3.0249e+08	3.38545e+08	2.74398e+08	2.92728e+08	3.0189e+08
IS2	190.258	278.2					Others				2.77171e+08	2.66419e+08	2.80313e+08	2.74634e+08	3.47644e+08	2.55597e+08	2.48658e+08	2.83966e+08	3.26668e+08	2.5821e+08	2.95172e+08	2.9335e+08
IS5	283.183	278.8					Others				2.66448e+08	2.35375e+08	2.70446e+08	2.57423e+08	3.06747e+08	2.31339e+08	2.57866e+08	2.65317e+08	3.17791e+08	2.62554e+08	2.89529e+08	2.89958e+08
IS4	470.34	238.2					Others				1.89372e+08	1.85815e+08	1.95406e+08	1.90198e+08	2.34823e+08	1.88492e+08	1.86396e+08	2.03237e+08	2.34762e+08	1.87149e+08	2.07147e+08	2.09686e+08
IS1	176.069	199.2					Others				1.32485e+08	1.41412e+08	1.20394e+08	1.3143e+08	1.55591e+08	1.14883e+08	1.17553e+08	1.29342e+08	1.55702e+08	1.29461e+08	1.31712e+08	1.38959e+08
PC(34:2)	758.567	310.3	C42H80NO8P				Others			CKALBGXOWPPZRV-NSXUIHOUSA-N	4.47123e+09	2.94403e+09	2.04217e+09	3.15248e+09	1.62824e+09	2.08014e+09	1.75422e+09	1.82087e+09	2.51818e+06	3.28295e+06	1.18415e+09	3.96651e+08
1-16:0-2-18:2-phosphatidylinositol	833.519	329.1	C43H79O13P				Others			BSNJSZUDOMPYIR-UHFFFAOYSA-N	1.84659e+09	1.93374e+09	2.06242e+09	1.94758e+09	8.28855e+08	1.96933e+09	1.85164e+09	1.54994e+09	8.8919e+08	1.67884e+09	1.81936e+09	1.46246e+09
17-ODYA	279.233	319	C18H32O2	HMDB0244776	34450-18-5		Others			DZIILFGADWDKMF-UHFFFAOYSA-N	1.1618e+09	1.78724e+09	1.76852e+09	1.57252e+09	3.45245e+09	2.83146e+09	2.90244e+09	3.06212e+09	3.82858e+09	3.87525e+09	3.28172e+09	3.66185e+09
1-16:0-2-18:3-phosphatidylinositol	831.503	324.4	C43H77O13P				Others			UHAJRYVOXHROHT-UHFFFAOYSA-N	5.7827e+08	4.34066e+08	5.10122e+08	5.07486e+08	2.43757e+08	4.26779e+08	4.24689e+08	3.65075e+08	1.88533e+08	2.71647e+08	4.12449e+08	2.90877e+08
PE(34:2)	716.52	321.5	C39H74NO8P				Others			NDGYJYRRMBQYAU-BQZPLEDQSA-N	3.22812e+08	2.95386e+08	2.33014e+08	2.83737e+08	2.36149e+08	1.49505e+08	2.61784e+08	2.15812e+08	4.61422e+06	8.91887e+06	7.70523e+07	3.01951e+07
(1r,3R,4s,5S)-4-{[(2E)-3-(3,4-Dihydroxyphenyl)-2-propenoyl]oxy}-1,3,5-trihydroxycyclohexanecarboxylic acid	355.101	87.6	C16H18O9				Others			GYFFKZTYYAFCTR-UCEFVAKBSA-N	1.24542e+08	2.12788e+08	4.30248e+08	2.55859e+08	1.08121e+09	9.49593e+08	1.2459e+09	1.09224e+09	6.14711e+08	4.57259e+08	2.66325e+08	4.46098e+08
1-16:1-2-18:3-phosphatidylethanolamine	710.485	331.4	C39H70NO8P				Others			BMBUWKNHXZNMFT-UHFFFAOYSA-N	2.03749e+08	2.69743e+08	2.61582e+08	2.45025e+08	6.55266e+08	6.88032e+08	6.69068e+08	6.70789e+08	3.61873e+08	3.32342e+08	2.26867e+08	3.07027e+08
1-16:1-2-16:1-phosphatidylethanolamine	686.485	342	C37H70NO8P				Others			PGPMCWZMPPZJML-UHFFFAOYSA-N	2.01021e+08	2.36451e+08	2.67892e+08	2.35121e+08	7.88075e+08	7.1061e+08	7.96299e+08	7.64995e+08	3.83283e+08	4.07081e+08	3.08341e+08	3.66235e+08
C20 sphinganine	330.336	315.2	C20H43NO2				Others			UFMHYBVQZSPWSS-UHFFFAOYSA-N	1.40551e+08	1.90176e+08	1.79377e+08	1.70034e+08	1.33666e+08	1.96214e+08	1.92113e+08	1.73998e+08	3.24209e+08	3.25668e+08	2.67326e+08	3.05734e+08
Miserotoxin	268.103	37.1	C9H17NO8				Others			JDJSHLXEHWCLEP-SYHAXYEDSA-N	1.35548e+08	1.34805e+08	1.46698e+08	1.39017e+08	2.3571e+08	1.74338e+08	2.03817e+08	2.04622e+08	1.66953e+08	1.60656e+08	1.5437e+08	1.6066e+08
PC(36:6)	778.536	346.6	C44H76NO8P				Others			OGQUENOVENTNRY-OCDRDTPKSA-N	1.73365e+08	1.26321e+08	1.13702e+08	1.37796e+08	1.32851e+08	1.53103e+08	1.49284e+08	1.45079e+08	4.31307e+07	3.7409e+07	3.52725e+07	3.86041e+07
3-hydroxy-3-methyl-5-oxo-5-[[(2R,3S,4S,5R,6S)-3,4,5-trihydroxy-6-(2-methyl-4-oxopyran-3-yl)oxyoxan-2-yl]methoxy]pentanoic acid	455.115	26.1	C18H24O12				Others			WCVUIHQUPRXYKT-RGCIIANRSA-N	9.50716e+07	1.30532e+08	1.4852e+08	1.24708e+08	1.35494e+08	1.3858e+08	1.71379e+08	1.48484e+08	1.13648e+08	1.37091e+08	1.60163e+08	1.36967e+08
(2-{[3-(hexadecanoyloxy)-2-[octadeca-9.12-dienoyloxy]propyl phosphono]oxy}ethyl)trimethylazanium	816.576	313.2	C42H80NO8P	HMDB0007973	17708-90-6		Others			JLPULHDHAOZNQI-ZTIMHPMXSA-N	7.67105e+07	1.07091e+08	1.15111e+08	9.96375e+07	6.77455e+07	2.72498e+07	7.57986e+07	5.69313e+07	6.53919e+07	4.63501e+07	5.74501e+07	5.63974e+07
PC(15:0/22:6(4Z,7Z,10Z,13Z,16Z,19Z))	792.56	349.7	C45H78NO8P				Others			GEINPYKZLFHHIL-UHFFFAOYSA-N	5.63578e+07	8.37483e+07	9.15746e+07	7.72269e+07	2.2204e+08	2.09981e+08	2.28341e+08	2.2012e+08	5.3575e+07	7.31924e+07	4.51007e+07	5.72894e+07
Betonicine	160.096	26.7	C7H13NO3	HMDB0029412	515-25-3	C08269	Others			MUNWAHDYFVYIKH-RITPCOANSA-N	7.2892e+07	5.17909e+07	9.83965e+07	7.43598e+07	1.09893e+08	1.47211e+08	1.14591e+08	1.23898e+08	4.43539e+07	5.12636e+07	1.79274e+08	9.16303e+07
Ibuprofen	207.137	165.8	C13H18O2	HMDB0001925	15687-27-1	C01588	Others			HEFNNWSXXWATRW-UHFFFAOYSA-N	8.81248e+07	5.12195e+07	8.0791e+07	7.33784e+07	1.15517e+07	8.86124e+06	1.33852e+07	1.1266e+07	1.19277e+07	1.40918e+07	1.77752e+07	1.45983e+07
Sulfoquinovosyl diglyceride	839.498	318.8	C45H76O12S				Others			IIDPUWZBYVLQEU-UHFFFAOYSA-N	5.9653e+07	4.43185e+07	9.22878e+07	6.54198e+07	4.49741e+08	2.86482e+08	2.20317e+08	3.18847e+08	1.04483e+08	8.6142e+07	1.16582e+08	1.02402e+08
1-18:2-2-18:3-phosphatidylethanolamine	736.492	317.1	C41H72NO8P				Others			ZOXULAUECYWFFP-UHFFFAOYSA-N	5.07497e+07	4.53014e+07	4.8491e+07	4.81807e+07	1.09492e+08	4.96814e+07	2.9014e+07	6.27291e+07	6.43399e+07	4.79037e+07	3.75678e+07	4.99372e+07
4-tert-Octylphenol	205.16	290.9	C14H22O	HMDB0013825	140-66-9	C14205	Others			ISAVYTVYFVQUDY-UHFFFAOYSA-N	4.64389e+07	4.53174e+07	4.93425e+07	4.70329e+07	4.10597e+07	4.27499e+07	4.3918e+07	4.25759e+07	3.94941e+07	3.99609e+07	4.36078e+07	4.10209e+07
Piperochromenoic acid	339.2	288.4	C22H28O3				Others			MSDAWPKHHPLFBC-UHFFFAOYSA-N	3.89272e+07	4.49907e+07	5.59067e+07	4.66082e+07	6.18799e+07	4.69044e+07	4.07046e+07	4.98296e+07	4.57625e+07	3.64319e+07	3.80367e+07	4.0077e+07
1-18:2-2-18:3-phosphatidate	693.45	355.5	C39H67O8P				Others			AQTVREATJUABJU-UHFFFAOYSA-N	5.22167e+07	3.80702e+07	4.81884e+07	4.61584e+07	5.46148e+07	4.97686e+07	5.41838e+07	5.28557e+07	2.44882e+07	2.84343e+07	3.48218e+07	2.92481e+07
PC(35:2)	772.583	343.4	C43H82NO8P				Others			AUHQXWUFPPQZOD-APUCRWBFSA-N	3.70083e+07	6.08282e+07	3.48532e+07	4.42299e+07	5.42945e+07	1.29234e+07	3.32988e+07	3.35056e+07	703457	1.25586e+06	1.47214e+07	5.56025e+06
1,2-Di-O-palmitoyl-3-O-(6-sulfoquinovopyranosyl)glycerol	793.514	338.4	C41H78O12S				Others			RVUUQPKXGDTQPG-UHFFFAOYSA-N	4.92395e+07	3.10356e+07	4.73522e+07	4.25424e+07	2.51599e+07	4.23386e+07	4.18081e+07	3.64355e+07	9.1082e+06	1.7363e+07	2.70385e+07	1.78366e+07
Pentaethylene glycol	239.148	41.4	C10H22O6	HMDB0256256	4792-15-8		Others			JLFNLZLINWHATN-UHFFFAOYSA-N	3.45332e+07	4.49213e+07	4.25139e+07	4.06562e+07	6.53984e+07	5.14731e+07	6.01686e+07	5.90134e+07	6.58231e+07	5.20625e+07	6.60163e+07	6.13006e+07
PG(20:4/20:4)	817.514	344.6	C46H75O10P				Others			GZEKYPFZVGUPJK-UHFFFAOYSA-N	3.32546e+07	3.38606e+07	3.73233e+07	3.48129e+07	3.64388e+07	9.29141e+07	7.51779e+07	6.81769e+07	1.59584e+07	2.00662e+07	1.91658e+07	1.83968e+07
Magnoflorine	365.156	145.6	C20H24NO4				Others			YLRXAIKMLINXQY-ZDUSSCGKSA-O	2.97581e+07	3.25635e+07	3.79018e+07	3.34078e+07	5.27475e+07	3.3832e+07	4.55019e+07	4.40271e+07	4.05783e+07	4.11806e+07	3.71072e+07	3.9622e+07
Cryptochlorogenic acid	355.101	197.9	C16H18O9	HMDB0030653	905-99-7		Others			GYFFKZTYYAFCTR-JUHZACGLSA-N	2.89521e+07	3.07032e+07	3.88853e+07	3.28469e+07	9.92876e+07	9.58555e+07	1.21654e+08	1.05599e+08	4.85471e+07	4.4256e+07	6.43815e+07	5.23949e+07
1-O-Feruloyl-beta-glucose	357.118	166.7	C16H20O9				Others			ADHNTNYEJYJUCU-UHFFFAOYSA-N	1.5886e+07	6.47364e+07	1.76942e+07	3.27722e+07	2.34306e+06	1.51115e+06	2.43707e+06	2.09709e+06	4.3475e+06	8.41241e+06	3.34254e+06	5.36749e+06
1-18:2-2-18:3-phosphatidylinositol	855.502	319.2	C45H77O13P				Others			WMMFFYJKTYDOCO-UHFFFAOYSA-N	2.99735e+07	2.78848e+07	3.70142e+07	3.16242e+07	8.0778e+07	7.59477e+07	8.0797e+07	7.91742e+07	5.82284e+07	5.37259e+07	6.33823e+07	5.84456e+07
PC(32:2)	730.536	345.2	C40H76NO8P				Others			DAHUWMOXEKQXEB-WUGXCKJUSA-N	2.32388e+07	3.71506e+07	3.15825e+07	3.06573e+07	3.35126e+07	4.81417e+07	1.43646e+07	3.20063e+07	2.44652e+07	2.63408e+07	2.51004e+07	2.53022e+07
4-Methylumbelliferyl beta-xylopyranoside	307.082	144.9	C15H16O7				Others			JWIYLOHVJDJZOQ-UHFFFAOYSA-N	2.60263e+07	2.37927e+07	3.54291e+07	2.8416e+07	6.97374e+07	6.15895e+07	5.2017e+07	6.11146e+07	2.56607e+07	3.44264e+07	4.45609e+07	3.48827e+07
Succinic_anhydride	99.0086	30.1	C4H4O3	HMDB0032523	108-30-5	C19524	Others			RINCXYDBBGOEEQ-UHFFFAOYSA-N	2.29875e+07	3.12025e+07	2.864e+07	2.761e+07	4.77544e+07	4.53378e+07	4.16369e+07	4.49097e+07	4.49555e+07	3.84713e+07	2.88108e+07	3.74125e+07
PC(33:2)	744.55	330.1	C41H78NO8P				Others			ALHRVKWVHQGCAN-PBONVLCZSA-N	2.63511e+07	3.10122e+07	2.50346e+07	2.7466e+07	3.13542e+07	3.2605e+07	9.89924e+06	2.46195e+07	1.91917e+06	4.92883e+06	7.21616e+06	4.68805e+06
2-hexyl-3-oxodecanoate	269.212	280.7	C16H30O3				Others			UVCZASASCDVJMK-UHFFFAOYSA-N	2.42097e+07	3.83264e+07	1.95418e+07	2.73593e+07	2.81657e+07	2.1522e+07	3.14032e+07	2.70303e+07	2.88891e+07	3.0627e+07	2.30746e+07	2.75302e+07
Betaine aldehyde	102.091	16.9	C5H12NO	HMDB0001252	7418-61-3	C00576	Others			SXKNCCSPZDCRFD-UHFFFAOYSA-N	3.78077e+07	1.76925e+07	1.98753e+07	2.51252e+07	2.70964e+07	1.73291e+07	1.89269e+07	2.11175e+07	1.78195e+07	1.89773e+07	1.8227e+07	1.83412e+07
tetradecasphinganine	246.242	230.2	C14H31NO2				Others			JDTJDLPFECSKQJ-UHFFFAOYSA-N	2.46603e+07	2.28555e+07	2.71967e+07	2.49042e+07	2.3858e+07	2.43581e+07	2.8828e+07	2.56813e+07	2.70295e+07	2.2585e+07	2.35205e+07	2.43783e+07
PC(32:1)	732.551	303.5	C40H78NO8P				Others			RRCMFZZLICZISN-ZNIIMWJUSA-N	2.11715e+07	2.56722e+07	2.2313e+07	2.30522e+07	1.03956e+07	1.78754e+07	2.83374e+07	1.88695e+07	0	9.21319e+06	2.97354e+07	1.29829e+07
PC(42:11)	852.556	327.8	C50H78NO8P				Others			QWSSCOMDYCBTGV-RHWFHEQESA-N	2.26915e+07	2.18087e+07	2.38702e+07	2.27902e+07	1.42651e+07	2.48013e+07	2.70297e+07	2.20321e+07	2.77281e+07	3.59549e+07	3.08648e+07	3.15159e+07
Hexadecasphinganine	274.273	294	C16H35NO2				Others			ZKLREJQHRKUJHD-UHFFFAOYSA-N	8.87478e+06	4.61739e+07	1.12224e+07	2.20904e+07	7.48744e+06	8.8631e+06	8.33789e+06	8.22948e+06	1.01853e+07	7.42856e+06	1.02407e+08	4.00069e+07
N-Undecanoylglycine	242.176	232.5	C13H25NO3				Others			HEUQYIQQCNOXOG-UHFFFAOYSA-N	1.96397e+07	1.92188e+07	2.67931e+07	2.18838e+07	3.15144e+07	1.48379e+07	2.52516e+07	2.3868e+07	3.00388e+07	1.9033e+07	2.18189e+07	2.36303e+07
Cholylphenylalanine	554.347	298.9	C33H49NO6				Others			IQKZHEVJCMKOED-UHFFFAOYSA-N	1.8519e+07	2.9596e+07	1.61584e+07	2.14245e+07	8.70757e+07	7.46568e+07	6.251e+07	7.47475e+07	4.23394e+07	3.73985e+07	3.1533e+07	3.70903e+07
(2E,4E)-2,7-dimethyl-8-[(2R,3R,4S,5S,6R)-3,4,5-trihydroxy-6-(hydroxymethyl)tetrahydropyran-2-yl]oxy-deca-2,4-dienedioic acid	403.161	183.7	C18H28O10		870456-23-8		Others			WHRWRZSKZMYJOX-GCIJFTNRSA-N	2.52973e+07	1.26459e+07	2.52327e+07	2.10587e+07	1.05316e+07	8.36904e+06	8.61852e+06	9.17304e+06	1.56743e+07	1.29527e+07	1.8046e+07	1.55577e+07
3,5-dioxo-6-[4,5,7-trihydroxy-3-(3-oxobutanoyl)naphthalen-2-yl]hexanoate	401.088	220.6	C20H18O9				Others			KQWNMCHCVXVLRS-UHFFFAOYSA-N	1.94773e+07	2.01703e+07	1.87921e+07	1.94799e+07	1.91159e+07	1.82324e+07	1.81224e+07	1.84902e+07	1.77551e+07	1.81881e+07	1.79307e+07	1.7958e+07
beta-Cyano-alanine	113.035	30.3	C4H6N2O2	HMDB0060245	6232-19-5	C02512	Others			BXRLWGXPSRYJDZ-VKHMYHEASA-N	1.67142e+07	1.67574e+07	1.68119e+07	1.67611e+07	1.13655e+07	1.31469e+07	1.44952e+07	1.30025e+07	3.83431e+07	1.55613e+07	1.58929e+07	2.32658e+07
PC(31:1)	718.535	352.8	C39H76NO8P				Others			NLIPNXKQJMHIRD-ROOGKDHUSA-N	1.31348e+07	1.86233e+07	1.78633e+07	1.65405e+07	3.37097e+07	2.76932e+07	2.82369e+07	2.98799e+07	5.08894e+06	7.22035e+06	1.40607e+07	8.79e+06
Tetrahydroaldosterone-3-glucuronide	541.261	164.2	C27H40O11				Others			CGIURIOFMWUPSV-UHFFFAOYSA-N	1.48488e+07	1.46306e+07	1.82758e+07	1.59184e+07	1.7634e+07	1.41e+07	1.86787e+07	1.68042e+07	1.24082e+07	1.56156e+07	1.43216e+07	1.41151e+07
1-O-beta-Glucopyranosyl-2,3-di-O-(8-hexadecenoyl)glycerol	725.513	347.5	C41H74O10				Others			LJGDLFGTFICYEJ-UHFFFAOYSA-N	1.20202e+07	6.96558e+06	2.66725e+07	1.52195e+07	2.00894e+07	1.77839e+07	1.70364e+07	1.83032e+07	6.99794e+06	1.23433e+07	1.40341e+07	1.11251e+07
3-Butynoic acid	85.0283	14.7	C4H4O2		2345-51-9	C06144	Others			KKAHGSQLSTUDAV-UHFFFAOYSA-N	2.25845e+07	102560	2.27508e+07	1.51459e+07	2.19234e+07	87541.9	1.61957e+07	1.27355e+07	1.89421e+07	9.67903e+06	2.43707e+07	1.76639e+07
1-20:0-2-18:2-phosphatidylserine	814.56	316.9	C44H82NO10P				Others			MBVNMGSYVTUTBM-UHFFFAOYSA-N	1.55631e+07	1.86098e+07	1.04578e+07	1.48769e+07	1.46057e+07	8.55614e+06	8.04969e+06	1.04039e+07	5.03528e+06	1.54181e+07	5.25077e+06	8.56805e+06
PC(37:4)	796.59	355.8	C45H82NO8P				Others			CBVSTGCTYPGQKV-SJHDXFTHSA-N	1.95098e+07	9.52502e+06	1.40679e+07	1.43676e+07	1.74443e+07	1.19547e+07	1.11597e+07	1.35195e+07	142437	5.50716e+06	7.6511e+06	4.43357e+06
PC(31:0)	702.534	298.2	C39H78NO8P				Others			XIIGWEFGITUHLP-KXQOOQHDSA-N	1.25455e+07	1.39103e+07	1.45689e+07	1.36749e+07	1.33366e+07	1.19454e+07	1.45555e+07	1.32792e+07	1.63825e+07	1.32519e+07	1.38472e+07	1.44939e+07
phosphatidylglycerol (dihexadecanoyl, n-C16:0)	721.503	329.7	C38H75O10P				Others			BIABMEZBCHDPBV-UHFFFAOYSA-N	7.71112e+06	1.19242e+07	1.52398e+07	1.1625e+07	5.08703e+07	5.58874e+07	4.42672e+07	5.03416e+07	1.02297e+07	2.1516e+07	1.68265e+07	1.61907e+07
1-18:3-2-18:3-phosphatidate	691.434	347.3	C39H65O8P				Others			SCTIGCPAHAZQNF-UHFFFAOYSA-N	1.21274e+07	9.18591e+06	1.34999e+07	1.16044e+07	1.78647e+07	1.35378e+07	1.56424e+07	1.56817e+07	1.00198e+07	1.06129e+07	1.19668e+07	1.08665e+07
Sphinganine	302.304	321.3	C18H39NO2				Others			OTKJDMGTUTTYMP-UHFFFAOYSA-N	1.4532e+07	8.54426e+06	1.1198e+07	1.14247e+07	9.97149e+06	1.64051e+07	1.72299e+07	1.45355e+07	6.05964e+06	1.15308e+07	1.15943e+07	9.72825e+06
N-Linoleoyl GABA	366.299	303.5	C22H39NO3				Others			YGFYZZQGVSUXJE-UHFFFAOYSA-N	6.62495e+06	1.90199e+07	7.83795e+06	1.11609e+07	1.43206e+07	1.82114e+07	1.31407e+07	1.52243e+07	2.36622e+07	2.63693e+07	1.02257e+07	2.00858e+07
PC(38:2)	814.628	350.6	C46H88NO8P				Others			WTLIGOZDIAVDFJ-RVLSVLQNSA-N	7.87685e+06	1.27551e+07	1.26145e+07	1.10821e+07	7.27035e+06	1.65216e+06	9.83969e+06	6.25407e+06	2.25508e+06	1.71918e+06	853780	1.60935e+06
PC(33:1)	746.561	297.1	C41H80NO8P				Others			WREFFDHULRUCNV-SIIXSRIISA-N	9.92345e+06	1.15586e+07	1.15205e+07	1.10008e+07	1.07143e+07	9.41474e+06	1.14155e+07	1.05149e+07	1.21693e+07	9.77847e+06	1.11575e+07	1.10351e+07
1-18:3-2-18:3-phosphatidylinositol	853.487	316.9	C45H75O13P				Others			JZZCDELPKAXQMT-UHFFFAOYSA-N	1.27042e+07	1.00099e+07	9.24862e+06	1.06543e+07	2.50559e+07	1.11449e+07	1.06947e+07	1.56318e+07	1.27622e+07	8.57274e+06	1.31504e+07	1.14951e+07
PC(38:1)	816.638	331.7	C46H90NO8P				Others			PTIPMXWQZWSDTJ-ALNNFZMXSA-N	6.00686e+06	1.23626e+07	1.32061e+07	1.05252e+07	9.319e+06	5.37449e+06	1.13037e+07	8.66573e+06	1.38585e+07	6.93269e+06	9.3212e+06	1.00375e+07
2,3-Dinor-8-iso prostaglandin F2alpha	325.202	231.1	C18H30O5				Others			IDKLJIUIJUVJNR-UHFFFAOYSA-N	7.31369e+06	1.72515e+07	5.56421e+06	1.00431e+07	7.82923e+07	3.32813e+07	2.53455e+07	4.56397e+07	6.82725e+07	1.12642e+08	2.0447e+07	6.71204e+07
PC(38:4)	810.599	322.7	C46H84NO8P				Others			RMOIQWNPUHLBDC-ZJSWKPLXSA-N	1.09666e+07	9.32994e+06	8.96719e+06	9.75459e+06	7.96657e+06	8.25874e+06	1.27747e+07	9.66668e+06	1.02188e+06	3.15451e+06	9.06319e+06	4.41319e+06
1-18:3-2-18:3-phosphatidylethanolamine	736.489	347.3	C41H70NO8P				Others			WIHSZOXPODIZSW-UHFFFAOYSA-N	1.25316e+07	8.9831e+06	7.49807e+06	9.67091e+06	5.22278e+06	6.95341e+06	7.22071e+06	6.46563e+06	4.22706e+06	3.58258e+06	2.82506e+06	3.5449e+06
PC(30:0)	688.519	291.3	C38H76NO8P				Others			XXUXWSPSLREVKI-DIPNUNPCSA-N	7.82164e+06	9.52249e+06	1.09595e+07	9.43455e+06	9.37325e+06	7.94902e+06	1.18979e+07	9.74007e+06	1.27791e+07	1.323e+07	9.56484e+06	1.1858e+07
1-22:0-2-18:3-phosphatidylserine	840.569	303.7	C46H84NO10P				Others			QTDUQVOOXVVTTB-UHFFFAOYSA-N	8.24552e+06	1.15707e+07	8.12928e+06	9.31517e+06	4.9892e+06	6.2901e+06	1.685e+06	4.32143e+06	3.89507e+06	2.1519e+06	2.70778e+06	2.91825e+06
3-hydroxyhispidin	261.038	166.3	C13H10O6				Others			KBZZJHPTCGVLDQ-UHFFFAOYSA-N	364627	8.30225e+06	1.90666e+07	9.24449e+06	2.34247e+06	7.43357e+06	5.69632e+06	5.15745e+06	5.31018e+06	5.31404e+06	949675	3.85796e+06
PC(39:5)	822.606	321.4	C47H84NO8P				Others			JKGGTQPSLLAHHY-UQWXQCBASA-N	8.85788e+06	8.61856e+06	9.70762e+06	9.06135e+06	7.62659e+06	1.14985e+07	5.89852e+06	8.3412e+06	26131.9	4.17864e+06	5.64579e+06	3.28352e+06
Androsterone glucuronide	467.267	216	C25H38O8				Others			VFUIRAVTUVCQTF-UHFFFAOYSA-N	1.43248e+07	5.68081e+06	6.63652e+06	8.88071e+06	1.45049e+06	1.48307e+06	1.24651e+06	1.39336e+06	840923	768493	700512	769976
CerP(d18:1/24:1(15Z))	728.585	334.2	C42H82NO6P				Others			RURFWJXZZZCIOZ-UHFFFAOYSA-N	5.0677e+06	8.84351e+06	1.2206e+07	8.70575e+06	8.94075e+06	5.47743e+06	1.18883e+07	8.76882e+06	1.59712e+07	6.53238e+06	9.94488e+06	1.08161e+07
cyanidin 3-O-glucoside-7-O-(6-O-(p-hydroxybenzoyl)-glucoside)	729.165	145.5	C34H34O18				Others			DHIZMAYZXXFYCW-UHFFFAOYSA-N	2.63226e+06	2.10634e+06	2.05016e+07	8.41341e+06	7.86401e+07	6.0324e+07	7.71838e+07	7.20493e+07	1.27773e+07	1.87097e+07	3.22581e+07	2.12484e+07
PC(38:3)	812.615	329.1	C46H86NO8P				Others			ADBKQVBFJGQYGM-HOQFLICISA-N	1.0147e+07	8.3643e+06	6.68737e+06	8.39956e+06	1.68958e+07	1.65931e+07	1.62746e+07	1.65878e+07	7.10881e+06	4.5655e+06	4.80116e+06	5.49182e+06
1-Monolinolenoyl-rac-glycerol	353.267	284.7	C21H36O4				Others			GGJRAQULURVTAJ-UHFFFAOYSA-N	5.43843e+06	1.09338e+07	7.60939e+06	7.99388e+06	2.96697e+07	2.7609e+07	1.96042e+07	2.56277e+07	1.98541e+07	4.55761e+07	1.32922e+07	2.62408e+07
PC(32:3)	728.521	351.2	C40H74NO8P				Others			SZQDXEHIZDXKND-POQGOOHWSA-N	8.98444e+06	5.33744e+06	9.21158e+06	7.84449e+06	1.59658e+07	1.48002e+07	1.40196e+07	1.49285e+07	1.50986e+07	4.12876e+06	2.92438e+06	7.38391e+06
Undec-6-enoylcarnitine	328.247	257.5	C18H33NO4				Others			RMVTVVSLSKVURC-UHFFFAOYSA-N	6.63499e+06	9.54507e+06	6.87422e+06	7.68476e+06	4.36646e+07	4.64359e+07	2.75554e+07	3.92186e+07	4.7262e+07	5.33251e+07	3.67079e+07	4.5765e+07
Diatoxanthin	567.418	325.7	C40H54O2				Others			HNYJHQMUSVNWPV-DRCJTWAYSA-N	7.94368e+06	5.19671e+06	9.46558e+06	7.53532e+06	2.9431e+06	2.69707e+06	3.77484e+06	3.13834e+06	4.82141e+06	1.53753e+06	3.43448e+06	3.26447e+06
PC(35:1)	774.598	341.8	C43H84NO8P				Others			IAIIVFJWUNHCRN-RHUBPQRNSA-N	5.97669e+06	8.99571e+06	7.33168e+06	7.43469e+06	8.73359e+06	7.65034e+06	1.07617e+07	9.04855e+06	4.4224e+06	3.22627e+06	3.45642e+06	3.7017e+06
(3Z)-3-Hexen-1-yl 6-O-alpha-L-arabinopyranosyl-beta-D-glucopyranoside	412.217	167.9	C17H30O10				Others			NVTNXPADRDASMP-BHELATFJSA-N	7.37896e+06	6.73419e+06	7.50375e+06	7.20563e+06	6.46123e+06	5.17123e+06	4.00433e+06	5.21226e+06	7.74805e+06	5.94423e+06	6.83892e+06	6.84373e+06
PC(16:0/16:0)	716.551	305.3	C40H80NO8P	HMDB0000564	63-89-8		Others			KILNVBDSWZSGLL-KXQOOQHDSA-N	6.86306e+06	6.99774e+06	7.41291e+06	7.09124e+06	7.21864e+06	5.92845e+06	6.84379e+06	6.66363e+06	7.84681e+06	7.27027e+06	6.549e+06	7.22203e+06
Valnoctamide	144.138	315.6	C8H17NO	HMDB0259753	4171-13-5	D02717	Others			QRCJOCOSPZMDJY-UHFFFAOYSA-N	4.79974e+06	1.35166e+07	2.79627e+06	7.03754e+06	1.2359e+07	4.10291e+06	9.6127e+06	8.69152e+06	8.63908e+06	1.04596e+07	8.46188e+06	9.18686e+06
Povpc	592.364	354.9	C29H56NO9P				Others			RKIDALSACBQVTN-UHFFFAOYSA-N	6.83238e+06	5.10027e+06	8.85283e+06	6.92849e+06	5.68473e+06	9.15344e+06	9.94932e+06	8.2625e+06	5.21006e+06	5.32225e+06	8.23167e+06	6.25466e+06
Encecalin	233.117	197.9	C14H16O3				Others			WXVLCNREBFDEKS-UHFFFAOYSA-N	8.48343e+06	4.39367e+06	7.74627e+06	6.87446e+06	669163	288990	533376	497176	958755	739219	655126	784367
1-18:0-2-18:2-phosphatidylinositol	861.54	332.9	C45H83O13P				Others			KZVRAFHIKMDULK-UHFFFAOYSA-N	7.29216e+06	7.20461e+06	6.02012e+06	6.83896e+06	2.90347e+06	1.58977e+07	6.2936e+06	8.36493e+06	4.5752e+06	1.30949e+07	1.05243e+07	9.39813e+06
4-(Dodecylamino)Phenol	278.247	271.8	C18H31NO				Others			UFCRKZJPBDDMSF-UHFFFAOYSA-N	8.12215e+06	6.20706e+06	6.05464e+06	6.79462e+06	1.03546e+07	8.8563e+06	7.64571e+06	8.95221e+06	8.6755e+06	7.85842e+06	8.41373e+06	8.31588e+06
PC(34:4)	754.536	328.9	C42H76NO8P				Others			PUEZCLOAQGFTCJ-YHTOTGLMSA-N	5.29986e+06	9.36046e+06	5.69904e+06	6.78645e+06	1.18593e+07	1.45589e+07	1.49904e+07	1.38029e+07	7.32496e+06	6.90811e+06	5.51237e+06	6.58182e+06
1-24:1-2-18:3-phosphatidylethanolamine	824.622	342.1	C47H86NO8P				Others			ZSZUMTHLGQVSNA-UHFFFAOYSA-N	8.12646e+06	5.3073e+06	6.68202e+06	6.70526e+06	5.90459e+06	5.96311e+06	5.52391e+06	5.7972e+06	58071.4	3.25926e+06	4.03154e+06	2.44962e+06
VERAPAMIL	453.282	301.2	C27H38N2O4	HMDB0001850	52-53-9	C07188	Others			SGTNSNPWRIOYBX-UHFFFAOYSA-N	5.7261e+06	8.3807e+06	5.33949e+06	6.4821e+06	2.85734e+07	2.45861e+07	1.94487e+07	2.42027e+07	1.61932e+07	1.28427e+07	1.5981e+07	1.50056e+07
Thalictricoside	462.159	164.2	C19H27NO12				Others			ZHVLPKFAODFQST-BMVMOQKNSA-N	3.17623e+06	1.27962e+07	3.44474e+06	6.47238e+06	555798	262528	1.03792e+06	618749	1.8697e+06	1.50861e+06	630091	1.33613e+06
Oxododecadienoylcarnitine (Car(12:3-O))	354.232	244.9	C19H31NO5				Others			ZRLPHWGEILFJIO-SNUJAXHWSA-N	6.72424e+06	6.50668e+06	6.09791e+06	6.44294e+06	1.75396e+07	1.4234e+07	1.2358e+07	1.47105e+07	2.13976e+07	9.38977e+06	4.37944e+07	2.48606e+07
1-18:0-2-18:1-monogalactosyldiacylglycerol	783.589	338.2	C45H84O10				Others			STIYDDOYHOERHV-UHFFFAOYSA-N	6.20059e+06	1.00909e+07	2.96999e+06	6.42048e+06	1.728e+07	4.1739e+06	1.41391e+06	7.62261e+06	2.22963e+06	2.48896e+06	2.31313e+06	2.34391e+06
Glucosyl (2E,6E,10x)-10,11-dihydroxy-2,6-farnesadienoate	431.229	193.8	C21H36O9				Others			MSRVZJWXQUEINS-UHFFFAOYSA-N	9.32145e+06	2.27404e+06	7.51276e+06	6.36942e+06	3.68401e+06	2.55864e+06	3.0661e+06	3.10292e+06	1.67449e+06	1.36615e+06	2.66115e+06	1.9006e+06
Mpb-PE	875.529	337.2	C47H77N2O11P				Others			PMNHFYTYBLGZOI-UHFFFAOYSA-N	5.55057e+06	5.49738e+06	7.6941e+06	6.24735e+06	4.30658e+06	4.08178e+06	7.99554e+06	5.4613e+06	1.87621e+06	4.85146e+06	6.89676e+06	4.54147e+06
Spisulosine	286.309	319.8	C18H39NO				Others			YRYJJIXWWQLGGV-UHFFFAOYSA-N	5.30289e+06	8.17409e+06	5.25019e+06	6.24239e+06	3.24416e+06	4.73377e+06	4.56799e+06	4.18197e+06	1.0207e+07	9.45263e+06	6.72867e+06	8.79612e+06
N-trans-Feruloyloctopamine	328.119	185.3	C18H19NO5				Others			VJSCHQMOTSXAKB-UHFFFAOYSA-N	600334	1.37789e+06	1.66627e+07	6.21363e+06	3.51529e+06	3.84128e+06	8.9758e+06	5.44412e+06	3.31851e+06	6.32395e+06	2.33185e+06	3.99144e+06
1-22:0-2-18:2-phosphatidylserine	842.591	313.5	C46H86NO10P				Others			SQHCYMMQODRUKO-UHFFFAOYSA-N	6.29218e+06	4.94513e+06	7.03708e+06	6.09146e+06	3.26815e+06	2.92113e+06	7.31688e+06	4.50205e+06	4.18326e+06	3.81994e+06	6.62853e+06	4.87724e+06
phosphatidylethanolamine (1-palmitoyl, 2-palmitoleoyl)	690.504	328.7	C37H72NO8P				Others			CZOSTDZGCCEZTJ-UHFFFAOYSA-N	5.9944e+06	5.91765e+06	6.23505e+06	6.04903e+06	6.69859e+06	6.50429e+06	6.27294e+06	6.49194e+06	5.01294e+06	3.08747e+06	4.43365e+06	4.17802e+06
phosphatidylglycerol (1-myristoyl, 2-cis-9,10-methylene hexadecanoyl)	705.471	329.2	C37H71O10P				Others			GNWIBIDKLVNWES-UHFFFAOYSA-N	7.22776e+06	4.42919e+06	6.38639e+06	6.01445e+06	3.48037e+06	2.39247e+06	3.18824e+06	3.02036e+06	1.5218e+06	2.09747e+06	2.03204e+06	1.88377e+06
7-Methyl-1,4,5-naphthalenetriol 4-[xylosyl-(1->6)-glucoside]	483.155	166.2	C22H28O12				Others			HONDCAIBTDBEKM-UHFFFAOYSA-N	7.43343e+06	3.44807e+06	6.66298e+06	5.84816e+06	898653	748518	787237	811470	1.01517e+06	875466	1.21428e+06	1.03497e+06
[8]-Paradol	307.226	289	C19H30O3				Others			TYQRTQZWHUXDLG-UHFFFAOYSA-N	3.95875e+06	8.61574e+06	4.4535e+06	5.67599e+06	4.13105e+07	6.6569e+07	4.25106e+07	5.013e+07	6.46902e+07	6.46083e+07	1.79057e+07	4.90681e+07
4-Methylumbelliferone glucuronide	351.072	157.3	C16H16O9				Others			ARQXEQLMMNGFDU-UHFFFAOYSA-N	3.68948e+06	3.39337e+06	9.64557e+06	5.57614e+06	3.94378e+07	1.09032e+07	9.41718e+06	1.99194e+07	3.13776e+06	3.6795e+06	5.40584e+06	4.07437e+06
16-Oxopalmitate	269.212	301.8	C16H30O3				Others			NKVUEIHJDGURIA-UHFFFAOYSA-N	4.09494e+06	6.80606e+06	5.26938e+06	5.39012e+06	5.84063e+06	4.3974e+06	6.14045e+06	5.45949e+06	5.98194e+06	6.00955e+06	4.99181e+06	5.6611e+06
sphinga-4,8-trienine	296.257	280.5	C18H33NO2				Others			PZVYDNWEQXJZPQ-UHFFFAOYSA-N	4.80818e+06	5.2391e+06	5.84143e+06	5.29624e+06	7.85293e+06	8.8822e+06	6.26533e+06	7.66682e+06	9.367e+06	7.82958e+06	5.80698e+06	7.66785e+06
PC(39:6)	820.592	321.8	C47H82NO8P				Others			OCOSKIWVYWPOML-BYVWXSKESA-N	5.24806e+06	4.57011e+06	5.95528e+06	5.25782e+06	5.16102e+06	8.86991e+06	3.93197e+06	5.98763e+06	201596	3.07498e+06	3.0175e+06	2.09803e+06
phosphatidylserine (1,2-bis-cis-vaccenoyl)	786.529	298.1	C42H78NO10P				Others			CZIBEPMLQVZXGD-UHFFFAOYSA-N	2.18653e+06	7.47658e+06	5.64626e+06	5.10312e+06	6.91683e+06	6.22072e+06	2.99288e+06	5.37681e+06	4.06248e+06	3.13821e+06	2.88011e+06	3.36026e+06
N-(myristoyl)-sphinganine	512.503	339.5	C32H65NO3				Others			UDTSZXVRDXQARY-UHFFFAOYSA-N	4.73332e+06	6.39934e+06	4.07972e+06	5.07079e+06	4.4736e+06	4.55152e+06	5.46619e+06	4.83044e+06	950368	662437	1.20821e+06	940340
4-Hydroxymandelonitrile	148.04	87	C8H7NO2				Others			HOOOPXDSCKBLFG-UHFFFAOYSA-N	5.35968e+06	5.28998e+06	4.20292e+06	4.95086e+06	312011	6.41541e+06	6.06933e+06	4.26558e+06	1.19459e+06	444458	5.54634e+06	2.39513e+06
1,2-Di-O-(8-hexadecenoyl)-3-O-(6-sulfoquinovopyranosyl)glycerol	789.482	321.6	C41H74O12S				Others			JAJQHMCAOZKADN-UHFFFAOYSA-N	4.08292e+06	5.14164e+06	5.58626e+06	4.93694e+06	2.69844e+07	2.88171e+07	2.767e+07	2.78238e+07	5.32717e+06	6.33896e+06	4.97193e+06	5.54602e+06
(4E,6E)-2,7-dimethyl-8-[(2R,3R,4S,5S,6R)-3,4,5-trihydroxy-6-(hydroxymethyl)tetrahydropyran-2-yl]oxy-octa-4,6-dienoic acid	345.155	185.6	C16H26O8				Others			AEXJDSDOWQJVOT-HHAXVGFASA-N	8.16642e+06	2.89606e+06	3.66624e+06	4.90957e+06	2.32198e+06	2.15095e+06	2.23497e+06	2.23597e+06	2.52766e+06	2.84985e+06	2.437e+06	2.60483e+06
7-[3,5-Dihydroxy-2-[3-hydroxyoctyl]cyclopentyl]heptanoylcarnitine	502.372	289.8	C27H51NO7				Others			JTPMJFFDTWCMDH-UHFFFAOYSA-N	3.90788e+06	4.70069e+06	5.52357e+06	4.71071e+06	5.29938e+06	3.9209e+06	5.67863e+06	4.9663e+06	6.13347e+06	4.29852e+06	4.91448e+06	5.11549e+06
Methylgingerol	307.192	242.3	C18H28O4	HMDB0029852			Others			CTGAPJBPSCUFRO-UHFFFAOYSA-N	3.11163e+06	7.54379e+06	3.41612e+06	4.69051e+06	1.98536e+07	2.27191e+07	1.58027e+07	1.94585e+07	3.8711e+07	5.05898e+07	2.24947e+07	3.72652e+07
2-Hydroxysterculic acid	309.243	303.5	C19H34O3				Others			NIMPMJIXSJYVEO-UHFFFAOYSA-N	4.4294e+06	6.8383e+06	2.73236e+06	4.66669e+06	1.12706e+07	8.20343e+06	8.04734e+06	9.17378e+06	2.67896e+07	2.82316e+07	1.12114e+07	2.20776e+07
Chlorogenoquinone	351.072	92.5	C16H16O9				Others			ITENTBHADJNDDH-UHFFFAOYSA-N	3.42013e+06	2.84791e+06	7.6451e+06	4.63771e+06	2.49993e+07	1.3976e+07	1.52834e+07	1.80862e+07	2.69424e+06	3.31381e+06	4.37148e+06	3.45985e+06
LPI(18:2)	597.302	275.5	C27H49O12P				Others			JRYAXPBHUDQASY-BPUZAZEDSA-N	3.06766e+06	5.83871e+06	4.57559e+06	4.49399e+06	1.7096e+07	1.46869e+07	1.40372e+07	1.52734e+07	6.48577e+07	5.786e+07	2.22058e+07	4.83078e+07
LysoPS(18:2(9Z,12Z)/0:0)	520.269	277	C24H44NO9P				Others			HLISFLFEEBTXRV-UHFFFAOYSA-N	3.15123e+06	4.95785e+06	4.3204e+06	4.14316e+06	8.05485e+06	8.63816e+06	9.49433e+06	8.72911e+06	3.25175e+07	3.11292e+07	1.29472e+07	2.55313e+07
1-linoleoyl-sn-glycero-3-phospho-(1'-sn-glycerol)	507.273	279.1	C24H45O9P				Others			VEEHTGYBVMTAAF-UHFFFAOYSA-N	3.45957e+06	5.23271e+06	3.51743e+06	4.06991e+06	2.78215e+07	2.03396e+07	1.53239e+07	2.11617e+07	4.17608e+07	3.95167e+07	1.41804e+07	3.18193e+07
5-[4-Hydroxy-2-[3-hydroxyoct-1-enyl]oxan-3-yl]pent-3-enoic acid	325.202	248.8	C18H30O5				Others			CMBTXTLLBGRNAY-UHFFFAOYSA-N	2.7117e+06	5.48734e+06	3.16141e+06	3.78682e+06	2.68202e+07	1.95413e+07	1.47561e+07	2.03725e+07	5.50425e+07	7.58344e+07	2.51233e+07	5.20001e+07
3,3-Dimethylcyclohexanone	109.101	186.8	C8H14O		2979-19-3		Others			ZVJQBBYAVPAFLX-UHFFFAOYSA-N	4.30405e+06	2.4577e+06	3.50366e+06	3.4218e+06	3.77348e+06	3.19616e+06	3.56085e+06	3.51016e+06	4.09918e+06	3.34214e+06	3.31855e+06	3.58662e+06
(2R,3R,4S,5S,6R)-2-benzyloxy-6-[[(2S,3R,4S,5R)-3,4,5-trihydroxytetrahydropyran-2-yl]oxymethyl]tetrahydropyran-3,4,5-triol	401.145	160	C18H26O10		130622-31-0		Others			WOGBNISMMIOPAZ-NWQIESHVSA-N	3.05613e+06	4.68556e+06	2.31789e+06	3.35319e+06	3.20039e+06	2.60825e+06	2.84582e+06	2.88482e+06	3.11545e+06	3.15053e+06	1.67334e+06	2.64644e+06
PA(16:0/22:6)	721.475	357.1	C41H69O8P				Others			NXXSEGVRTTVEEI-UHFFFAOYSA-N	3.57677e+06	2.9261e+06	3.5202e+06	3.34102e+06	2.92926e+06	3.40193e+06	4.21916e+06	3.51679e+06	3.42598e+06	3.94004e+06	5.81135e+06	4.39245e+06
(2R,3R,4S,5S,6R)-2-[[(2R,3S,4S,5R,6R)-6-benzyloxy-3,4,5-trihydroxy-tetrahydropyran-2-yl]methoxy]-6-(hydroxymethyl)tetrahydropyran-3,4,5-triol	431.155	143.6	C19H28O11		56775-64-5		Others			LLEMMFPELBNINR-SKYGPZSASA-N	71755.3	7.51202e+06	2.3135e+06	3.29909e+06	1.09102e+06	639365	1.75884e+06	1.16307e+06	1.42999e+06	2.42791e+06	4.03823e+06	2.63204e+06
4-Acetyl-2-methoxyphenyl 6-O-(6-deoxy-alpha-L-mannopyranosyl)-beta-D-glucopyranoside	519.172	143.9	C21H30O12				Others			ZUXLIBRTWRBKLQ-NUASCYGXSA-N	579059	5.00745e+06	4.13414e+06	3.24022e+06	264702	105945	120109	163585	67409.3	53598.9	69595.4	63534.5
O-(17-Carboxyheptadecanoyl)carnitine	458.346	291.2	C25H47NO6				Others			ULCCGBCYWCYNIC-UHFFFAOYSA-N	2.61219e+06	3.08541e+06	3.87048e+06	3.18936e+06	3.43679e+06	2.50217e+06	3.66609e+06	3.20168e+06	4.76692e+06	2.89487e+06	3.2455e+06	3.63576e+06
1-palmitoyl-sn-glycero-3-phosphoinositol	573.302	284.2	C25H49O12P				Others			UOXRPRZMAROFPH-UHFFFAOYSA-N	2.41187e+06	3.76655e+06	2.87454e+06	3.01765e+06	8.05945e+06	6.87313e+06	5.90958e+06	6.94738e+06	1.21659e+07	8.83473e+06	9.4835e+06	1.01614e+07
Sorbitan laurate	345.228	238.5	C18H34O6				Others			LWZFANDGMFTDAV-UHFFFAOYSA-N	3.85243e+06	2.66971e+06	2.52247e+06	3.01487e+06	2.60384e+06	3.07082e+06	2.18553e+06	2.62006e+06	3.85957e+06	6.09442e+06	2.69745e+06	4.21715e+06
1-stearoyl-2-arachidonoyl-sn-glycerol 3-phosphate	725.521	320.3	C41H73O8P				Others			AXJKOPKPNZMCIN-UHFFFAOYSA-N	1.7227e+06	3.36235e+06	3.85181e+06	2.97896e+06	2.75754e+06	1.41529e+06	2.74484e+06	2.30589e+06	4.32609e+06	2.82102e+06	3.28528e+06	3.47746e+06
2-Hydroxyglutaric acid diethyl ester	203.092	168.6	C9H16O5				Others			DYLHSDCNOUDICA-UHFFFAOYSA-N	2.15297e+06	4.04746e+06	2.63718e+06	2.94587e+06	2.14395e+07	2.01959e+07	1.40599e+07	1.85651e+07	1.40967e+07	1.86178e+07	1.02709e+07	1.43285e+07
(E,6R)-2,6-dimethyl-8-[(2R,3R,4S,5S,6R)-3,4,5-trihydroxy-6-(hydroxymethyl)tetrahydropyran-2-yl]oxy-oct-2-enoic acid	347.171	191.2	C16H28O8		906080-70-4		Others			FOXBWGQSBSJEOT-FHMJDAQXSA-N	2.95295e+06	2.33806e+06	3.14104e+06	2.81068e+06	2.55343e+06	1.81924e+06	2.04211e+06	2.13826e+06	1.94614e+06	1.78389e+06	1.45349e+06	1.72784e+06
(2R,3S,4S,5R,6S)-2-[(3,4,5-trihydroxytetrahydropyran-2-yl)oxymethyl]-6-(3,4,5-trimethoxyphenoxy)tetrahydropyran-3,4,5-triol	477.161	156.7	C20H30O13				Others			GGIDHIBVLYVTAU-QGPLIYBISA-N	2.55923e+06	3.20447e+06	2.55279e+06	2.77216e+06	539284	505812	158695	401264	139776	96248.1	561718	265914
Myristoylglycine	286.237	292.4	C16H31NO3				Others			DYUGTPXLDJQBRB-UHFFFAOYSA-N	1.16396e+06	5.05329e+06	2.05491e+06	2.75739e+06	1.07113e+06	750215	2.74387e+06	1.52174e+06	2.97897e+06	2.96178e+06	1.6663e+06	2.53568e+06
1,5-Dibutyl methyl hydroxycitrate	333.155	175.1	C15H26O8				Others			JRMBFEKUMNWOIE-UHFFFAOYSA-N	3.23951e+06	2.28538e+06	2.72355e+06	2.74948e+06	3.14548e+06	2.31671e+06	2.44877e+06	2.63698e+06	2.88784e+06	5.46912e+06	1.43622e+06	3.26439e+06
10,16-Dihydroxyhexadecanoic acid	287.223	262.2	C16H32O4				Others			VJZBXAQGWLMYMS-UHFFFAOYSA-N	3.71129e+06	2.32507e+06	2.14301e+06	2.72646e+06	2.23088e+06	2.05925e+06	2.26854e+06	2.18623e+06	2.77324e+06	2.13353e+06	2.04748e+06	2.31808e+06
Quercetin 3-coumaroyl-triglucoside	487.146	164.8	C21H28O13				Others			BGDBCTHYYIUEEE-UHFFFAOYSA-N	1.07273e+06	3.40996e+06	3.54893e+06	2.67721e+06	4.3753e+06	3.2856e+06	5.438e+06	4.3663e+06	4.39421e+06	6.79209e+06	3.76282e+06	4.98304e+06
3-hydroxyundecanoyl carnitine	346.258	252.6	C18H35NO5				Others			WJHMEFKQZOKPMH-UHFFFAOYSA-N	2.77464e+06	3.13684e+06	1.93809e+06	2.61652e+06	1.08793e+07	9.62882e+06	5.47715e+06	8.66177e+06	1.07844e+07	1.23548e+07	6.56457e+06	9.90126e+06
Cycloveratrylene	473.199	185.2	C27H30O6				Others			YECHEDVCXXVLIY-UHFFFAOYSA-N	2.36681e+06	1.66603e+06	3.24839e+06	2.42708e+06	3.01825e+06	2.15118e+06	2.15391e+06	2.44111e+06	6.7867e+06	6.03626e+06	3.91543e+06	5.57946e+06
Bungeiside C	475.147	156.7	C19H26O11				Others			YQOKGDRMWQLQNR-BMVMOQKNSA-N	2.15722e+06	1.60075e+06	3.52086e+06	2.42628e+06	346334	257105	722690	442043	201234	256508	269207	242317
Butanoic acid, 2,3-dihydroxypropyl ester	161.082	75.7	C7H14O4				Others			RIEABXYBQSLTFR-UHFFFAOYSA-N	2.58996e+06	1.22798e+06	3.25359e+06	2.35718e+06	6.66869e+06	4.06212e+06	5.10841e+06	5.27974e+06	1.365e+06	1.41701e+06	803908	1.19531e+06
Pelargonidin-3-O-glucoside	433.112	170.6	C21H21O10	HMDB0240551	47684-27-5	C12137	Others			ABVCUBUIXWJYSE-GQUPQBGVSA-O	2.30532e+06	1.96187e+06	2.7659e+06	2.34436e+06	8.63823e+06	8.62063e+06	9.48299e+06	8.91395e+06	5.00454e+06	4.21609e+06	3.64181e+06	4.28748e+06
(2E,4E,14E)-15-(1,3-benzodioxol-5-yl)-N-(2-methylpropyl)pentadeca-2,4,14-trienamide [IIN-based	412.287	307.5	C26H37NO3				Others			DRMOIHOBUYFDKF-HMZUNPFJSA-N	1.00052e+06	4.20722e+06	1.20724e+06	2.13832e+06	2.70803e+06	4.1997e+06	3.01727e+06	3.30833e+06	1.45152e+07	1.15819e+07	4.18822e+06	1.00951e+07
PC(39:7)	818.576	349.8	C47H80NO8P				Others			ANSBSRQQQLGROE-ZEBHBPEESA-N	1.55946e+06	2.01139e+06	2.47188e+06	2.01424e+06	6.08942e+06	5.74761e+06	7.10228e+06	6.3131e+06	1.0108e+06	1.54167e+06	1.28126e+06	1.27791e+06
Cibaric acid	323.186	248.4	C18H28O5				Others			LFTUCYCUYUJMJB-UHFFFAOYSA-N	1.37264e+06	2.91407e+06	1.38023e+06	1.88898e+06	8.17575e+06	9.01391e+06	6.41721e+06	7.86896e+06	1.51742e+07	2.33913e+07	8.28009e+06	1.56152e+07
3-[4-methoxy-2-[(2S,3R,4S,5S,6R)-3,4,5-trihydroxy-6-(hydroxymethyl)tetrahydropyran-2-yl]oxy-phenyl]propanoic acid	357.119	150.8	C16H22O9		477873-63-5		Others			LIVNOUBJFOXZOR-YMILTQATSA-N	961395	2.59751e+06	2.09376e+06	1.88422e+06	5.39589e+06	4.99921e+06	5.43398e+06	5.27636e+06	1.31336e+06	1.32469e+06	1.0581e+06	1.23205e+06
12-Oxo-20-carboxy-leukotriene B4	365.192	236.2	C20H28O6				Others			VLMCDTMNMDDMLC-UHFFFAOYSA-N	2.07802e+06	1.81534e+06	1.54881e+06	1.81406e+06	5.27318e+06	8.37929e+06	2.69126e+06	5.44791e+06	1.50849e+07	4.10455e+07	9.45213e+06	2.18608e+07
N-Linoleoyl Glutamine	407.292	290.6	C23H40N2O4				Others			HDRFYISWHFCNJB-UHFFFAOYSA-N	1.20077e+06	2.64601e+06	1.56283e+06	1.8032e+06	3.73273e+06	3.36211e+06	3.14169e+06	3.41218e+06	5.36729e+06	5.51405e+06	2.04973e+06	4.31036e+06
PC(42:10)	836.552	325	C50H80NO8P				Others			VCCNGUZTXSPNDU-CBYPPJHGSA-N	2.12687e+06	1.175e+06	1.97526e+06	1.75905e+06	7.62369e+06	3.87344e+06	5.76286e+06	5.75333e+06	1.49538e+06	1.81274e+06	3.13465e+06	2.14759e+06
7,8-diketopelargonate	185.082	193.5	C9H14O4				Others			LUCODFUPVSYZRC-UHFFFAOYSA-N	1.30989e+06	2.47448e+06	1.38731e+06	1.72389e+06	5.53139e+06	4.9516e+06	3.73004e+06	4.73768e+06	2.32369e+06	2.54926e+06	1.5111e+06	2.12802e+06
2-16:1-lysophosphatidylglycerol	481.255	212.1	C22H43O9P				Others			ZRJFXKYBBNNVFV-UHFFFAOYSA-N	1.66788e+06	583510	2.79895e+06	1.68344e+06	5.53688e+06	4.77501e+06	3.7496e+06	4.68716e+06	1.56826e+06	1.50451e+06	315480	1.12942e+06
8-Acetoxycarvotanacetone	211.132	241.6	C12H18O3				Others			FTCAQUBXEGKQTD-UHFFFAOYSA-N	1.04155e+06	1.79903e+06	1.67063e+06	1.50374e+06	3.542e+06	3.58105e+06	2.94093e+06	3.35466e+06	7.12625e+06	7.15783e+06	4.41365e+06	6.23258e+06
Rishitinol	235.168	241.8	C15H22O2				Others			CHZJSQCDRSPCMD-UHFFFAOYSA-N	1.26828e+06	1.84818e+06	1.29876e+06	1.47174e+06	5.69214e+06	6.82831e+06	3.97506e+06	5.4985e+06	8.39033e+06	2.40271e+06	4.97254e+06	5.25519e+06
Acidissiminin_epoxide	676.489	327.1	C43H65NO5	HMDB0038620	139083-09-3		Others			HFHPIKRMXPBEKX-JSLDZMDGSA-N	913813	1.19077e+06	1.59504e+06	1.23321e+06	5.80945e+06	5.33729e+06	6.62318e+06	5.92331e+06	6.01559e+06	3.649e+06	2.40355e+06	4.02271e+06
[10]-Gingerdione	349.236	263.1	C21H32O4	HMDB0029475			Others			QPSYZJDGMPQMSV-UHFFFAOYSA-N	1.07899e+06	1.21735e+06	1.24172e+06	1.17935e+06	6.98287e+06	5.89397e+06	5.19389e+06	6.02358e+06	7.80953e+06	1.56502e+07	7.32398e+06	1.02612e+07
N-palmitoyldopamine	392.315	307.9	C24H41NO3				Others			TWJJFOWLTIEYFO-UHFFFAOYSA-N	123448	2.14863e+06	707639	993239	6.33187e+06	8.76705e+06	5.60577e+06	6.90156e+06	1.17977e+07	8.77259e+06	4.96936e+06	8.51321e+06
7-Hydroxybutylidenephthalide 7-(6-malonylglucoside)	451.122	200.1	C21H24O11				Others			CCRZCLUIQCKUKD-UHFFFAOYSA-N	975647	99702.6	1.83712e+06	970825	3.82501e+07	4.19417e+07	5.27177e+07	4.43032e+07	1.97822e+06	2.05292e+06	452482	1.49454e+06
Dronedarone	555.284	285	C31H44N2O5S	HMDB0251621	141626-36-0	D02537	Others			ZQTNQVWKHCQYLQ-UHFFFAOYSA-N	482377	1.09662e+06	1.27611e+06	951701	4.35983e+06	3.33322e+06	3.23414e+06	3.64239e+06	4.8625e+06	4.18579e+06	2.7479e+06	3.93207e+06
Cer(d16:1/20:32OH(5,6))	592.499	325.3	C36H65NO5				Others			KHJCREDOFQZTOJ-UHFFFAOYSA-N	791584	562887	1.15839e+06	837622	637911	1.33845e+06	885123	953828	84395.7	460676	1.20301e+06	582695
Undecanedioylcarnitine	360.237	235.5	C18H33NO6				Others			AIPDYTVRMUCXDC-UHFFFAOYSA-N	797461	895880	735072	809471	3.07789e+06	7.10294e+06	1.21254e+06	3.79779e+06	1.10481e+07	1.83599e+07	5.31916e+06	1.15757e+07
N1,N10-Diferuloylspermidine	498.253	196.5	C27H35N3O6				Others			IGHVUFYLAJSILE-UHFFFAOYSA-N	655880	479929	1.16871e+06	768174	1.49862e+07	6.2666e+06	8.03702e+06	9.76326e+06	1.03149e+06	1.08971e+06	315039	812077
7-[2-(1,2-Dihydroxy-3-oxooctyl)-3,5-dihydroxycyclopentyl]hept-5-enoic acid	385.224	209.9	C20H34O7				Others			MUEUGPOTDVINAD-UHFFFAOYSA-N	488814	885244	885984	753347	1.15831e+07	9.12963e+06	8.17698e+06	9.62989e+06	2.32285e+06	2.40452e+06	2.08376e+06	2.27038e+06
Capsiate	305.176	264.8	C18H26O4				Others			ZICNYIDDNJYKCP-UHFFFAOYSA-N	495680	1.23008e+06	480808	735522	3.42929e+06	3.76036e+06	2.92194e+06	3.37053e+06	5.97689e+06	6.90237e+06	2.50596e+06	5.1284e+06
trans-2-Dodecenoylcarnitine	342.263	292.4	C19H35NO4				Others			JEOZLTJHDSKQIT-UHFFFAOYSA-N	375535	1.09112e+06	722024	729559	3.40119e+06	6.41867e+06	2.10557e+06	3.97514e+06	7.73163e+06	9.00155e+06	1.67644e+06	6.13654e+06
5-Hexyltetrahydro-2-oxo-3-furancarboxylic acid	213.113	225.5	C11H18O4				Others			ZHNHBUOFMLNZNN-UHFFFAOYSA-N	643535	833219	696710	724488	1.45047e+06	1.45518e+06	1.32447e+06	1.41004e+06	2.51183e+06	3.66305e+06	1.73678e+06	2.63722e+06
PC(40:1)	844.676	348.3	C48H94NO8P				Others			QXYTWNKFXPOXQU-LPJYUKPGSA-N	226394	1.21663e+06	632094	691707	741051	358574	79968.5	393198	7.33721e+06	4.41411e+06	4.17254e+06	5.30796e+06
Dihydropanaxacol	281.21	279.5	C17H28O3	HMDB0032675	113122-25-1		Others			ZEWGSHDZCDJZJF-UHFFFAOYSA-N	202277	1.09976e+06	723960	675333	6.43701e+06	5.18398e+06	6.80432e+06	6.14177e+06	2.05033e+06	2.68998e+06	1.19121e+06	1.97717e+06
1-alpha-linolenoyl-sn-glycero-3-phospho-(1'-sn-glycerol)	505.258	271.3	C24H43O9P				Others			AZCURGXIIHFART-UHFFFAOYSA-N	637095	692532	651374	660334	3.40059e+06	3.11389e+06	2.16801e+06	2.89416e+06	4.4112e+06	4.3274e+06	1.90968e+06	3.54943e+06
N-Linoleoyl Phenylalanine	428.315	313.2	C27H41NO3				Others			HKUGGWURERXWKM-UHFFFAOYSA-N	168857	1.38036e+06	98203.3	549142	291031	438401	302889	344107	8.38642e+06	6.00391e+06	1.22337e+06	5.20457e+06
Gingerglycolipid B	679.388	286.6	C33H58O14				Others			UHISGSDYAIIBMO-UHFFFAOYSA-N	340750	797352	405155	514419	2.00549e+06	2.01927e+06	1.61334e+06	1.87936e+06	6.66479e+06	4.96476e+06	3.68551e+06	5.10502e+06
xi-7-Hydroxyhexadecanedioic acid	301.202	221.4	C16H30O5				Others			BNKCVLYEVLBHCL-UHFFFAOYSA-N	474007	525070	431977	477018	1.55824e+06	1.47464e+06	1.18637e+06	1.40642e+06	1.23364e+06	1.45282e+06	596182	1.09421e+06
10,11-Dihydro-12R-hydroxy-leukotriene E4	458.253	207.3	C23H39NO6S				Others			FZJOTYMARNGISF-UHFFFAOYSA-N	490764	419403	367527	425898	508291	683940	919291	703840	1.89285e+06	1.31874e+06	1.39884e+07	5.73334e+06
Prostaglandin G2	367.213	257.9	C20H32O6				Others			SGUKUZOVHSFKPH-UHFFFAOYSA-N	373945	494926	401100	423324	2.36247e+06	1.44069e+06	1.36579e+06	1.72298e+06	4.07831e+06	4.98411e+06	2.03634e+06	3.69958e+06
3,4-Dimethyl-5-pentyl-2-furanpentanoic acid	265.181	261.1	C16H26O3				Others			IVHFOCAFZRRFIX-UHFFFAOYSA-N	235667	709747	269493	404969	4.02413e+06	3.34947e+06	2.58195e+06	3.31852e+06	2.86878e+06	2.95501e+06	1.641e+06	2.48826e+06
3-Hydroxytetradecanedioic acid	273.171	213.3	C14H26O5				Others			CEDZIURHISELSQ-UHFFFAOYSA-N	398908	415315	291671	368631	5.22721e+06	3.88704e+06	3.45917e+06	4.19114e+06	433569	907595	245901	529021
13-Tetradecene-1,3-diyne-6,7-diol	221.153	245.3	C14H20O2	HMDB0039539	122855-49-6		Others			WOVGAQBKTGZPTO-UHFFFAOYSA-N	232675	497313	281109	337033	2.80638e+06	2.039e+06	1.94215e+06	2.26251e+06	4.8475e+06	1.16108e+07	3.56861e+06	6.67564e+06
1-Heptadecene-4,6-diyne-3,9-diol	263.2	249.1	C17H26O2	HMDB0038782	77084-19-6		Others			WNSUMUNACHNURC-UHFFFAOYSA-N	137459	524535	317061	326351	2.20576e+06	1.69697e+06	1.36993e+06	1.75755e+06	4.31177e+06	5.63468e+06	1.50588e+06	3.81744e+06
PC(P-19:0)	536.377	306.2	C27H54NO7P				Others			MQPMZOIIFNBSDM-AYICAFKVSA-N	286749	465993	175245	309329	1.28735e+06	1.39938e+06	1.13736e+06	1.2747e+06	5.1821e+06	2.50119e+06	1.86404e+06	3.18244e+06
2-Hydroxylauroylcarnitine	360.273	270.2	C19H37NO5				Others			PBBJEGGNZPXIGJ-UHFFFAOYSA-N	99772.7	527563	136292	254542	2.47727e+06	3.43683e+06	1.83029e+06	2.58146e+06	6.03484e+06	6.56938e+06	1.49795e+06	4.70072e+06
[(Z)-4-[(4-amino-2-methyl-pyrimidin-5-yl)methyl-formyl-amino]-3-benzoylsulfanyl-pent-3-enyl] benzoate	471.148	175.4	C26H26N4O4S		299-88-7	D09200	Others			AZJUFRDUYTYIHV-NKFKGCMQSA-N	39749.9	98568.6	129714	89344	174347	169715	231955	192006	32377.1	83039.4	56506	57307.5
Spinosin C	755.216	191.5	C37H38O17				Others			GIFDFLYIKYFTAD-UHFFFAOYSA-N	0	36193.6	157847	64680.1	1.45828e+07	1.22021e+07	1.53648e+07	1.40499e+07	1.24616e+06	1.36864e+06	1.66313e+06	1.42598e+06
Myricetin 3-[glucosyl-(1->2)-rhamnoside] 7-[rhamnosyl-(1->2)-glucoside]	935.272	180.9	C39H50O26				Others			MDVBIZMWGMCMKQ-UHFFFAOYSA-N	19609.3	0	109344	42984.5	3.31215e+07	3.2564e+07	3.94967e+07	3.50607e+07	5.20523e+07	5.54889e+07	3.02041e+07	4.59151e+07
Cyanidin 3-[6-(4-glucosylcoumaryl)sophoroside] 5-glucoside [M]	1079.3	178.3	C48H56O28				Others			JSIMVXMJRFINRS-UHFFFAOYSA-O	0	0	9843.47	3281.16	1.76122e+07	2.14529e+07	1.7599e+07	1.8888e+07	30560.6	64100	0	31553.6
2-Feruloyl-1,2'-disinapoylgentiobiose	929.267	190.9	C44H50O22				Others			AZUSMVXIHUPOCX-UHFFFAOYSA-N	0	0	0	0	145930	158373	200609	168304	0	0	0	0
Malvidin 3-(6-(4-feruloyl-alpha-rhamnosyl)-beta-glucoside) 5-beta-glucoside [M]	977.292	177.4	C45H52O24				Others			VEUBIJCEGPLGKZ-UHFFFAOYSA-O	0	0	0	0	0	28346.8	0	9448.94	9.89403e+06	1.08695e+07	4.08735e+06	8.28362e+06
Sphingosine	282.278	317.6	C18H37NO2	HMDB0000252	123-78-4	C00319	Fatty acids	Sphingolipids	Sphingoid bases	WWUZIQQURGPMPG-KRWOKUGFSA-N	1.51889e+08	1.47541e+08	1.3039e+08	1.43274e+08	2.24295e+08	1.86747e+08	1.89017e+08	2.0002e+08	2.61633e+08	2.49662e+08	1.71445e+08	2.2758e+08
Soyacerebroside_I	714.549	333.8	C40H75NO9	HMDB0032677	114297-20-0		Fatty acids	Sphingolipids	Neutral glycosphingolipids	HOMYIYLRRDTKAA-UYIJODJPSA-N	7.39512e+07	2.96485e+07	5.00857e+07	5.12285e+07	6.38403e+07	5.13842e+07	1.01279e+08	7.21678e+07	354243	6.24389e+07	8.29986e+07	4.85972e+07
Sulfatide(d18:1/17:0)	792.532	310	C41H79NO11S		1246303-23-0		Fatty acids	Sphingolipids	Acidic glycosphingolipids	GRFIVKNMBYJVFU-SELNIPRWSA-N	1.49303e+07	1.99609e+07	2.05045e+07	1.84652e+07	1.21441e+07	5.85299e+06	1.10833e+07	9.69347e+06	1.41515e+07	1.73442e+07	1.8938e+07	1.68112e+07
Sph(d18:2)	298.273	290.3	C18H35NO2	HMDB0242112	25696-03-1		Fatty acids	Sphingolipids	Sphingoid bases	KWDXKYNWAKMLKK-YQDZIVAPSA-N	1.4484e+07	1.15187e+07	1.54124e+07	1.38051e+07	1.31619e+07	1.54036e+07	1.96904e+07	1.60853e+07	2.77817e+07	2.5542e+07	2.05075e+07	2.46104e+07
Sph(t18:0)	318.299	304.5	C18H39NO3	HMDB0004610	554-62-1	C12144	Fatty acids	Sphingolipids	Sphingoid bases	AERBNCYCJBRYDG-KSZLIROESA-N	6.9206e+06	5.0954e+06	5.29729e+06	5.7711e+06	6.73958e+06	9.35989e+06	1.99412e+07	1.20136e+07	1.57676e+07	1.59601e+07	1.82783e+07	1.66687e+07
12-Oxo-phytodienoic acid	291.197	297.6	C18H28O3	HMDB0301804	85551-10-6	C01226	Fatty acids	Octadecanoids	12-oxophytodienoic acid metabolites	PMTMAFAPLCGXGK-JMTMCXQRSA-N	9.99605e+07	1.76062e+08	1.31905e+08	1.35976e+08	4.88197e+08	4.39186e+08	2.69274e+08	3.98886e+08	7.63571e+08	3.63309e+08	3.61324e+08	4.96068e+08
(10E,12E)-9-hydroxyoctadeca-10,12-dienoic acid	295.228	284.7	C18H32O3		15514-85-9|115185-06-3		Fatty acids	Octadecanoids	Other Octadecanoids	NPDSHTNEKLQQIJ-SIGMCMEVSA-N	9.23084e+07	1.43421e+08	9.39127e+07	1.09881e+08	5.02945e+08	4.31267e+08	3.09585e+08	4.14599e+08	9.3854e+08	1.18532e+09	4.78934e+08	8.67598e+08
13(S)-HODE	295.228	284.7	C18H32O3	HMDB0004667	29623-28-7	C14762	Fatty acids	Octadecanoids	Other Octadecanoids	HNICUWMFWZBIFP-IRQZEAMPSA-N	9.23084e+07	1.43421e+08	9.39127e+07	1.09881e+08	5.02945e+08	4.31267e+08	3.09585e+08	4.14599e+08	9.3854e+08	1.18532e+09	4.78934e+08	8.67598e+08
9-OxoOTrE	293.21	275.2	C18H28O3				Fatty acids	Octadecanoids	Other Octadecanoids	ACHDMUPTZYZIGR-CUHSZNQNSA-N	3.88856e+07	4.2324e+07	5.56021e+07	4.56039e+07	2.59404e+08	2.83129e+08	1.98717e+08	2.47084e+08	4.41414e+08	5.24625e+08	2.61854e+08	4.09297e+08
(Z)-6,9,10-trihydroxyoctadec-7-enoic acid	329.233	244.9	C18H34O5				Fatty acids	Octadecanoids	Other Octadecanoids	KFPLVZLISLBBSJ-YPKPFQOOSA-N	4.61537e+07	4.56752e+07	4.20088e+07	4.46125e+07	2.54634e+08	1.24563e+08	1.0961e+08	1.62936e+08	2.20331e+08	8.54404e+07	4.72283e+08	2.59351e+08
(E)-9,12,13-trihydroxyoctadec-10-enoic acid	329.233	244.9	C18H34O5		29907-56-0|97134-11-7		Fatty acids	Octadecanoids	Other Octadecanoids	MDIUMSLCYIJBQC-BUHFOSPRSA-N	4.61537e+07	4.56752e+07	4.20088e+07	4.46125e+07	2.54634e+08	1.24563e+08	1.0961e+08	1.62936e+08	2.20331e+08	8.54404e+07	4.72283e+08	2.59351e+08
(Z)-5,8,11-trihydroxyoctadec-9-enoic acid	329.233	244.9	C18H34O5				Fatty acids	Octadecanoids	Other Octadecanoids	FITAKYVPWCVTII-QBFSEMIESA-N	4.61537e+07	4.56752e+07	4.20088e+07	4.46125e+07	2.54634e+08	1.24563e+08	1.0961e+08	1.62936e+08	2.20331e+08	8.54404e+07	4.72283e+08	2.59351e+08
(E)-11-hydroxyoctadec-9-enoic acid	297.243	295.6	C18H34O3				Fatty acids	Octadecanoids	Other Octadecanoids	MHBZYZVYSHCDLI-NTCAYCPXSA-N	2.96558e+07	5.16753e+07	5.17753e+07	4.43688e+07	2.03438e+07	1.4222e+07	4.06057e+07	2.50572e+07	5.44652e+07	3.1231e+07	2.13117e+07	3.56693e+07
cis-?9,?10-?Epoxystearic acid	297.243	295.6	C18H34O3	HMDB0247617	24560-98-3	C19418	Fatty acids	Octadecanoids	Other Octadecanoids	IMYZYCNQZDBZBQ-UHFFFAOYSA-N	2.96558e+07	5.16753e+07	5.17753e+07	4.43688e+07	2.03438e+07	1.4222e+07	4.06057e+07	2.50572e+07	5.44652e+07	3.1231e+07	2.13117e+07	3.56693e+07
(E)-6-hydroxyoctadec-4-enoic acid	297.243	295.6	C18H34O3				Fatty acids	Octadecanoids	Other Octadecanoids	SCZSILIHRULXII-NTCAYCPXSA-N	2.96558e+07	5.16753e+07	5.17753e+07	4.43688e+07	2.03438e+07	1.4222e+07	4.06057e+07	2.50572e+07	5.44652e+07	3.1231e+07	2.13117e+07	3.56693e+07
12-Hydroxystearic acid	299.259	297.2	C18H36O3	HMDB0061706	106-14-9		Fatty acids	Octadecanoids	Other Octadecanoids	ULQISTXYYBZJSJ-UHFFFAOYSA-N	1.39319e+07	3.53767e+07	2.66582e+07	2.53223e+07	1.5792e+07	1.25654e+07	2.56169e+07	1.79914e+07	1.83289e+07	1.79456e+07	1.35637e+07	1.66127e+07
FA 18:2+3O	327.218	241.4	C18H32O5				Fatty acids	Octadecanoids	Other Octadecanoids	MKYUCBXUUSZMQB-UHFFFAOYSA-N	1.00482e+07	2.88932e+07	2.95806e+07	2.28407e+07	4.25437e+07	4.03676e+07	5.66105e+07	4.65072e+07	1.13514e+08	6.21655e+07	3.21464e+07	6.92753e+07
8-[3-oxo-2-[(E)-pent-2-enyl]cyclopenten-1-yl]octanoic acid	275.2	257.8	C18H28O3		93633-61-5		Fatty acids	Octadecanoids		RHVWQVSLVMXMBR-XVNBXDOJSA-N	1.00101e+07	1.48479e+07	1.02257e+07	1.16946e+07	6.29755e+07	6.50237e+07	4.28645e+07	5.69546e+07	7.90434e+07	9.21267e+07	5.47368e+07	7.53023e+07
(10E,15Z)-9,12,13-trihydroxyoctadeca-10,15-dienoic acid	351.213	241.7	C18H32O5	HMDB0035919	95341-44-9		Fatty acids	Octadecanoids	Other Octadecanoids	MKYUCBXUUSZMQB-MKZMYESJSA-N	7.17146e+06	1.24288e+07	8.00274e+06	9.20102e+06	2.44192e+07	7.86048e+07	3.64649e+07	4.64963e+07	4.92495e+07	4.56438e+07	5.99828e+07	5.16254e+07
9-HPODE	311.223	284.7	C18H32O4	HMDB0062434	29774-12-7	C14827	Fatty acids	Octadecanoids	Other Octadecanoids	JGUNZIWGNMQSBM-UINYOVNOSA-N	5.21999e+06	9.78039e+06	8.20137e+06	7.73392e+06	3.032e+07	3.73315e+07	2.67514e+07	3.14676e+07	6.13538e+07	1.35509e+08	2.29777e+07	7.32801e+07
(Z)-9,10,11-trihydroxyoctadec-12-enoic acid	329.233	261.4	C18H34O5				Fatty acids	Octadecanoids	Other Octadecanoids	JHGVFGJXFVIYSM-XFXZXTDPSA-N	3.69738e+06	4.42325e+06	3.37284e+06	3.83116e+06	1.30273e+07	1.08944e+07	1.0005e+07	1.13089e+07	1.66379e+06	8.09393e+06	1.03094e+07	6.68903e+06
13(S)-HpODE	311.223	248.4	C18H32O4	HMDB0003871	33964-75-9	C04717	Fatty acids	Octadecanoids	Other Octadecanoids	JDSRHVWSAMTSSN-IRQZEAMPSA-N	1.87623e+06	4.76684e+06	2.95968e+06	3.20092e+06	1.49968e+07	5.11854e+07	3.52291e+07	3.38038e+07	9.15318e+07	9.46869e+07	5.35889e+07	7.99359e+07
(-)-12-hydroxyjasmonic acid	225.113	169.7	C12H18O4				Fatty acids	Octadecanoids	Jasmonic acids	RZGFUGXQKMEMOO-BSANDHCLSA-N	1.41216e+06	1.69852e+06	3.03157e+06	2.04742e+06	8.93934e+06	6.09909e+06	4.89369e+06	6.64404e+06	733496	1.18204e+06	815252	910263
Dihydrojasmonic Acid	211.134	239.3	C12H20O3	HMDB0033601	98674-52-3		Fatty acids	Octadecanoids	Jasmonic acids	PQEYTAGBXNEUQL-UHFFFAOYSA-N	1.41499e+06	1.97823e+06	2.04194e+06	1.81172e+06	2.98306e+06	2.72116e+06	2.37992e+06	2.69471e+06	4.68819e+06	5.13376e+06	3.23725e+06	4.35306e+06
FA 18:5+2O	305.176	243.6	C18H26O4				Fatty acids	Octadecanoids	Other Octadecanoids	PQPRTPXWQQQKJC-UHFFFAOYSA-N	1.10521e+06	3.16047e+06	1.15897e+06	1.80822e+06	1.13697e+07	1.03554e+07	1.02461e+07	1.06571e+07	2.13633e+07	3.90701e+07	1.45015e+07	2.49783e+07
Jasmonic_acid	211.132	266.2	C12H18O3	HMDB0032797	6894-38-8	C08491	Fatty acids	Octadecanoids	Jasmonic acids	ZNJFBWYDHIGLCU-HWKXXFMVSA-N	760506	3.77245e+06	860300	1.79775e+06	4.8896e+06	1.21859e+07	9.02784e+06	8.70111e+06	2.52702e+07	1.6352e+07	1.49372e+07	1.88531e+07
Jasmonic acid	209.118	269.9	C12H18O3				Fatty acids	Octadecanoids	Jasmonic acids	ZNJFBWYDHIGLCU-UHFFFAOYSA-N	297784	685666	571209	518220	2.19251e+06	2.83395e+06	2.89291e+06	2.63979e+06	9.36228e+06	1.91909e+07	4.1332e+06	1.08955e+07
PC(16:0/20:4)	782.567	334.3	C44H80NO8P	HMDB0007982	35418-58-7		Fatty acids	Glycerophospholipids	Glycerophosphocholines	IIZPXYDJLKNOIY-JXPKJXOSSA-N	1.27668e+09	1.50183e+09	1.50689e+09	1.42847e+09	1.23342e+09	1.37749e+09	6.21012e+08	1.07731e+09	913117	1.16265e+09	1.39371e+09	8.52422e+08
PC(36:5)	780.551	307.5	C44H78NO8P	HMDB0007890			Fatty acids	Glycerophospholipids	Glycerophosphocholines	MGUTYWPZCZBAGE-JZDIRDTQSA-N	6.63104e+08	1.15081e+09	9.0907e+08	9.07662e+08	1.18234e+09	1.43354e+09	4.25957e+08	1.01395e+09	604959	6.09926e+08	7.74277e+08	4.61603e+08
PC(34:3)	756.551	337.5	C42H78NO8P	HMDB0007881			Fatty acids	Glycerophospholipids	Glycerophosphocholines	XWHIBISICRMDDW-ZLBNXBDKSA-N	6.91651e+08	6.13898e+08	5.20636e+08	6.08728e+08	7.39077e+08	6.71871e+08	2.41743e+08	5.50897e+08	1.23827e+07	4.26684e+08	4.25456e+08	2.88174e+08
PC(18:1(9Z)/18:1(9Z))	786.598	327.7	C44H84NO8P	HMDB0000593	4235-95-4		Fatty acids	Glycerophospholipids	Glycerophosphocholines	SNKAWJBJQDLSFF-AOMFJDGTSA-N	5.80077e+08	5.1675e+08	2.54686e+08	4.50504e+08	6.39868e+08	5.40667e+08	2.80028e+08	4.86854e+08	5.51e+06	1.3407e+06	4.19231e+07	1.62579e+07
LPC(18:2/0:0)	520.338	287.9	C26H50NO7P	HMDB0010386	22252-07-9	C04100	Fatty acids	Glycerophospholipids	Glycerophosphocholines	SPJFYYJXNPEZDW-FTJOPAKQSA-N	3.29181e+08	5.08362e+08	2.93277e+08	3.7694e+08	1.60707e+09	1.35461e+09	1.09503e+09	1.35224e+09	2.03168e+09	1.9471e+09	5.26807e+08	1.50186e+09
PC(36:3)	784.582	318.1	C44H82NO8P	HMDB0007921			Fatty acids	Glycerophospholipids	Glycerophosphocholines	LMYYUVAVNWPEPG-GXAHKNHCSA-N	9.04407e+07	4.46479e+08	2.04377e+08	2.47099e+08	1.0187e+08	1.27797e+08	5.94403e+08	2.7469e+08	1.35656e+06	1.30099e+06	2.98096e+08	1.00251e+08
PC(37:5)	794.575	321	C45H80NO8P	HMDB0007956			Fatty acids	Glycerophospholipids	Glycerophosphocholines	HRTXZWFRPLOXSH-UJOYSCBBSA-N	2.22825e+08	2.30597e+08	2.82616e+08	2.45346e+08	2.40288e+08	3.52303e+08	1.71353e+08	2.54648e+08	657588	1.72454e+08	1.33247e+08	1.0212e+08
LPC(16:0)	496.338	299.1	C24H50NO7P	HMDB0010382	17364-16-8		Fatty acids	Glycerophospholipids	Glycerophosphocholines	ASWBNKHCZGQVJV-HSZRJFAPSA-N	1.48307e+08	2.23056e+08	1.24666e+08	1.65343e+08	8.10112e+08	6.32314e+08	5.20031e+08	6.54153e+08	4.01471e+08	3.23316e+08	2.71895e+08	3.32227e+08
2-Linoleoyl-1-palmitoyl-sn-glycero-3-phosphoethanolamine	714.51	318.1	C39H74NO8P	HMDB0008928	26662-95-3		Fatty acids	Glycerophospholipids	Glycerophosphoethanolamines	HBZNVZIRJWODIB-NHCUFCNUSA-N	1.31034e+08	1.2629e+08	1.22125e+08	1.26483e+08	9.85973e+07	1.09556e+08	6.02163e+07	8.94565e+07	6.15316e+07	1.63115e+08	7.45038e+07	9.97169e+07
PA(16:0/18:1(9Z))	673.472	354.7	C37H71O8P	HMDB0007859	169437-35-8	C13889	Fatty acids	Glycerophospholipids	Glycerophosphates	OPVZUEPSMJNLOM-QEJMHMKOSA-N	7.58371e+07	3.88242e+07	8.78051e+07	6.74888e+07	7.2071e+07	1.30397e+08	1.25328e+08	1.09265e+08	4.61143e+07	6.05518e+07	9.40086e+07	6.68915e+07
Glycerophosphocholine	258.109	27.4	C8H20NO6P	HMDB0000086	28319-77-9	C00670	Fatty acids	Glycerophospholipids	Glycerophosphocholines	SUHOQUVVVLNYQR-MRVPVSSYSA-N	5.92436e+07	5.24121e+07	6.14744e+07	5.771e+07	1.12176e+08	1.67292e+08	8.08655e+07	1.20111e+08	6.61675e+07	8.86166e+07	4.00641e+07	6.49494e+07
[2-hydroxy-3-[hydroxy-[2-hydroxy-3-[3,4,5-trihydroxy-6-[[3,4,5-trihydroxy-6-(hydroxymethyl)oxan-2-yl]oxymethyl]oxan-2-yl]oxypropoxy]phosphoryl]oxypropyl] 12-methyltetradecanoate	793.374	329.4	C33H63O19P				Fatty acids	Glycerophospholipids		YOBDBZVQMUJKOX-UHFFFAOYSA-N	5.54509e+07	3.301e+07	5.98401e+07	4.94337e+07	4.84293e+07	4.53489e+07	3.99923e+07	4.45902e+07	2.48593e+07	2.94407e+07	3.76916e+07	3.06639e+07
1-Palmitoyllysophosphatidate	393.239	289.6	C19H39O7P	HMDB0007853	22002-85-3	C04036	Fatty acids	Glycerophospholipids	Glycerophosphates	YNDYKPRNFWPPFU-UHFFFAOYSA-N	4.85617e+07	4.18366e+07	5.76669e+07	4.9355e+07	6.3333e+07	6.92174e+07	7.57901e+07	6.94469e+07	5.39118e+07	5.12571e+07	9.75905e+07	6.75865e+07
PC(16:0/18:1(9Z))	760.579	350.4	C42H82NO8P	HMDB0007972		C13875	Fatty acids	Glycerophospholipids	Glycerophosphocholines	WTJKGGKOPKCXLL-RYDYYDTQSA-N	2.36464e+07	3.63879e+07	5.20411e+07	3.73585e+07	1.63427e+07	5.52853e+07	5.86451e+07	4.34243e+07	3.3991e+06	5.23065e+06	2.84463e+07	1.23587e+07
PC(18:0/18:1(9Z))	788.613	345.5	C44H86NO8P	HMDB0008038	56421-10-4		Fatty acids	Glycerophospholipids	Glycerophosphocholines	ATHVAWFAEPLPPQ-VRDBWYNSSA-N	3.55189e+07	1.60729e+07	4.4435e+07	3.20089e+07	1.82819e+07	1.91869e+07	7.81805e+06	1.50956e+07	7.965e+06	8.06085e+06	6.10039e+06	7.37541e+06
LPC(13:0)	452.279	301.2	C21H44NO7P		20559-17-5		Fatty acids	Glycerophospholipids	Glycerophosphocholines	WNRCJJWBAXNAPE-HXUWFJFHSA-N	2.41771e+07	3.62777e+07	2.31736e+07	2.78762e+07	1.25237e+08	1.08761e+08	8.23838e+07	1.05461e+08	7.03827e+07	5.5004e+07	6.8579e+07	6.46553e+07
LPE(16:0)	452.279	301.2	C21H44NO7P	HMDB0011503	53862-35-4		Fatty acids	Glycerophospholipids	Glycerophosphoethanolamines	YVYMBNSKXOXSKW-HXUWFJFHSA-N	2.41771e+07	3.62777e+07	2.31736e+07	2.78762e+07	1.25237e+08	1.08761e+08	8.23838e+07	1.05461e+08	7.03827e+07	5.5004e+07	6.8579e+07	6.46553e+07
PI(16:0/18:1)	835.533	340.3	C43H81O13P	HMDB0009783	50730-13-7	C13888	Fatty acids	Glycerophospholipids	Glycerophosphoinositols	PDLAMJKMOKWLAJ-ZNHRTHKOSA-N	1.19802e+07	3.46666e+07	2.56231e+07	2.409e+07	1.05345e+07	2.46432e+07	3.01061e+07	2.17613e+07	1.8301e+07	3.93572e+07	4.71233e+07	3.49271e+07
[2-Hydroxy-3-[hydroxy-(2,3,4,5,6-pentahydroxycyclohexyl)oxyphosphoryl]oxypropyl] octadeca-9,12-dienoate	595.289	275.9	C27H49O12P				Fatty acids	Glycerophospholipids	Glycerophosphoinositols	SAHCQBPGXQFTRA-UHFFFAOYSA-N	1.3642e+07	2.73559e+07	2.06384e+07	2.05455e+07	8.70086e+07	7.04943e+07	6.27706e+07	7.34245e+07	2.98959e+08	2.68305e+08	9.46791e+07	2.20648e+08
LPE(18:3)	476.276	280.1	C23H42NO7P	HMDB0011508			Fatty acids	Glycerophospholipids	Glycerophosphoethanolamines	QULMFYLWLOKODU-CSLWLMPESA-N	1.99883e+07	2.2299e+07	1.49024e+07	1.90632e+07	5.07966e+07	5.17197e+07	4.42242e+07	4.89135e+07	8.80191e+07	7.92072e+07	3.30923e+07	6.67729e+07
LPC(18:0/0:0)	524.369	314.9	C26H54NO7P	HMDB0010384	19420-57-6		Fatty acids	Glycerophospholipids	Glycerophosphocholines	IHNKQIMGVNPMTC-RUZDIDTESA-N	1.48733e+07	2.48071e+07	1.61239e+07	1.86014e+07	1.01442e+08	7.96786e+07	5.47589e+07	7.86265e+07	1.25506e+08	8.21072e+07	3.81323e+07	8.19151e+07
1-Oleoyl-sn-glycerol 3-phosphate	435.252	291.4	C21H41O7P	HMDB0007855	22556-62-3		Fatty acids	Glycerophospholipids	Glycerophosphates	WRGQSWVCFNIUNZ-KTKRTIGZSA-N	1.65287e+07	1.69687e+07	2.19751e+07	1.84908e+07	2.6613e+07	2.83507e+07	3.70508e+07	3.06715e+07	8.52476e+07	7.14245e+07	7.58199e+07	7.74973e+07
PG(16:0/18:1)	747.518	346.7	C40H77O10P	HMDB0010574	268550-95-4	C13883	Fatty acids	Glycerophospholipids	Glycerophosphoglycerols	PAZGBAOHGQRCBP-HGWHEPCSSA-N	9.5606e+06	2.38775e+07	1.62092e+07	1.65491e+07	9.81628e+07	7.23606e+07	9.00373e+07	8.68536e+07	3.84092e+07	5.10751e+07	2.38368e+07	3.77737e+07
LPA(18:0)	437.268	301.4	C21H43O7P	HMDB0007854	325465-92-7		Fatty acids	Glycerophospholipids	Glycerophosphates	LAYXSTYJRSVXIH-HXUWFJFHSA-N	1.49424e+07	1.37106e+07	1.87683e+07	1.58071e+07	2.74618e+07	2.99912e+07	2.83212e+07	2.85914e+07	1.93014e+07	1.8417e+07	3.56278e+07	2.44487e+07
[3-[2,3-dihydroxypropoxy(hydroxy)phosphoryl]oxy-2-hydroxypropyl] 14-methylpentadecanoate	483.273	285.9	C22H45O9P				Fatty acids	Glycerophospholipids	Glycerophosphoglycerols	VJBFQKCFAQJCQF-UHFFFAOYSA-N	8.88428e+06	1.78966e+07	9.80607e+06	1.21956e+07	1.21807e+08	9.26383e+07	6.71451e+07	9.38635e+07	1.66587e+08	1.69036e+08	4.15069e+07	1.2571e+08
1,2-Dipalmitoyl-sn-glycero-3-phosphate	647.466	331.4	C35H69O8P	HMDB0000674	7091-44-3	C00416	Fatty acids	Glycerophospholipids	Glycerophosphates	PORPENFLTBBHSG-MGBGTMOVSA-N	1.13422e+07	1.00176e+07	1.3768e+07	1.17093e+07	9.53569e+06	1.46162e+07	1.17133e+07	1.19551e+07	6.98985e+06	9.71751e+06	9.26825e+06	8.65853e+06
PS(18:0/18:2)	786.527	326.1	C42H78NO10P	HMDB0012380	322647-11-0		Fatty acids	Glycerophospholipids	Glycerophosphoserines	AGTPCXBHIGMTEU-NREGDSCDSA-N	1.17214e+07	4.09196e+06	1.36529e+07	9.82209e+06	2.09106e+07	7.54483e+06	1.14647e+07	1.33067e+07	6.12832e+06	3.28668e+06	8.95731e+06	6.1241e+06
PC(35:3)	770.572	344.2	C43H80NO8P	HMDB0007947			Fatty acids	Glycerophospholipids	Glycerophosphocholines	HPSXRQYORYXLNT-WPCOGVEASA-N	9.94298e+06	7.40936e+06	1.03662e+07	9.2395e+06	1.16111e+07	1.08491e+07	5.81425e+06	9.4248e+06	303242	2.94778e+06	3.87999e+06	2.377e+06
PC(14:0/16:0)	706.535	305.3	C38H76NO8P	HMDB0007869	69525-80-0		Fatty acids	Glycerophospholipids	Glycerophosphocholines	RFVFQQWKPSOBED-PSXMRANNSA-N	1.02249e+07	8.05878e+06	8.5459e+06	8.9432e+06	4.39333e+06	1.51051e+07	6.90111e+06	8.79984e+06	1.42768e+06	1.00077e+07	6.8577e+06	6.09771e+06
PC(37:3)	798.604	329.6	C45H84NO8P				Fatty acids	Glycerophospholipids	Glycerophosphocholines	HYGQCEKTOFDLOO-OXKHLINPSA-N	8.13959e+06	5.54774e+06	8.72002e+06	7.46912e+06	1.54531e+07	1.32323e+07	1.19605e+07	1.35487e+07	1.12728e+07	2.16593e+07	5.86662e+06	1.29329e+07
PC(18:0/14:0)	716.551	305.3	C40H80NO8P	HMDB0008031	20664-02-2		Fatty acids	Glycerophospholipids	Glycerophosphocholines	MZWGYEJOZNRLQE-KXQOOQHDSA-N	6.86306e+06	6.99774e+06	7.41291e+06	7.09124e+06	7.21864e+06	5.92845e+06	6.84379e+06	6.66363e+06	7.84681e+06	7.27027e+06	6.549e+06	7.22203e+06
PC(P-18:0/18:1(9Z))	772.614	333.4	C44H86NO7P	HMDB0011243	799268-63-6		Fatty acids	Glycerophospholipids	Glycerophosphocholines	DSWOVBIRJNAJAF-NVJOKYTBSA-N	2.09365e+06	9.82306e+06	8.91247e+06	6.94306e+06	5.2467e+06	3.67751e+06	7.11119e+06	5.34514e+06	1.42275e+07	6.58415e+06	8.38478e+06	9.73216e+06
LPE(18:1(9Z)/0:0)	478.294	301.5	C23H46NO7P	HMDB0011506	89576-29-4		Fatty acids	Glycerophospholipids	Glycerophosphoethanolamines	PYVRVRFVLRNJLY-MZMPXXGTSA-N	2.00643e+06	3.27811e+06	7.12185e+06	4.13546e+06	4.72804e+06	4.9817e+06	4.90757e+06	4.87244e+06	2.88013e+07	1.70653e+07	1.48534e+07	2.024e+07
PC(16:0/18:0)	744.582	320.7	C42H84NO8P	HMDB0007970	59403-51-9		Fatty acids	Glycerophospholipids	Glycerophosphocholines	PZNPLUBHRSSFHT-RRHRGVEJSA-N	1.89434e+06	4.43564e+06	5.42533e+06	3.91843e+06	3.76457e+06	2.56038e+06	4.42055e+06	3.58184e+06	6.7497e+06	3.45513e+06	4.0023e+06	4.73571e+06
LPC(17:0/0:0)	510.354	306.2	C25H52NO7P	HMDB0012108	50930-23-9		Fatty acids	Glycerophospholipids	Glycerophosphocholines	SRRQPVVYXBTRQK-XMMPIXPASA-N	3.7496e+06	3.36252e+06	2.24892e+06	3.12035e+06	9.58558e+06	9.48756e+06	5.87853e+06	8.31722e+06	6.89749e+06	4.53698e+06	4.21323e+06	5.2159e+06
LPC(15:0)	482.323	290.6	C23H48NO7P	HMDB0010381	108273-89-8		Fatty acids	Glycerophospholipids	Glycerophosphocholines	RJZVWDTYEWCUAR-JOCHJYFZSA-N	2.53384e+06	2.95351e+06	1.86077e+06	2.44937e+06	6.86581e+06	5.04518e+06	4.3997e+06	5.4369e+06	3.54881e+06	3.49314e+06	2.92526e+06	3.3224e+06
1-Myristoyl-sn-glycero-3-phosphocholine (LPC(14:0/0:0))	468.307	281.8	C22H46NO7P	HMDB0010379	20559-16-4		Fatty acids	Glycerophospholipids	Glycerophosphocholines	VXUOFDJKYGDUJI-OAQYLSRUSA-N	1.39467e+06	2.20407e+06	1.468e+06	1.68892e+06	1.93243e+07	1.46183e+07	1.30435e+07	1.5662e+07	7.50342e+06	6.9398e+06	3.61864e+06	6.02062e+06
LPC(20:0)	552.401	330.5	C28H58NO7P	HMDB0010390	108341-80-6		Fatty acids	Glycerophospholipids	Glycerophosphocholines	UATOAILWGVYRQS-HHHXNRCGSA-N	800459	1.80681e+06	1.47266e+06	1.35998e+06	5.06205e+06	4.08141e+06	4.00628e+06	4.38324e+06	6.88572e+06	5.21267e+06	3.73414e+06	5.27751e+06
[3-[ethoxy(hydroxy)phosphoryl]oxy-2-hydroxy-propyl] (9Z,12Z)-octadeca-9,12-dienoate	461.268	289.4	C23H43O7P				Fatty acids	Glycerophospholipids	Glycerophosphoethanolamines	RRBISTZDGPMZFF-MURFETPASA-N	440300	714477	662746	605841	2.29703e+07	7.67289e+06	1.10249e+07	1.38894e+07	1.09881e+06	2.15958e+06	689611	1.316e+06
[(2S)-2-hydroxy-3-[hydroxy-[(2R,3R,5S,6R)-2,3,4,5,6-pentahydroxycyclohexyl]oxyphosphoryl]oxypropyl] (Z)-octadec-12-enoate	597.305	285.1	C27H51O12P				Fatty acids	Glycerophospholipids	Glycerophosphoinositols	OMTZYPPXGQVBFG-KMAZUYDGSA-N	151819	526547	498542	392303	2.27667e+06	2.10438e+06	2.26493e+06	2.21533e+06	1.1285e+07	8.46273e+06	4.59887e+06	8.11552e+06
Hexaethylene glycol	283.174	53	C12H26O7	HMDB0061822	2615-15-8		Fatty acids	Glycerolipids	Monoacylglycerols	IIRDTKBZINWQAW-UHFFFAOYSA-N	1.63697e+08	2.08364e+08	2.14731e+08	1.95597e+08	3.0795e+08	1.90229e+08	2.44298e+08	2.47493e+08	2.77336e+08	2.73375e+08	2.39182e+08	2.63298e+08
Nonaethylene glycol	415.253	158.3	C18H38O10		3386-18-3		Fatty acids	Glycerolipids	Monoacylglycerols	YZUUTMGDONTGTN-UHFFFAOYSA-N	5.34222e+07	6.2469e+07	6.60023e+07	6.06312e+07	8.25745e+07	5.50958e+07	7.66925e+07	7.14543e+07	7.77494e+07	8.3154e+07	7.4821e+07	7.85748e+07
MG(18:2)	355.283	290.5	C21H38O4				Fatty acids	Glycerolipids	Monoacylglycerols	ZJFLBJZBACMLBL-MLSIJCRPSA-N	2.17042e+07	2.95285e+07	2.09124e+07	2.40484e+07	2.91927e+07	1.965e+07	2.94816e+07	2.61081e+07	4.0642e+07	2.61516e+07	2.84953e+07	3.1763e+07
DG(18:2(9Z,12Z)/18:2(9Z,12Z)/0:0)	617.512	342.2	C39H68O5	HMDB0007248		C00165	Fatty acids	Glycerolipids	Diacylglycerols	MQGBAQLIFKSMEM-ZHARMHCNSA-N	2.27653e+07	1.51813e+07	2.14711e+07	1.98059e+07	2.04014e+07	2.15466e+07	2.32954e+07	2.17478e+07	50966.6	1.08567e+07	1.32651e+07	8.05758e+06
2,3-dihydroxypropyl hexadecanoate [IIN-based on	313.273	288.9	C19H38O4	HMDB0245964			Fatty acids	Glycerolipids	Monoacylglycerols	QHZLMUACJMDIAE-UHFFFAOYSA-N	1.19405e+07	1.96796e+07	1.42715e+07	1.52972e+07	3.97114e+07	3.49405e+07	4.14444e+07	3.86988e+07	4.36322e+07	4.39554e+07	3.71313e+07	4.1573e+07
1-OLEOYL-RAC-GLYCEROL	357.299	289.3	C21H40O4				Fatty acids	Glycerolipids	Monoacylglycerols	RZRNAYUHWVFMIP-KTKRTIGZSA-N	6.47331e+06	2.76691e+06	5.43934e+06	4.89319e+06	3.66059e+06	2.44608e+06	1.37482e+06	2.49383e+06	4.38979e+06	2.82991e+06	5.0755e+06	4.0984e+06
[(2S)-2-hydroxy-3-[(2R,3R,4S,5R,6R)-3,4,5-trihydroxy-6-[[(2S,3R,4S,5R,6R)-3,4,5-trihydroxy-6-(hydroxymethyl)tetrahydropyran-2-yl]oxymethyl]tetrahydropyran-2-yl]oxy-propyl] (9Z,12Z)-octadeca-9,12-dienoate	677.375	287	C33H58O14		88168-90-5		Fatty acids	Glycerolipids	Glycosylmonoacylglycerols	UHISGSDYAIIBMO-UMLSMIIMSA-N	880009	2.18887e+06	1.35478e+06	1.47455e+06	4.93088e+06	4.66969e+06	3.77375e+06	4.45811e+06	1.13104e+07	7.72935e+06	8.88913e+06	9.30963e+06
GLYCEROL-MYRISTATE	325.236	269.4	C17H34O4	HMDB0304951			Fatty acids	Glycerolipids	Monoacylglycerols	DCBSHORRWZKAKO-UHFFFAOYSA-N	980958	1.48902e+06	1.59155e+06	1.35384e+06	3.24909e+06	3.4768e+06	2.42935e+06	3.05175e+06	5.19578e+06	2.97303e+06	2.05945e+06	3.40942e+06
[(2S)-2-hydroxy-3-[(2R,3R,4S,5R,6R)-3,4,5-trihydroxy-6-[[(2S,3R,4S,5R,6R)-3,4,5-trihydroxy-6-(hydroxymethyl)tetrahydropyran-2-yl]oxymethyl]tetrahydropyran-2-yl]oxy-propyl] (9Z,12Z,15Z)-octadeca-9,12,15-trienoate	675.359	276.9	C33H56O14		145937-22-0		Fatty acids	Glycerolipids	Glycosylmonoacylglycerols	MPSGDHOYFIUPSO-MDAKJLGTSA-N	897142	1.02436e+06	1.00487e+06	975459	5.44645e+06	4.37826e+06	2.94266e+06	4.25579e+06	4.80348e+06	4.08042e+06	2.41675e+06	3.76688e+06
Methyl pentadecanoate	255.233	328.6	C16H32O2				Fatty acids	Fatty esters	Wax monoesters	XIUXKAZJZFLLDQ-UHFFFAOYSA-N	2.43596e+08	5.408e+08	4.13662e+08	3.99353e+08	3.64374e+08	3.21877e+08	3.72802e+08	3.53018e+08	7.01079e+08	7.17885e+08	4.76928e+08	6.31964e+08
Acetylcholine	146.117	27.9	C7H16NO2	HMDB0000895	51-84-3	C01996	Fatty acids	Fatty esters	Wax monoesters	OIPILFWXSMYKGL-UHFFFAOYSA-N	2.04953e+08	4.30757e+07	7.57269e+07	1.07918e+08	1.76406e+07	1.49842e+07	8.83047e+06	1.38184e+07	2.6822e+06	3.1442e+06	6.36146e+06	4.06262e+06
hexyl hexanoate	199.17	298.5	C12H24O2		6378-65-0		Fatty acids	Fatty esters	Wax monoesters	NCDCLPBOMHPFCV-UHFFFAOYSA-N	6.58393e+07	1.13128e+08	1.3283e+08	1.03933e+08	5.7983e+07	4.32715e+07	7.80818e+07	5.97788e+07	1.02258e+08	7.4107e+07	6.71539e+07	8.11731e+07
ethyl octanoate	171.139	279.5	C10H20O2		106-32-1	C12292	Fatty acids	Fatty esters	Wax monoesters	YYZUSRORWSJGET-UHFFFAOYSA-N	1.21082e+07	1.34013e+07	1.39164e+07	1.31419e+07	1.12477e+07	9.75175e+06	1.21001e+07	1.10332e+07	1.17745e+07	1.05918e+07	1.18159e+07	1.13941e+07
tributyl 2-acetoxypropane-1,2,3-tricarboxylate	403.231	289	C20H34O8		77-90-7		Fatty acids	Fatty esters	Wax monoesters	QZCLKYGREBVARF-UHFFFAOYSA-N	2.86337e+06	4.47518e+06	771985	2.70351e+06	1.58103e+06	1.43435e+06	1.65359e+06	1.55632e+06	1.22776e+06	640198	8.66937e+06	3.51244e+06
Palmitamide	256.263	315.6	C16H33NO	HMDB0012273	629-54-9		Fatty acids	Fatty amides	Primary amides	HSEMFIZWXHQJAE-UHFFFAOYSA-N	5.24115e+07	6.79635e+07	6.14896e+07	6.06215e+07	6.221e+07	4.96227e+07	5.54075e+07	5.57467e+07	1.04455e+08	1.0192e+08	4.71341e+07	8.45029e+07
Stearamide	284.294	330	C18H37NO	HMDB0034146	124-26-5	C13846	Fatty acids	Fatty amides	Primary amides	LYRFLYHAGKPMFH-UHFFFAOYSA-N	4.88719e+07	5.42069e+07	5.6153e+07	5.30773e+07	4.60359e+07	3.54032e+07	4.61247e+07	4.25212e+07	7.74256e+07	6.65554e+07	4.49092e+07	6.29634e+07
N-Hexadecanoylpyrrolidine	310.309	330.5	C20H39NO	HMDB0032740	70974-48-0		Fatty acids	Fatty amides	N-acyl amines	ULDNZNZTSYZQKK-UHFFFAOYSA-N	3.77389e+07	3.54348e+07	3.61149e+07	3.64296e+07	4.9698e+07	2.73935e+07	3.57923e+07	3.76279e+07	5.3309e+07	4.35446e+07	3.35228e+07	4.34588e+07
Linoleamide	280.262	306.2	C18H33NO	HMDB0062656	3072-13-7		Fatty acids	Fatty amides	Primary amides	SFIHQZFZMWZOJV-HZJYTTRNSA-N	3.61971e+07	4.1356e+07	2.72011e+07	3.49181e+07	4.42636e+07	5.4276e+07	4.4244e+07	4.75945e+07	5.23754e+07	5.28774e+07	4.65162e+07	5.05897e+07
Arachidoyl Ethanolamide	356.351	319.7	C22H45NO2	HMDB0248559	94421-69-9		Fatty acids	Fatty amides	N-acyl ethanolamines (endocannabinoids)	AUJVQJHODMISJP-UHFFFAOYSA-N	1.83521e+07	2.70499e+07	2.25311e+07	2.26444e+07	1.58116e+07	1.33355e+07	1.60586e+07	1.50685e+07	3.72478e+07	3.20067e+07	2.57966e+07	3.16837e+07
N-Lauroylglycine	256.192	274	C14H27NO3	HMDB0013272	7596-88-5		Fatty acids	Fatty amides	N-acyl amines	JWGGSJFIGIGFSQ-UHFFFAOYSA-N	6.83518e+06	3.33219e+07	1.40893e+07	1.80821e+07	8.97386e+06	5.36904e+06	2.0784e+07	1.1709e+07	2.65913e+07	2.57132e+07	1.14801e+07	2.12616e+07
2,4,12-Octadecatrienoic_acid_isobutylamide	334.309	324	C22H39NO	HMDB0032033	151391-69-4		Fatty acids	Fatty amides	N-acyl amines	PCWWIOUZYOPZHT-VBUSEHTESA-N	1.0129e+07	1.15602e+07	1.10838e+07	1.09243e+07	1.55386e+07	8.52438e+06	9.37214e+06	1.1145e+07	1.99993e+07	1.78951e+07	1.05137e+07	1.6136e+07
Pipericine	336.325	315.1	C22H41NO	HMDB0031678			Fatty acids	Fatty amides	N-acyl amines	QQCGKIZHTJLRNN-JUJVUSMPSA-N	5.61084e+06	3.53932e+06	3.21925e+06	4.12314e+06	8.5212e+06	4.7827e+06	5.39175e+06	6.23188e+06	8.55622e+06	7.80957e+06	5.78648e+06	7.38409e+06
Erucamide	338.341	318.2	C22H43NO	HMDB0244507	112-84-5		Fatty acids	Fatty amides	Primary amides	UAUDZVJPLUQNMU-KTKRTIGZSA-N	3.50779e+06	4.95773e+06	3.04814e+06	3.83789e+06	4.59446e+06	4.03806e+06	2.92235e+06	3.85163e+06	630167	2.04613e+07	1.75181e+07	1.28699e+07
Lauric diethanolamide	288.252	274.1	C16H33NO3	HMDB0032358	120-40-1		Fatty acids	Fatty amides	N-acyl ethanolamines (endocannabinoids)	AOMUHOFOVNGZAN-UHFFFAOYSA-N	3.54826e+06	3.64064e+06	3.66692e+06	3.61861e+06	3.21757e+06	5.08058e+06	3.64126e+06	3.9798e+06	3.34108e+06	3.10123e+06	3.11382e+06	3.18538e+06
NAE(18:2)	324.289	303.6	C20H37NO2	HMDB0012252	68171-52-8		Fatty acids	Fatty amides	N-acyl ethanolamines (endocannabinoids)	KQXDGUVSAAQARU-HZJYTTRNSA-N	716279	1.19847e+06	2.2297e+06	1.38148e+06	6.93096e+06	4.4188e+06	4.55513e+06	5.30163e+06	6.36499e+06	7.08e+06	5.62305e+06	6.35601e+06
NAE(16:0)	300.289	312.4	C18H37NO2	HMDB0002100	544-31-0	C16512	Fatty acids	Fatty amides	N-acyl ethanolamines (endocannabinoids)	HXYVTAGFYLMHSO-UHFFFAOYSA-N	1.03068e+06	1.33251e+06	1.08309e+06	1.14876e+06	2.51375e+06	2.35306e+06	2.87978e+06	2.5822e+06	4.16738e+06	3.37511e+06	2.14236e+06	3.22828e+06
NAE(18:3(9Z,12Z,15Z))	322.273	293.5	C20H35NO2	HMDB0013624	57086-93-8		Fatty acids	Fatty amides	N-acyl ethanolamines (endocannabinoids)	HBJXRRXWHSHZPU-PDBXOOCHSA-N	767442	1.1181e+06	1.4094e+06	1.09831e+06	4.88829e+06	3.21064e+06	3.68739e+06	3.92877e+06	3.35831e+06	3.49619e+06	2.8762e+06	3.24357e+06
NAE(18:3(6Z,9Z,12Z))	322.273	293.5	C20H35NO2	HMDB0013624	150314-37-7		Fatty acids	Fatty amides	N-acyl ethanolamines (endocannabinoids)	KRDUNUMTOBLEPM-QNEBEIHSSA-N	767442	1.1181e+06	1.4094e+06	1.09831e+06	4.88829e+06	3.21064e+06	3.68739e+06	3.92877e+06	3.35831e+06	3.49619e+06	2.8762e+06	3.24357e+06
Diacetyl	87.0438	27.4	C4H6O2	HMDB0003407	431-03-8	C00741	Fatty acids	Fatty acyls	Oxygenated hydrocarbons	QSJXEFYPDANLFS-UHFFFAOYSA-N	2.54566e+08	3.41909e+08	2.50671e+08	2.82382e+08	4.98054e+08	5.5594e+08	3.67449e+08	4.73814e+08	2.06771e+08	2.15486e+08	2.23199e+08	2.15152e+08
SUCCINATE SEMIALDEHYDE	101.024	29	C4H6O3	HMDB0001259	692-29-5	C00232	Fatty acids	Fatty acyls	Fatty aldehydes	UIUJIQZEACWQSV-UHFFFAOYSA-N	8.76908e+07	1.32411e+06	8.5115e+07	5.80433e+07	1.99494e+08	1.87226e+08	8.93907e+07	1.58704e+08	5.8336e+07	416452	9.29579e+07	5.05701e+07
Lauramine oxide	230.247	259	C14H31NO		1643-20-5		Fatty acids	Fatty acyls	Hydrocarbons	SYELZBGXAIXKHU-UHFFFAOYSA-N	4.27889e+07	3.99805e+07	5.04782e+07	4.44158e+07	3.99596e+07	4.13647e+07	4.18117e+07	4.10453e+07	4.57993e+07	4.19846e+07	4.64788e+07	4.47542e+07
Pyruvaldehyde	71.0137	26	C3H4O2	HMDB0001167	78-98-8	C00546	Fatty acids	Fatty acyls	Fatty aldehydes	AIJULSRZWUXGPQ-UHFFFAOYSA-N	2.37728e+07	3.18335e+07	3.93197e+07	3.1642e+07	4.01199e+07	5.11905e+07	4.03752e+07	4.38952e+07	1.02654e+07	1.69652e+07	2.74535e+07	1.8228e+07
8,10-Octadecadiynoic_acid	277.215	265.5	C18H28O2				Fatty acids	Fatty acyls	Hydrocarbons	JRBUVHZXBJFVBZ-UHFFFAOYSA-N	1.08716e+07	3.86847e+07	1.40927e+07	2.12163e+07	1.40111e+08	1.37799e+08	9.26649e+07	1.23525e+08	1.69202e+08	2.93626e+08	8.20589e+07	1.81629e+08
[(4E,6E,12E)-3-acetoxytetradeca-4,6,12-trien-8,10-diynyl] acetate	301.14	279.7	C18H20O4		29576-66-7		Fatty acids	Fatty acyls	Fatty alcohols	PGHCYQUSYHWJAI-NOPLWHKLSA-N	5.63554e+06	5.40727e+06	5.0729e+06	5.3719e+06	5.66424e+06	5.11053e+06	5.61115e+06	5.46197e+06	6.06182e+06	5.19948e+06	5.5967e+06	5.61933e+06
8Z,11Z,14Z-heptadecatrienal	249.22	285.5	C17H28O				Fatty acids	Fatty acyls	Fatty aldehydes	NIPNNUONNZABRE-PDBXOOCHSA-N	2.21502e+06	5.28731e+06	5.73499e+06	4.41244e+06	1.12193e+07	1.13212e+07	1.01143e+07	1.08849e+07	2.14072e+07	2.64951e+07	1.15432e+07	1.98152e+07
2,4-dihydroxyheptadec-16-ynyl acetate	309.241	279.4	C19H34O4		24607-06-5		Fatty acids	Fatty acyls	Fatty alcohols	JAKAZHIACKJNNB-UHFFFAOYSA-N	2.62798e+06	6.31413e+06	2.72696e+06	3.88969e+06	2.53487e+07	4.05519e+07	1.80282e+07	2.79763e+07	4.55105e+07	5.70116e+07	1.13111e+07	3.79444e+07
1-(2,3-dihydroxypropyl)tetradec-13-ynyl acetate	309.241	279.4	C19H34O4		28884-46-0		Fatty acids	Fatty acyls	Fatty alcohols	FHGZOCAZNHYWAL-UHFFFAOYSA-N	2.62798e+06	6.31413e+06	2.72696e+06	3.88969e+06	2.53487e+07	4.05519e+07	1.80282e+07	2.79763e+07	4.55105e+07	5.70116e+07	1.13111e+07	3.79444e+07
1-hydroxy-3-oxo-tetradecane-1-sulfonic acid	307.159	262.2	C14H28O5S		741216-72-8		Fatty acids	Fatty acyls		JXCIHLUSRQSSRY-UHFFFAOYSA-N	2.81688e+06	5.61572e+06	2.96745e+06	3.80002e+06	2.3331e+07	102396	786788	8.0734e+06	139478	660024	4.90181e+07	1.66059e+07
Panaxynol	267.17	50.6	C17H24O	HMDB0039588	81203-57-8	C17447	Fatty acids	Fatty acyls	Hydrocarbons	UGJAEDFOKNAMQD-ZHACJKMWSA-N	754435	2.4863e+06	5.5587e+06	2.93314e+06	3.37552e+07	3.77999e+07	7.95557e+07	5.03703e+07	1.03295e+07	5.24584e+06	4.72411e+06	6.76649e+06
9Z,12Z-Octadecadienal	265.252	317.4	C18H32O				Fatty acids	Fatty acyls	Fatty aldehydes	HXLZULGRVFOIDK-HZJYTTRNSA-N	2.9682e+06	2.97774e+06	2.61684e+06	2.85426e+06	4.44765e+06	3.54252e+06	3.88493e+06	3.95837e+06	5.41902e+06	5.21397e+06	3.41509e+06	4.68269e+06
2,4-dihydroxyheptadec-16-enyl acetate	351.252	253.6	C19H36O4	HMDB0031043	24607-09-8		Fatty acids	Fatty acyls	Fatty alcohols	NLBYRERHXBTBBR-UHFFFAOYSA-N	662005	1.28551e+06	942067	963195	5.42114e+06	4.72231e+06	3.76221e+06	4.63522e+06	3.27316e+06	4.21196e+06	2.74883e+06	3.41132e+06
4-methylene-2-octyl-5-oxotetrahydrofuran-3-carboxyllate	253.144	241.4	C14H22O4	HMDB0249518	218137-86-1		Fatty acids	Fatty acyls	Paraconic acids and derivatives	VCWLZDVWHQVAJU-UHFFFAOYSA-N	875597	805149	1.04792e+06	909555	1.31572e+06	2.12282e+06	1.46616e+06	1.6349e+06	1.08215e+07	7.85905e+06	3.41061e+06	7.36371e+06
(E)-2,7-dimethyl-8-[(2R,3R,4S,5S,6R)-3,4,5-trihydroxy-6-(hydroxymethyl)oxan-2-yl]oxydec-4-enedioic acid	405.177	190.5	C18H30O10				Fatty acids	Fatty acyl glycosides		QPCDZZMPXNUVCK-CJXBJLFHSA-N	1.18687e+07	9.39879e+06	1.23575e+07	1.12083e+07	4.46092e+06	3.5973e+06	3.64128e+06	3.89983e+06	4.54881e+06	4.09428e+06	3.26748e+06	3.97019e+06
2-[(1R,2R)-3-oxo-2-[(Z)-5-[3,4,5-trihydroxy-6-(hydroxymethyl)tetrahydropyran-2-yl]oxypent-2-enyl]cyclopentyl]acetic acid	387.166	160.8	C18H28O9		124649-25-8		Fatty acids	Fatty acyl glycosides	Fatty acyl glycosides of mono- and disaccharides	JFDNMLUPLXZXGV-YAYCWVCRSA-N	4.41996e+06	4.37462e+06	6.25834e+06	5.01764e+06	8.5895e+06	6.4577e+06	7.77451e+06	7.60724e+06	3.52735e+06	3.20495e+06	5.67515e+06	4.13582e+06
8:1+2O fatty acyl hexoside	321.156	175.5	C14H26O8	HMDB0031694			Fatty acids	Fatty acyl glycosides	Fatty acyl glycosides of mono- and disaccharides	YUPCLHHTUNDMAN-UHFFFAOYSA-N	3.6059e+06	2.58885e+06	6.24011e+06	4.14496e+06	4.9971e+06	3.32727e+06	3.56716e+06	3.96384e+06	4.78083e+06	4.89597e+06	2.99243e+06	4.22308e+06
(E)-3-hydroxy-4,9-dimethyl-10-[(2R,3R,4S,5S,6R)-3,4,5-trihydroxy-6-(hydroxymethyl)oxan-2-yl]oxydodec-6-enedioic acid	449.203	184.8	C20H34O11				Fatty acids	Fatty acyl glycosides		JGIWYJYSHJFESD-FDAPUBOJSA-N	4.24031e+06	2.99116e+06	4.89835e+06	4.04327e+06	3.52274e+06	2.81841e+06	2.69718e+06	3.01278e+06	8.14241e+06	7.66004e+06	4.57357e+06	6.79201e+06
13-oxo-7-[3,4,5-trihydroxy-6-(methoxymethyl)tetrahydropyran-2-yl]oxy-tetradecanoic acid	433.245	227.5	C21H38O9				Fatty acids	Fatty acyl glycosides	Fatty acyl glycosides of mono- and disaccharides	IBDPEULNUMJDEE-UHFFFAOYSA-N	1.44233e+06	549443	3.48366e+06	1.82515e+06	1.77577e+06	1.30069e+06	1.06109e+06	1.37918e+06	140703	126716	404421	223947
(R)-1-O-[b-D-Glucopyranosyl-(1-.6)-b-D-glucopyranoside]-1,3-octanediol	471.247	282.5	C20H38O12	HMDB0032799			Fatty acids	Fatty acyl glycosides	Fatty acyl glycosides of mono- and disaccharides	ODOJEOFQPWTDSS-UHFFFAOYSA-N	870279	1.28682e+06	1.22562e+06	1.12757e+06	6.4893e+06	6.96091e+06	6.77619e+06	6.74213e+06	9.03987e+06	7.8681e+06	3.65281e+06	6.85359e+06
Isocitric acid	191.02	26.7	C6H8O7	HMDB0000193	320-77-4	C00311	Fatty acids	Fatty Acids and Conjugates	Dicarboxylic acids	ODBLHEXUDAPZAU-UHFFFAOYSA-N	4.64832e+09	4.07193e+09	3.00623e+09	3.90883e+09	1.90427e+09	2.06147e+09	1.81269e+09	1.92614e+09	1.98032e+09	3.00051e+09	2.58475e+09	2.52186e+09
Citric acid	191.02	26.7	C6H8O7	HMDB0000094	77-92-9	C00158	Fatty acids	Fatty Acids and Conjugates	Hydroxy fatty acids	KRKNYBCHXYNGOX-UHFFFAOYSA-N	4.64832e+09	4.07193e+09	3.00623e+09	3.90883e+09	1.90427e+09	2.06147e+09	1.81269e+09	1.92614e+09	1.98032e+09	3.00051e+09	2.58475e+09	2.52186e+09
Malic acid	133.014	26	C4H6O5	HMDB0000744	6915-15-7	C00149	Fatty acids	Fatty Acids and Conjugates	Dicarboxylic acids	BJEPYKJPYRNKOW-UHFFFAOYSA-N	2.10665e+09	2.43019e+09	2.57918e+09	2.372e+09	1.77356e+09	1.77573e+09	1.66208e+09	1.73712e+09	6.80949e+08	1.30574e+09	1.62503e+09	1.20391e+09
gamma-Linolenic acid	277.217	309.4	C18H30O2	HMDB0003073	506-26-3	C06426	Fatty acids	Fatty Acids and Conjugates	Unsaturated fatty acids	VZCCETWTMQHEPK-QNEBEIHSSA-N	1.39809e+09	1.5609e+09	1.86386e+09	1.60762e+09	4.99364e+09	4.10561e+09	3.56592e+09	4.22173e+09	4.53145e+09	4.38027e+09	3.90109e+09	4.27094e+09
alpha-Linolenic acid	277.217	309.4	C18H30O2	HMDB0001388	463-40-1	C06427	Fatty acids	Fatty Acids and Conjugates	Unsaturated fatty acids	DTOSIQBPPRVQHS-PDBXOOCHSA-N	1.39809e+09	1.5609e+09	1.86386e+09	1.60762e+09	4.99364e+09	4.10561e+09	3.56592e+09	4.22173e+09	4.53145e+09	4.38027e+09	3.90109e+09	4.27094e+09
Linoleic acid	279.233	319	C18H32O2	HMDB0000673	60-33-3	C01595	Fatty acids	Fatty Acids and Conjugates	Unsaturated fatty acids	OYHQOLUKZRVURQ-HZJYTTRNSA-N	1.1618e+09	1.78724e+09	1.76852e+09	1.57252e+09	3.45245e+09	2.83146e+09	2.90244e+09	3.06212e+09	3.82858e+09	3.87525e+09	3.28172e+09	3.66185e+09
FA 18:2+O	293.212	306.2	C18H30O3				Fatty acids	Fatty Acids and Conjugates	Epoxy fatty acids	HKSDVVJONLXYKL-UHFFFAOYSA-N	2.03065e+08	5.89361e+08	5.11019e+08	4.34482e+08	1.4746e+09	1.2976e+09	9.39499e+08	1.23723e+09	3.24908e+09	1.78152e+09	1.22978e+09	2.08679e+09
Palmitic acid	255.233	328.6	C16H32O2	HMDB0000220	57-10-3	C00249	Fatty acids	Fatty Acids and Conjugates	Branched fatty acids	IPCSVZSSVZVIGE-UHFFFAOYSA-N	2.43596e+08	5.408e+08	4.13662e+08	3.99353e+08	3.64374e+08	3.21877e+08	3.72802e+08	3.53018e+08	7.01079e+08	7.17885e+08	4.76928e+08	6.31964e+08
Norleucine	132.101	29.2	C6H13NO2	HMDB0251526	104809-14-5	C01933	Fatty acids	Fatty Acids and Conjugates	Amino fatty acids	LRQKBLKVPFOOQJ-UHFFFAOYSA-N	2.08045e+08	3.88334e+08	1.65409e+08	2.53929e+08	4.4269e+08	4.41911e+08	2.88074e+08	3.90892e+08	5.96251e+08	3.63179e+08	5.52674e+08	5.04035e+08
Myristic acid	227.202	314.4	C14H28O2	HMDB0000806	544-63-8	C06424	Fatty acids	Fatty Acids and Conjugates	Branched fatty acids	TUNFSRHWOTWDNC-UHFFFAOYSA-N	1.41611e+08	2.66529e+08	3.0714e+08	2.38427e+08	3.07191e+08	2.10756e+08	2.91158e+08	2.69702e+08	3.57783e+08	3.08349e+08	2.41198e+08	3.02443e+08
12-Methyltridecanoic acid	227.202	314.4	C14H28O2	HMDB0031072	2724-57-4		Fatty acids	Fatty Acids and Conjugates	Branched fatty acids	YYVJAABUJYRQJO-UHFFFAOYSA-N	1.41611e+08	2.66529e+08	3.0714e+08	2.38427e+08	3.07191e+08	2.10756e+08	2.91158e+08	2.69702e+08	3.57783e+08	3.08349e+08	2.41198e+08	3.02443e+08
5-Aminopentanoic acid	116.072	27.5	C5H11NO2	HMDB0003355	660-88-8	C00431	Fatty acids	Fatty Acids and Conjugates	Amino fatty acids	JJMDCOVWQOJGCB-UHFFFAOYSA-N	2.3481e+08	2.97317e+08	1.44058e+08	2.25395e+08	5.15147e+08	4.69494e+08	3.56909e+08	4.47183e+08	4.19833e+08	3.49597e+08	3.35856e+08	3.68429e+08
Maleic acid	115.004	26.3	C4H4O4	HMDB0000176	110-16-7	C01384	Fatty acids	Fatty Acids and Conjugates	Dicarboxylic acids	VZCYOOQTPOCHFL-UPHRSURJSA-N	1.2616e+08	1.27905e+08	1.37563e+08	1.30543e+08	9.99338e+07	8.59472e+07	9.04113e+07	9.20974e+07	4.07147e+07	7.06108e+07	8.79113e+07	6.64122e+07
Stearic acid	283.264	344.9	C18H36O2	HMDB0000827	57-11-4	C01530	Fatty acids	Fatty Acids and Conjugates	Unsaturated fatty acids	QIQXTHQIDYTFRH-UHFFFAOYSA-N	8.01025e+07	1.67994e+08	1.35635e+08	1.2791e+08	6.53904e+07	5.65663e+07	9.42758e+07	7.20775e+07	2.20113e+08	1.64801e+08	1.34935e+08	1.73283e+08
Caplamin	130.087	29.2	C6H13NO2	HMDB0001901	60-32-2	C02378	Fatty acids	Fatty Acids and Conjugates	Amino fatty acids	SLXKOJJOQWFEFD-UHFFFAOYSA-N	1.13153e+08	1.97926e+08	6.8162e+07	1.26414e+08	1.90281e+08	1.94218e+08	1.30669e+08	1.71723e+08	2.74132e+08	1.90041e+08	2.39009e+08	2.34394e+08
Phytanic acid	311.296	313.3	C20H40O2	HMDB0000801	14721-66-5	C01607	Fatty acids	Fatty Acids and Conjugates	Branched fatty acids	RLCKHJSFHOZMDR-UHFFFAOYSA-N	1.54605e+08	1.16355e+08	9.02986e+07	1.2042e+08	6.65268e+07	1.13989e+08	1.43884e+08	1.08133e+08	1.29337e+08	2.1487e+08	2.7198e+08	2.05396e+08
(2E,4Z)-9-oxooctadeca-2,4-dienoic acid	293.212	280.2	C18H30O3				Fatty acids	Fatty Acids and Conjugates	Oxo fatty acids	MECYDNMVWUSMSU-YTLDOUCOSA-N	4.65181e+07	1.45111e+08	1.62173e+08	1.17934e+08	3.74206e+08	3.89153e+08	3.20186e+08	3.61182e+08	8.57135e+08	1.26066e+09	4.30199e+08	8.49332e+08
9-Oxo-10(E),12(E)-octadecadienoic acid	293.212	280.2	C18H30O3	HMDB0004669	54232-58-5	C14766	Fatty acids	Fatty Acids and Conjugates	Unsaturated fatty acids	LUZSWWYKKLTDHU-SIGMCMEVSA-N	4.65181e+07	1.45111e+08	1.62173e+08	1.17934e+08	3.74206e+08	3.89153e+08	3.20186e+08	3.61182e+08	8.57135e+08	1.26066e+09	4.30199e+08	8.49332e+08
Dodecanoic acid	199.17	298.5	C12H24O2	HMDB0000638	143-07-7	C02679	Fatty acids	Fatty Acids and Conjugates	Branched fatty acids	POULHZVOKOAJMA-UHFFFAOYSA-N	6.58393e+07	1.13128e+08	1.3283e+08	1.03933e+08	5.7983e+07	4.32715e+07	7.80818e+07	5.97788e+07	1.02258e+08	7.4107e+07	6.71539e+07	8.11731e+07
Lactate	89.0243	27.8	C3H6O3	HMDB0144295	50-21-5	C01432	Fatty acids	Fatty Acids and Conjugates	Hydroxy fatty acids	JVTAAEKCZFNVCJ-UHFFFAOYSA-N	5.11279e+07	7.1778e+07	8.5421e+07	6.94423e+07	1.30279e+09	6.35455e+08	6.45716e+08	8.61321e+08	2.09502e+07	4.76513e+07	6.86001e+07	4.57339e+07
(Z)-9,12,13-trihydroxyoctadec-15-enoic acid	329.233	244.9	C18H34O5				Fatty acids	Fatty Acids and Conjugates	Hydroxy fatty acids	DNWUYCUUEGGVPR-CLTKARDFSA-N	4.61537e+07	4.56752e+07	4.20088e+07	4.46125e+07	2.54634e+08	1.24563e+08	1.0961e+08	1.62936e+08	2.20331e+08	8.54404e+07	4.72283e+08	2.59351e+08
9-Oxooctadecanoic acid	297.243	295.6	C18H34O3	HMDB0030979	4114-74-3		Fatty acids	Fatty Acids and Conjugates	Other Octadecanoids	KNYQSFOUGYMRDE-UHFFFAOYSA-N	2.96558e+07	5.16753e+07	5.17753e+07	4.43688e+07	2.03438e+07	1.4222e+07	4.06057e+07	2.50572e+07	5.44652e+07	3.1231e+07	2.13117e+07	3.56693e+07
Itaconic acid	129.019	27.6	C5H6O4	HMDB0002092	97-65-4	C00490	Fatty acids	Fatty Acids and Conjugates	Dicarboxylic acids	LVHBHZANLOWSRM-UHFFFAOYSA-N	3.59925e+07	4.09874e+07	4.44135e+07	4.04645e+07	7.19016e+07	6.29231e+07	6.12283e+07	6.5351e+07	5.1589e+07	6.13328e+07	5.66958e+07	5.65392e+07
Mesaconic acid	129.019	27.6	C5H6O4	HMDB0000749	498-24-8	C01732	Fatty acids	Fatty Acids and Conjugates	Dicarboxylic acids	HNEGQIOMVPPMNR-NSCUHMNNSA-N	3.59925e+07	4.09874e+07	4.44135e+07	4.04645e+07	7.19016e+07	6.29231e+07	6.12283e+07	6.5351e+07	5.1589e+07	6.13328e+07	5.66958e+07	5.65392e+07
2-Methylheptanoic acid	143.108	252.7	C8H16O2				Fatty acids	Fatty Acids and Conjugates	Branched fatty acids	NKBWMBRPILTCRD-UHFFFAOYSA-N	3.44486e+07	3.58435e+07	3.5553e+07	3.52817e+07	3.59769e+07	3.58909e+07	3.57434e+07	3.58704e+07	3.60895e+07	3.77896e+07	3.4955e+07	3.6278e+07
Valproic acid	143.108	252.7	C8H16O2	HMDB0001877	99-66-1	C07185	Fatty acids	Fatty Acids and Conjugates	Branched fatty acids	NIJJYAXOARWZEE-UHFFFAOYSA-N	3.44486e+07	3.58435e+07	3.5553e+07	3.52817e+07	3.59769e+07	3.58909e+07	3.57434e+07	3.58704e+07	3.60895e+07	3.77896e+07	3.4955e+07	3.6278e+07
Caprylic acid	143.108	252.7	C8H16O2	HMDB0000482	124-07-2	C06423	Fatty acids	Fatty Acids and Conjugates	Branched fatty acids	WWZKQHOCKIZLMA-UHFFFAOYSA-N	3.44486e+07	3.58435e+07	3.5553e+07	3.52817e+07	3.59769e+07	3.58909e+07	3.57434e+07	3.58704e+07	3.60895e+07	3.77896e+07	3.4955e+07	3.6278e+07
13(S)-HpOTrE	309.207	269	C18H30O4	HMDB0301803	67597-26-6	C04785	Fatty acids	Fatty Acids and Conjugates	Other Octadecanoids	UYQGVDXDXBAABN-FQSPHKRJSA-N	2.38887e+07	5.02593e+07	2.69318e+07	3.36933e+07	1.7765e+08	2.01954e+08	1.36388e+08	1.71997e+08	4.09006e+08	5.07519e+08	4.1237e+08	4.42965e+08
2-methylcitrate	205.035	28.8	C7H10O7	HMDB0000379	6061-96-7	C02225	Fatty acids	Fatty Acids and Conjugates	Hydroxy fatty acids	YNOXCRMFGMSKIJ-UHFFFAOYSA-N	3.21403e+07	3.31855e+07	3.56967e+07	3.36741e+07	4.51991e+07	4.11786e+07	4.13757e+07	4.25845e+07	4.51096e+07	4.19469e+07	3.65582e+07	4.12049e+07
Pentadecanoic acid	241.217	321.6	C15H30O2	HMDB0000826	1002-84-2	C16537	Fatty acids	Fatty Acids and Conjugates	Branched fatty acids	WQEPLUUGTLDZJY-UHFFFAOYSA-N	2.10896e+07	4.61123e+07	3.19147e+07	3.30389e+07	2.81631e+07	1.82085e+07	2.57314e+07	2.40343e+07	3.84632e+07	3.59602e+07	3.40824e+07	3.61686e+07
Azelaic acid	187.097	203.5	C9H16O4	HMDB0000784	123-99-9	C08261	Fatty acids	Fatty Acids and Conjugates	Dicarboxylic acids	BDJRBEYXGGNYIS-UHFFFAOYSA-N	1.9813e+07	3.2191e+07	2.88529e+07	2.69523e+07	1.41036e+08	1.2645e+08	8.6309e+07	1.17932e+08	1.0957e+08	1.20925e+08	6.45031e+07	9.83329e+07
2-Hydroxystearic acid	299.259	297.2	C18H36O3	HMDB0062549	26531-80-6	C03045	Fatty acids	Fatty Acids and Conjugates	Hydroxy fatty acids	KIHBGTRZFAVZRV-UHFFFAOYSA-N	1.39319e+07	3.53767e+07	2.66582e+07	2.53223e+07	1.5792e+07	1.25654e+07	2.56169e+07	1.79914e+07	1.83289e+07	1.79456e+07	1.35637e+07	1.66127e+07
cis-9-Palmitoleic acid	253.217	316.2	C16H30O2	HMDB0003229	373-49-9	C08362	Fatty acids	Fatty Acids and Conjugates	Unsaturated fatty acids	SECPZKHBENQXJG-FPLPWBNLSA-N	1.77786e+07	2.88186e+07	2.67784e+07	2.44585e+07	6.34701e+07	5.01407e+07	4.98854e+07	5.44987e+07	8.6555e+07	8.18578e+07	9.67269e+07	8.83799e+07
Pyruvate	87.0085	26.4	C3H4O3	HMDB0000243	127-17-3	C00022	Fatty acids	Fatty Acids and Conjugates	Oxo fatty acids	LCTONWCANYUPML-UHFFFAOYSA-N	2.39925e+07	2.36986e+07	2.20502e+07	2.32471e+07	2.8786e+07	2.03764e+07	2.32331e+07	2.41318e+07	1.30913e+07	1.80577e+07	1.81012e+07	1.64167e+07
16-Hydroxypalmitic acid	271.228	281.5	C16H32O3	HMDB0006294	506-13-8	C18218	Fatty acids	Fatty Acids and Conjugates	Hydroxy fatty acids	UGAGPNKCDRTDHP-UHFFFAOYSA-N	1.16601e+07	3.12182e+07	2.01161e+07	2.09981e+07	1.48902e+07	1.3062e+07	2.45034e+07	1.74852e+07	1.46419e+07	1.49434e+07	1.81041e+07	1.58965e+07
Pristanic acid	297.28	354.5	C19H38O2	HMDB0000795	1189-37-3		Fatty acids	Fatty Acids and Conjugates	Branched fatty acids	PAHGJZDQXIOYTH-UHFFFAOYSA-N	1.1896e+07	2.56423e+07	2.54187e+07	2.09857e+07	1.29692e+07	8.63211e+06	1.54151e+07	1.23388e+07	2.44633e+07	1.91131e+07	1.68909e+07	2.01558e+07
Nonadecanoic acid	297.28	354.5	C19H38O2	HMDB0000772	646-30-0	C16535	Fatty acids	Fatty Acids and Conjugates	Unsaturated fatty acids	ISYWECDDZWTKFF-UHFFFAOYSA-N	1.1896e+07	2.56423e+07	2.54187e+07	2.09857e+07	1.29692e+07	8.63211e+06	1.54151e+07	1.23388e+07	2.44633e+07	1.91131e+07	1.68909e+07	2.01558e+07
Pimelic acid	159.066	158.7	C7H12O4	HMDB0000857	111-16-0	C02656	Fatty acids	Fatty Acids and Conjugates	Dicarboxylic acids	WLJVNTCWHIRURA-UHFFFAOYSA-N	1.53169e+07	2.09668e+07	2.06351e+07	1.89729e+07	4.66385e+07	3.16731e+07	3.43957e+07	3.75691e+07	3.2769e+07	3.9113e+07	2.91384e+07	3.36735e+07
3-Methyladipic acid	159.066	158.7	C7H12O4	HMDB0000555	3058-01-3		Fatty acids	Fatty Acids and Conjugates	Dicarboxylic acids	SYEOWUNSTUDKGM-YFKPBYRVSA-N	1.53169e+07	2.09668e+07	2.06351e+07	1.89729e+07	4.66385e+07	3.16731e+07	3.43957e+07	3.75691e+07	3.2769e+07	3.9113e+07	2.91384e+07	3.36735e+07
Heptadecanoic acid	269.248	335.3	C17H34O2	HMDB0002259	506-12-7		Fatty acids	Fatty Acids and Conjugates	Branched fatty acids	KEMQGTRYUADPNZ-UHFFFAOYSA-N	8.85175e+06	2.37285e+07	2.04549e+07	1.76784e+07	1.08728e+07	6.66305e+06	1.01878e+07	9.24121e+06	2.60275e+07	2.10567e+07	1.44931e+07	2.05258e+07
Pelargonic acid	157.123	268.9	C9H18O2	HMDB0000847	112-05-0	C01601	Fatty acids	Fatty Acids and Conjugates	Branched fatty acids	FBUKVWPVBMHYJY-UHFFFAOYSA-N	1.52708e+07	1.60186e+07	1.78475e+07	1.6379e+07	1.78762e+07	1.59927e+07	1.71507e+07	1.70065e+07	1.76989e+07	1.63368e+07	1.61369e+07	1.67242e+07
Ethylmalonic acid	131.035	37.3	C5H8O4	HMDB0000622	601-75-2		Fatty acids	Fatty Acids and Conjugates	Dicarboxylic acids	UKFXDFUAPNAMPJ-UHFFFAOYSA-N	8.76188e+06	1.15369e+07	2.56117e+07	1.53035e+07	2.4482e+07	4.5305e+07	3.87917e+07	3.61929e+07	1.04876e+07	1.00697e+07	8.9533e+06	9.83688e+06
Methylsuccinic acid	131.035	37.3	C5H8O4	HMDB0001844	498-21-5		Fatty acids	Fatty Acids and Conjugates	Dicarboxylic acids	WXUAQHNMJWJLTG-UHFFFAOYSA-N	8.76188e+06	1.15369e+07	2.56117e+07	1.53035e+07	2.4482e+07	4.5305e+07	3.87917e+07	3.61929e+07	1.04876e+07	1.00697e+07	8.9533e+06	9.83688e+06
Glutaric acid	131.035	37.3	C5H8O4	HMDB0000661	110-94-1	C00489	Fatty acids	Fatty Acids and Conjugates	Dicarboxylic acids	JFCQEDHGNNZCLN-UHFFFAOYSA-N	8.76188e+06	1.15369e+07	2.56117e+07	1.53035e+07	2.4482e+07	4.5305e+07	3.87917e+07	3.61929e+07	1.04876e+07	1.00697e+07	8.9533e+06	9.83688e+06
Threonic acid	135.03	24.4	C4H8O5	HMDB0062620	7306-96-9	C01620	Fatty acids	Fatty Acids and Conjugates	Hydroxy fatty acids	JPIJQSOTBSSVTP-STHAYSLISA-N	1.54303e+07	1.64411e+07	8.95231e+06	1.36079e+07	1.9511e+07	2.03173e+07	1.78781e+07	1.92355e+07	1.8471e+07	1.8819e+07	2.30324e+07	2.01074e+07
CROTONIC ACID	85.0293	26.9	C4H6O2	HMDB0010720	3724-65-0	C01771	Fatty acids	Fatty Acids and Conjugates	Unsaturated fatty acids	LDHQCZJRKDOVOX-NSCUHMNNSA-N	1.34001e+07	1.51889e+07	1.21856e+07	1.35915e+07	1.58548e+07	1.79757e+07	1.5773e+07	1.65345e+07	1.15605e+07	1.29754e+07	1.31574e+07	1.25645e+07
4-Ethyloctanoic acid	171.139	279.5	C10H20O2				Fatty acids	Fatty Acids and Conjugates	Branched fatty acids	PWKJMPFEQOHBAC-UHFFFAOYSA-N	1.21082e+07	1.34013e+07	1.39164e+07	1.31419e+07	1.12477e+07	9.75175e+06	1.21001e+07	1.10332e+07	1.17745e+07	1.05918e+07	1.18159e+07	1.13941e+07
Capric acid	171.139	279.5	C10H20O2	HMDB0000511	334-48-5	C01571	Fatty acids	Fatty Acids and Conjugates	Branched fatty acids	GHVNFZFCNZKVNT-UHFFFAOYSA-N	1.21082e+07	1.34013e+07	1.39164e+07	1.31419e+07	1.12477e+07	9.75175e+06	1.21001e+07	1.10332e+07	1.17745e+07	1.05918e+07	1.18159e+07	1.13941e+07
Butanedioic acid	175.061	49.9	C7H12O5	HMDB0000402	73142-75-3	C02504	Fatty acids	Fatty Acids and Conjugates	Dicarboxylic acids	BITYXLXUCSKTJS-UHFFFAOYSA-N	7.95048e+06	1.60141e+07	1.20784e+07	1.20143e+07	3.59078e+07	2.234e+07	2.27923e+07	2.70134e+07	1.19781e+07	1.51923e+07	1.96643e+06	9.7123e+06
3-Isopropylmalic acid	175.061	49.9	C7H12O5	HMDB0012156	921-28-8	C04411	Fatty acids	Fatty Acids and Conjugates	Dicarboxylic acids	RNQHMTFBUSSBJQ-CRCLSJGQSA-N	7.95048e+06	1.60141e+07	1.20784e+07	1.20143e+07	3.59078e+07	2.234e+07	2.27923e+07	2.70134e+07	1.19781e+07	1.51923e+07	1.96643e+06	9.7123e+06
Isobutyric acid	89.0587	154.6	C4H8O2	HMDB0001873	79-31-2	C02632	Fatty acids	Fatty Acids and Conjugates	Branched fatty acids	KQNPFQTWMSNSAP-UHFFFAOYSA-N	1.06735e+07	1.28906e+07	7.05189e+06	1.02053e+07	1.66015e+07	5.14954e+06	1.82347e+07	1.33286e+07	8.27258e+06	1.77939e+07	1.8409e+07	1.48252e+07
Glyceric acid	105.019	25.2	C3H6O4	HMDB0000139	6000-40-4	C00258	Fatty acids	Fatty Acids and Conjugates	Hydroxy fatty acids	RBNPOMFGQQGHHO-UHFFFAOYSA-N	8.84031e+06	1.1512e+07	8.33795e+06	9.56342e+06	7.09084e+06	5.64719e+06	5.06627e+06	5.93477e+06	6.11485e+06	5.04228e+06	8.36993e+06	6.50902e+06
3-hydroxy-2-[(Z)-oct-2-enyl]pentanedioic acid	239.129	254.9	C13H22O5				Fatty acids	Fatty Acids and Conjugates	Dicarboxylic acids	XULHQOQSIFECQQ-SREVYHEPSA-N	8.79206e+06	9.41986e+06	8.93848e+06	9.05013e+06	9.48754e+06	9.20964e+06	1.00881e+07	9.59509e+06	9.02418e+06	9.77942e+06	9.15738e+06	9.32033e+06
(Z)-2-oct-7-enylpent-2-enedioic acid	239.129	254.9	C13H20O4				Fatty acids	Fatty Acids and Conjugates	Dicarboxylic acids	IQDBNCDDNJCNDB-LUAWRHEFSA-N	8.79206e+06	9.41986e+06	8.93848e+06	9.05013e+06	9.48754e+06	9.20964e+06	1.00881e+07	9.59509e+06	9.02418e+06	9.77942e+06	9.15738e+06	9.32033e+06
3-[(1E,3E)-hepta-1,3-dienyl]hexanedioic acid	239.129	254.9	C13H20O4				Fatty acids	Fatty Acids and Conjugates	Unsaturated fatty acids	NNKOXHKCIDFKIK-YTXTXJHMSA-N	8.79206e+06	9.41986e+06	8.93848e+06	9.05013e+06	9.48754e+06	9.20964e+06	1.00881e+07	9.59509e+06	9.02418e+06	9.77942e+06	9.15738e+06	9.32033e+06
FA 9:1+1O	171.103	222.2	C9H16O3	HMDB0094711		C16322	Fatty acids	Fatty Acids and Conjugates	Oxo fatty acids	WLGDDELKYAWBBL-UHFFFAOYSA-N	7.4047e+06	1.09897e+07	8.45578e+06	8.95005e+06	2.81373e+07	2.5033e+07	2.0059e+07	2.44097e+07	4.13944e+07	4.49433e+07	2.03575e+07	3.5565e+07
16:4(4Z,7Z,10Z,13Z)	249.184	321.1	C16H24O2				Fatty acids	Fatty Acids and Conjugates	Unsaturated fatty acids	IVTCJQZAGWTMBZ-LTKCOYKYSA-N	5.02087e+06	1.02811e+07	1.0348e+07	8.54998e+06	8.20548e+06	3.79045e+06	8.21674e+06	6.73755e+06	1.76635e+07	7.83394e+06	8.68951e+06	1.13957e+07
Undecanoic acid	185.155	289.3	C11H22O2	HMDB0000947	112-37-8	C17715	Fatty acids	Fatty Acids and Conjugates	Branched fatty acids	ZDPHROOEEOARMN-UHFFFAOYSA-N	8.0509e+06	8.72118e+06	8.62529e+06	8.46579e+06	9.45289e+06	7.40838e+06	7.85589e+06	8.23905e+06	7.50014e+06	7.17274e+06	8.0276e+06	7.56683e+06
Isocaproic acid	115.076	224	C6H12O2	HMDB0000689	646-07-1	C21399	Fatty acids	Fatty Acids and Conjugates	Branched fatty acids	FGKJLKRYENPLQH-UHFFFAOYSA-N	6.98197e+06	7.13951e+06	7.53026e+06	7.21725e+06	7.70085e+06	7.82375e+06	7.23405e+06	7.58622e+06	9.47524e+06	1.01684e+07	7.63929e+06	9.0943e+06
Caproic acid	115.076	224	C6H12O2	HMDB0000535	142-62-1	C01585	Fatty acids	Fatty Acids and Conjugates	Branched fatty acids	FUZZWVXGSFPDMH-UHFFFAOYSA-N	6.98197e+06	7.13951e+06	7.53026e+06	7.21725e+06	7.70085e+06	7.82375e+06	7.23405e+06	7.58622e+06	9.47524e+06	1.01684e+07	7.63929e+06	9.0943e+06
(Z)-2-hydroxyoctadec-9-enoic acid	297.243	316.5	C18H34O3		56472-29-8		Fatty acids	Fatty Acids and Conjugates	Hydroxy fatty acids	JBSOOFITVPOOSY-KTKRTIGZSA-N	4.8805e+06	8.95692e+06	7.26579e+06	7.0344e+06	5.91917e+06	4.38318e+06	6.11614e+06	5.47283e+06	6.19123e+06	8.42644e+06	6.21187e+06	6.94318e+06
Tetracosanoic acid	367.358	352.2	C24H48O2	HMDB0002003	557-59-5	C08320	Fatty acids	Fatty Acids and Conjugates	Unsaturated fatty acids	QZZGJDVWLFXDLK-UHFFFAOYSA-N	1.04635e+07	2.28655e+06	7.40368e+06	6.7179e+06	2.61502e+06	7.94407e+06	2.42769e+07	1.1612e+07	7.75579e+06	4.75156e+06	1.42722e+07	8.92652e+06
Erucic acid	337.311	312	C22H42O2	HMDB0002068	112-86-7	C08316	Fatty acids	Fatty Acids and Conjugates	Unsaturated fatty acids	DPUOLQHDNGRHBS-KTKRTIGZSA-N	3.49727e+06	8.78657e+06	7.67572e+06	6.65319e+06	2.82437e+06	7.74894e+06	1.05505e+07	7.04127e+06	5.59479e+06	1.24312e+07	1.75511e+07	1.1859e+07
Stearidonic acid	275.202	301.6	C18H28O2	HMDB0006547	20290-75-9	C16300	Fatty acids	Fatty Acids and Conjugates	Unsaturated fatty acids	JIWBIWFOSCKQMA-LTKCOYKYSA-N	5.06666e+06	6.48359e+06	6.71087e+06	6.08704e+06	7.3699e+07	5.98841e+07	4.81103e+07	6.05645e+07	3.69422e+07	3.72604e+07	3.14344e+07	3.52124e+07
Suberic acid	173.082	185.6	C8H14O4	HMDB0000893	505-48-6	C08278	Fatty acids	Fatty Acids and Conjugates	Dicarboxylic acids	TYFQFVWCELRYAO-UHFFFAOYSA-N	4.06896e+06	6.47206e+06	5.35382e+06	5.29828e+06	1.91383e+07	1.3509e+07	1.49611e+07	1.58695e+07	1.34567e+07	1.35517e+07	8.91199e+06	1.19735e+07
2-Hydroxypalmitic acid	271.228	306.1	C16H32O3	HMDB0031057	764-67-0		Fatty acids	Fatty Acids and Conjugates	Hydroxy fatty acids	JGHSBPIZNUXPLA-UHFFFAOYSA-N	3.68936e+06	5.94079e+06	4.63401e+06	4.75472e+06	3.67709e+06	3.36479e+06	5.05237e+06	4.03142e+06	5.33825e+06	4.94729e+06	2.9286e+07	1.31905e+07
5-Oxooctanoic acid	157.087	189.1	C8H14O3		3637-14-7		Fatty acids	Fatty Acids and Conjugates	Oxo fatty acids	OHGVWVVPDOAZSH-UHFFFAOYSA-N	2.02154e+06	3.34236e+06	5.96348e+06	3.7758e+06	6.77548e+06	1.10415e+07	5.10123e+06	7.63942e+06	1.00099e+07	1.90748e+07	5.21521e+06	1.14333e+07
Octadecanedioic acid	313.238	280.7	C18H34O4	HMDB0000782	871-70-5		Fatty acids	Fatty Acids and Conjugates	Dicarboxylic acids	BNJOQKFENDDGSC-UHFFFAOYSA-N	3.67865e+06	3.72559e+06	3.67846e+06	3.69423e+06	4.93776e+06	4.34452e+06	4.18919e+06	4.49049e+06	4.62352e+06	3.93108e+06	3.85567e+06	4.13675e+06
(E)-5-hydroxyundec-2-enoic acid	199.134	225.3	C11H20O3				Fatty acids	Fatty Acids and Conjugates	Hydroxy fatty acids	MWMIRIBJWGECFI-RMKNXTFCSA-N	3.10614e+06	3.47919e+06	2.78041e+06	3.12191e+06	5.19403e+06	4.82179e+06	4.25344e+06	4.75642e+06	7.15862e+06	8.81464e+06	4.47635e+06	6.81653e+06
4-Oxohexanoic acid	129.056	44.3	C6H10O3		1117-74-4		Fatty acids	Fatty Acids and Conjugates	Oxo fatty acids	CLJBDOUIEHLLEN-UHFFFAOYSA-N	2.56729e+06	2.59162e+06	3.59121e+06	2.91671e+06	2.5162e+07	1.7482e+07	1.40059e+07	1.88833e+07	3.29806e+06	4.10538e+06	2.19604e+06	3.19983e+06
Myristoleic acid	225.186	303.2	C14H26O2		544-64-9	C08322	Fatty acids	Fatty Acids and Conjugates	Unsaturated fatty acids	YWWVWXASSLXJHU-WAYWQWQTSA-N	2.17372e+06	2.32353e+06	3.8012e+06	2.76615e+06	6.14662e+06	3.59588e+06	3.92842e+06	4.55697e+06	4.47779e+06	4.52591e+06	7.51905e+06	5.50758e+06
Pivagabine	186.113	177.1	C9H17NO3	HMDB0246575	69542-93-4	D07342	Fatty acids	Fatty Acids and Conjugates	Branched fatty acids	SRPNQDXRVRCTNK-UHFFFAOYSA-N	2.96404e+06	2.37198e+06	2.95172e+06	2.76258e+06	3.70454e+06	3.38554e+06	2.78278e+06	3.29095e+06	4.28348e+06	2.74167e+06	3.91865e+06	3.64793e+06
cis-Parinaric_Acid_methyl_ester	291.231	288.6	C19H30O2				Fatty acids	Fatty Acids and Conjugates	Unsaturated fatty acids	JOSZZTLGHRSLOI-CXSCBKOLSA-N	2.33381e+06	4.14913e+06	1.76629e+06	2.74975e+06	9.23571e+06	2.67511e+07	1.21714e+07	1.60527e+07	1.07344e+07	1.09474e+07	7.63079e+06	9.77086e+06
Sebacic acid	201.113	218.1	C10H18O4	HMDB0000792	111-20-6	C08277	Fatty acids	Fatty Acids and Conjugates	Dicarboxylic acids	CXMXRPHRNRROMY-UHFFFAOYSA-N	2.26106e+06	2.77187e+06	2.55989e+06	2.53094e+06	4.10461e+06	3.45515e+06	3.84808e+06	3.80261e+06	3.77854e+06	3.70397e+06	2.51752e+06	3.33335e+06
methyl (10E,12Z,15Z)-9-oxooctadeca-10,12,15-trienoate	307.226	270.4	C19H30O3				Fatty acids	Fatty Acids and Conjugates	Oxo fatty acids	HFHZCLLOCPKNMX-RUDXKNGCSA-N	1.81985e+06	3.08978e+06	2.04181e+06	2.31715e+06	1.3329e+07	2.15502e+07	1.00131e+07	1.49641e+07	1.25131e+07	1.52496e+07	5.13419e+06	1.09656e+07
Traumatic acid	227.129	234.6	C12H20O4	HMDB0000933	6402-36-4	C16308	Fatty acids	Fatty Acids and Conjugates	Dicarboxylic acids	MAZWDMBCPDUFDJ-VQHVLOKHSA-N	1.84645e+06	1.9265e+06	3.04527e+06	2.27274e+06	2.5604e+06	2.31194e+06	2.14015e+06	2.3375e+06	3.23709e+06	3.12991e+06	2.76272e+06	3.04324e+06
3-caproyl_propionic_acid	173.117	266.9	C9H16O3				Fatty acids	Fatty Acids and Conjugates	Oxo fatty acids	PRDIIROHTWNJDB-UHFFFAOYSA-N	1.51097e+06	2.82314e+06	1.38028e+06	1.9048e+06	9.30567e+06	1.23286e+07	6.01424e+06	9.21618e+06	1.61741e+07	3.3189e+07	8.771e+06	1.9378e+07
2-Methylcaproic acid	129.092	242.3	C7H14O2				Fatty acids	Fatty Acids and Conjugates	Branched fatty acids	CVKMFSAVYPAZTQ-UHFFFAOYSA-N	1.75056e+06	1.99425e+06	1.96128e+06	1.90203e+06	1.90267e+06	1.9072e+06	1.88994e+06	1.89994e+06	2.12367e+06	2.00367e+06	1.90094e+06	2.00943e+06
Oxalic acid	88.9879	357.3	C2H2O4	HMDB0002329	144-62-7	C00209	Fatty acids	Fatty Acids and Conjugates	Dicarboxylic acids	MUBZPKHOEPUJKR-UHFFFAOYSA-N	0	0	5.18385e+06	1.72795e+06	4.93581e+06	4.43235e+06	4.9414e+06	4.76985e+06	0	0	0	0
Hexadecanedioic acid	267.196	273.1	C16H30O4	HMDB0000672	505-54-4	C19615	Fatty acids	Fatty Acids and Conjugates	Dicarboxylic acids	QQHJDPROMQRDLA-UHFFFAOYSA-N	1.3962e+06	1.14027e+06	2.28808e+06	1.60818e+06	7.0526e+06	4.91867e+06	7.21276e+06	6.39468e+06	4.68784e+06	4.24468e+06	3.37459e+06	4.10237e+06
1,11-Undecanedicarboxylic acid	243.16	251.4	C13H24O4	HMDB0002327	505-52-2		Fatty acids	Fatty Acids and Conjugates	Dicarboxylic acids	DXNCZXXFRKPEPY-UHFFFAOYSA-N	1.51954e+06	1.6815e+06	1.52618e+06	1.57574e+06	1.76813e+06	1.16781e+06	1.52642e+06	1.48746e+06	1.74611e+06	1.65915e+06	1.3394e+06	1.58155e+06
Undecanedioic acid	215.129	230.2	C11H20O4	HMDB0000888	1852-04-6		Fatty acids	Fatty Acids and Conjugates	Dicarboxylic acids	LWBHHRRTOZQPDM-UHFFFAOYSA-N	1.45367e+06	1.55033e+06	1.46129e+06	1.48843e+06	1.77833e+06	1.44226e+06	1.45008e+06	1.55689e+06	2.31648e+06	2.63868e+06	1.68251e+06	2.21256e+06
Succinylacetone	157.05	57.7	C7H10O4	HMDB0000635	51568-18-4		Fatty acids	Fatty Acids and Conjugates	Oxo fatty acids	WYEPBHZLDUPIOD-UHFFFAOYSA-N	894914	2.33338e+06	1.16975e+06	1.46601e+06	3.89482e+06	2.42735e+06	2.22564e+06	2.84927e+06	1.49536e+06	2.09906e+06	395902	1.33011e+06
5,6-Dihydroxytetradecanedioic acid	289.165	156.8	C14H26O6				Fatty acids	Fatty Acids and Conjugates	Dicarboxylic acids	JCOCIXAHAFALHI-UHFFFAOYSA-N	841129	1.98553e+06	1.09183e+06	1.30616e+06	2.94876e+06	1.6973e+06	1.93828e+06	2.19478e+06	3.47044e+06	1.17493e+07	4.42112e+06	6.54695e+06
2-Oxoadipic acid	141.019	37.3	C6H8O5	HMDB0000225	3184-35-8	C00322	Fatty acids	Fatty Acids and Conjugates	Dicarboxylic acids	FGSBNBBHOZHUBO-UHFFFAOYSA-N	1.16294e+06	1.27964e+06	940694	1.12776e+06	3.27342e+06	4.03593e+06	2.80235e+06	3.37057e+06	1.22937e+07	1.72863e+06	7.77704e+06	7.26645e+06
3-hydroxyoctanoic acid	141.092	251	C8H16O3	HMDB0001954	14292-27-4	C20793	Fatty acids	Fatty Acids and Conjugates	Hydroxy fatty acids	NDPLAKGOSZHTPH-UHFFFAOYSA-N	759527	1.17132e+06	784663	905169	3.71063e+06	3.27777e+06	2.22239e+06	3.07027e+06	4.66048e+06	5.37733e+06	2.47e+06	4.16927e+06
trans-2-Octenoic acid	141.092	251	C8H14O2	HMDB0001568	1871-67-6		Fatty acids	Fatty Acids and Conjugates	Unsaturated fatty acids	CWMPPVPFLSZGCY-VOTSOKGWSA-N	759527	1.17132e+06	784663	905169	3.71063e+06	3.27777e+06	2.22239e+06	3.07027e+06	4.66048e+06	5.37733e+06	2.47e+06	4.16927e+06
12(S)-HHTrE	279.196	279.2	C17H28O3	HMDB0012535	54397-84-1	C20388	Fatty acids	Fatty Acids and Conjugates	Hydroxy fatty acids	KUKJHGXXZWHSBG-WBGSEQOASA-N	243304	1.04049e+06	735004	672932	8.31884e+06	6.05655e+06	7.55163e+06	7.30901e+06	2.52812e+06	4.06573e+06	1.80155e+06	2.79847e+06
(E)-4-hydroxydodec-2-enedioic acid	225.113	213.6	C12H20O5				Fatty acids	Fatty Acids and Conjugates	Dicarboxylic acids	UHLUIRZFRDVZGV-CMDGGOBGSA-N	616425	678691	683853	659656	1.48008e+06	1.78954e+06	995264	1.42163e+06	2.81152e+06	3.59186e+06	2.14135e+06	2.84825e+06
2-(6-hydroxyhexyl)-3-methylene-butanedioic acid	229.108	193.8	C11H18O5				Fatty acids	Fatty Acids and Conjugates	Dicarboxylic acids	DHVXMTMJTVCPBB-UHFFFAOYSA-N	557554	761564	576656	631925	1.39922e+06	1.29194e+06	1.08509e+06	1.25875e+06	2.23269e+06	2.51554e+06	1.26988e+06	2.00604e+06
2-(5-hydroxyhexyl)-3-methylene-butanedioic acid	229.108	193.8	C11H18O5				Fatty acids	Fatty Acids and Conjugates	Dicarboxylic acids	SPTZQYLKDFWPGO-UHFFFAOYSA-N	557554	761564	576656	631925	1.39922e+06	1.29194e+06	1.08509e+06	1.25875e+06	2.23269e+06	2.51554e+06	1.26988e+06	2.00604e+06
Tetradecanedioic acid	239.165	260.9	C14H26O4	HMDB0000872	821-38-5		Fatty acids	Fatty Acids and Conjugates	Dicarboxylic acids	HQHCYKULIHKCEB-UHFFFAOYSA-N	294569	362742	342846	333385	5.4941e+06	2.67963e+06	3.44449e+06	3.87274e+06	1.01314e+06	1.52267e+06	738677	1.0915e+06
Sucrose	341.109	31.3	C12H22O11	HMDB0000258	57-50-1	C00089	Carbohydrates	Saccharides	Disaccharides	CZMRCDWAGMRECN-UGDNZRGBSA-N	1.87234e+08	7.17923e+08	6.67042e+08	5.24067e+08	3.1631e+09	2.59057e+09	3.0298e+09	2.92782e+09	2.51454e+08	6.8936e+08	5.14436e+08	4.85083e+08
Turanose	341.109	31.3	C12H22O11		547-25-1		Carbohydrates	Saccharides	Disaccharides	SEWFWJUQVJHATO-UHFFFAOYSA-N	1.87234e+08	7.17923e+08	6.67042e+08	5.24067e+08	3.1631e+09	2.59057e+09	3.0298e+09	2.92782e+09	2.51454e+08	6.8936e+08	5.14436e+08	4.85083e+08
Palatinose (hydrate)	341.109	31.3	C12H22O11		13718-94-0	C01742	Carbohydrates	Saccharides	Disaccharides	PVXPPJIGRGXGCY-TZLCEDOOSA-N	1.87234e+08	7.17923e+08	6.67042e+08	5.24067e+08	3.1631e+09	2.59057e+09	3.0298e+09	2.92782e+09	2.51454e+08	6.8936e+08	5.14436e+08	4.85083e+08
(3S,4R,5R)-1,3,4,5-tetrahydroxy-6-[(2S,3R,4S,5S,6R)-3,4,5-trihydroxy-6-(hydroxymethyl)tetrahydropyran-2-yl]oxy-hexan-2-one	341.109	31.3	C12H22O11		13718-94-0		Carbohydrates	Saccharides	Disaccharides	RJPPRBMGVWEZRR-WTZPKTTFSA-N	1.87234e+08	7.17923e+08	6.67042e+08	5.24067e+08	3.1631e+09	2.59057e+09	3.0298e+09	2.92782e+09	2.51454e+08	6.8936e+08	5.14436e+08	4.85083e+08
(2R,3S,4R,5R)-2,3,4,5-tetrahydroxy-6-[(2R,3R,4S,5S,6R)-3,4,5-trihydroxy-6-(hydroxymethyl)tetrahydropyran-2-yl]oxy-hexanal	341.109	31.3	C12H22O11		554-91-6		Carbohydrates	Saccharides	Disaccharides	AYRXSINWFIIFAE-UDKQPYHCSA-N	1.87234e+08	7.17923e+08	6.67042e+08	5.24067e+08	3.1631e+09	2.59057e+09	3.0298e+09	2.92782e+09	2.51454e+08	6.8936e+08	5.14436e+08	4.85083e+08
Trehalose	341.109	31.3	C12H22O11	HMDB0000975	99-20-7	C01083	Carbohydrates	Saccharides	Disaccharides	HDTRYLNUVZCQOY-LIZSDCNHSA-N	1.87234e+08	7.17923e+08	6.67042e+08	5.24067e+08	3.1631e+09	2.59057e+09	3.0298e+09	2.92782e+09	2.51454e+08	6.8936e+08	5.14436e+08	4.85083e+08
(2R,3S,4S,5R,6R)-2-(hydroxymethyl)-6-[(2S,3R,4S,5S,6R)-3,4,5-trihydroxy-6-(hydroxymethyl)tetrahydropyran-2-yl]oxy-tetrahydropyran-3,4,5-triol	341.109	31.3	C12H22O11		585-91-1		Carbohydrates	Saccharides	Disaccharides	HDTRYLNUVZCQOY-BTLHAWITSA-N	1.87234e+08	7.17923e+08	6.67042e+08	5.24067e+08	3.1631e+09	2.59057e+09	3.0298e+09	2.92782e+09	2.51454e+08	6.8936e+08	5.14436e+08	4.85083e+08
Isomaltose	341.109	31.3	C12H22O11	HMDB0002923	499-40-1	C00252	Carbohydrates	Saccharides	Disaccharides	DLRVVLDZNNYCBX-RTPHMHGBSA-N	1.87234e+08	7.17923e+08	6.67042e+08	5.24067e+08	3.1631e+09	2.59057e+09	3.0298e+09	2.92782e+09	2.51454e+08	6.8936e+08	5.14436e+08	4.85083e+08
Melibiose	365.104	26.8	C12H22O11	HMDB0000048	60033-03-6	C05402	Carbohydrates	Saccharides	Disaccharides	DLRVVLDZNNYCBX-CQHUIXDMSA-N	3.16447e+07	1.16258e+08	9.73805e+07	8.17611e+07	3.04651e+08	2.07444e+08	2.91968e+08	2.68021e+08	9.995e+07	1.93022e+08	1.08745e+08	1.33906e+08
Maltose	365.104	26.8	C12H22O11	HMDB0000163	69-79-4	C00208	Carbohydrates	Saccharides	Disaccharides	GUBGYTABKSRVRQ-DKBJLJRDSA-N	3.16447e+07	1.16258e+08	9.73805e+07	8.17611e+07	3.04651e+08	2.07444e+08	2.91968e+08	2.68021e+08	9.995e+07	1.93022e+08	1.08745e+08	1.33906e+08
Glyceraldehyde	89.0243	27.8	C3H6O3	HMDB0001051	56-82-6	C02154	Carbohydrates	Saccharides	Monosaccharides	MNQZXJOMYWMBOU-UHFFFAOYSA-N	5.11279e+07	7.1778e+07	8.5421e+07	6.94423e+07	1.30279e+09	6.35455e+08	6.45716e+08	8.61321e+08	2.09502e+07	4.76513e+07	6.86001e+07	4.57339e+07
Dihydroxyacetone	89.0243	27.8	C3H6O3	HMDB0001882	96-26-4	C00184	Carbohydrates	Saccharides	Monosaccharides	RXKJFZQQPQGTFL-UHFFFAOYSA-N	5.11279e+07	7.1778e+07	8.5421e+07	6.94423e+07	1.30279e+09	6.35455e+08	6.45716e+08	8.61321e+08	2.09502e+07	4.76513e+07	6.86001e+07	4.57339e+07
Fructose	179.056	25.5	C6H12O6				Carbohydrates	Saccharides	Monosaccharides	LKDRXBCSQODPBY-ARQDHWQXSA-N	5.46907e+07	7.9104e+07	6.68669e+07	6.68872e+07	1.9135e+08	1.38746e+08	1.04922e+08	1.45006e+08	1.68497e+07	2.17335e+07	6.8792e+07	3.57917e+07
Fructose 6-phosphate	259.022	23.1	C6H13O9P	HMDB0000124	643-13-0	C00085	Carbohydrates	Saccharides	Monosaccharides	GSXOAOHZAIYLCY-HSUXUTPPSA-N	6.43518e+07	4.56351e+07	7.45014e+07	6.14961e+07	7.43408e+07	7.24634e+07	4.66106e+07	6.44716e+07	5.80801e+07	3.70424e+07	4.16304e+07	4.55843e+07
Glucose 6-phosphate	259.022	23.1	C6H13O9P	HMDB0001401	56-73-5	C00092	Carbohydrates	Saccharides	Monosaccharides	NBSCHQHZLSJFNQ-GASJEMHNSA-N	6.43518e+07	4.56351e+07	7.45014e+07	6.14961e+07	7.43408e+07	7.24634e+07	4.66106e+07	6.44716e+07	5.80801e+07	3.70424e+07	4.16304e+07	4.55843e+07
Fructose 2-phosphate	259.022	23.1	C6H13O9P	HMDB0006800	108102-98-3	C03267	Carbohydrates	Saccharides	Monosaccharides	PMTUDJVZIGZBIX-ZXXMMSQZSA-N	6.43518e+07	4.56351e+07	7.45014e+07	6.14961e+07	7.43408e+07	7.24634e+07	4.66106e+07	6.44716e+07	5.80801e+07	3.70424e+07	4.16304e+07	4.55843e+07
Fructose 1-phosphate	259.022	23.1	C6H13O9P	HMDB0060467	15978-08-2	C01094	Carbohydrates	Saccharides	Monosaccharides	ZKLLSNQJRLJIGT-UYFOZJQFSA-N	6.43518e+07	4.56351e+07	7.45014e+07	6.14961e+07	7.43408e+07	7.24634e+07	4.66106e+07	6.44716e+07	5.80801e+07	3.70424e+07	4.16304e+07	4.55843e+07
[3,4,5-trihydroxy-5-(hydroxymethyl)tetrahydrofuran-2-yl]methyl dihydrogen phosphate	259.022	23.1	C6H13O9P		26177-86-6		Carbohydrates	Saccharides	Monosaccharides	BGWGXPAPYGQALX-UHFFFAOYSA-N	6.43518e+07	4.56351e+07	7.45014e+07	6.14961e+07	7.43408e+07	7.24634e+07	4.66106e+07	6.44716e+07	5.80801e+07	3.70424e+07	4.16304e+07	4.55843e+07
Mannose 1-phosphate	259.022	23.1	C6H13O9P	HMDB0006330	27251-84-9	C00636	Carbohydrates	Saccharides	Monosaccharides	HXXFSFRBOHSIMQ-QTVWNMPRSA-N	6.43518e+07	4.56351e+07	7.45014e+07	6.14961e+07	7.43408e+07	7.24634e+07	4.66106e+07	6.44716e+07	5.80801e+07	3.70424e+07	4.16304e+07	4.55843e+07
Melezitose	543.131	26.8	C18H32O16	HMDB0011730	597-12-6	C08243	Carbohydrates	Saccharides	Polysaccharides	QWIZNVHXZXRPDR-WSCXOGSTSA-N	3.65633e+07	2.60746e+07	3.83102e+07	3.36494e+07	5.05748e+07	4.60613e+07	4.43767e+07	4.70043e+07	1.28531e+07	1.6292e+07	6.62218e+07	3.1789e+07
Sorbose	203.052	21.8	C6H12O6	HMDB0246950	87-79-6	C00247	Carbohydrates	Saccharides	Monosaccharides	BJHIKXHVCXFQLS-OTWZMJIISA-N	1.09477e+07	2.05208e+07	2.41612e+07	1.85432e+07	6.77342e+07	3.66801e+07	3.73375e+07	4.72506e+07	2.21716e+07	8.77738e+06	1.49927e+07	1.53139e+07
Galactose	203.052	21.8	C6H12O6	HMDB0000143	10257-28-0	C00984	Carbohydrates	Saccharides	Monosaccharides	WQZGKKKJIJFFOK-SVZMEOIVSA-N	1.09477e+07	2.05208e+07	2.41612e+07	1.85432e+07	6.77342e+07	3.66801e+07	3.73375e+07	4.72506e+07	2.21716e+07	8.77738e+06	1.49927e+07	1.53139e+07
Allose	203.052	21.8	C6H12O6	HMDB0062473	39392-62-6	C01487	Carbohydrates	Saccharides	Monosaccharides	GZCGUPFRVQAUEE-OBOOZECYSA-N	1.09477e+07	2.05208e+07	2.41612e+07	1.85432e+07	6.77342e+07	3.66801e+07	3.73375e+07	4.72506e+07	2.21716e+07	8.77738e+06	1.49927e+07	1.53139e+07
Gluconic acid	195.051	24.3	C6H12O7	HMDB0000625	526-95-4	C00257	Carbohydrates	Saccharides	Monosaccharides	RGHNJXZEOKUKBD-SQOUGZDYSA-N	1.62463e+07	1.76859e+07	1.73211e+07	1.70844e+07	4.00606e+07	3.13113e+07	2.76041e+07	3.2992e+07	1.64493e+07	1.50598e+07	1.98952e+07	1.71348e+07
1,6-ANHYDRO-B-GLUCOSE	161.045	357.5	C6H10O5	HMDB0000640	498-07-7		Carbohydrates	Saccharides	Monosaccharides	TWNIBLMWSKIRAT-VFUOTHLCSA-N	1.54568e+07	1.6218e+07	1.64963e+07	1.6057e+07	1.80957e+07	1.6276e+07	1.64535e+07	1.69417e+07	1.42279e+07	1.50408e+07	1.51233e+07	1.47973e+07
L-SORBOSE	161.042	46	C6H12O6				Carbohydrates	Saccharides	Monosaccharides	LKDRXBCSQODPBY-AMVSKUEXSA-N	7.69295e+06	111029	115947	2.63998e+06	1.66282e+07	77362.2	1.06804e+07	9.12863e+06	7.06321e+06	6.52801e+06	6.86538e+06	6.81887e+06
Galactinol	341.109	31.3	C12H22O11		3687-64-7		Carbohydrates	Polyols	Cyclitols	VCWMRQDBPZKXKG-BJBMSVMHSA-N	1.87234e+08	7.17923e+08	6.67042e+08	5.24067e+08	3.1631e+09	2.59057e+09	3.0298e+09	2.92782e+09	2.51454e+08	6.8936e+08	5.14436e+08	4.85083e+08
myo-Inositol	179.056	25.5	C6H12O6	HMDB0000211	87-89-8	C00137	Carbohydrates	Polyols	Cyclitols	CDAISMWEOUEBRE-UHFFFAOYSA-N	5.46907e+07	7.9104e+07	6.68669e+07	6.68872e+07	1.9135e+08	1.38746e+08	1.04922e+08	1.45006e+08	1.68497e+07	2.17335e+07	6.8792e+07	3.57917e+07
Chiro-Inositol	179.056	25.5	C6H12O6		643-12-9	C00137|C06153|C06151|C06152|C19891|D08079	Carbohydrates	Polyols	Cyclitols	CDAISMWEOUEBRE-LKPKBOIGSA-N	5.46907e+07	7.9104e+07	6.68669e+07	6.68872e+07	1.9135e+08	1.38746e+08	1.04922e+08	1.45006e+08	1.68497e+07	2.17335e+07	6.8792e+07	3.57917e+07
Adenosine	268.103	50.4	C10H13N5O4	HMDB0000050	58-61-7	C00212	Carbohydrates	Nucleosides	Purine nucleos(t)ides	OIRDTQYFTABQOQ-UHFFFAOYSA-N	1.01278e+08	1.29813e+08	1.02988e+08	1.1136e+08	1.88385e+08	1.31694e+08	1.48597e+08	1.56225e+08	1.41983e+08	1.52975e+08	1.21519e+08	1.38826e+08
Allopurinol-1-ribonucleoside	267.072	27.3	C10H12N4O5	HMDB0000481	16220-07-8		Carbohydrates	Nucleosides	Purine nucleos(t)ides	KFQUAMTWOJHPEJ-DAGMQNCNSA-N	1.39095e+07	1.14432e+07	2.32595e+07	1.62041e+07	3.89281e+07	3.43916e+07	3.20187e+07	3.51128e+07	1.39639e+07	1.27037e+07	1.89039e+07	1.51905e+07
Aristeromycin	266.122	27	C11H15N5O3		19186-33-5		Carbohydrates	Nucleosides	Purine nucleos(t)ides	UGRNVLGKAGREKS-GCXDCGAKSA-N	4.74489e+06	7.10195e+06	9.2403e+06	7.02905e+06	3.24467e+07	2.45219e+07	1.36016e+07	2.35234e+07	998131	1.36647e+06	7.60687e+06	3.32383e+06
5'-Methylthioadenosine	296.082	157.8	C11H15N5O3S	HMDB0001173	2457-80-9	C00170	Carbohydrates	Nucleosides	Purine nucleos(t)ides	WUUGFSXJNOTRMR-IOSLPCCCSA-N	3.04658e+06	2.78835e+06	2.39655e+06	2.74383e+06	1.28573e+07	8.95656e+06	8.55852e+06	1.01241e+07	5.31481e+06	4.38776e+06	3.21335e+06	4.30531e+06
Uridine diphosphate glucose (UDP-glucose)	565.048	22.8	C15H24N2O17P2	HMDB0000286	133-89-1	C00029	Carbohydrates	Aminosugars and aminoglycosides	Aminosugars	HSCJRCZFDFQWRP-JZMIEXBBSA-N	3.17396e+07	3.6352e+07	3.45719e+07	3.42212e+07	4.66008e+07	4.35671e+07	4.39122e+07	4.46933e+07	2.81905e+07	4.57318e+07	2.7773e+07	3.38985e+07
Phosphate	96.9696	30.3	H3O4P	HMDB0001429	7664-38-2	C00009	Carbohydrates			NBIIXXVUZAFLBC-UHFFFAOYSA-N	2.02671e+08	579552	5.47618e+08	2.50289e+08	1.567e+08	1.29583e+06	901218	5.29657e+07	2.4373e+08	219049	3.78872e+08	2.07607e+08
L-Arginine	175.118	29.3	C6H14N4O2	HMDB0000517	74-79-3	C00062	Amino acids and Peptides	Small peptides	Aminoacids	ODKSFYDXXFIFQN-BYPYZUCNSA-N	1.06813e+09	1.21617e+09	7.65109e+08	1.01647e+09	1.48514e+09	2.66999e+09	2.38617e+09	2.18043e+09	2.30758e+09	2.72307e+09	1.47352e+09	2.16806e+09
Phenylalanine	166.086	36.7	C9H11NO2	HMDB0000159	63-91-2	C00079	Amino acids and Peptides	Small peptides	Aminoacids	COLNVLDHVKWLRT-QMMMGPOBSA-N	9.62742e+08	1.29404e+09	3.6127e+08	8.72684e+08	6.20664e+08	6.526e+08	5.56407e+08	6.09891e+08	2.06708e+09	1.41956e+09	1.30616e+09	1.5976e+09
Glutamine	147.076	27.9	C5H10N2O3	HMDB0000641	56-85-9	C00064	Amino acids and Peptides	Small peptides	Aminoacids	ZDXPYRJPNDTMRX-VKHMYHEASA-N	7.88545e+08	6.29493e+08	4.99616e+08	6.39218e+08	9.02175e+08	1.13843e+09	4.05836e+06	6.81554e+08	6.34254e+08	6.02197e+08	6.79744e+08	6.38731e+08
L-Valyl-L-phenylalanine	265.154	155.4	C14H20N2O3	HMDB0029134	3918-92-1		Amino acids and Peptides	Small peptides	Dipeptides	GJNDXQBALKCYSZ-RYUDHWBXSA-N	1.27855e+08	1.09413e+09	2.84393e+08	5.02125e+08	1.2549e+09	1.23272e+09	2.26563e+09	1.58442e+09	1.77323e+09	1.12322e+09	5.13516e+08	1.13666e+09
Pyroglutamic acid	128.035	26.8	C5H7NO3	HMDB0000267	98-79-3	C01879	Amino acids and Peptides	Small peptides	Aminoacids	ODHCTXKNWHHXJC-VKHMYHEASA-N	7.05623e+08	3.59038e+08	2.3396e+08	4.32874e+08	2.25708e+08	2.74325e+08	3.46162e+08	2.82065e+08	3.2912e+08	2.79484e+08	2.60694e+08	2.89766e+08
Djenkolic Acid	277.031	28.3	C7H14N2O4S2				Amino acids and Peptides	Small peptides	Aminoacids	JMQMNWIBUCGUDO-WHFBIAKZSA-N	2.93352e+08	3.00892e+08	4.19293e+08	3.37845e+08	6.27383e+08	5.36451e+08	5.60534e+08	5.74789e+08	3.85835e+08	3.93831e+08	3.48349e+08	3.76005e+08
MeAIB	118.086	27.7	C5H11NO2	HMDB0002141	2566-34-9		Amino acids and Peptides	Small peptides	Aminoacids	DLAMVQGYEVKIRE-UHFFFAOYSA-N	3.17464e+08	3.84457e+08	2.17404e+08	3.06442e+08	5.49781e+08	6.03776e+08	4.71608e+08	5.41722e+08	5.27066e+08	4.74423e+08	5.43655e+08	5.15048e+08
Betaine	118.086	27.7	C5H11NO2	HMDB0000043	107-43-7	C00719	Amino acids and Peptides	Small peptides	Aminoacids	KWIUHFFTVRNATP-UHFFFAOYSA-N	3.17464e+08	3.84457e+08	2.17404e+08	3.06442e+08	5.49781e+08	6.03776e+08	4.71608e+08	5.41722e+08	5.27066e+08	4.74423e+08	5.43655e+08	5.15048e+08
Ala-Gly	145.062	30.4	C5H10N2O3	HMDB0006899	687-69-4		Amino acids and Peptides	Small peptides	Aminoacids	CXISPYVYMQWFLE-VKHMYHEASA-N	3.63272e+08	2.88818e+08	1.8734e+08	2.7981e+08	3.3982e+08	3.7658e+08	3.12245e+08	3.42882e+08	3.75105e+08	2.54566e+08	2.7002e+08	2.99897e+08
Gly-Ala	145.062	30.4	C5H10N2O3	HMDB0252875	3695-73-6		Amino acids and Peptides	Small peptides	Dipeptides	VPZXBVLAVMBEQI-VKHMYHEASA-N	3.63272e+08	2.88818e+08	1.8734e+08	2.7981e+08	3.3982e+08	3.7658e+08	3.12245e+08	3.42882e+08	3.75105e+08	2.54566e+08	2.7002e+08	2.99897e+08
Valine	116.072	27.5	C5H11NO2	HMDB0000883	72-18-4	C00183	Amino acids and Peptides	Small peptides	Aminoacids	KZSNJWFQEVHDMF-BYPYZUCNSA-N	2.3481e+08	2.97317e+08	1.44058e+08	2.25395e+08	5.15147e+08	4.69494e+08	3.56909e+08	4.47183e+08	4.19833e+08	3.49597e+08	3.35856e+08	3.68429e+08
4-(Methylamino)butanoic acid	116.072	27.5	C5H11NO2		1119-48-8	C15987	Amino acids and Peptides	Small peptides	Aminoacids	AOKCDAVWJLOAHG-UHFFFAOYSA-N	2.3481e+08	2.97317e+08	1.44058e+08	2.25395e+08	5.15147e+08	4.69494e+08	3.56909e+08	4.47183e+08	4.19833e+08	3.49597e+08	3.35856e+08	3.68429e+08
Asparagine	131.046	27.2	C4H8N2O3	HMDB0000168	70-47-3	C00152	Amino acids and Peptides	Small peptides	Aminoacids	DCXYFEDJOCDNAF-REOHCLBHSA-N	1.71138e+08	2.00346e+08	2.09638e+08	1.93707e+08	1.60131e+08	1.6998e+08	1.88909e+08	1.73007e+08	3.90882e+08	2.1334e+08	2.09153e+08	2.71125e+08
3-Ureidopropionic acid	131.046	27.2	C4H8N2O3	HMDB0000026	462-88-4	C02642	Amino acids and Peptides	Small peptides	Aminoacids	JSJWCHRYRHKBBW-UHFFFAOYSA-N	1.71138e+08	2.00346e+08	2.09638e+08	1.93707e+08	1.60131e+08	1.6998e+08	1.88909e+08	1.73007e+08	3.90882e+08	2.1334e+08	2.09153e+08	2.71125e+08
Diglycine	131.046	27.2	C4H8N2O3	HMDB0011733	556-50-3	C02037	Amino acids and Peptides	Small peptides	Dipeptides	YMAWOPBAYDPSLA-UHFFFAOYSA-N	1.71138e+08	2.00346e+08	2.09638e+08	1.93707e+08	1.60131e+08	1.6998e+08	1.88909e+08	1.73007e+08	3.90882e+08	2.1334e+08	2.09153e+08	2.71125e+08
3-Amino-4-methylpentanoic acid	130.087	29.2	C6H13NO2	HMDB0245808	5699-54-7		Amino acids and Peptides	Small peptides	Aminoacids	GLUJNGJDHCTUJY-UHFFFAOYSA-N	1.13153e+08	1.97926e+08	6.8162e+07	1.26414e+08	1.90281e+08	1.94218e+08	1.30669e+08	1.71723e+08	2.74132e+08	1.90041e+08	2.39009e+08	2.34394e+08
Leucine	130.087	29.2	C6H13NO2	HMDB0062203	61-90-5	C00123	Amino acids and Peptides	Small peptides	Aminoacids	ROHFNLRQFUQHCH-YFKPBYRVSA-N	1.13153e+08	1.97926e+08	6.8162e+07	1.26414e+08	1.90281e+08	1.94218e+08	1.30669e+08	1.71723e+08	2.74132e+08	1.90041e+08	2.39009e+08	2.34394e+08
Isoleucine	130.087	29.2	C6H13NO2	HMDB0000172	73-32-5	C00407	Amino acids and Peptides	Small peptides	Aminoacids	AGPKZVBTJJNPAG-WHFBIAKZSA-N	1.13153e+08	1.97926e+08	6.8162e+07	1.26414e+08	1.90281e+08	1.94218e+08	1.30669e+08	1.71723e+08	2.74132e+08	1.90041e+08	2.39009e+08	2.34394e+08
4-(dimethylamino)butanoate	130.087	29.2	C6H13NO2		693-11-8		Amino acids and Peptides	Small peptides	Aminoacids	OXOWTLDONRGYOT-UHFFFAOYSA-N	1.13153e+08	1.97926e+08	6.8162e+07	1.26414e+08	1.90281e+08	1.94218e+08	1.30669e+08	1.71723e+08	2.74132e+08	1.90041e+08	2.39009e+08	2.34394e+08
2-Aminoisobutyric acid	102.056	29	C4H9NO2	HMDB0001906	62-57-7	C03665	Amino acids and Peptides	Small peptides	Aminoacids	FUOOLUPWFVMBKG-UHFFFAOYSA-N	4.47999e+07	1.46478e+08	1.3923e+08	1.10169e+08	2.58712e+08	2.90731e+08	2.13895e+08	2.54446e+08	7.23062e+07	4.88266e+07	6.9083e+07	6.34052e+07
4-Aminobutyric acid	102.056	29	C4H9NO2	HMDB0000112	56-12-2	C00334	Amino acids and Peptides	Small peptides	Aminoacids	BTCSSZJGUNDROE-UHFFFAOYSA-N	4.47999e+07	1.46478e+08	1.3923e+08	1.10169e+08	2.58712e+08	2.90731e+08	2.13895e+08	2.54446e+08	7.23062e+07	4.88266e+07	6.9083e+07	6.34052e+07
3-Aminobutanoic acid	102.056	29	C4H9NO2		541-48-0		Amino acids and Peptides	Small peptides	Aminoacids	OQEBBZSWEGYTPG-UHFFFAOYSA-N	4.47999e+07	1.46478e+08	1.3923e+08	1.10169e+08	2.58712e+08	2.90731e+08	2.13895e+08	2.54446e+08	7.23062e+07	4.88266e+07	6.9083e+07	6.34052e+07
2-Aminobutyric acid	102.056	29	C4H9NO2	HMDB0000452	1492-24-6	C02356	Amino acids and Peptides	Small peptides	Aminoacids	QWCKQJZIFLGMSD-VKHMYHEASA-N	4.47999e+07	1.46478e+08	1.3923e+08	1.10169e+08	2.58712e+08	2.90731e+08	2.13895e+08	2.54446e+08	7.23062e+07	4.88266e+07	6.9083e+07	6.34052e+07
Dimethylglycine	102.056	29	C4H9NO2	HMDB0000092	1118-68-9	C01026	Amino acids and Peptides	Small peptides	Aminoacids	FFDGPVCHZBVARC-UHFFFAOYSA-N	4.47999e+07	1.46478e+08	1.3923e+08	1.10169e+08	2.58712e+08	2.90731e+08	2.13895e+08	2.54446e+08	7.23062e+07	4.88266e+07	6.9083e+07	6.34052e+07
Glutamate	146.046	27.4	C5H9NO4	HMDB0000148	56-86-0	C00025	Amino acids and Peptides	Small peptides	Aminoacids	WHUUTDBJXJRKMK-VKHMYHEASA-N	1.08375e+08	1.12176e+08	1.06404e+08	1.08985e+08	7.6737e+07	7.61186e+07	8.17393e+07	7.81983e+07	1.5837e+08	1.29496e+08	1.67917e+08	1.51928e+08
Proline	116.07	27.8	C5H9NO2	HMDB0000162	147-85-3	C00148	Amino acids and Peptides	Small peptides	Aminoacids	ONIBWKKTOPOVIA-BYPYZUCNSA-N	7.54977e+07	9.12071e+07	1.24247e+08	9.6984e+07	7.50323e+07	8.79124e+07	7.49939e+07	7.93129e+07	5.54201e+07	4.04748e+07	6.86748e+07	5.48566e+07
Methionine	148.043	28.6	C5H11NO2S	HMDB0033951	59-51-8	C01733	Amino acids and Peptides	Small peptides	Aminoacids	FFEARJCKVFRZRR-UHFFFAOYSA-N	9.9393e+07	1.09492e+08	5.29573e+07	8.72809e+07	6.07917e+07	6.70194e+07	5.5879e+07	6.12301e+07	9.59379e+07	7.46957e+07	7.28717e+07	8.11684e+07
Pipecolic acid	130.086	27.7	C6H11NO2	HMDB0000716	3105-95-1	C00408	Amino acids and Peptides	Small peptides	Aminoacids	HXEACLLIILLPRG-YFKPBYRVSA-N	5.53858e+07	1.04557e+08	9.04093e+07	8.34507e+07	1.39244e+08	2.97538e+08	1.36519e+08	1.911e+08	4.68156e+07	3.7772e+07	5.53045e+07	4.66307e+07
2-Acetamido-3-hydroxypropanoic acid	148.06	41.3	C5H9NO4				Amino acids and Peptides	Small peptides	Dipeptides	JJIHLJJYMXLCOY-UHFFFAOYSA-N	8.4049e+07	7.67273e+07	7.71201e+07	7.92988e+07	3.93817e+07	3.69819e+07	7.50441e+07	5.04693e+07	9.03287e+07	8.48965e+07	8.26622e+07	8.59625e+07
Tyrosine	180.066	29	C9H11NO3	HMDB0000158	60-18-4	C00082	Amino acids and Peptides	Small peptides	Aminoacids	OUYCCCASQSFEME-QMMMGPOBSA-N	3.84743e+07	1.50917e+08	2.44056e+07	7.12655e+07	5.78491e+07	9.79432e+07	4.7292e+07	6.76948e+07	2.95615e+08	2.53713e+08	1.40178e+08	2.29835e+08
o-Tyrosine	182.081	29.1	C9H11NO3	HMDB0006050	2370-61-8		Amino acids and Peptides	Small peptides	Aminoacids	WRFPVMFCRNYQNR-UHFFFAOYSA-N	3.69138e+07	1.33538e+08	2.69079e+07	6.57866e+07	6.72644e+07	1.10599e+08	5.84348e+07	7.87661e+07	3.08148e+08	2.48535e+08	1.68327e+08	2.4167e+08
3-Amino-3-(4-hydroxyphenyl)propanoic acid	182.081	29.1	C9H11NO3	HMDB0003831	6049-54-3	C04368	Amino acids and Peptides	Small peptides	Aminoacids	JYPHNHPXFNEZBR-UHFFFAOYSA-N	3.69138e+07	1.33538e+08	2.69079e+07	6.57866e+07	6.72644e+07	1.10599e+08	5.84348e+07	7.87661e+07	3.08148e+08	2.48535e+08	1.68327e+08	2.4167e+08
Pantothenic acid	218.103	37	C9H17NO5	HMDB0000210	79-83-4	C00864	Amino acids and Peptides	Small peptides	Dipeptides	GHOKWGTUZJEAQD-ZETCQYMHSA-N	6.57704e+07	6.31345e+07	5.40934e+07	6.09994e+07	6.25795e+07	6.8633e+07	5.73379e+07	6.28502e+07	6.97279e+07	4.73508e+07	5.68439e+07	5.79742e+07
Sarcosine	88.0403	25.2	C3H7NO2	HMDB0000271	107-97-1	C00213	Amino acids and Peptides	Small peptides	Aminoacids	FSYKKLYZXJSNPZ-UHFFFAOYSA-N	6.06154e+07	1.0176e+08	9.95783e+06	5.74444e+07	3.80651e+07	4.19836e+07	1.62706e+08	8.09182e+07	1.23501e+08	5.12511e+07	6.14431e+07	7.87317e+07
Alanine	88.0403	25.2	C3H7NO2	HMDB0000161	56-41-7	C00041	Amino acids and Peptides	Small peptides	Aminoacids	QNAYBMKLOCPYGJ-REOHCLBHSA-N	6.06154e+07	1.0176e+08	9.95783e+06	5.74444e+07	3.80651e+07	4.19836e+07	1.62706e+08	8.09182e+07	1.23501e+08	5.12511e+07	6.14431e+07	7.87317e+07
beta-Alanine	88.0403	25.2	C3H7NO2	HMDB0000056	107-95-9	C00099	Amino acids and Peptides	Small peptides	Aminoacids	UCMIRNVEIXFBKS-UHFFFAOYSA-N	6.06154e+07	1.0176e+08	9.95783e+06	5.74444e+07	3.80651e+07	4.19836e+07	1.62706e+08	8.09182e+07	1.23501e+08	5.12511e+07	6.14431e+07	7.87317e+07
2,2'-Iminodiacetic acid	132.03	30	C4H7NO4	HMDB0011753	142-73-4	C19911	Amino acids and Peptides	Small peptides	Aminoacids	NBZBKCUXIYYUSX-UHFFFAOYSA-N	5.16934e+07	6.74718e+07	3.54122e+07	5.15258e+07	1.62338e+07	1.57035e+07	1.90306e+07	1.69893e+07	9.65509e+07	6.4392e+07	8.22803e+07	8.10744e+07
Homoserine	118.051	25.3	C4H9NO3	HMDB0000719	672-15-1	C00263	Amino acids and Peptides	Small peptides	Aminoacids	UKAUYVFTDYCKQA-VKHMYHEASA-N	3.98733e+07	4.76553e+07	2.25379e+07	3.66888e+07	4.85476e+07	5.49359e+07	4.88363e+07	5.07733e+07	1.25513e+08	9.24984e+07	7.54187e+07	9.78102e+07
4-ureidobutanoic acid	169.058	40.2	C5H10N2O3	HMDB0341274			Amino acids and Peptides	Small peptides	Aminoacids	QYTWIMMLQKHPGL-UHFFFAOYSA-N	3.14802e+07	1.67792e+07	3.59864e+07	2.8082e+07	5.35816e+07	8.24941e+07	2.98838e+07	5.53199e+07	3.88864e+07	2.70056e+07	4.40192e+07	3.66371e+07
Threonine	120.065	28.7	C4H9NO3	HMDB0000167	72-19-5	C00188	Amino acids and Peptides	Small peptides	Aminoacids	AYFVYJQAPQTCCC-GBXIJSLDSA-N	2.77659e+07	3.15106e+07	1.7983e+07	2.57531e+07	4.56562e+07	7.02327e+07	4.566e+07	5.38496e+07	8.59044e+07	7.25955e+07	5.61942e+07	7.15647e+07
3-AMINOISOBUTANOIC ACID	102.056	87.8	C4H9NO2	HMDB0003911	144-90-1	C05145	Amino acids and Peptides	Small peptides	Aminoacids	QCHPKSFMDHPSNR-UHFFFAOYSA-N	1.58579e+07	1.97163e+07	3.98268e+07	2.51337e+07	3.95458e+07	3.78559e+07	1.97813e+07	3.23943e+07	1.85905e+07	1.77124e+07	1.87242e+07	1.83424e+07
Tryptophan	205.097	83.9	C11H12N2O2	HMDB0030396	73-22-3	C00078	Amino acids and Peptides	Small peptides	Aminoacids	QIVBCDIJIAJPQS-VIFPVBQESA-N	2.2578e+07	4.02523e+07	1.07736e+07	2.45346e+07	290561	3.1273e+07	2.00002e+07	1.71879e+07	1.34939e+08	7.39346e+07	6.18175e+07	9.02305e+07
Histidine	154.062	31.2	C6H9N3O2	HMDB0000177	71-00-1	C00135	Amino acids and Peptides	Small peptides	Aminoacids	HNDVDQJCIGZPNO-YFKPBYRVSA-N	2.10925e+07	2.64964e+07	1.32189e+07	2.02693e+07	3.93621e+07	3.0317e+07	1.06807e+07	2.67866e+07	4.73088e+07	2.89917e+07	2.66884e+07	3.43296e+07
Serine	104.035	27.6	C3H7NO3	HMDB0000187	56-45-1	C00065	Amino acids and Peptides	Small peptides	Aminoacids	MTCFGRXMJLQNBG-REOHCLBHSA-N	1.39811e+07	2.47502e+07	9.19692e+06	1.59761e+07	1.46777e+07	1.39948e+07	1.38603e+07	1.41776e+07	3.09981e+07	1.80147e+07	2.21281e+07	2.37136e+07
4-Hydroxyisoleucine	128.071	27.8	C6H13NO3	HMDB0029449	781658-23-9	C20802	Amino acids and Peptides	Small peptides	Aminoacids	OSCCDBFHNMXNME-DSDZBIDZSA-N	8.3028e+06	1.81286e+07	1.352e+07	1.33171e+07	1.74963e+07	3.72487e+07	1.84479e+07	2.43977e+07	6.67887e+06	5.16982e+06	5.17949e+06	5.67606e+06
Guvacine	128.07	12.6	C6H9NO2		6027-91-4	C10149	Amino acids and Peptides	Small peptides	Aminoacids	QTDZOWFRBNTPQR-UHFFFAOYSA-N	1.58278e+07	1.21529e+07	9.4007e+06	1.24605e+07	0	1.47849e+07	1.1821e+07	8.86861e+06	8.45021e+06	1.00264e+07	0	6.15889e+06
METHIONINE SULFOXIMINE	179.052	177.4	C5H12N2O3S	HMDB0029430	1982-67-8	C03510	Amino acids and Peptides	Small peptides	Aminoacids	SXTAYKAGBXMACB-UHFFFAOYSA-N	1.4347e+07	1.42747e+07	138342	9.58668e+06	2.10569e+07	1.91858e+07	127899	1.34568e+07	298913	218694	1.61552e+07	5.5576e+06
Glutathione	306.076	26.8	C10H17N3O6S	HMDB0000125	70-18-8	C00051	Amino acids and Peptides	Small peptides	Tripeptides	RWSXRVCMGQZWBV-WDSKDSINSA-N	2.21148e+06	2.27111e+07	2.24701e+06	9.05652e+06	2.36699e+06	2.34649e+06	1.65818e+07	7.09844e+06	1.78362e+07	1.55593e+07	2.28928e+06	1.18949e+07
Maleamic acid	114.019	27.4	C4H5NO3				Amino acids and Peptides	Small peptides	Aminoacids	FSQQTNAZHBEJLS-UPHRSURJSA-N	7.23781e+06	6.84887e+06	5.91831e+06	6.66833e+06	3.92317e+06	4.20727e+06	6.08032e+06	4.73692e+06	1.37748e+07	7.57812e+06	5.36434e+06	8.90576e+06
DL-Norvaline	116.072	357.4	C5H11NO2	HMDB0251527	760-78-1		Amino acids and Peptides	Small peptides	Aminoacids	SNDPXSYFESPGGJ-UHFFFAOYSA-N	5.77213e+06	7.14429e+06	6.22672e+06	6.38105e+06	8.37357e+06	7.23389e+06	6.80068e+06	7.46938e+06	5.61152e+06	6.05537e+06	6.10303e+06	5.92331e+06
N-Acetylphenylalanine	206.082	149.2	C11H13NO3	HMDB0000512	2018-61-3	C03519	Amino acids and Peptides	Small peptides	Dipeptides	CBQJSKKFNMDLON-JTQLQIEISA-N	3.7141e+06	3.54115e+06	3.36249e+06	3.53925e+06	3.47397e+06	3.1534e+06	3.38565e+06	3.33767e+06	7.03861e+06	9.52803e+06	6.92158e+06	7.82941e+06
N-Lactoyl-Phenylalanine	236.096	212.4	C12H15NO4	HMDB0062175	183241-73-8		Amino acids and Peptides	Small peptides	Dipeptides	IIRJJZHHNGABMQ-UHFFFAOYSA-N	1.78687e+06	3.10172e+06	3.5951e+06	2.8279e+06	1.89187e+06	1.17247e+06	2.62039e+06	1.89491e+06	3.66607e+06	2.12048e+06	2.05157e+06	2.61271e+06
gamma-Glutamylphenylalanine	293.114	52.9	C14H18N2O5	HMDB0000594	7432-24-8		Amino acids and Peptides	Small peptides	Dipeptides	XHHOHZPNYFQJKL-UHFFFAOYSA-N	2.69705e+06	2.6488e+06	1.98964e+06	2.44516e+06	3.60236e+06	3.45856e+06	3.43862e+06	3.49985e+06	9.26223e+06	6.17641e+06	3.39263e+06	6.27709e+06
2-(1-carboxyethyl)-5-methyl-cyclopentanecarboxylic acid	199.097	211.3	C10H16O4		32603-11-5		Amino acids and Peptides	Small peptides	Aminoacids	OIFCPZGZZQQDNO-UHFFFAOYSA-N	1.46641e+06	2.89212e+06	1.79397e+06	2.05083e+06	2.97124e+06	2.68179e+06	2.38271e+06	2.67858e+06	1.82586e+06	1.98326e+06	1.31887e+06	1.70933e+06
Domoic acid	312.143	205.3	C15H21NO6				Amino acids and Peptides	Small peptides	Aminoacids	VZFRNCSOCOPNDB-AOKDLOFSSA-N	1.64321e+06	1.48923e+06	1.57721e+06	1.56988e+06	7.11469e+06	3.79652e+06	2.57709e+06	4.4961e+06	1.0519e+07	1.10797e+07	8.39083e+06	9.99649e+06
Lyciumin_B	897.386	201.6	C44H52N10O11	HMDB0038673	125756-66-3		Amino acids and Peptides	Oligopeptides	Cyclic peptides	BWRVBFMWWHWLBW-UHFFFAOYSA-N	1.98655e+06	2.55018e+06	1.04392e+07	4.99198e+06	535728	346333	457801	446621	467556	273842	261550	334316
(1-Hydroxycyclohexyl)acetic acid	157.087	189.1	C8H14O3		14399-63-4		Amino acids and Peptides			AADJJWDBCQRALD-UHFFFAOYSA-N	2.02154e+06	3.34236e+06	5.96348e+06	3.7758e+06	6.77548e+06	1.10415e+07	5.10123e+06	7.63942e+06	1.00099e+07	1.90748e+07	5.21521e+06	1.14333e+07
PHENYLETHANOLAMINE	120.08	37	C8H11NO	HMDB0001065	7568-93-6	C02735	Alkaloids	Tyrosine alkaloids	Phenylethylamines	ULSIYEODSMZIPX-UHFFFAOYSA-N	1.85987e+08	2.48961e+08	6.86849e+07	1.67877e+08	1.18114e+08	1.24402e+08	1.09771e+08	1.17429e+08	4.04322e+08	2.41895e+08	2.52839e+08	2.99685e+08
Synephrine	150.091	15.2	C9H13NO2	HMDB0004826	94-07-5	C04548	Alkaloids	Tyrosine alkaloids	Phenylethylamines	YRCWQPVGYLYSOX-UHFFFAOYSA-N	1.58936e+07	1.8824e+07	2.39698e+07	1.95625e+07	1.1818e+07	1.81651e+07	1.99479e+07	1.66437e+07	4.80357e+07	4.09248e+07	2.39908e+07	3.76504e+07
Phenylephrine	150.091	15.2	C9H13NO2	HMDB0002182	59-42-7	C07441	Alkaloids	Tyrosine alkaloids	Phenylethylamines	SONNWYBIRXJNDC-VIFPVBQESA-N	1.58936e+07	1.8824e+07	2.39698e+07	1.95625e+07	1.1818e+07	1.81651e+07	1.99479e+07	1.66437e+07	4.80357e+07	4.09248e+07	2.39908e+07	3.76504e+07
3-Methoxytyramine	150.091	15.2	C9H13NO2	HMDB0000022	554-52-9	C05587	Alkaloids	Tyrosine alkaloids	Phenylethylamines	DIVQKHQLANKJQO-UHFFFAOYSA-N	1.58936e+07	1.8824e+07	2.39698e+07	1.95625e+07	1.1818e+07	1.81651e+07	1.99479e+07	1.66437e+07	4.80357e+07	4.09248e+07	2.39908e+07	3.76504e+07
3-[1-hydroxy-2-(methylamino)ethyl]phenol	150.091	15.2	C9H13NO2		61-76-7		Alkaloids	Tyrosine alkaloids	Phenylethylamines	SONNWYBIRXJNDC-UHFFFAOYSA-N	1.58936e+07	1.8824e+07	2.39698e+07	1.95625e+07	1.1818e+07	1.81651e+07	1.99479e+07	1.66437e+07	4.80357e+07	4.09248e+07	2.39908e+07	3.76504e+07
NCGC00385306-01_C21H23NO5_	387.192	262.3	C21H23NO5				Alkaloids	Tyrosine alkaloids	Isoquinoline alkaloids	UVACAWVKXUAPRQ-UHFFFAOYSA-N	6.08174e+06	6.12206e+06	5.92976e+06	6.04452e+06	5.83757e+06	5.93431e+06	5.82007e+06	5.86398e+06	5.78904e+06	5.84626e+06	6.07332e+06	5.90287e+06
4-[1-hydroxy-2-(methylamino)ethyl]benzene-1,2-diol	164.071	23.5	C9H13NO3	HMDB0062515	329-65-7	D00095	Alkaloids	Tyrosine alkaloids	Phenylethylamines	UCTWMZQNUQWSLP-UHFFFAOYSA-N	381930	8.93541e+06	3.95597e+06	4.42444e+06	1.77208e+07	1.56113e+07	1.79735e+07	1.71019e+07	1.01535e+07	1.11898e+07	9.55785e+06	1.03004e+07
papaverine	362.143	149.5	C20H21NO4	HMDB0015245	61-25-6	C06533	Alkaloids	Tyrosine alkaloids	Isoquinoline alkaloids	XQYZDYMELSJDRZ-UHFFFAOYSA-N	2.60451e+06	3.90389e+06	6.34949e+06	4.28596e+06	1.2263e+07	8.88611e+06	1.55854e+07	1.22448e+07	5.87958e+06	5.62703e+06	6.69281e+06	6.06647e+06
Berlambine	352.115	185.2	C20H17NO5		549-21-3		Alkaloids	Tyrosine alkaloids	Protoberberine alkaloids	ZHYQCBCBTQWPLC-UHFFFAOYSA-N	439895	925922	1.00957e+07	3.82049e+06	1.48116e+06	1.64565e+06	3.75973e+06	2.29551e+06	1.86102e+06	3.65737e+06	1.35025e+06	2.28955e+06
Tetrahydropalmatine	356.175	179.1	C21H25NO4	HMDB0250799			Alkaloids	Tyrosine alkaloids	Isoquinoline alkaloids	AEQDJSLRWYMAQI-UHFFFAOYSA-N	6.27369e+06	1.77839e+06	1.8602e+06	3.30409e+06	332150	494125	195605	340627	282357	441636	532002	418665
Ancistrocladine	408.222	200.9	C25H29NO4				Alkaloids	Tyrosine alkaloids	Isoquinoline alkaloids	XUFOYASAFNKRRE-GJZGRUSLSA-N	2.94322e+06	3.92164e+06	2.13112e+06	2.99866e+06	9.50724e+06	3.9866e+06	4.06555e+06	5.85313e+06	1.31865e+07	1.34148e+07	2.25018e+06	9.61715e+06
Norboldine	336.12	202.4	C18H19NO4				Alkaloids	Tyrosine alkaloids	Aporphine alkaloids	KYVJVURXKAZJRK-LBPRGKRZSA-N	131606	3.64243e+06	4.76491e+06	2.84631e+06	4.54914e+06	6.19424e+06	5.96799e+06	5.57046e+06	2.70967e+06	1.06832e+07	2.96191e+06	5.4516e+06
Tyramine	138.091	32.7	C8H11NO	HMDB0000306	51-67-2	C00483	Alkaloids	Tyrosine alkaloids	Phenylethylamines	DZGWFCGJZKJUFP-UHFFFAOYSA-N	2.1697e+06	3.77468e+06	1.82759e+06	2.59066e+06	1.77642e+07	2.61441e+07	1.14028e+07	1.8437e+07	3.87939e+07	8.24678e+07	2.11892e+07	4.74836e+07
Anhalamine	210.109	177.5	C11H15NO3				Alkaloids	Tyrosine alkaloids	Isoquinoline alkaloids	DVQVXTPSJBCBJI-UHFFFAOYSA-N	2.89643e+06	2.35685e+06	2.49995e+06	2.58441e+06	4.56789e+06	3.75135e+06	3.30191e+06	3.87371e+06	3.8901e+06	2.60082e+06	4.32198e+06	3.6043e+06
SKF-82958 (hydrobromide)	330.13	196	C19H20ClNO2	HMDB0258330	80751-65-1		Alkaloids	Tyrosine alkaloids	Isoquinoline alkaloids	HJWHHQIVUHOBQN-UHFFFAOYSA-N	1.12835e+06	3.20081e+06	860039	1.72973e+06	2.51048e+06	2.30479e+06	2.457e+06	2.42409e+06	6.00879e+06	8.98936e+06	2.6527e+06	5.88361e+06
BEBEERINE	595.286	267.4	C36H38N2O6				Alkaloids	Tyrosine alkaloids	Isoquinoline alkaloids	NGZXDRGWBULKFA-NSOVKSMOSA-N	1.2045e+06	1.54186e+06	1.41405e+06	1.38681e+06	3.55475e+06	3.34254e+06	3.53159e+06	3.47629e+06	1.34001e+07	1.15314e+07	5.98919e+06	1.03069e+07
Tazettine	332.148	156.5	C18H21NO5				Alkaloids	Tyrosine alkaloids	Amarylidaceae alkaloids	YLWAQARRNQVEHD-UHFFFAOYSA-N	253384	206939	951131	470485	3.44714e+06	1.30816e+06	914281	1.88986e+06	2.92492e+06	7.06329e+06	1.42758e+06	3.80527e+06
Berbamunine	597.293	283.5	C36H40N2O6				Alkaloids	Tyrosine alkaloids	Isoquinoline alkaloids	FDABVSXGAMFQQH-LOYHVIPDSA-N	11913.5	71234.1	34288.2	39145.3	113874	113109	81229.3	102737	576933	423156	238150	412746
Paxilline	434.24	282.5	C27H33NO4	HMDB0030323	57186-25-1	C13782	Alkaloids	Tryptophan alkaloids	Indole-Diterpenoid alkaloids (Penitrems)	ACNHBCIZLNNLRS-UBGQALKQSA-N	4.74302e+07	5.89655e+07	6.26108e+07	5.63355e+07	1.49039e+08	1.17911e+08	1.29516e+08	1.32155e+08	1.75696e+08	1.94047e+08	1.50769e+08	1.73504e+08
Vindoline	457.231	282.1	C25H32N2O6				Alkaloids	Tryptophan alkaloids	Aspidosperma type	CXBGOBGJHGGWIE-ACSXSLCXSA-N	2.55454e+07	2.77272e+07	3.19322e+07	2.84016e+07	5.42078e+07	4.82812e+07	5.37395e+07	5.20762e+07	5.9222e+07	6.70918e+07	6.54359e+07	6.39166e+07
5-Hydroxytryptophol (5HTOL)	160.075	50.4	C10H11NO2	HMDB0001855	154-02-9		Alkaloids	Tryptophan alkaloids	Simple indole alkaloids	KQROHCSYOGBQGJ-UHFFFAOYSA-N	1.27554e+06	1.08526e+07	2.49542e+07	1.23608e+07	3.61648e+06	3.61051e+06	4.49866e+06	3.90855e+06	9.20354e+06	3.25597e+06	3.12425e+06	5.19459e+06
2-Hydroxyquinoline	146.06	51.5	C9H7NO				Alkaloids	Tryptophan alkaloids	Quinoline alkaloids	LISFMEBWQUVKPJ-UHFFFAOYSA-N	9.3237e+06	1.84067e+07	4.49592e+06	1.07421e+07	1.10835e+07	1.30879e+07	9.14677e+06	1.11061e+07	4.87762e+07	3.20279e+07	2.38061e+07	3.48701e+07
Tryptophol	144.08	150.1	C10H11NO	HMDB0003447	526-55-6	C00955	Alkaloids	Tryptophan alkaloids	Simple indole alkaloids	MBBOMCVGYCRMEA-UHFFFAOYSA-N	3.86503e+06	4.08668e+06	2.37982e+07	1.05833e+07	2.07018e+07	1.81245e+07	5.12465e+07	3.00243e+07	1.20367e+06	9.69942e+06	3.52737e+06	4.81015e+06
Strictosidinic acid	517.224	202.6	C26H32N2O9				Alkaloids	Tryptophan alkaloids	Carboline alkaloids	CMMIVMFGFIBAGC-UHFFFAOYSA-N	7.92341e+06	1.45387e+07	8.49119e+06	1.03178e+07	1.4728e+06	1.03491e+06	1.02535e+06	1.17769e+06	208862	190291	512915	304023
Indole-3-acetamide	185.114	194.3	C10H10N2O	HMDB0029739	879-37-8	C02693	Alkaloids	Tryptophan alkaloids	Simple indole alkaloids	ZOAMBXDOGPRZLP-UHFFFAOYSA-N	1.10115e+07	8.25287e+06	5.56524e+06	8.27655e+06	1.06635e+07	8.11769e+06	8.36251e+06	9.0479e+06	1.08004e+07	7.61619e+06	7.36155e+06	8.59273e+06
canthin-6-one	243.052	51.1	C14H8N2O	HMDB0249593		C09098	Alkaloids	Tryptophan alkaloids	Carboline alkaloids	ZERVJPYNQLONEK-UHFFFAOYSA-N	5.63092e+06	1.01516e+07	2.43277e+06	6.07177e+06	5.13752e+06	4.86549e+06	3.6014e+06	4.53481e+06	2.5225e+07	1.54548e+07	9.53238e+06	1.67374e+07
Alpha-Ergocryptine	518.32	298.7	C32H41N5O5				Alkaloids	Tryptophan alkaloids	Ergot alkaloids	YDOTUXAWKBPQJW-NSLWYYNWSA-N	5.07201e+06	8.43025e+06	4.65927e+06	6.05384e+06	2.6195e+07	2.24233e+07	1.81966e+07	2.22716e+07	1.81442e+07	1.40397e+07	1.0481e+07	1.42216e+07
methyl 5-hydroxy-1H-indole-3-carboxylate	190.051	146.6	C10H9NO3		112332-96-4		Alkaloids	Tryptophan alkaloids	Simple indole alkaloids	LRAADKIIEUFKEG-UHFFFAOYSA-N	8.25732e+06	6.68492e+06	1.91703e+06	5.61976e+06	1.92925e+06	1.68159e+06	1.88492e+06	1.83192e+06	5.51827e+06	3.83569e+06	3.58547e+06	4.31314e+06
5-Methoxyindole-3-acetic acid	188.07	198.5	C11H11NO3	HMDB0004096	3471-31-6	C05660	Alkaloids	Tryptophan alkaloids	Simple indole alkaloids	COCNDHOPIHDTHK-UHFFFAOYSA-N	5.03313e+06	4.67022e+06	6.36527e+06	5.35621e+06	5.69997e+06	5.78535e+06	4.40298e+06	5.2961e+06	1.78487e+07	1.33286e+07	9.38446e+06	1.35206e+07
7-Hydroxymitragynine	415.224	275	C23H30N2O5	HMDB0247263			Alkaloids	Tryptophan alkaloids	Corynanthe type	RYENLSMHLCNXJT-UHFFFAOYSA-N	4.88897e+06	4.37487e+06	5.55814e+06	4.94066e+06	8.64641e+06	8.0316e+06	8.23901e+06	8.30567e+06	9.55575e+06	9.88758e+06	1.06944e+07	1.00459e+07
Brucine	395.203	194.3	C23H26N2O4				Alkaloids	Tryptophan alkaloids	Aspidosperma-Iboga hybrid type (Vinca alkaloids)	RRKTZKIUPZVBMF-IBTVXLQLSA-N	7.27131e+06	1.75425e+06	4.78175e+06	4.60244e+06	2.42764e+06	1.80488e+06	2.26196e+06	2.16483e+06	1.42629e+06	991245	2.19657e+06	1.53803e+06
quinine	325.2	235.9	C20H24N2O2				Alkaloids	Tryptophan alkaloids		LOUPRKONTZGTKE-VOMFEXJBSA-N	5.62946e+06	4.44781e+06	2.44232e+06	4.17319e+06	9.75473e+06	1.68317e+07	2.38239e+07	1.68034e+07	1.9957e+07	3.73753e+07	1.48713e+07	2.40678e+07
Strictosidine	531.24	215.5	C27H34N2O9	HMDB0304492			Alkaloids	Tryptophan alkaloids	Carboline alkaloids	XBAMJZTXGWPTRM-UHFFFAOYSA-N	1.14342e+06	1.03511e+06	3.62355e+06	1.93402e+06	6.91831e+06	3.39058e+06	3.51543e+06	4.60811e+06	688207	823672	233512	581797
4-Methylquinolin-2-ol	158.061	209.2	C10H9NO		607-66-9		Alkaloids	Tryptophan alkaloids	Quinoline alkaloids	APLVPBUBDFWWAD-UHFFFAOYSA-N	627114	1.07468e+06	705620	802471	1.60088e+06	2.37063e+06	954013	1.64184e+06	3.37852e+06	2.79551e+06	2.52358e+06	2.8992e+06
1-(1H-indol-3-yl)ethanone	158.061	209.2	C10H9NO		703-80-0		Alkaloids	Tryptophan alkaloids	Simple indole alkaloids	VUIMBZIZZFSQEE-UHFFFAOYSA-N	627114	1.07468e+06	705620	802471	1.60088e+06	2.37063e+06	954013	1.64184e+06	3.37852e+06	2.79551e+06	2.52358e+06	2.8992e+06
Solamargine	868.502	198.7	C45H73NO15		20318-30-3	C10819	Alkaloids	Pseudoalkaloids	Steroidal alkaloids	MBWUSSKCCUMJHO-ZGXDEBHDSA-N	2.17091e+09	6.90448e+08	4.97409e+09	2.61182e+09	1.35369e+09	1.51278e+09	9.97519e+08	1.288e+09	1.43608e+09	1.26704e+09	3.20293e+09	1.96869e+09
Solanidine base + O-Hex-dHex	706.45	198.7	C39H63NO10	HMDB0030321	472-51-5		Alkaloids	Pseudoalkaloids	Steroidal alkaloids	ZLSYCIYRYZUJCZ-UHFFFAOYSA-N	2.31404e+08	8.49802e+07	4.9605e+08	2.70811e+08	1.93749e+08	2.51299e+08	1.60476e+08	2.01842e+08	1.18262e+08	1.11408e+08	2.72333e+08	1.67334e+08
gamma-Chaconine	560.393	198.3	C33H53NO6	HMDB0033678	511-36-4		Alkaloids	Pseudoalkaloids	Steroidal alkaloids	IDGKMGZVTKHZDA-UHFFFAOYSA-N	1.82802e+08	8.9698e+07	4.83017e+08	2.51839e+08	1.24726e+08	1.85343e+08	1.09481e+08	1.3985e+08	1.07051e+08	1.0046e+08	2.79525e+08	1.62345e+08
Adenine	136.061	35.1	C5H5N5	HMDB0000034	73-24-5	C00147	Alkaloids	Pseudoalkaloids	Purine alkaloids	GFFGJBXGBJISGV-UHFFFAOYSA-N	5.69035e+07	5.48105e+07	1.34345e+08	8.20196e+07	1.89662e+08	1.36581e+08	1.40448e+08	1.55564e+08	9.64304e+07	8.47097e+07	9.42483e+07	9.17961e+07
Theobromine	179.056	25.5	C7H8N4O2	HMDB0002825	83-67-0	C07480	Alkaloids	Pseudoalkaloids	Purine alkaloids	YAPQBXQYLJRXSA-UHFFFAOYSA-N	5.46907e+07	7.9104e+07	6.68669e+07	6.68872e+07	1.9135e+08	1.38746e+08	1.04922e+08	1.45006e+08	1.68497e+07	2.17335e+07	6.8792e+07	3.57917e+07
Alprenolol (hydrochloride)	250.177	239.9	C15H23NO2	HMDB0015004	13655-52-2	D07156	Alkaloids	Pseudoalkaloids	Phenylalanine-derived alkaloids	PAZJSJFMUHDSTF-UHFFFAOYSA-N	3.77366e+07	3.62852e+07	3.48778e+07	3.62999e+07	4.99438e+07	3.0551e+07	3.97145e+07	4.00698e+07	3.12352e+07	2.59963e+07	3.46824e+07	3.0638e+07
7-Methyluric acid	183.049	32.5	C6H6N4O3	HMDB0011107	612-37-3	C16355	Alkaloids	Pseudoalkaloids	Purine alkaloids	YHNNPKUFPWLTOP-UHFFFAOYSA-N	1.02376e+07	6.66335e+07	2.53466e+07	3.40726e+07	3.78002e+07	4.21439e+07	7.96238e+07	5.31893e+07	4.27236e+07	8.99993e+07	6.20123e+07	6.49117e+07
1-Methyluric acid	183.049	32.5	C6H6N4O3	HMDB0003099	708-79-2	C16359	Alkaloids	Pseudoalkaloids	Purine alkaloids	QFDRTQONISXGJA-UHFFFAOYSA-N	1.02376e+07	6.66335e+07	2.53466e+07	3.40726e+07	3.78002e+07	4.21439e+07	7.96238e+07	5.31893e+07	4.27236e+07	8.99993e+07	6.20123e+07	6.49117e+07
9-Methyluric acid	183.049	32.5	C6H6N4O3	HMDB0001973	55441-71-9		Alkaloids	Pseudoalkaloids	Purine alkaloids	XJEJWDFDVPDMAS-UHFFFAOYSA-N	1.02376e+07	6.66335e+07	2.53466e+07	3.40726e+07	3.78002e+07	4.21439e+07	7.96238e+07	5.31893e+07	4.27236e+07	8.99993e+07	6.20123e+07	6.49117e+07
3-Methyluric acid	183.049	32.5	C6H6N4O3	HMDB0001970	605-99-2		Alkaloids	Pseudoalkaloids	Purine alkaloids	ODCYDGXXCHTFIR-UHFFFAOYSA-N	1.02376e+07	6.66335e+07	2.53466e+07	3.40726e+07	3.78002e+07	4.21439e+07	7.96238e+07	5.31893e+07	4.27236e+07	8.99993e+07	6.20123e+07	6.49117e+07
MRS 1754	487.214	202.5	C26H26N6O4	HMDB0254927	264622-58-4		Alkaloids	Pseudoalkaloids	Purine alkaloids	AJBBEYXFRYFVNM-UHFFFAOYSA-N	2.90536e+07	2.43157e+07	3.92087e+07	3.08593e+07	6.90844e+06	9.13817e+06	8.69992e+06	8.24885e+06	1.04321e+07	8.936e+06	7.08582e+06	8.81797e+06
Khasianine	722.446	201.1	C39H63NO11		32449-98-2		Alkaloids	Pseudoalkaloids	Steroidal alkaloids	KRQDMAXNTWLTDZ-FXQMNGNYSA-N	3.11142e+07	9.35143e+06	3.99126e+07	2.67927e+07	2.34618e+07	2.47171e+07	1.64106e+07	2.15298e+07	1.04339e+07	1.02034e+07	2.04936e+07	1.37103e+07
3,7-Dimethyluric acid	195.051	24.3	C7H8N4O3	HMDB0001982	13087-49-5	C16360	Alkaloids	Pseudoalkaloids	Purine alkaloids	HMLZLHKHNBLLJD-UHFFFAOYSA-N	1.62463e+07	1.76859e+07	1.73211e+07	1.70844e+07	4.00606e+07	3.13113e+07	2.76041e+07	3.2992e+07	1.64493e+07	1.50598e+07	1.98952e+07	1.71348e+07
1,3-Dimethyluric acid	195.051	24.3	C7H8N4O3	HMDB0001857	944-73-0		Alkaloids	Pseudoalkaloids	Purine alkaloids	OTSBKHHWSQYEHK-UHFFFAOYSA-N	1.62463e+07	1.76859e+07	1.73211e+07	1.70844e+07	4.00606e+07	3.13113e+07	2.76041e+07	3.2992e+07	1.64493e+07	1.50598e+07	1.98952e+07	1.71348e+07
Purine	119.035	29.3	C5H4N4	HMDB0001366	120-73-0	C15587	Alkaloids	Pseudoalkaloids	Purine alkaloids	KDCGOANMDULRCW-UHFFFAOYSA-N	8.44098e+06	8.79485e+06	3.19403e+07	1.63921e+07	3.64527e+07	6.61578e+07	4.62585e+07	4.9623e+07	5.10391e+06	2.37156e+06	9.60373e+06	5.69307e+06
Allopurinol	135.03	24.4	C5H4N4O	HMDB0014581	315-30-0		Alkaloids	Pseudoalkaloids	pteridine alkaloids	OFCNXPDARWKPPY-UHFFFAOYSA-N	1.54303e+07	1.64411e+07	8.95231e+06	1.36079e+07	1.9511e+07	2.03173e+07	1.78781e+07	1.92355e+07	1.8471e+07	1.8819e+07	2.30324e+07	2.01074e+07
Hypoxanthine	135.03	24.4	C5H4N4O	HMDB0000157	68-94-0	C00262	Alkaloids	Pseudoalkaloids	Purine alkaloids	FDGQSTZJBFJUBT-UHFFFAOYSA-N	1.54303e+07	1.64411e+07	8.95231e+06	1.36079e+07	1.9511e+07	2.03173e+07	1.78781e+07	1.92355e+07	1.8471e+07	1.8819e+07	2.30324e+07	2.01074e+07
Lucidine_B	468.388	296.6	C30H49N3O				Alkaloids	Pseudoalkaloids	Steroidal alkaloids	ZGALAVFQYJOLRQ-XLMCSZFMSA-N	1.05733e+07	1.08036e+07	1.26359e+07	1.13376e+07	1.14815e+07	1.07081e+07	1.18815e+07	1.1357e+07	1.67355e+07	1.43175e+07	1.21256e+07	1.43929e+07
3-Methylxanthine	165.04	30.4	C6H6N4O2	HMDB0001886	1076-22-8	C16357	Alkaloids	Pseudoalkaloids	Purine alkaloids	GMSNIKWWOQHZGF-UHFFFAOYSA-N	7.33893e+06	1.06428e+07	7.55157e+06	8.51109e+06	1.48686e+07	1.3626e+07	1.06292e+07	1.30413e+07	8.7581e+06	7.737e+06	1.2057e+07	9.51738e+06
7-Methylxanthine	165.04	30.4	C6H6N4O2	HMDB0001991	552-62-5	C16353	Alkaloids	Pseudoalkaloids	Purine alkaloids	PFWLFWPASULGAN-UHFFFAOYSA-N	7.33893e+06	1.06428e+07	7.55157e+06	8.51109e+06	1.48686e+07	1.3626e+07	1.06292e+07	1.30413e+07	8.7581e+06	7.737e+06	1.2057e+07	9.51738e+06
1-Methylxanthine	165.04	30.4	C6H6N4O2	HMDB0010738	6136-37-4	C16358	Alkaloids	Pseudoalkaloids	Purine alkaloids	MVOYJPOZRLFTCP-UHFFFAOYSA-N	7.33893e+06	1.06428e+07	7.55157e+06	8.51109e+06	1.48686e+07	1.3626e+07	1.06292e+07	1.30413e+07	8.7581e+06	7.737e+06	1.2057e+07	9.51738e+06
Solasonine	884.497	199.8	C45H73NO16		19121-58-5		Alkaloids	Pseudoalkaloids	Steroidal alkaloids	QCTMYNGDIBTNSK-LFRCBARCSA-N	8.12492e+06	1.38858e+06	1.2827e+07	7.44684e+06	1.37947e+07	1.00908e+07	8.97937e+06	1.0955e+07	3.73211e+06	3.36514e+06	2.14029e+06	3.07918e+06
(2S,3R,4R,5R,6S)-2-[(2R,3R,4S,5S,6R)-5-hydroxy-6-(hydroxymethyl)-2-[(4S,6R,7S,8R,9S,13R,16S)-5',7,9,13-tetramethylspiro[5-oxapentacyclo[10.8.0.02,9.04,8.013,18]icos-18-ene-6,2'-piperidine]-16-yl]oxy-4-[(2S,3R,4S,5S,6R)-3,4,5-trihydroxy-6-(hydroxymethyl)tetrahydropyran-2-yl]oxy-tetrahydropyran-3-yl]oxy-6-methyl-tetrahydropyran-3,4,5-triol	884.497	199.8	C45H73NO16				Alkaloids	Pseudoalkaloids	Steroidal alkaloids	QCTMYNGDIBTNSK-IITVUOJOSA-N	8.12492e+06	1.38858e+06	1.2827e+07	7.44684e+06	1.37947e+07	1.00908e+07	8.97937e+06	1.0955e+07	3.73211e+06	3.36514e+06	2.14029e+06	3.07918e+06
N,N-dimethyl-7H-purin-6-amine	186.079	21.7	C7H9N5	HMDB0000473	938-55-6		Alkaloids	Pseudoalkaloids	Purine alkaloids	BVIAOQMSVZHOJM-UHFFFAOYSA-N	1.00355e+07	7.65163e+06	1.12179e+06	6.26964e+06	5.64297e+06	6.02589e+06	5.74661e+06	5.80515e+06	1.41779e+07	9.23947e+06	7.08337e+06	1.01669e+07
alpha-Solanine	868.504	304.7	C45H73NO15	HMDB0034202	20562-02-1		Alkaloids	Pseudoalkaloids	Steroidal alkaloids	ZGVSETXHNHBTRK-UHFFFAOYSA-N	4.46107e+06	1.90257e+06	1.00526e+07	5.47208e+06	2.92673e+06	2.29589e+06	1.9484e+06	2.39034e+06	1.00907e+06	1.33841e+06	4.12541e+06	2.15763e+06
2-Aminoacetophenone	136.075	29.1	C8H9NO	HMDB0032628	613-89-8		Alkaloids	Pseudoalkaloids	Phenylalanine-derived alkaloids	HEQOJEGTZCTHCF-UHFFFAOYSA-N	2.94151e+06	1.06174e+07	2.39072e+06	5.31654e+06	1.38491e+07	1.53249e+07	6.6498e+06	1.19412e+07	2.21248e+07	2.5504e+07	1.41195e+07	2.05828e+07
alpha-Chaconine	896.501	197.6	C45H73NO14	HMDB0039353	20562-03-2	C10796	Alkaloids	Pseudoalkaloids	Steroidal alkaloids	TYNQWWGVEGFKRU-UHFFFAOYSA-N	3.71677e+06	2.31627e+06	7.75416e+06	4.59573e+06	2.89031e+06	3.2385e+06	1.82887e+06	2.65256e+06	1.6548e+06	1.45743e+06	3.2842e+06	2.13214e+06
Solanidine (not validated)	398.341	225.7	C27H43NO				Alkaloids	Pseudoalkaloids	Steroidal alkaloids	JVKYZPBMZPJNAJ-UHFFFAOYSA-N	7.33537e+06	1.63516e+06	3.63509e+06	4.20187e+06	1.8545e+06	4.59525e+06	2.5384e+06	2.99605e+06	4.67822e+06	2.22234e+07	1.85726e+07	1.51581e+07
(3S,4S,4aS,6R,6aS,6bS,7S,8R,8aR,9S,9aS,12S,15aS,15bS,16aR,16bS)-9,12,16b-trimethyldocosahydro-1H-4,16a-epoxybenzo[4,5]indeno[1,2-h]pyrido[1,2-b]isoquinoline-3,4,6,6b,7,8,9-heptaol	532.289	256.3	C27H43NO8				Alkaloids	Pseudoalkaloids	Steroidal alkaloids	RNPABQVCNAUEIY-GUQYYFCISA-N	2.26955e+06	3.82047e+06	2.04253e+06	2.71085e+06	4.03521e+06	4.05431e+06	7.95723e+06	5.34892e+06	1.8893e+06	1.4586e+06	2.26284e+06	1.87025e+06
Solasodiene (not validated)	396.325	220.5	C27H41NO	HMDB0302982			Alkaloids	Pseudoalkaloids	Steroidal alkaloids	OYNIUJOJEWHJPN-UHFFFAOYSA-N	1.85493e+06	1.88473e+06	1.45153e+06	1.7304e+06	4.07015e+06	1.55067e+06	1.51602e+06	2.37895e+06	4.35372e+06	1.36471e+07	7.75884e+06	8.58655e+06
Lappaconitine	623.266	218.2	C32H44N2O8				Alkaloids	Pseudoalkaloids	Terpenoid alkaloids	NWBWCXBPKTTZNQ-BAERZWJTSA-N	956171	850989	1.51974e+06	1.10897e+06	3.98239e+06	4.0847e+06	5.89807e+06	4.65505e+06	3.29648e+06	2.97267e+06	1.21058e+06	2.49324e+06
Jervine	426.299	304.4	C27H39NO3	HMDB0253731			Alkaloids	Pseudoalkaloids	Steroidal alkaloids	CLEXYFLHGFJONT-UHFFFAOYSA-N	359630	1.79683e+06	269223	808560	825908	1.06969e+06	951444	949013	5.50669e+06	5.27291e+06	2.15264e+06	4.31074e+06
Dihydrocapsaicin	306.207	272.8	C18H29NO3	HMDB0038457	19408-84-5	C16952	Alkaloids	Pseudoalkaloids	Capsaicins and Capsaicinoids	XJQPQKLURWNAAH-UHFFFAOYSA-N	91009.6	196336	171445	152930	1.5096e+07	1.0041e+07	7.55011e+06	1.08957e+07	1.56349e+06	1.65717e+06	423391	1.21468e+06
Isovaleramide	102.091	355.4	C5H11NO		541-46-8	D04637	Alkaloids	Peptide alkaloids		SANOUVWGPVYVAV-UHFFFAOYSA-N	1.04217e+08	693190	4.54589e+08	1.865e+08	4.48448e+08	1.13794e+08	9.39634e+07	2.18735e+08	4.57399e+08	1.27746e+08	1.12737e+08	2.32627e+08
Crenatine_A	569.313	166.6	C34H40N4O4				Alkaloids	Peptide alkaloids	Ansa peptide alkaloids	NAMLDTWANUOXLT-GQIVPORTSA-N	3.85507e+07	5.19933e+07	6.13463e+07	5.06301e+07	6.66207e+07	5.06715e+07	5.65144e+07	5.79356e+07	5.87582e+07	6.18466e+07	5.22817e+07	5.76288e+07
N-Feruloylputrescine	265.154	155.4	C14H20N2O3		501-13-3|91000-11-2	C10497	Alkaloids	Ornithine alkaloids	Polyamines	SFUVCMKSYKHYLD-FNORWQNLSA-N	1.27855e+08	1.09413e+09	2.84393e+08	5.02125e+08	1.2549e+09	1.23272e+09	2.26563e+09	1.58442e+09	1.77323e+09	1.12322e+09	5.13516e+08	1.13666e+09
2-Pyrrolidinone	86.0598	27	C4H7NO	HMDB0002039	616-45-5	C11118	Alkaloids	Ornithine alkaloids	Pyrrolidine alkaloids	HNJBEVLQSNELDL-UHFFFAOYSA-N	1.85935e+08	2.65677e+08	1.88099e+08	2.13237e+08	3.89365e+08	4.16633e+08	2.91225e+08	3.65741e+08	1.55548e+08	1.66987e+08	1.65489e+08	1.62675e+08
Di-dihydrocaffeoyl spermidine	474.259	160.8	C25H35N3O6				Alkaloids	Ornithine alkaloids	Polyamines	RNEHQZRKZJSYOL-UHFFFAOYSA-N	8.45122e+07	1.32706e+08	3.93236e+08	2.03485e+08	1.56334e+08	2.96319e+08	2.91022e+08	2.47892e+08	9.4297e+07	1.40061e+08	8.18096e+07	1.05389e+08
Feruloyl putrescine (isomer of 1178)	265.154	189.6	C14H20N2O3				Alkaloids	Ornithine alkaloids	Polyamines	SFUVCMKSYKHYLD-UHFFFAOYSA-N	5.40782e+07	4.14028e+08	1.01092e+08	1.89733e+08	4.39369e+08	4.44419e+08	5.89145e+08	4.90978e+08	4.36507e+08	3.9302e+08	1.40261e+08	3.23263e+08
Calystegin_B2	176.091	29.3	C7H13NO4	HMDB0038594	127414-85-1	C10851	Alkaloids	Ornithine alkaloids	Tropane alkaloids	FXFBVZOJVHCEDO-UHFFFAOYSA-N	8.785e+07	1.53425e+08	1.35714e+08	1.25663e+08	4.12573e+08	3.68563e+08	3.79781e+08	3.86972e+08	8.71241e+07	9.13885e+07	2.12045e+08	1.30186e+08
N-Methyl-2-pyrrolidone	100.075	304.9	C5H9NO				Alkaloids	Ornithine alkaloids	Pyrrolidine alkaloids	SECXISVLQFMRJM-UHFFFAOYSA-N	1.714e+08	1.6848e+08	2.67495e+07	1.2221e+08	1.60081e+08	1.65187e+08	1.68783e+08	1.64684e+08	1.83964e+08	1.76103e+08	1.78193e+08	1.7942e+08
Hygric acid	130.086	27.7	C6H11NO2	HMDB0094696	475-11-6	C22223	Alkaloids	Ornithine alkaloids	Pyrrolidine alkaloids	CWLQUGTUXBXTLF-YFKPBYRVSA-N	5.53858e+07	1.04557e+08	9.04093e+07	8.34507e+07	1.39244e+08	2.97538e+08	1.36519e+08	1.911e+08	4.68156e+07	3.7772e+07	5.53045e+07	4.66307e+07
Pterolactam	116.07	322	C5H9NO2	HMDB0034208	38072-88-7		Alkaloids	Ornithine alkaloids	Pyrrolidine alkaloids	VULIHENHKGDFAB-UHFFFAOYSA-N	2.0363e+07	1.99416e+07	2.05977e+07	2.03008e+07	2.20329e+07	86348	2.12517e+07	1.4457e+07	3.83669e+07	3.25789e+07	2.73088e+07	3.27515e+07
Tropine	142.122	353.8	C8H15NO				Alkaloids	Ornithine alkaloids	Tropane alkaloids	CYHOMWAPJJPNMW-DHBOJHSNSA-N	1.41347e+07	1.21257e+07	1.26563e+07	1.29722e+07	1.23752e+07	4.52857e+06	5.8912e+06	7.59834e+06	1.41805e+07	1.30824e+07	5.93911e+06	1.10674e+07
Piracetam	125.071	15.7	C6H10N2O2	HMDB0256585	7491-74-9	D01914	Alkaloids	Ornithine alkaloids	Pyrrolidine alkaloids	GMZVRMREEHBGGF-UHFFFAOYSA-N	1.54436e+07	1.06405e+07	8.61653e+06	1.15669e+07	5.33121e+06	7.78156e+06	5.97916e+06	6.36398e+06	4.38839e+06	9.13476e+06	3.97096e+06	5.83137e+06
Coumaroyl putrescin	235.143	151.4	C13H18N2O2				Alkaloids	Ornithine alkaloids	Polyamines	CJHDBEPXEKGBDW-UHFFFAOYSA-N	3.041e+06	9.23339e+06	6.67525e+06	6.31655e+06	8.16466e+07	1.06891e+08	7.80901e+07	8.88759e+07	5.05931e+07	5.60827e+07	5.12705e+07	5.26488e+07
Caffeoyl putrescin (isomer of 390)	249.124	263.8	C13H18N2O3				Alkaloids	Ornithine alkaloids	Polyamines	KTZNZCYTXQYEHT-UHFFFAOYSA-N	1.74014e+06	6.8194e+06	2.9609e+06	3.84015e+06	4.98865e+06	6.64608e+06	8464791.27255286	5.81736e+06	1.25392e+08	1.01136e+06	3.16738e+06	4.31904e+07
Tricoumaroyl spermidine	582.25	215.3	C34H37N3O6	HMDB0304518			Alkaloids	Ornithine alkaloids	Polyamines	PFDVWJCSCYDRMZ-UHFFFAOYSA-N	1.89035e+06	1.16738e+06	6.89164e+06	3.31646e+06	1.9252e+06	2.49414e+06	1.43624e+06	1.95186e+06	768432	3.20846e+06	779218	1.58537e+06
N-Caffeoylputrescine, (E)-	273.12	145.7	C13H18N2O3				Alkaloids	Ornithine alkaloids	Polyamines	KTZNZCYTXQYEHT-GQCTYLIASA-N	479374	5.33259e+06	1.28422e+06	2.36539e+06	3.6937e+06	4.26623e+06	1.0079e+07	6.01299e+06	1.24752e+07	1.00219e+07	3.34061e+06	8.61259e+06
Lunarine	476.19	182.1	C25H31N3O4				Alkaloids	Ornithine alkaloids	Polyamines	YIWJEBPTHXRHQF-LLMLIWGDSA-N	236839	1.12492e+06	520703	627487	2.44835e+06	2.32866e+06	1.07906e+06	1.95202e+06	1.88628e+06	1.10859e+07	676994	4.54971e+06
1-Methylnicotinamide	120.068	48.1	C7H9N2O	HMDB0000699	3106-60-3	C02918	Alkaloids	Nicotinic acid alkaloids	Pyridine alkaloids	LDHMAVIPBRSVRG-UHFFFAOYSA-O	170974	1.44043e+08	3.62006e+07	6.01381e+07	381668	300710	260424	314268	2.04851e+08	1.33578e+08	1.11083e+08	1.49837e+08
Pyridoxine + O-Hex	332.133	42.3	C14H21NO8	HMDB0246884			Alkaloids	Nicotinic acid alkaloids	Pyridine alkaloids	MDLTWTOQCHCLSZ-UHFFFAOYSA-N	4.24381e+07	3.53705e+07	3.50796e+07	3.76294e+07	2.57992e+07	2.64562e+07	3.07685e+07	2.76746e+07	3.19421e+07	2.82816e+07	4.369e+07	3.46379e+07
3-Pyridylacetic acid	138.054	27.1	C7H7NO2	HMDB0001538	501-81-5		Alkaloids	Nicotinic acid alkaloids	Pyridine alkaloids	WGNUNYPERJMVRM-UHFFFAOYSA-N	4.25243e+07	4.31646e+07	2.04813e+07	3.53901e+07	1.57042e+08	2.60212e+08	1.25111e+08	1.80788e+08	1.69433e+08	1.73508e+08	2.76178e+07	1.2352e+08
Trigonelline	138.054	27.1	C7H7NO2	HMDB0000875	535-83-1	C01004	Alkaloids	Nicotinic acid alkaloids	Pyridine alkaloids	WWNNZCOKKKDOPX-UHFFFAOYSA-N	4.25243e+07	4.31646e+07	2.04813e+07	3.53901e+07	1.57042e+08	2.60212e+08	1.25111e+08	1.80788e+08	1.69433e+08	1.73508e+08	2.76178e+07	1.2352e+08
Pyridine	80.0506	140.5	C5H5N	HMDB0000926	110-86-1	C00747	Alkaloids	Nicotinic acid alkaloids	Pyridine alkaloids	JUJWROOIHBZHMG-UHFFFAOYSA-N	224798	75281.4	76979.2	125686	255254	223589	88388.3	189077	157281	141592	185071	161314
Pyrrolidine	72.0805	27.9	C4H9N	HMDB0031641	123-75-1		Alkaloids	Lysine alkaloids		RWRDLPDLKQPQOW-UHFFFAOYSA-N	1.16727e+08	1.42233e+08	7.73985e+07	1.12119e+08	1.97471e+08	2.11381e+08	1.69956e+08	1.92936e+08	1.81578e+08	1.59929e+08	1.90769e+08	1.77425e+08
1-Methylpyrrolidine	86.0962	29.3	C5H11N	HMDB0243946	120-94-5		Alkaloids	Lysine alkaloids	Piperidine alkaloids	AVFZOVWCLRSYKC-UHFFFAOYSA-N	8.09707e+07	1.53425e+08	6.43501e+07	9.95819e+07	1.68754e+08	1.68477e+08	1.1369e+08	1.50307e+08	2.35661e+08	1.44332e+08	2.12579e+08	1.97524e+08
Piperolein_B	344.227	328.9	C21H29NO3	HMDB0030340	30505-89-6		Alkaloids	Lysine alkaloids	Piperidine alkaloids	FAXXHNWVMKTOFF-UXBLZVDNSA-N	1.34241e+07	1.93763e+07	2.20655e+07	1.82886e+07	1.04149e+07	9.43762e+06	1.20643e+07	1.06389e+07	1.44941e+07	6.97657e+06	1.37685e+07	1.17464e+07
Andrachcinidine	228.195	218.6	C13H25NO2				Alkaloids	Lysine alkaloids	Piperidine alkaloids	GFVMHSQLCIEXNG-YNEHKIRRSA-N	5.54175e+06	8.75276e+06	5.39604e+06	6.56352e+06	8.28281e+06	7.691e+06	6.69081e+06	7.55488e+06	5.59199e+06	4.54231e+06	8.50817e+06	6.21416e+06
N-Nitrosopyrrolidine (NPYR)	101.071	317.2	C4H8N2O	HMDB0031642	930-55-2	C19285	Alkaloids	Lysine alkaloids	Piperidine alkaloids	WNYADZVDBIBLJJ-UHFFFAOYSA-N	6.80462e+06	4.72045e+06	5.76105e+06	5.76204e+06	4.8409e+06	6.38136e+06	3.66936e+06	4.96387e+06	5.68796e+06	1.60724e+07	6.35399e+06	9.37145e+06
Lycorine-monoacetate	330.133	185.4	C18H19NO5				Alkaloids	Lysine alkaloids	Amarylidaceae alkaloids	BIGUPJIJZYZJMV-VIBAHUMZSA-N	224393	1.62897e+06	5.02843e+06	2.29393e+06	1.76917e+06	2.78267e+06	3.49455e+06	2.68213e+06	1.09238e+06	1.19751e+07	977111	4.68153e+06
Cytisine	229.068	16.3	C11H14N2O				Alkaloids	Lysine alkaloids	Pyridine alkaloids	ANJTVLIZGCUXLD-DTWKUNHWSA-N	620613	278791	631469	510291	574149	270194	392506	412283	265529	795802	743477	601602
Matrine	271.168	239.6	C15H24N2O				Alkaloids	Lysine alkaloids	Quinolizidine alkaloids	ZSBXGIUJOOQZMP-JLNYLFASSA-N	138651	494854	148854	260786	3.4737e+06	1.33717e+06	931789	1.91422e+06	6.50178e+06	3.43241e+06	1.44587e+06	3.79335e+06
4-(5-bromo-1H-indol-3-yl)pyrimidin-2-amine	286.99	246.7	C12H9BrN4		213473-00-8		Alkaloids	Histidine alkaloids	Imidazole alkaloids	PKQJCYXKRNGUKQ-UHFFFAOYSA-N	769681	1.04677e+06	1.1658e+06	994083	341867	819648	1.39656e+06	852690	329694	912004	1.85733e+06	1.03301e+06
arborinine	286.11	192.2	C16H15NO4	HMDB0030177	5489-57-6	C10643	Alkaloids	Anthranilic acid alkaloids	Acridone alkaloids	ATBZZQPALSPNMF-UHFFFAOYSA-N	2.86934e+06	6.76963e+06	2.16124e+06	3.9334e+06	6.7371e+06	5.81927e+06	5.19648e+06	5.91762e+06	6.30679e+06	2.18941e+06	1.18341e+06	3.22654e+06
3H-1,3-benzothiazol-2-one	150.002	209	C7H5NOS		934-34-9		Alkaloids	Anthranilic acid alkaloids	Acridone alkaloids	YEDUAINPPJYDJZ-UHFFFAOYSA-N	3.13622e+06	1.63829e+06	3.97608e+06	2.91687e+06	5.03721e+06	3.22769e+06	3.97037e+06	4.07842e+06	2.07984e+06	1.75107e+06	2.57144e+06	2.13412e+06
Carbendazim	192.076	195.1	C9H9N3O2	HMDB0031769	10605-21-7	C10897	Alkaloids	Anthranilic acid alkaloids	Phenazine alkaloids	TWFZGCMQGLPBSX-UHFFFAOYSA-N	418472	506938	352499	425970	2.20105e+06	1.68715e+06	1.86412e+06	1.91744e+06	3.12121e+06	6.35919e+06	5.15015e+06	4.87685e+06
Dimethadione	128.035	26.8	C5H7NO3	HMDB0061093	695-53-4	D03838	Alkaloids			JYJFNDQBESEHJQ-UHFFFAOYSA-N	7.05623e+08	3.59038e+08	2.3396e+08	4.32874e+08	2.25708e+08	2.74325e+08	3.46162e+08	2.82065e+08	3.2912e+08	2.79484e+08	2.60694e+08	2.89766e+08
Arecaidine	142.086	358.2	C7H11NO2	HMDB0030352	499-04-7	C10128	Alkaloids			DNJFTXKSFAMXQF-UHFFFAOYSA-N	3.58913e+07	2.96676e+07	3.12421e+07	3.2267e+07	2.07258e+07	3.3064e+07	3.23665e+07	2.87188e+07	4.27386e+07	2.50717e+07	3.22045e+07	3.33383e+07
Sultopride hydrochloride	355.172	179.2	C17H26N2O4S	HMDB0258623	23694-17-9	C11708	Alkaloids			UNRHXEPDKXPRTM-UHFFFAOYSA-N	3.62129e+07	1.03588e+07	1.10554e+07	1.9209e+07	1.35889e+06	3.58292e+06	2.62184e+06	2.52122e+06	1.80841e+06	2.87064e+06	3.26927e+06	2.64944e+06
Pyropheophorbide-a	535.269	319.7	C33H34N4O3		24533-72-0		Alkaloids			IEGUQQKIFBYXLG-BSHCMTTLSA-N	8.99756e+06	6.67745e+06	1.19328e+07	9.20259e+06	1.11059e+07	1.789e+07	2.06292e+07	1.65417e+07	6.00053e+07	4.52081e+07	3.16095e+07	4.56076e+07
Glucopyranosylmoranoline	326.143	198.3	C12H23NO9	HMDB0059718	80312-32-9		Alkaloids			GNVIYGFSOIHFHK-NIKVEEOSSA-N	4.13382e+06	2.02511e+06	8.50027e+06	4.8864e+06	3.26801e+06	3.40256e+06	2.72974e+06	3.13343e+06	3.51682e+06	3.38406e+06	5.86867e+06	4.25652e+06
Dasatinib	486.141	181.1	C22H26ClN7O2S	HMDB0015384	302962-49-8	D03658	Alkaloids			ZBNZXTGUTAYRHI-UHFFFAOYSA-N	4.06436e+06	2.38285e+06	4.8596e+06	3.76894e+06	763831	389085	474522	542479	1.33445e+06	1.22194e+06	679633	1.07867e+06
HMBOA + O-Hex	356.095	143.7	C15H19NO9	HMDB0037263	17622-26-3		Alkaloids			PMBZSEOAOIYRMW-UHFFFAOYSA-N	2.66149e+06	1.16364e+06	6.35097e+06	3.39203e+06	1.49222e+07	2.17655e+07	1.53855e+07	1.73577e+07	5.10613e+06	1.27724e+07	1.00398e+07	9.3061e+06
Homoarecoline	170.117	177.4	C9H15NO2	HMDB0038321	28125-84-0		Alkaloids			UNARQANIGOBIHM-UHFFFAOYSA-N	3.55248e+06	2.86458e+06	3.49888e+06	3.30532e+06	4.90112e+06	3.94386e+06	3.74179e+06	4.19559e+06	4.99557e+06	3.38819e+06	4.98701e+06	4.45692e+06
3-(2,5-Dimethoxyphenyl)propionic acid	209.079	203.9	C11H14O4		10538-49-5		Alkaloids			JENQUCZZZGYHRW-UHFFFAOYSA-N	1.56638e+06	2.86808e+06	1.75651e+06	2.06366e+06	1.01747e+07	9.5078e+06	6.68691e+06	8.78979e+06	8.97321e+06	9.73959e+06	5.24536e+06	7.98605e+06
Benzetimide (hydrochloride)	361.187	199.3	C23H26N2O2	HMDB0248988	5633-14-7	D07513	Alkaloids			LQQIVYSCPWCSSD-UHFFFAOYSA-N	2.12832e+06	892805	1.92411e+06	1.64841e+06	9.51583e+06	8.37706e+06	8.44647e+06	8.77979e+06	3.96799e+06	2.76907e+06	3.09725e+06	3.2781e+06
Pimethixene maleate	294.133	209.2	C19H19NS	HMDB0240247	314-03-4	D07406	Alkaloids			NZLVRVYNQYGMAB-UHFFFAOYSA-N	450785	912512	237271	533523	1.01192e+06	283742	1.99451e+06	1.09672e+06	4.2435e+06	2.13276e+06	1.29352e+06	2.55659e+06
