# Supplementary material for: Integrated Analysis of Transcriptome and Metabolome Reveals Metabolite Biosynthesis in Pigmented Potatoes
Source: Int J Mol Sci. 2026 Mar 23;27(6):2881. doi: 10.3390/ijms27062881 (PMC13026113; doi:10.3390/ijms27062881)
Supplement: Supplementary file 1 [file ijms-27-02881-s001.zip › TableS10.xlsx]

## Sheet: Sheet1
TableS10:primers used in this study
C88_C05H3G075770-F	ACAGGTGATAAATCAATGATTAATAAGAG
C88_C05H3G075770-R	GAACATCTTTGAGTAAGTGAAATGTT
C02H3G087390-F	GCTTGTGAAGATTGGGGA
C02H3G087390-R	TTGCTCAAATAATGACCATGATCA
C08H1G005170-F	ACTCTCTCTTTACTCTACCACCATTA
C08H1G005170-R	TAGTAGTGTTACCCCCTAACTACC
C08H1G005150-F	TTTGTTTGCAATTCTTGGGTTTAT
C08H1G005150-R	AAGCATATGTTAGGAAGTCTG
Reference Gene-F	ATTGGAAACGGATATGCTCCA
Reference Gene-R	TCCTTACCTGAACGCCTGTCA
