# Supplementary material for: Integrated Analysis of Transcriptome and Metabolome Reveals Metabolite Biosynthesis in Pigmented Potatoes
Source: Int J Mol Sci. 2026 Mar 23;27(6):2881. doi: 10.3390/ijms27062881 (PMC13026113; doi:10.3390/ijms27062881)
Supplement: Supplementary file 1 [file ijms-27-02881-s001.zip › TableS2.xlsx]

## Sheet: Sheet1
TableS2: differentially accumulated metabolites identified in AG594_DJ247
MS2 name	mz	rt	Formula	HMDB	CAS	KEGG COMPOUND ID	Super.Class	Class	Sub.Class	INCHIKEY	DJ247_1	DJ247_2	DJ247_3	MEAN DJ247	AG594_1	AG594_2	AG594_3	MEAN AG594	VIP	P-Value	Q-Value	Fold_Change	Log_Foldchange
Strictosidinic acid	517.224	202.6	C26H32N2O9				Alkaloids	Tryptophan alkaloids	Carboline alkaloids	CMMIVMFGFIBAGC-UHFFFAOYSA-N	1.15885e-06	1.05582e-06	2.59089e-06	1.60185e-06	5.19791e-05	8.35411e-05	5.16791e-05	6.23998e-05	1.63442	0.0286977	0.249421	0.0256708	-5.28373
Erucamide	338.341	318.2	C22H43NO	HMDB0244507	112-84-5		Fatty acids	Fatty amides	Primary amides	UAUDZVJPLUQNMU-KTKRTIGZSA-N	3.49642e-06	1.0049e-08	9.14863e-09	1.17187e-06	2.30118e-05	2.84876e-05	1.85516e-05	2.33503e-05	1.37941	0.00201849	0.100641	0.0501865	-4.31656
1-hydroxy-3-oxo-tetradecane-1-sulfonic acid	307.159	262.2	C14H28O5S		741216-72-8		Fatty acids	Fatty acyls		JXCIHLUSRQSSRY-UHFFFAOYSA-N	9.66194e-07	3.88405e-06	6.1401e-09	1.61879e-06	2.51037e-05	3.91766e-05	1.8887e-05	2.77224e-05	1.25602	0.0129547	0.192615	0.0583929	-4.09806
(2R,3S,4S,5R,6S)-2-[(3,4,5-trihydroxytetrahydropyran-2-yl)oxymethyl]-6-(3,4,5-trimethoxyphenoxy)tetrahydropyran-3,4,5-triol	477.161	156.7	C20H30O13							GGIDHIBVLYVTAU-QGPLIYBISA-N	9.68262e-07	5.66391e-07	3.43615e-06	1.65693e-06	2.28076e-05	2.23551e-05	1.62478e-05	2.04702e-05	1.54594	0.00121176	0.0885334	0.0809439	-3.62693
Bungeiside C	475.147	156.7	C19H26O11							YQOKGDRMWQLQNR-BMVMOQKNSA-N	1.394e-06	1.50948e-06	1.6468e-06	1.51676e-06	1.92249e-05	1.11672e-05	2.24093e-05	1.76005e-05	1.63548	0.0405863	0.280954	0.0861769	-3.53655
PE(34:2)	716.52	321.5	C39H74NO8P							NDGYJYRRMBQYAU-BQZPLEDQSA-N	2.56015e-05	4.94859e-05	0.000389215	0.000154767	0.0021177	0.00169732	0.00141817	0.0017444	1.46012	0.00248288	0.108142	0.0887225	-3.49456
PC(35:2)	772.583	343.4	C43H82NO8P							AUHQXWUFPPQZOD-APUCRWBFSA-N	3.90306e-06	6.96806e-06	7.43625e-05	2.84112e-05	0.000242781	0.000349525	0.000212124	0.000268143	1.41832	0.00728334	0.15879	0.105955	-3.23847
PC(38:2)	814.628	350.6	C46H88NO8P							WTLIGOZDIAVDFJ-RVLSVLQNSA-N	1.25121e-05	9.53881e-06	4.3127e-06	8.78787e-06	5.16736e-05	7.32923e-05	7.67742e-05	6.72467e-05	1.58062	0.00205508	0.100641	0.130681	-2.93588
(2R,3S,4S,5R,6S)-2-(hydroxymethyl)-6-[4-prop-2-enyl-2-[(2S,3R,4S,5S,6R)-3,4,5-trihydroxy-6-(hydroxymethyl)oxan-2-yl]oxyphenoxy]oxane-3,4,5-triol	492.206	146.9	C21H30O12				Shikimates and Phenylpropanoids	Phenylpropanoids (C6-C3)	Cinnamic acids and derivatives	SFQLDKSMEHBZRN-LWZURRPWSA-N	3.26994e-06	1.37254e-05	1.31255e-06	6.10264e-06	3.64645e-05	5.50736e-05	3.3598e-05	4.1712e-05	1.42635	0.0100999	0.175527	0.146304	-2.77296
PC(33:2)	744.55	330.1	C41H78NO8P							ALHRVKWVHQGCAN-PBONVLCZSA-N	1.06483e-05	2.73474e-05	3.6451e-05	2.48156e-05	0.000172868	0.000178199	0.000152366	0.000167811	1.55524	0.00019586	0.047276	0.147878	-2.75752
2-(1,5,8-trihydroxy-4a,8-dimethyl-1,2,3,4,5,6,7,8a-octahydronaphthalen-2-yl)prop-2-enoic acid	283.155	177.4	C15H24O5				Terpenoids	Sesquiterpenoids	Eudesmane sesquiterpenoids	VSZGUTBXIPJUAN-UHFFFAOYSA-N	3.18532e-06	2.77213e-06	1.01189e-06	2.32311e-06	2.2273e-05	8.2604e-06	1.64278e-05	1.56537e-05	1.50249	0.0317557	0.257767	0.148406	-2.75238
N-(myristoyl)-sphinganine	512.503	339.5	C32H65NO3							UDTSZXVRDXQARY-UHFFFAOYSA-N	5.27303e-06	3.6755e-06	6.10305e-06	5.01719e-06	3.10514e-05	3.67713e-05	2.483e-05	3.08842e-05	1.62611	0.00182806	0.0973714	0.162452	-2.62192
Montecristin	575.502	294.6	C37H66O4	HMDB0029795	185336-15-6		Polyketides	Linear polyketides	Acetogenins	ULFROYYCMRNCTL-ACNZRUBCSA-N	6.64156e-05	5.85007e-05	0.000288562	0.000137826	0.000826999	0.000777516	0.00082934	0.000811285	1.48385	0.000954606	0.0826491	0.169886	-2.55736
Ibuprofen	207.137	165.8	C13H18O2	HMDB0001925	15687-27-1	C01588				HEFNNWSXXWATRW-UHFFFAOYSA-N	6.61798e-05	7.81877e-05	8.97882e-05	7.80519e-05	0.000578115	0.000294312	0.00049171	0.000454713	1.61022	0.0454693	0.293556	0.171651	-2.54245
Auroxanthin	600.415	302.8	C40H56O4				Terpenoids	Carotenoids (C40)	Carotenoids (C40, β-β)	YLUSVJDFTAATNS-RFIAJWJGSA-N	1.43101e-05	3.91999e-05	4.76817e-05	3.37306e-05	0.000210923	9.18596e-05	0.000244695	0.000182493	1.44928	0.0349507	0.266962	0.184832	-2.43571
Palmitamide	256.263	315.6	C16H33NO	HMDB0012273	629-54-9		Fatty acids	Fatty amides	Primary amides	HSEMFIZWXHQJAE-UHFFFAOYSA-N	1.00489e-08	1.0049e-08	0.000238089	7.93696e-05	0.000343829	0.000390525	0.000374238	0.000369531	1.20667	0.0226951	0.229941	0.214785	-2.21904
PC(35:3)	770.572	344.2	C43H80NO8P	HMDB0007947			Fatty acids	Glycerophospholipids	Glycerophosphocholines	HPSXRQYORYXLNT-WPCOGVEASA-N	1.68251e-06	1.63556e-05	1.9599e-05	1.25457e-05	6.52278e-05	4.2575e-05	6.30905e-05	5.69644e-05	1.27263	0.00810416	0.164613	0.220238	-2.18287
Cymarine	587.266	215.2	C30H44O9				Terpenoids	Steroids	Cardenolides	XQCGNURMLWFQJR-ZNDDOCHDSA-N	6.96765e-06	6.5836e-06	7.41428e-06	6.98851e-06	2.50584e-05	3.86975e-05	2.57563e-05	2.98374e-05	1.62627	0.0353312	0.267814	0.23422	-2.09406
Asperulosidic acid	455.108	177	C18H24O12				Terpenoids	Monoterpenoids	Iridoids monoterpenoids	DGDWCRWJRNMRKX-DILZHRMZSA-N	5.14354e-07	2.89639e-07	3.20624e-07	3.74873e-07	1.40522e-06	1.2989e-06	1.96969e-06	1.55794e-06	1.59129	0.0057505	0.146069	0.240621	-2.05516
PC(36:6)	778.536	346.6	C44H76NO8P							OGQUENOVENTNRY-OCDRDTPKSA-N	0.000239307	0.000207562	0.000178172	0.000208347	0.00113731	0.000725855	0.000692012	0.000851726	1.61101	0.0442287	0.290468	0.244617	-2.0314
Dasatinib	486.141	181.1	C22H26ClN7O2S	HMDB0015384	302962-49-8	D03658	Alkaloids			ZBNZXTGUTAYRHI-UHFFFAOYSA-N	9.24404e-06	7.19074e-06	4.15746e-06	6.86408e-06	3.62212e-05	1.66233e-05	3.09299e-05	2.79248e-05	1.50402	0.025156	0.237894	0.245806	-2.02441
(2R,3S,4S,5R,6S)-2-(hydroxymethyl)-6-[4-[(E)-3-hydroxyprop-1-enyl]phenoxy]oxane-3,4,5-triol	311.109	24.2	C15H20O7				Shikimates and Phenylpropanoids	Phenylpropanoids (C6-C3)	Cinnamic acids and derivatives	CRVXJSNSTGEXDX-HHMSBIESSA-N	6.95315e-09	5.90672e-09	0.000111068	3.70271e-05	0.000168395	0.000141176	0.000140265	0.000149945	1.19613	0.0415721	0.283851	0.246937	-2.01778
MRS 1754	487.214	202.5	C26H26N6O4	HMDB0254927	264622-58-4		Alkaloids	Pseudoalkaloids	Purine alkaloids	AJBBEYXFRYFVNM-UHFFFAOYSA-N	5.78814e-05	4.9581e-05	3.57926e-05	4.77517e-05	0.000190597	0.00013972	0.000238632	0.00018965	1.5908	0.00835693	0.16625	0.251788	-1.98972
1-22:0-2-18:3-phosphatidylserine	840.569	303.7	C46H84NO10P							QTDUQVOOXVVTTB-UHFFFAOYSA-N	2.69821e-05	1.26633e-05	1.65641e-05	1.87365e-05	7.34832e-05	8.07199e-05	5.17405e-05	6.86479e-05	1.54948	0.00676596	0.154726	0.272936	-1.87336
(S)-(-)-Perillyl_alcohol	135.117	206.2	C10H16O	HMDB0036087	57717-97-2		Terpenoids	Monoterpenoids	Monocyclic monoterpenoids	NDTYTMIUWGWIMO-JTQLQIEISA-N	1.88736e-05	1.59129e-05	7.69668e-06	1.41611e-05	3.78982e-05	4.61304e-05	6.48925e-05	4.96404e-05	1.49403	0.0148858	0.20077	0.285273	-1.80959
Antheraxanthin	585.427	328.1	C40H56O3				Terpenoids	Carotenoids (C40)	Carotenoids (C40, β-β)	OFNSUWBAQRCHAV-OYQUVCAXSA-N	5.77248e-05	2.93625e-05	4.46903e-05	4.39258e-05	0.000150618	0.000184695	0.000123744	0.000153019	1.56395	0.00496105	0.139292	0.287061	-1.80057
(E)-2,7-dimethyl-8-[(2R,3R,4S,5S,6R)-3,4,5-trihydroxy-6-(hydroxymethyl)oxan-2-yl]oxydec-4-enedioic acid	405.177	190.5	C18H30O10				Fatty acids	Fatty acyl glycosides		QPCDZZMPXNUVCK-CJXBJLFHSA-N	3.15106e-05	2.40936e-05	1.99879e-05	2.51974e-05	0.000105773	6.55681e-05	7.86519e-05	8.3331e-05	1.5852	0.00915574	0.169745	0.302377	-1.72558
PC(39:6)	820.592	321.8	C47H82NO8P							OCOSKIWVYWPOML-BYVWXSKESA-N	1.11853e-06	1.70614e-05	1.52423e-05	1.11408e-05	3.44283e-05	2.62603e-05	3.6245e-05	3.23112e-05	1.09121	0.023004	0.231294	0.344795	-1.53619
1,2-Di-O-palmitoyl-3-O-(6-sulfoquinovopyranosyl)glycerol	793.514	338.4	C41H78O12S							RVUUQPKXGDTQPG-UHFFFAOYSA-N	6.30946e-05	0.000102176	0.0001654	0.000110224	0.000438817	0.000216511	0.000301383	0.000318904	1.40558	0.0429483	0.286515	0.345633	-1.53269
[8-[2-(3-methylbutanoyloxy)propan-2-yl]-2-oxo-8,9-dihydrofuro[2,3-h]chromen-9-yl] 3-methylbutanoate	448.232	225.1	C24H30O7				Shikimates and Phenylpropanoids	Coumarins	Furocoumarins	KPLBOWKEQXYXSD-UHFFFAOYSA-N	1.80368e-05	1.59543e-05	1.24342e-05	1.54751e-05	5.48096e-05	3.03465e-05	4.08259e-05	4.1994e-05	1.53986	0.0218363	0.226743	0.368507	-1.44023
4-Hydroxyisoleucine	128.071	27.8	C6H13NO3	HMDB0029449	781658-23-9	C20802	Amino acids and Peptides	Small peptides	Aminoacids	OSCCDBFHNMXNME-DSDZBIDZSA-N	4.62661e-05	3.04228e-05	3.1684e-05	3.61243e-05	7.39936e-05	0.00012647	8.60509e-05	9.55047e-05	1.52411	0.0235115	0.232808	0.378246	-1.4026
(-)-12-hydroxyjasmonic acid	225.113	169.7	C12H18O4				Fatty acids	Octadecanoids	Jasmonic acids	RZGFUGXQKMEMOO-BSANDHCLSA-N	5.08109e-06	6.95596e-06	4.98707e-06	5.67471e-06	1.2585e-05	1.18493e-05	1.92951e-05	1.45765e-05	1.53984	0.022213	0.228197	0.389306	-1.36102
Maleic acid	115.004	26.3	C4H4O4	HMDB0000176	110-16-7	C01384	Fatty acids	Fatty Acids and Conjugates	Dicarboxylic acids	VZCYOOQTPOCHFL-UPHRSURJSA-N	0.00028204	0.000415523	0.000537772	0.000411778	0.00112433	0.000892297	0.00087555	0.000964058	1.50456	0.00716499	0.158185	0.42713	-1.22725
esculetin	201.015	26.7	C9H6O4	HMDB0030819	305-01-1	C09263	Shikimates and Phenylpropanoids	Coumarins	Simple coumarins	ILEDWLMCKZNDJK-UHFFFAOYSA-N	6.35703e-05	8.67209e-05	9.66357e-05	8.23089e-05	0.000155007	0.000190716	0.000218323	0.000188016	1.54566	0.00704862	0.15701	0.437777	-1.19173
PC(35:1)	774.598	341.8	C43H84NO8P							IAIIVFJWUNHCRN-RHUBPQRNSA-N	2.45372e-05	1.79008e-05	1.74594e-05	1.99658e-05	3.92082e-05	5.16903e-05	4.46221e-05	4.51735e-05	1.57761	0.00414791	0.129955	0.441981	-1.17794
PG(20:4/20:4)	817.514	344.6	C46H75O10P							GZEKYPFZVGUPJK-UHFFFAOYSA-N	0.000110547	0.000118084	0.000117241	0.000115291	0.000296361	0.00023622	0.000237552	0.000256711	1.6316	0.0179362	0.213239	0.449107	-1.15487
PC(31:1)	718.535	352.8	C39H76NO8P							NLIPNXKQJMHIRD-ROOGKDHUSA-N	2.82355e-05	4.00618e-05	7.1025e-05	4.64407e-05	8.61668e-05	0.000107011	0.00010872	0.000100633	1.37833	0.0209599	0.223487	0.461488	-1.11564
(S)-5,7-dihydroxy-8-(3-methylbut-2-en-1-yl)-2-phenylchroman-4-one	325.138	164.6	C20H20O4				Shikimates and Phenylpropanoids	Flavonoids	Flavanones	DAWSYIQAGQMLFS-SFHVURJKSA-N	7.32849e-05	6.452e-05	7.87427e-05	7.21826e-05	0.000154419	0.000126303	0.000183453	0.000154725	1.58046	0.00832518	0.165963	0.466522	-1.09998
4',5,7-Trihydroxy-6,8-diprenylisoflavone	429.172	191.6	C25H26O5				Shikimates and Phenylpropanoids	Isoflavonoids	Isoflavones	UCHYSPNEUSDFQR-UHFFFAOYSA-N	2.70278e-05	2.28757e-05	1.9325e-05	2.30762e-05	5.43057e-05	3.77282e-05	5.56512e-05	4.92284e-05	1.53447	0.0133375	0.194851	0.468758	-1.09308
Hygric acid	130.086	27.7	C6H11NO2	HMDB0094696	475-11-6	C22223	Alkaloids	Ornithine alkaloids	Pyrrolidine alkaloids	CWLQUGTUXBXTLF-YFKPBYRVSA-N	0.000259752	0.000209576	0.00027936	0.000249563	0.000363341	0.000600795	0.000550249	0.000504795	1.47229	0.027366	0.244911	0.494384	-1.0163
Pipecolic acid	130.086	27.7	C6H11NO2	HMDB0000716	3105-95-1	C00408	Amino acids and Peptides	Small peptides	Aminoacids	HXEACLLIILLPRG-YFKPBYRVSA-N	0.000259752	0.000209576	0.00027936	0.000249563	0.000363341	0.000600795	0.000550249	0.000504795	1.47229	0.027366	0.244911	0.494384	-1.0163
Pyruvaldehyde	71.0137	26	C3H4O2	HMDB0001167	78-98-8	C00546	Fatty acids	Fatty acyls	Fatty aldehydes	AIJULSRZWUXGPQ-UHFFFAOYSA-N	7.11108e-05	9.98352e-05	0.000167939	0.000112962	0.000211861	0.000222078	0.000250259	0.000228066	1.37663	0.020433	0.221779	0.495303	-1.01362
2-[4-[4-[(4-hydroxy-3-methoxy-phenyl)methyl]-3-(hydroxymethyl)tetrahydrofuran-2-yl]-2-methoxy-phenoxy]-6-(hydroxymethyl)tetrahydropyran-3,4,5-triol	521.204	178.2	C26H34O11				Shikimates and Phenylpropanoids	Lignans	Furanoid lignans	KNFOHFRALRKTOJ-UHFFFAOYSA-N	2.73786e-05	1.98634e-05	2.24049e-05	2.32156e-05	5.55732e-05	4.67576e-05	3.74065e-05	4.65791e-05	1.53076	0.0147835	0.200075	0.498413	-1.00459
2-(hydroxymethyl)-6-[5-[3-(hydroxymethyl)-5-(3-hydroxypropyl)-7-methoxy-2,3-dihydrobenzofuran-2-yl]-2-methoxy-phenoxy]tetrahydropyran-3,4,5-triol	521.204	178.2	C26H34O11				Shikimates and Phenylpropanoids	Lignans	Neolignans	RWEVZSYWIIZZFV-UHFFFAOYSA-N	2.73786e-05	1.98634e-05	2.24049e-05	2.32156e-05	5.55732e-05	4.67576e-05	3.74065e-05	4.65791e-05	1.53076	0.0147835	0.200075	0.498413	-1.00459
[(1S,2S,5S,6R,7R,9S,10S,18R)-5,9-diacetoxy-18-hydroxy-2,6,10-trimethyl-16-oxo-14-(3-pyridyl)-11,15-dioxatetracyclo[8.8.0.02,7.012,17]octadeca-12(17),13-dien-6-yl]methyl acetate	584.257	261.3	C31H37NO10		147444-03-9		Terpenoids	Meroterpenoids	Triketide meroterpenoids	PMMQOFWSZRQWEV-RVTXXDJVSA-N	3.10933e-05	2.78956e-05	4.42002e-05	3.43964e-05	7.06046e-05	6.15474e-05	7.43406e-05	6.88308e-05	1.52942	0.00535473	0.143418	0.499723	-1.0008
DEHP	391.283	330.1	C24H38O4	HMDB0249243	117-81-7	C03690	Shikimates and Phenylpropanoids	Phenolic acids (C6-C1)	Shikimic acids and derivatives	BJQHLKABXJIVAM-UHFFFAOYSA-N	0.000108658	9.49624e-05	8.86805e-05	9.74337e-05	4.95908e-05	4.25995e-05	5.37832e-05	4.86578e-05	1.6047	0.00193457	0.0999297	2.00243	1.00175
(1S,4aS,6S,7aS)-6-Hydroxy-1-({6-O-[(2E)-3-(4-hydroxy-3,5-dimethoxyphenyl)-2-propenoyl]-beta-D-glucopyranosyl}oxy)-7-methylene-1,4a,5,6,7,7a-hexahydrocyclopenta[c]pyran-4-carboxylic acid	603.167	189.3	C27H32O14				Terpenoids	Monoterpenoids	Iridoids monoterpenoids	QTVCLHJYLZANIP-QRXPZTDPSA-N	0.000125041	0.000100516	7.6858e-05	0.000100805	5.49668e-05	3.69468e-05	5.75853e-05	4.9833e-05	1.44024	0.0293511	0.252177	2.02286	1.0164
Linoleic acid	279.233	319	C18H32O2	HMDB0000673	60-33-3	C01595	Fatty acids	Fatty Acids and Conjugates	Unsaturated fatty acids	OYHQOLUKZRVURQ-HZJYTTRNSA-N	0.0265214	0.0228047	0.020075	0.0231337	0.0103538	0.0124682	0.0112561	0.0113594	1.60173	0.0039091	0.126345	2.03653	1.02611
17-ODYA	279.233	319	C18H32O2	HMDB0244776	34450-18-5					DZIILFGADWDKMF-UHFFFAOYSA-N	0.0265214	0.0228047	0.020075	0.0231337	0.0103538	0.0124682	0.0112561	0.0113594	1.60173	0.0039091	0.126345	2.03653	1.02611
Maoecrystal A	389.192	219.9	C22H28O6				Terpenoids	Diterpenoids	Kaurane and Phyllocladane diterpenoids	DCULYKVTBAXAER-XETVFITMSA-N	1.32739e-05	1.7356e-05	1.71416e-05	1.59238e-05	8.81792e-06	6.18004e-06	6.93187e-06	7.30995e-06	1.56729	0.00502634	0.140434	2.17838	1.12325
Hexadecanedioic acid	267.196	273.1	C16H30O4	HMDB0000672	505-54-4	C19615	Fatty acids	Fatty Acids and Conjugates	Dicarboxylic acids	QQHJDPROMQRDLA-UHFFFAOYSA-N	3.24738e-05	2.49787e-05	2.06431e-05	2.60318e-05	1.24428e-05	7.95482e-06	1.4563e-05	1.16535e-05	1.45222	0.0222656	0.228198	2.23382	1.15951
Artemitin	389.122	295.7	C20H20O8	HMDB0030095	479-90-3		Shikimates and Phenylpropanoids	Flavonoids	Flavonols	RIGYMJVFEJNCKD-UHFFFAOYSA-N	0.00577609	0.00474853	0.0038317	0.00478544	0.0026378	0.00187392	0.00185007	0.0021206	1.53313	0.0125478	0.19056	2.25665	1.17418
Chlorogenic acid	353.088	89.1	C16H18O9	HMDB0003164	327-97-9	C00852	Shikimates and Phenylpropanoids	Phenylpropanoids (C6-C3)	Cinnamic acids and derivatives	CWVRJTMFETXNAD-JUHZACGLSA-N	0.00767988	0.00811076	0.00881609	0.00820224	0.00281862	0.00180434	0.00625663	0.00362653	1.31487	0.0299853	0.253613	2.26173	1.17743
5-[(Z)-14-(3,5-dihydroxyphenyl)tetradec-10-enyl]benzene-1,3-diol	435.249	282.1	C26H36O4				Polyketides	Aromatic polyketides	Catechols with side chains	PFIQXUYXVYYERO-ALCCZGGFSA-N	0.000554777	0.000614943	0.000501533	0.000557084	0.00022891	0.000226117	0.000273892	0.000242973	1.62666	0.00097416	0.0830779	2.29278	1.1971
gamma-Linolenic acid	277.217	309.4	C18H30O2	HMDB0003073	506-26-3	C06426	Fatty acids	Fatty Acids and Conjugates	Unsaturated fatty acids	VZCCETWTMQHEPK-QNEBEIHSSA-N	0.0313904	0.0257766	0.0238638	0.0270103	0.0124596	0.0108892	0.0118629	0.0117372	1.61994	0.00268881	0.110835	2.30124	1.20241
alpha-Linolenic acid	277.217	309.4	C18H30O2	HMDB0001388	463-40-1	C06427	Fatty acids	Fatty Acids and Conjugates	Unsaturated fatty acids	DTOSIQBPPRVQHS-PDBXOOCHSA-N	0.0313904	0.0257766	0.0238638	0.0270103	0.0124596	0.0108892	0.0118629	0.0117372	1.61994	0.00268881	0.110835	2.30124	1.20241
2,3-dihydroxypropyl hexadecanoate [IIN-based on	313.273	288.9	C19H38O4	HMDB0245964			Fatty acids	Glycerolipids	Monoacylglycerols	QHZLMUACJMDIAE-UHFFFAOYSA-N	0.000242089	0.000243885	0.000187562	0.000224512	7.8332e-05	0.000113081	8.68592e-05	9.27574e-05	1.58603	0.00343234	0.12153	2.42042	1.27526
Dioscin	869.491	282.2	C45H72O16				Terpenoids	Steroids	Spirostane steroids	VNONINPVFQTJOC-ZGXDEBHDSA-N	6.55081e-05	8.67137e-05	6.35629e-05	7.19282e-05	2.85246e-05	1.40759e-05	4.55388e-05	2.93798e-05	1.34892	0.0222257	0.228197	2.44822	1.29173
Threonine	120.065	28.7	C4H9NO3	HMDB0000167	72-19-5	C00188	Amino acids and Peptides	Small peptides	Aminoacids	AYFVYJQAPQTCCC-GBXIJSLDSA-N	0.000476632	0.000402793	0.000283854	0.000387759	0.00018215	0.000181063	0.000109448	0.000157553	1.48075	0.019634	0.219111	2.46113	1.29932
Sph(t18:0)	318.299	304.5	C18H39NO3	HMDB0004610	554-62-1	C12144	Fatty acids	Sphingolipids	Sphingoid bases	AERBNCYCJBRYDG-KSZLIROESA-N	8.74848e-05	8.8554e-05	9.23292e-05	8.9456e-05	4.54004e-05	2.92787e-05	3.22404e-05	3.56398e-05	1.59431	0.000480312	0.0643525	2.51	1.32769
Taxifolin	303.065	51.5	C15H12O7	HMDB0303943		C01617	Shikimates and Phenylpropanoids	Flavonoids	Dihydroflavonols	CXQWRCVTCMQVQX-LSDHHAIUSA-N	0.000109454	7.72497e-05	5.71122e-05	8.12721e-05	2.90638e-05	4.56016e-05	1.92231e-05	3.12962e-05	1.39979	0.0429551	0.286515	2.59687	1.37677
2,3,12,14-tetrahydroxy-14-(hydroxymethyl)-5,9-dimethyltetracyclo[11.2.1.01,10.04,9]hexadecane-5-carboxylic acid	383.208	203.4	C20H32O7				Terpenoids	Diterpenoids	Tetracyclic diterpenoids	LNNOVPOKCKJZCF-UHFFFAOYSA-N	3.74316e-05	2.6201e-05	3.02174e-05	3.12833e-05	1.63506e-05	1.05601e-05	8.9016e-06	1.19374e-05	1.52548	0.00832277	0.165963	2.62061	1.3899
2,3,12,13-tetrahydroxy-14-(hydroxymethyl)-5,9-dimethyltetracyclo[11.2.1.01,10.04,9]hexadecane-5-carboxylic acid	383.208	203.4	C20H32O7				Terpenoids	Diterpenoids	Kaurane and Phyllocladane diterpenoids	VEYVIIXLIAUORJ-UHFFFAOYSA-N	3.74316e-05	2.6201e-05	3.02174e-05	3.12833e-05	1.63506e-05	1.05601e-05	8.9016e-06	1.19374e-05	1.52548	0.00832277	0.165963	2.62061	1.3899
NAE(18:3(9Z,12Z,15Z))	322.273	293.5	C20H35NO2	HMDB0013624	57086-93-8		Fatty acids	Fatty amides	N-acyl ethanolamines (endocannabinoids)	HBJXRRXWHSHZPU-PDBXOOCHSA-N	1.86333e-05	1.93984e-05	1.45286e-05	1.75201e-05	5.03456e-06	6.42471e-06	8.57789e-06	6.67905e-06	1.56151	0.00406705	0.128444	2.62314	1.39129
NAE(18:3(6Z,9Z,12Z))	322.273	293.5	C20H35NO2	HMDB0013624	150314-37-7		Fatty acids	Fatty amides	N-acyl ethanolamines (endocannabinoids)	KRDUNUMTOBLEPM-QNEBEIHSSA-N	1.86333e-05	1.93984e-05	1.45286e-05	1.75201e-05	5.03456e-06	6.42471e-06	8.57789e-06	6.67905e-06	1.56151	0.00406705	0.128444	2.62314	1.39129
7-[2-(1,2-Dihydroxy-3-oxooctyl)-3,5-dihydroxycyclopentyl]hept-5-enoic acid	385.224	209.9	C20H34O7							MUEUGPOTDVINAD-UHFFFAOYSA-N	1.60909e-05	1.41499e-05	1.27468e-05	1.43292e-05	4.35625e-06	6.17567e-06	5.63903e-06	5.39032e-06	1.61128	0.00128938	0.0910585	2.65833	1.41052
Paxilline	434.24	282.5	C27H33NO4	HMDB0030323	57186-25-1	C13782	Alkaloids	Tryptophan alkaloids	Indole-Diterpenoid alkaloids (Penitrems)	ACNHBCIZLNNLRS-UBGQALKQSA-N	0.00121708	0.00114191	0.000922288	0.00109376	0.000422693	0.000411357	0.0003985	0.00041085	1.6343	0.0158908	0.205654	2.66219	1.41261
beta-D-Glucopyranoside, 4,8-dihydroxy-1-naphthalenyl	361.089	163.8	C16H18O8				Polyketides	Naphthalenes	Naphthalenes and derivatives	LASMTIIWUCJLEH-YMILTQATSA-N	6.49558e-05	9.41051e-05	4.87608e-05	6.92739e-05	1.85795e-05	2.88782e-05	2.98486e-05	2.57688e-05	1.48714	0.0340366	0.264794	2.68829	1.42669
(E)-5-[(1S,4aR,8aR)-2-formyl-5,5,8a-trimethyl-1,4,4a,6,7,8-hexahydronaphthalen-1-yl]-3-(acetoxymethyl)pent-2-enoic acid	375.215	306.2	C22H32O5				Terpenoids	Diterpenoids	Labdane diterpenoids	KLGPVOFVVYHEGO-VBIQWIQDSA-N	3.36678e-05	2.85576e-05	2.96951e-05	3.06402e-05	8.74323e-06	1.5964e-05	8.6355e-06	1.11142e-05	1.54649	0.00246273	0.107855	2.75684	1.46301
Hexahydrocurcumin	373.169	229.7	C21H26O6	HMDB0302135		C17826	Shikimates and Phenylpropanoids	Diarylheptanoids	Linear diarylheptanoids	RSAHICAPUYTWHW-UHFFFAOYSA-N	3.96561e-05	3.64567e-05	2.07718e-05	3.22948e-05	1.54839e-05	1.29355e-05	6.46881e-06	1.16294e-05	1.39578	0.0323509	0.25983	2.777	1.47353
ethyl (2R)-3-(3,4-dihydroxyphenyl)-2-[(E)-3-(3,4-dihydroxyphenyl)prop-2-enoyl]oxy-propanoate	389.122	226.8	C20H20O8		174591-47-0		Shikimates and Phenylpropanoids	Phenylpropanoids (C6-C3)	Cinnamic acids and derivatives	ROJRNQOAUDCMES-KRZKXXONSA-N	0.000386834	0.00030417	0.000226443	0.000305816	0.000100601	9.1198e-05	0.000133347	0.000108382	1.55307	0.0147325	0.200075	2.82165	1.49654
KHAYASIN	555.291	284.2	C32H42O8				Terpenoids	Triterpenoids	Limonoids	OVTKCGJIOHGDAN-HMQLAQMASA-N	0.000109851	8.14657e-05	8.34292e-05	9.15819e-05	2.74844e-05	3.74371e-05	3.06586e-05	3.18601e-05	1.61152	0.00341367	0.12153	2.8745	1.52331
Sterebin_A	311.221	242.1	C18H30O4	HMDB0035337	107647-14-3		Terpenoids	Diterpenoids	Labdane diterpenoids	GUVJPXABQYFWPD-BQYQJAHWSA-N	0.000181174	0.000295585	0.00015595	0.000210903	6.97867e-05	0.000100387	4.74495e-05	7.25412e-05	1.46284	0.0386701	0.276626	2.90736	1.53971
methyl 4-hydroxy-3-(4-hydroxyphenyl)-2-[(4-hydroxyphenyl)methyl]-5-oxofuran-2-carboxylate	355.088	30	C19H16O7				Shikimates and Phenylpropanoids	Lignans	Neolignans	AEKPZNDJHWFONI-UHFFFAOYSA-N	2.18985e-05	1.64192e-05	1.50742e-05	1.77973e-05	9.46811e-06	5.58706e-06	3.06536e-06	6.04018e-06	1.42621	0.0136578	0.195889	2.94649	1.559
1-palmitoyl-sn-glycero-3-phosphoinositol	573.302	284.2	C25H49O12P							UOXRPRZMAROFPH-UHFFFAOYSA-N	6.75014e-05	4.90191e-05	4.7904e-05	5.48082e-05	1.58223e-05	2.1643e-05	1.7495e-05	1.83201e-05	1.60583	0.00518992	0.142064	2.99169	1.58096
Coumaroyl quinic acid (isomer of 758, 759)	337.093	162.9	C16H18O8				Shikimates and Phenylpropanoids	Phenylpropanoids (C6-C3)	Cinnamic acids and derivatives	XWRHBGVVCOSNKO-UHFFFAOYSA-N	0.000361871	0.000424123	0.000252768	0.000346254	0.00011315	0.000102189	0.000120749	0.00011203	1.59376	0.0414064	0.283338	3.09074	1.62795
1-(1H-indol-3-yl)ethanone	158.061	209.2	C10H9NO		703-80-0		Alkaloids	Tryptophan alkaloids	Simple indole alkaloids	VUIMBZIZZFSQEE-UHFFFAOYSA-N	2.34037e-05	1.64507e-05	1.54373e-05	1.84306e-05	5.58877e-06	7.49722e-06	4.49107e-06	5.85902e-06	1.57068	0.0090499	0.169116	3.14568	1.65337
4-Methylquinolin-2-ol	158.061	209.2	C10H9NO		607-66-9		Alkaloids	Tryptophan alkaloids	Quinoline alkaloids	APLVPBUBDFWWAD-UHFFFAOYSA-N	2.34037e-05	1.64507e-05	1.54373e-05	1.84306e-05	5.58877e-06	7.49722e-06	4.49107e-06	5.85902e-06	1.57068	0.0090499	0.169116	3.14568	1.65337
cis-9-Palmitoleic acid	253.217	316.2	C16H30O2	HMDB0003229	373-49-9	C08362	Fatty acids	Fatty Acids and Conjugates	Unsaturated fatty acids	SECPZKHBENQXJG-FPLPWBNLSA-N	0.000599586	0.000481709	0.000591699	0.000557665	0.000158441	0.000201045	0.000170437	0.000176641	1.63721	0.000685036	0.0726344	3.15705	1.65858
2,4-dihydroxyheptadec-16-enyl acetate	351.252	253.6	C19H36O4	HMDB0031043	24607-09-8		Fatty acids	Fatty acyls	Fatty alcohols	NLBYRERHXBTBBR-UHFFFAOYSA-N	1.81608e-05	2.33699e-05	1.38852e-05	1.8472e-05	4.34287e-06	7.38669e-06	5.73361e-06	5.82106e-06	1.55882	0.011759	0.185119	3.1733	1.66598
cis-Parinaric_Acid_methyl_ester	291.231	288.6	C19H30O2				Fatty acids	Fatty Acids and Conjugates	Unsaturated fatty acids	JOSZZTLGHRSLOI-CXSCBKOLSA-N	5.95587e-05	6.07412e-05	3.85455e-05	5.29484e-05	1.53103e-05	2.38413e-05	1.075e-05	1.66339e-05	1.5087	0.0112766	0.183043	3.18317	1.67046
1-Myristoyl-sn-glycero-3-phosphocholine (LPC(14:0/0:0))	468.307	281.8	C22H46NO7P	HMDB0010379	20559-16-4		Fatty acids	Glycerophospholipids	Glycerophosphocholines	VXUOFDJKYGDUJI-OAQYLSRUSA-N	4.1632e-05	3.85052e-05	1.82789e-05	3.28053e-05	9.14931e-06	1.26648e-05	8.93457e-06	1.02496e-05	1.4768	0.0383816	0.275523	3.20066	1.67837
3-(2,5-Dimethoxyphenyl)propionic acid	209.079	203.9	C11H14O4		10538-49-5		Alkaloids			JENQUCZZZGYHRW-UHFFFAOYSA-N	6.21595e-05	5.73146e-05	3.2087e-05	5.05203e-05	1.39594e-05	2.00084e-05	1.11797e-05	1.50492e-05	1.51512	0.0214948	0.225653	3.35702	1.74718
o-Tyrosine	182.081	29.1	C9H11NO3	HMDB0006050	2370-61-8		Amino acids and Peptides	Small peptides	Aminoacids	WRFPVMFCRNYQNR-UHFFFAOYSA-N	0.00170973	0.00137898	0.00085027	0.00131299	0.000242162	0.000767324	0.000163767	0.000391084	1.34476	0.0425258	0.285727	3.35732	1.74731
3-Amino-3-(4-hydroxyphenyl)propanoic acid	182.081	29.1	C9H11NO3	HMDB0003831	6049-54-3	C04368	Amino acids and Peptides	Small peptides	Aminoacids	JYPHNHPXFNEZBR-UHFFFAOYSA-N	0.00170973	0.00137898	0.00085027	0.00131299	0.000242162	0.000767324	0.000163767	0.000391084	1.34476	0.0425258	0.285727	3.35732	1.74731
3-hydroxyundecanoyl carnitine	346.258	252.6	C18H35NO5							WJHMEFKQZOKPMH-UHFFFAOYSA-N	5.98363e-05	6.85499e-05	3.31596e-05	5.38486e-05	1.82021e-05	1.80246e-05	1.17956e-05	1.60074e-05	1.51447	0.0251934	0.238153	3.36397	1.75017
LPC(20:0)	552.401	330.5	C28H58NO7P	HMDB0010390	108341-80-6		Fatty acids	Glycerophospholipids	Glycerophosphocholines	UATOAILWGVYRQS-HHHXNRCGSA-N	3.82048e-05	2.89223e-05	1.88623e-05	2.86631e-05	5.25116e-06	1.03821e-05	8.96292e-06	8.19873e-06	1.50616	0.0241458	0.234662	3.49604	1.80572
2-Aminoacetophenone	136.075	29.1	C8H9NO	HMDB0032628	613-89-8		Alkaloids	Pseudoalkaloids	Phenylalanine-derived alkaloids	HEQOJEGTZCTHCF-UHFFFAOYSA-N	0.000122758	0.000141508	7.13219e-05	0.000111862	1.92969e-05	6.10086e-05	1.45504e-05	3.16186e-05	1.3753	0.0352456	0.267722	3.53787	1.82288
Blumealactone_A	365.192	219	C20H28O6	HMDB0036665	111545-46-1		Terpenoids	Sesquiterpenoids	Germacrane sesquiterpenoids	ZMXFZZOCUKHAFO-UXBLZVDNSA-N	9.4803e-05	0.000118051	5.22355e-05	8.8363e-05	1.5654e-05	4.83447e-05	1.05431e-05	2.48473e-05	1.34807	0.0484021	0.300698	3.55624	1.83035
1-Oleoyl-sn-glycerol 3-phosphate	435.252	291.4	C21H41O7P	HMDB0007855	22556-62-3		Fatty acids	Glycerophospholipids	Glycerophosphates	WRGQSWVCFNIUNZ-KTKRTIGZSA-N	0.000590529	0.000420312	0.000463807	0.000491549	0.000147302	0.000118378	0.000139865	0.000135182	1.6303	0.0023373	0.105977	3.63622	1.86244
(E)-4-hydroxydodec-2-enedioic acid	225.113	213.6	C12H20O5				Fatty acids	Fatty Acids and Conjugates	Dicarboxylic acids	UHLUIRZFRDVZGV-CMDGGOBGSA-N	1.94761e-05	2.1137e-05	1.30991e-05	1.79041e-05	5.49351e-06	4.73471e-06	4.35253e-06	4.86025e-06	1.60834	0.0315181	0.257521	3.68378	1.88119
7-(2-hydroxypropan-2-yl)-1,4a-dimethyl-2,3,4,5,6,7,8,8a-octahydronaphthalen-1-ol	239.201	312.8	C15H28O2				Terpenoids	Sesquiterpenoids	Eudesmane sesquiterpenoids	LKKDASYGWYYFIK-UHFFFAOYSA-N	0.000290723	0.000289005	0.000193177	0.000257635	6.50475e-05	6.74099e-05	7.68283e-05	6.97619e-05	1.6199	0.0269533	0.243781	3.69307	1.88482
8-Acetoxycarvotanacetone	211.132	241.6	C12H18O3							FTCAQUBXEGKQTD-UHFFFAOYSA-N	3.95393e-05	3.97149e-05	2.22947e-05	3.38496e-05	6.83279e-06	1.03374e-05	1.01678e-05	9.11266e-06	1.56187	0.0136921	0.195889	3.71457	1.8932
12(S)-HHTrE	279.196	279.2	C17H28O3	HMDB0012535	54397-84-1	C20388	Fatty acids	Fatty Acids and Conjugates	Hydroxy fatty acids	KUKJHGXXZWHSBG-WBGSEQOASA-N	1.75128e-05	2.39256e-05	1.10205e-05	1.74863e-05	2.16829e-06	7.25869e-06	4.67809e-06	4.70169e-06	1.42341	0.0331422	0.262442	3.71915	1.89497
Dronedarone	555.284	285	C31H44N2O5S	HMDB0251621	141626-36-0	D02537				ZQTNQVWKHCQYLQ-UHFFFAOYSA-N	3.36837e-05	2.46321e-05	1.68095e-05	2.50418e-05	4.29889e-06	7.65025e-06	8.12207e-06	6.69041e-06	1.52452	0.0216882	0.226273	3.74294	1.90417
3',4,4,7a-tetramethyl-3-oxo-3'-vinyl-spiro[3a,5,6,7-tetrahydroisobenzofuran-1,6'-cyclohexene]-1'-carboxylic acid	333.203	242.4	C20H28O4				Terpenoids	Diterpenoids	Pimarane and Isopimarane diterpenoids	NJINLJYSRIASTQ-UHFFFAOYSA-N	4.73892e-05	4.98486e-05	3.15523e-05	4.293e-05	1.07798e-05	1.31673e-05	1.02514e-05	1.13995e-05	1.61105	0.0290132	0.251146	3.76595	1.91301
(1S,4S,5R,9S,10R,13R,14R)-5-(acetoxymethyl)-14-(hydroxymethyl)-9-methyl-tetracyclo[11.2.1.01,10.04,9]hexadecane-5-carboxylic acid	377.231	284.6	C22H34O5		1201590-99-9		Terpenoids	Diterpenoids	Norkaurane diterpenoids	DZEHIJAJXCHJAY-RNXAVOFCSA-N	7.50629e-05	7.47845e-05	4.87336e-05	6.61937e-05	1.83242e-05	2.09185e-05	1.12718e-05	1.68382e-05	1.5704	0.00581383	0.146734	3.93117	1.97496
5-[5-(acetoxymethyl)-1,2,4a-trimethyl-7-oxo-3,4,8,8a-tetrahydro-2H-naphthalen-1-yl]-3-methyl-pentanoic acid	377.231	284.6	C22H34O5				Terpenoids	Diterpenoids	Colensane and Clerodane diterpenoids	OLDFOHABNQZMKB-UHFFFAOYSA-N	7.50629e-05	7.47845e-05	4.87336e-05	6.61937e-05	1.83242e-05	2.09185e-05	1.12718e-05	1.68382e-05	1.5704	0.00581383	0.146734	3.93117	1.97496
5-undecylbenzene-1,3-diol	263.202	303.1	C17H28O2				Polyketides	Aromatic polyketides	Catechols with side chains	SXRLJXDYAKBNRZ-UHFFFAOYSA-N	0.000112171	7.41303e-05	8.75441e-05	9.12817e-05	2.07089e-05	2.58029e-05	2.28316e-05	2.31145e-05	1.62852	0.0240303	0.234486	3.94911	1.98153
trans-2-Octenoic acid	141.092	251	C8H14O2	HMDB0001568	1871-67-6		Fatty acids	Fatty Acids and Conjugates	Unsaturated fatty acids	CWMPPVPFLSZGCY-VOTSOKGWSA-N	3.22842e-05	3.1644e-05	1.51095e-05	2.63459e-05	6.76882e-06	8.17138e-06	4.99416e-06	6.64479e-06	1.52432	0.0258457	0.240422	3.9649	1.98728
3-hydroxyoctanoic acid	141.092	251	C8H16O3	HMDB0001954	14292-27-4	C20793	Fatty acids	Fatty Acids and Conjugates	Hydroxy fatty acids	NDPLAKGOSZHTPH-UHFFFAOYSA-N	3.22842e-05	3.1644e-05	1.51095e-05	2.63459e-05	6.76882e-06	8.17138e-06	4.99416e-06	6.64479e-06	1.52432	0.0258457	0.240422	3.9649	1.98728
(2R)-3-(3,4-dihydroxyphenyl)-1-[2,4-dihydroxy-3-[(2S,3R,4R,5S,6R)-3,4,5-trihydroxy-6-(hydroxymethyl)oxan-2-yl]phenyl]-2-hydroxypropan-1-one	451.125	179	C21H24O11				Shikimates and Phenylpropanoids	Flavonoids	Chalcones	LNVWGAALAQOWHF-IUOSPEFCSA-N	7.77766e-05	7.20992e-05	0.000107208	8.56945e-05	1.28183e-05	2.37754e-05	2.72e-05	2.12645e-05	1.56308	0.00532625	0.14287	4.02993	2.01075
NAE(18:2)	324.289	303.6	C20H37NO2	HMDB0012252	68171-52-8		Fatty acids	Fatty amides	N-acyl ethanolamines (endocannabinoids)	KQXDGUVSAAQARU-HZJYTTRNSA-N	3.53155e-05	3.92831e-05	2.84037e-05	3.43341e-05	4.69893e-06	6.88654e-06	1.35704e-05	8.38529e-06	1.52582	0.00333662	0.120891	4.09456	2.03371
2-[(2S,4aR,8aS)-2-hydroxy-4a-methyl-8-methylidene-3,4,5,6,7,8a-hexahydro-1H-naphthalen-2-yl]prop-2-enoic acid	249.149	255.3	C15H22O3				Terpenoids	Sesquiterpenoids	Eudesmane sesquiterpenoids	WQMBCGHXXVLQTE-CFVMTHIKSA-N	1.17296e-05	1.51389e-05	7.80439e-06	1.15576e-05	2.49526e-06	3.52701e-06	2.4114e-06	2.81122e-06	1.57881	0.0152276	0.203138	4.11125	2.03958
2-Hydroxyglutaric acid diethyl ester	203.092	168.6	C9H16O5							DYLHSDCNOUDICA-UHFFFAOYSA-N	9.76513e-05	0.00010956	6.28293e-05	9.00137e-05	1.9187e-05	2.82361e-05	1.67849e-05	2.14027e-05	1.58153	0.00897689	0.168833	4.20572	2.07235
2-hydroxy-4-methoxy-3-(3-methylbut-2-enyl)-6-pentylbenzoic acid	307.189	264.6	C18H26O4				Polyketides	Meroterpenoids	Cannabinoids	UJSSSFNGQWZNEN-UHFFFAOYSA-N	4.79765e-05	5.03303e-05	2.23032e-05	4.02033e-05	7.83394e-06	1.36425e-05	7.0708e-06	9.51575e-06	1.50361	0.0290769	0.251253	4.22492	2.07892
Pyropheophorbide-a	535.269	319.7	C33H34N4O3		24533-72-0		Alkaloids			IEGUQQKIFBYXLG-BSHCMTTLSA-N	0.000332933	0.000250835	0.000159669	0.000247813	5.90257e-05	3.83693e-05	7.26251e-05	5.66734e-05	1.5446	0.0200118	0.220426	4.37264	2.12851
LPE(18:1(9Z)/0:0)	478.294	301.5	C23H46NO7P	HMDB0011506	89576-29-4		Fatty acids	Glycerophospholipids	Glycerophosphoethanolamines	PYVRVRFVLRNJLY-MZMPXXGTSA-N	0.000199513	0.000100424	9.08613e-05	0.000130266	1.78811e-05	2.28689e-05	4.53285e-05	2.86928e-05	1.49237	0.0467888	0.297104	4.54003	2.1827
8-hydroxy-6-methyl-2-(4-methylpent-3-enyl)octa-2,6-dienoic acid	251.165	258.3	C15H24O3				Terpenoids	Monoterpenoids	Acyclic monoterpenoids	YYEOFIAPOAWEGY-UHFFFAOYSA-N	4.00183e-05	3.19134e-05	2.25186e-05	3.14835e-05	5.23515e-06	1.10335e-05	4.52777e-06	6.93216e-06	1.53641	0.010852	0.180279	4.54165	2.18322
Heptamethoxyflavone	433.148	232.4	C22H24O9	HMDB0037689	1178-24-1		Shikimates and Phenylpropanoids	Flavonoids	Flavonols	SSXJHQZOHUYEGD-UHFFFAOYSA-N	0.000456866	0.000329088	0.000205045	0.000330333	7.81409e-05	4.47973e-05	9.32978e-05	7.20787e-05	1.52561	0.0252268	0.238242	4.58295	2.19628
Ponicidin	363.177	224.6	C20H26O6		52617-37-5		Terpenoids	Diterpenoids	Kaurane and Phyllocladane diterpenoids	WHRDRHNMTIXZNY-KBAHFNCXSA-N	6.08491e-05	7.76598e-05	4.48785e-05	6.11291e-05	9.97187e-06	1.38148e-05	1.49136e-05	1.29001e-05	1.60827	0.033695	0.264129	4.73866	2.24448
(-)-EGCG-3''-O-Me	473.104	171.2	C23H20O11	HMDB0038363	83104-87-4		Shikimates and Phenylpropanoids	Flavonoids	Flavan-3-ols	WVRDOLPMKOCJRJ-DENIHFKCSA-N	1.88246e-05	1.80054e-05	2.82745e-05	2.17015e-05	4.12688e-06	4.09003e-06	5.00283e-06	4.40658e-06	1.62966	0.0335245	0.263548	4.92479	2.30006
(10E,15Z)-9,12,13-trihydroxyoctadeca-10,15-dienoic acid	351.213	241.7	C18H32O5	HMDB0035919	95341-44-9		Fatty acids	Octadecanoids	Other Octadecanoids	MKYUCBXUUSZMQB-MKZMYESJSA-N	0.000273256	0.000253253	0.000302991	0.0002765	4.70461e-05	7.14174e-05	4.87063e-05	5.57233e-05	1.63692	0.000178275	0.0471369	4.96202	2.31093
Corchorusoside_D	699.354	277.1	C35H54O14	HMDB0033085	210637-18-6		Terpenoids	Steroids	Cardenolides	JDZAOLKPOCCARR-UHFFFAOYSA-N	0.000207556	0.000184165	9.80187e-05	0.000163247	2.0427e-05	4.65171e-05	3.14301e-05	3.27914e-05	1.5361	0.0187833	0.216361	4.97833	2.31566
Dehydroandrographolide	333.202	258.2	C20H28O4				Terpenoids	Diterpenoids	Labdane diterpenoids	YIIRVUDGRKEWBV-FZOOCBFYSA-N	0.000613749	0.000737994	0.000460128	0.000603957	0.00011133	0.000152804	9.77534e-05	0.000120629	1.61638	0.00415289	0.129959	5.00673	2.32387
Stearidonic acid	275.202	301.6	C18H28O2	HMDB0006547	20290-75-9	C16300	Fatty acids	Fatty Acids and Conjugates	Unsaturated fatty acids	JIWBIWFOSCKQMA-LTKCOYKYSA-N	0.000255907	0.000219266	0.000192291	0.000222488	4.51535e-05	4.5231e-05	4.27128e-05	4.43658e-05	1.65083	0.0104255	0.177462	5.01486	2.32621
Ingenol	349.198	218.2	C20H28O5				Terpenoids	Diterpenoids	Tetracyclic diterpenoids	VEBVPUXQAPLADL-POYOOMFHSA-N	7.55824e-05	0.00010745	4.98774e-05	7.76366e-05	1.32147e-05	2.06734e-05	1.16833e-05	1.51904e-05	1.56885	0.0208519	0.22304	5.11089	2.35357
PAEDEROSIDE	464.123	183.2	C18H22O11S				Terpenoids	Monoterpenoids	Iridoids monoterpenoids	OJISWUQNQQWEND-FCVLBCLDSA-N	1.65398e-06	1.25309e-06	2.27991e-06	1.72899e-06	2.79439e-07	2.57645e-07	4.6054e-07	3.32541e-07	1.59	0.0102671	0.176544	5.19933	2.37832
methyl (2S,3R,4S)-3-ethenyl-4-[(Z)-3-[(2S,3R,4R)-3-ethenyl-5-methoxycarbonyl-2-[(2S,3R,4S,5S,6R)-3,4,5-trihydroxy-6-(hydroxymethyl)oxan-2-yl]oxy-3,4-dihydro-2H-pyran-4-yl]-4-oxobut-2-enyl]-2-[(2S,3R,4S,5S,6R)-3,4,5-trihydroxy-6-(hydroxymethyl)oxan-2-yl]oxy-3,4-dihydro-2H-pyran-5-carboxylate	776.295	151.7	C34H46O19				Terpenoids	Monoterpenoids	Secoiridoid monoterpenoids	MWLKXILGJPSPKZ-LWSBBEHMSA-N	0.000172647	0.000158948	0.000111213	0.000147603	1.69982e-05	1.03038e-05	5.68544e-05	2.80521e-05	1.45406	0.00717146	0.158232	5.26173	2.39554
Undec-6-enoylcarnitine	328.247	257.5	C18H33NO4							RMVTVVSLSKVURC-UHFFFAOYSA-N	0.000262229	0.000295872	0.000185423	0.000247841	4.35268e-05	5.4847e-05	4.18379e-05	4.67372e-05	1.6294	0.0239501	0.234227	5.30287	2.40677
3,4-Dimethyl-5-pentyl-2-furanpentanoic acid	265.181	261.1	C16H26O3							IVHFOCAFZRRFIX-UHFFFAOYSA-N	1.98727e-05	1.73893e-05	1.00383e-05	1.57668e-05	2.10024e-06	4.95136e-06	1.71525e-06	2.92228e-06	1.52105	0.0147135	0.200054	5.39537	2.43172
Domoic acid	312.143	205.3	C15H21NO6				Amino acids and Peptides	Small peptides	Aminoacids	VZFRNCSOCOPNDB-AOKDLOFSSA-N	5.83635e-05	6.1475e-05	4.23846e-05	5.40744e-05	1.07798e-05	8.55726e-06	9.5992e-06	9.64541e-06	1.63947	0.016358	0.207366	5.60623	2.48703
[(2S)-2-hydroxy-3-[(2R,3R,4S,5R,6R)-3,4,5-trihydroxy-6-[[(2S,3R,4S,5R,6R)-3,4,5-trihydroxy-6-(hydroxymethyl)tetrahydropyran-2-yl]oxymethyl]tetrahydropyran-2-yl]oxy-propyl] (9Z,12Z)-octadeca-9,12-dienoate	677.375	287	C33H58O14		88168-90-5		Fatty acids	Glycerolipids	Glycosylmonoacylglycerols	UHISGSDYAIIBMO-UMLSMIIMSA-N	7.83498e-05	4.54849e-05	5.43767e-05	5.94038e-05	7.84254e-06	1.52701e-05	8.62279e-06	1.05785e-05	1.59124	0.00841669	0.166411	5.61554	2.48942
6,9a,11a-Trimethyl-4-oxo-1,2,3a,3b,5,5a,7,8,9,9b,10,11-dodecahydronaphtho[1,2-g][1]benzofuran-6-carboxylic acid	335.218	266.3	C20H30O4				Terpenoids	Diterpenoids	Podocarpane diterpenoids	KKUZEALMRZIWAJ-UHFFFAOYSA-N	0.00176678	0.00198475	0.00102044	0.00159066	0.000196166	0.000403594	0.000243429	0.000281063	1.57346	0.0118268	0.185876	5.65944	2.50066
Blinin	391.21	257.6	C22H32O6		125675-09-4		Terpenoids	Diterpenoids	Colensane and Clerodane diterpenoids	XXSSNTKMBVTREV-DDHROXKOSA-N	6.4739e-05	6.3069e-05	5.17481e-05	5.9852e-05	6.98861e-06	1.56696e-05	8.97661e-06	1.0545e-05	1.60216	0.000528211	0.0658466	5.67589	2.50485
2-[[7-hydroxy-1-(4-hydroxy-3,5-dimethoxyphenyl)-3-(hydroxymethyl)-6,8-dimethoxy-1,2,3,4-tetrahydronaphthalen-2-yl]methoxy]-6-(hydroxymethyl)oxane-3,4,5-triol	600.264	176.5	C28H38O13	HMDB0038922	87585-32-8		Shikimates and Phenylpropanoids	Lignans	Arylnaphthalene and aryltetralin lignans	PQQRNPDHSJDAGV-UHFFFAOYSA-N	1.38748e-05	1.59474e-05	1.85682e-05	1.61301e-05	8.44726e-06	1.0407e-08	1.1023e-08	2.8229e-06	1.24366	0.0130409	0.193118	5.71404	2.51451
8-[3-oxo-2-[(E)-pent-2-enyl]cyclopenten-1-yl]octanoic acid	275.2	257.8	C18H28O3		93633-61-5		Fatty acids	Octadecanoids		RHVWQVSLVMXMBR-XVNBXDOJSA-N	0.000438564	0.000511161	0.000276492	0.000408739	6.56683e-05	8.53174e-05	6.22356e-05	7.10738e-05	1.61416	0.0384452	0.275668	5.75091	2.52379
bakuchiol	257.189	258.1	C18H24O				Shikimates and Phenylpropanoids			LFYJSSARVMHQJB-QIXNEVBVSA-N	4.86341e-05	5.5242e-05	2.92427e-05	4.4373e-05	6.36636e-06	9.66262e-06	6.94048e-06	7.65649e-06	1.60485	0.0403015	0.280372	5.79547	2.53493
(3,11-dihydroxy-7,7,11-trimethyl-6,15-dioxatetracyclo[10.2.1.05,14.08,13]pentadeca-1(14),2,4-trien-4-yl)-phenyl-methanone	379.158	318.8	C23H24O5				Polyketides	Phloroglucinols	Acyl phloroglucinols	NYTKAZDWAQTEPR-UHFFFAOYSA-N	0.000199053	0.000170734	0.000123943	0.000164576	1.92707e-05	3.12313e-05	3.43614e-05	2.82878e-05	1.60959	0.0036751	0.123508	5.81793	2.54051
(1S,3R,8R,10R,11R,12R,17R)-5,12,16,16-tetramethyl-2,7,9-trioxahexacyclo[9.8.0.01,3.04,8.08,10.012,17]nonadec-4-en-6-one	331.187	242.9	C20H26O4		37905-08-1		Terpenoids	Diterpenoids	Secoabietane diterpenoids	SOVOCMGDFRGRKF-MCDHERAVSA-N	0.000119869	0.00015441	8.1601e-05	0.000118627	1.64854e-05	2.72177e-05	1.51636e-05	1.96223e-05	1.59629	0.00978762	0.174237	6.04551	2.59586
(1S,4S,5R,9S,10R,13R,14S)-5-(Acetyloxymethyl)-14-hydroxy-14-(hydroxymethyl)-9-methyltetracyclo[11.2.1.01,10.04,9]hexadecane-5-carboxylic acid	393.226	265.2	C22H34O6		1201591-01-6		Terpenoids	Diterpenoids	Norkaurane diterpenoids	XAWLPRCYLCCVFP-CVLIFIHMSA-N	0.000191424	0.00019277	0.000109194	0.000164462	2.00481e-05	4.26498e-05	1.86952e-05	2.7131e-05	1.56757	0.00875193	0.168361	6.06178	2.59974
Capsiate	305.176	264.8	C18H26O4							ZICNYIDDNJYKCP-UHFFFAOYSA-N	4.14033e-05	4.06184e-05	1.53295e-05	3.24504e-05	4.41745e-06	8.58132e-06	3.0602e-06	5.35299e-06	1.48808	0.0359968	0.269568	6.0621	2.59982
3-(4-Hydroxyphenyl)-1-propanol	151.076	244	C9H12O2	HMDB0032599	10210-17-0		Shikimates and Phenylpropanoids			NJCVPQRHRKYSAZ-UHFFFAOYSA-N	2.28586e-05	2.06221e-05	1.14663e-05	1.83157e-05	2.5672e-06	4.90104e-06	1.48156e-06	2.98327e-06	1.52528	0.0134126	0.195245	6.13947	2.61811
7-hydroxy-2-(4-hydroxy-3,5-dimethoxyphenyl)-5-[(2S,3R,4S,5S,6R)-3,4,5-trihydroxy-6-(hydroxymethyl)oxan-2-yl]oxychromen-4-one	491.12	186.2	C23H24O12				Shikimates and Phenylpropanoids	Flavonoids	Flavones	FLSOTPIEFVBPBU-LDBVRRDLSA-N	3.31014e-06	7.10333e-06	5.13042e-06	5.1813e-06	2.44822e-06	7.00234e-09	6.38853e-09	8.20538e-07	1.25707	0.0330348	0.262092	6.31451	2.65867
Dihydroisoalantolactone	235.168	258.2	C15H22O2	HMDB0035935			Terpenoids	Sesquiterpenoids	Eudesmane sesquiterpenoids	YYJRTJYCOMIDIC-UHFFFAOYSA-N	6.11763e-05	8.24416e-05	9.2899e-05	7.8839e-05	1.0824e-05	1.2919e-05	1.14513e-05	1.17315e-05	1.64592	0.0184351	0.214952	6.72031	2.74853
O-Geranylvanillin	289.179	235.8	C18H24O3	HMDB0040864	151455-08-2		Terpenoids	Meroterpenoids		SRLAFDUAEAXGBA-XNTDXEJSSA-N	6.59189e-05	0.00011799	9.75081e-05	9.38057e-05	6.7394e-06	1.10658e-05	2.24148e-05	1.34067e-05	1.55503	0.00711806	0.157646	6.99694	2.80672
PC(40:1)	844.676	348.3	C48H94NO8P							QXYTWNKFXPOXQU-LPJYUKPGSA-N	4.07098e-05	2.44915e-05	2.10768e-05	2.87594e-05	1.48518e-06	6.9909e-06	3.84705e-06	4.10771e-06	1.50453	0.0170107	0.209293	7.00131	2.80762
Nandrolone	275.2	275.5	C18H26O2	HMDB0002725	434-22-0	C07254	Terpenoids	Steroids	Estrane steroids	NPAGDVCDWIYMMC-IZPLOLCNSA-N	0.00156099	0.00188003	0.000898001	0.00144634	0.000196844	0.000279282	0.00012459	0.000200239	1.5793	0.0469346	0.297545	7.22309	2.85262
Deoxyandrographolide	357.2	265.3	C20H30O4				Terpenoids	Diterpenoids	Labdane diterpenoids	DAXSYTVXDSOSIE-HNJRGHQBSA-N	3.66002e-05	3.86773e-05	1.81509e-05	3.11428e-05	2.30655e-06	7.17363e-06	3.04431e-06	4.17483e-06	1.54178	0.0157749	0.205654	7.45966	2.89911
Coumaroyl putrescin	235.143	151.4	C13H18N2O2				Alkaloids	Ornithine alkaloids	Polyamines	CJHDBEPXEKGBDW-UHFFFAOYSA-N	0.000280711	0.000311173	0.000258983	0.000283622	1.99495e-05	5.3056e-05	4.06269e-05	3.78775e-05	1.60038	0.00016501	0.0471369	7.48788	2.90456
N-palmitoyldopamine	392.315	307.9	C24H41NO3							TWJJFOWLTIEYFO-UHFFFAOYSA-N	6.54583e-05	4.86743e-05	2.51017e-05	4.64115e-05	8.09845e-07	1.23462e-05	4.30684e-06	5.82098e-06	1.38304	0.0291316	0.251321	7.97314	2.99515
(Z)-3-phenyl-2-[(2S,3R,4S,5S,6R)-3,4,5-trihydroxy-6-(hydroxymethyl)tetrahydropyran-2-yl]oxy-prop-2-enoic acid	325.093	164.2	C15H18O8				Shikimates and Phenylpropanoids	Phenylpropanoids (C6-C3)	Cinnamic acids and derivatives	IFJZNZBKGRGNSP-HOCDIANWSA-N	0.000137462	0.000115882	7.1425e-05	0.000108256	6.54785e-06	1.60985e-05	1.46631e-05	1.24365e-05	1.5855	0.0361618	0.2701	8.70474	3.1218
Gingerglycolipid B	679.388	286.6	C33H58O14							UHISGSDYAIIBMO-UHFFFAOYSA-N	3.69789e-05	2.75467e-05	1.86166e-05	2.77141e-05	2.23538e-06	4.58167e-06	2.46585e-06	3.0943e-06	1.60307	0.0410244	0.282254	8.95649	3.16293
3-[(2-Acetamido-2-deoxyhexopyranosyl)oxy]-16-hydroxyolean-12-en-28-oic acid	698.431	298.7	C38H61NO9				Terpenoids	Triterpenoids	Oleanane triterpenoids	ZZVZUHRMTUSANL-UHFFFAOYSA-N	4.42613e-05	2.75471e-05	2.90509e-05	3.36197e-05	2.78854e-06	4.1319e-06	3.67351e-06	3.53132e-06	1.63761	0.0294946	0.252616	9.52045	3.25103
Jasmonic_acid	211.132	266.2	C12H18O3	HMDB0032797	6894-38-8	C08491	Fatty acids	Octadecanoids	Jasmonic acids	ZNJFBWYDHIGLCU-HWKXXFMVSA-N	0.000140209	9.07282e-05	7.54525e-05	0.00010213	4.98906e-06	2.16769e-05	5.23596e-06	1.0634e-05	1.53522	0.0107791	0.17989	9.60412	3.26365
Carbendazim	192.076	195.1	C9H9N3O2	HMDB0031769	10605-21-7	C10897	Alkaloids	Anthranilic acid alkaloids	Phenazine alkaloids	TWFZGCMQGLPBSX-UHFFFAOYSA-N	1.73177e-05	3.52837e-05	2.6015e-05	2.62054e-05	2.74526e-06	2.91292e-06	2.14538e-06	2.60118e-06	1.6301	0.0448005	0.291925	10.0744	3.33263
13(S)-HpOTrE	309.207	269	C18H30O4	HMDB0301803	67597-26-6	C04785	Fatty acids	Fatty Acids and Conjugates	Other Octadecanoids	UYQGVDXDXBAABN-FQSPHKRJSA-N	0.00283328	0.0029866	0.00252256	0.00278081	0.000212893	0.000350621	0.000171413	0.000244976	1.63652	6.60029e-05	0.0345797	11.3514	3.50479
Spinosin C	755.216	191.5	C37H38O17							GIFDFLYIKYFTAD-UHFFFAOYSA-N	6.91422e-06	7.59383e-06	8.40098e-06	7.63634e-06	1.18814e-08	2.07972e-07	9.60688e-07	3.93514e-07	1.40522	0.000151719	0.0469373	19.4055	4.2784
2-[3-[2-(1,3-benzodioxol-5-yl)-7-methoxy-1-benzofuran-5-yl]-3-hydroxypropoxy]-6-(hydroxymethyl)oxane-3,4,5-triol	503.149	205.2	C25H28O11				Shikimates and Phenylpropanoids	Lignans	Neolignans	ZLACPIJRVKLLJM-UHFFFAOYSA-N	1.93955e-05	1.71118e-05	2.37254e-05	2.00776e-05	1.05695e-06	1.00982e-06	8.37532e-07	9.68099e-07	1.65582	0.0100763	0.175527	20.7392	4.37429
13(S)-HpODE	311.223	248.4	C18H32O4	HMDB0003871	33964-75-9	C04717	Fatty acids	Octadecanoids	Other Octadecanoids	JDSRHVWSAMTSSN-IRQZEAMPSA-N	0.000634061	0.000557204	0.000327815	0.00050636	1.67208e-05	3.32546e-05	1.88375e-05	2.29376e-05	1.63239	0.0339955	0.264746	22.0755	4.46438
Smiglaside C (Not validated)	819.223	182	C38H44O20				Shikimates and Phenylpropanoids	Phenylpropanoids (C6-C3)	Cinnamic acids and derivatives	VIYLZUDAAGEJSD-UHFFFAOYSA-N	4.65867e-06	4.37399e-06	7.59801e-06	5.54356e-06	9.85508e-08	3.01711e-07	3.45336e-07	2.48532e-07	1.60604	0.0352323	0.267704	22.3052	4.47931
(2R,3R)-2-(3,4-dihydroxyphenyl)-3,5-dihydroxy-7-methoxy-2,3-dihydrochromen-4-one	319.08	180.9	C16H14O7				Shikimates and Phenylpropanoids	Flavonoids	Dihydroflavonols	MRPJBTFHICBFNE-JKSUJKDBSA-N	2.63139e-05	2.584e-05	2.44075e-05	2.55205e-05	1.12737e-06	9.88598e-07	1.2121e-06	1.10936e-06	1.65921	0.000475533	0.0643525	23.0047	4.52386
trans-Grandmarin	293.101	174.6	C15H16O6	HMDB0039030	119239-48-4		Shikimates and Phenylpropanoids	Coumarins	Pyranocoumarins	RRUHFAXVNXSPNG-UHFFFAOYSA-N	8.51621e-05	8.50543e-05	0.000109702	9.33062e-05	3.66462e-07	6.773e-06	2.05767e-06	3.06571e-06	1.53176	0.000429368	0.0612868	30.4354	4.92768
hypericin	503.144	190.6	C30H16O8	HMDB0034271	548-04-9	C07606	Polyketides	Polycyclic aromatic polyketides	Anthraquinones and anthrones	BTXNYTINYBABQR-UHFFFAOYSA-N	6.95299e-05	5.38409e-05	0.000108694	7.73549e-05	2.59609e-06	1.91792e-06	1.93346e-06	2.14916e-06	1.64718	0.0439364	0.289478	35.9931	5.16965
(1S,4aS,7aR)-7-methyl-1-[(2S,3R,4S,5S,6R)-3,4,5-trihydroxy-6-(hydroxymethyl)tetrahydropyran-2-yl]oxy-4a-[(2S,3R,4R,5R,6S)-3,4,5-trihydroxy-6-methyl-tetrahydropyran-2-yl]oxy-1,7a-dihydrocyclopenta[c]pyran-5-one	471.151	174.2	C21H30O13		78280-92-9		Terpenoids	Monoterpenoids	Iridoids monoterpenoids	WDMQLCVSWBENIY-QZTRPTDZSA-N	8.89622e-05	8.03305e-05	0.000123535	9.76091e-05	1.28795e-06	3.24102e-06	1.59369e-06	2.04089e-06	1.64251	0.0183752	0.214617	47.8268	5.57975
3-[6-[(2S,3R,4S,5S,6R)-6-[[(2R,3R,4R)-3,4-dihydroxy-4-(hydroxymethyl)tetrahydrofuran-2-yl]oxymethyl]-3,4,5-trihydroxy-tetrahydropyran-2-yl]oxybenzofuran-5-yl]propanoic acid	481.136	179.1	C22H28O13				Shikimates and Phenylpropanoids			NOCZJUUWDACQEY-XWOUNRCYSA-N	0.000335362	0.000314608	0.000519729	0.0003899	6.10047e-07	6.80585e-07	1.41976e-06	9.03464e-07	1.65303	0.0269532	0.243781	431.561	8.75342
Myricetin 3-[glucosyl-(1->2)-rhamnoside] 7-[rhamnosyl-(1->2)-glucoside]	935.272	180.9	C39H50O26							MDVBIZMWGMCMKQ-UHFFFAOYSA-N	0.000288807	0.000307878	0.00015257	0.000249752	1.28641e-07	1.0407e-08	6.65492e-07	2.6818e-07	1.58261	0.0363372	0.270379	931.284	9.86308
