# Supplementary material for: Integrated Analysis of Transcriptome and Metabolome Reveals Metabolite Biosynthesis in Pigmented Potatoes
Source: Int J Mol Sci. 2026 Mar 23;27(6):2881. doi: 10.3390/ijms27062881 (PMC13026113; doi:10.3390/ijms27062881)
Supplement: Supplementary file 1 [file ijms-27-02881-s001.zip › TableS3.xlsx]

## Sheet: Sheet1
	TableS3: Different accumulated metabolites identified in AG594_DG26.
MS2 name	mz	rt	Formula	HMDB	CAS	Super.Class	Class	Sub.Class	INCHIKEY	DG26_1	DG26_2	DG26_3	MEAN DG26	AG594_1	AG594_2	AG594_3	MEAN AG594	VIP	P-Value	Q-Value	Fold_Change	Log_Foldchange
Stearidonic acid	275.202	301.6	C18H28O2	HMDB0006547	20290-75-9	Fatty acids	Fatty Acids and Conjugates	Unsaturated fatty acids	JIWBIWFOSCKQMA-LTKCOYKYSA-N	0.000288034	0.000247188	0.000191667	0.000242296	4.51535e-05	4.5231e-05	4.27128e-05	4.43658e-05	1.49074	0.019257	0.107811	5.46134	2.44925
LPE(16:0)	452.279	301.2	C21H44NO7P	HMDB0011503	53862-35-4	Fatty acids	Glycerophospholipids	Glycerophosphoethanolamines	YVYMBNSKXOXSKW-HXUWFJFHSA-N	0.000489458	0.000448938	0.00032821	0.000422202	0.000215463	0.000253082	0.000147494	0.000205346	1.31967	0.0195216	0.108293	2.05605	1.03987
7-[(2S,3R,4S,5S,6R)-4,5-dihydroxy-6-(hydroxymethyl)-3-[(2S,3R,4R,5R,6S)-3,4,5-trihydroxy-6-methyl-tetrahydropyran-2-yl]oxy-tetrahydropyran-2-yl]oxy-3,5-dihydroxy-2-(4-hydroxyphenyl)chromen-4-one	595.165	193	C27H30O15		17353-03-6	Shikimates and Phenylpropanoids	Flavonoids	Flavonols	ZEJXENDZTYVXDP-CSJHBIPPSA-N	0.001317	0.00117413	0.00112638	0.00120584	3.64793e-06	8.00145e-06	1.42208e-05	8.62338e-06	1.48678	0.00222476	0.0486706	139.834	7.12757
3-[4,5-dihydroxy-6-(hydroxymethyl)-3-[(2S,3R,4R,5R,6S)-3,4,5-trihydroxy-6-methyl-tetrahydropyran-2-yl]oxy-tetrahydropyran-2-yl]oxy-5,7-dihydroxy-2-(4-hydroxyphenyl)chromen-4-one	595.165	193	C27H30O15			Shikimates and Phenylpropanoids	Flavonoids	Flavonols	OHOBPOYHROOXEI-KZIQXMFJSA-N	0.001317	0.00117413	0.00112638	0.00120584	3.64793e-06	8.00145e-06	1.42208e-05	8.62338e-06	1.48678	0.00222476	0.0486706	139.834	7.12757
Kaempferol 3-O-sophoroside	611.16	185.4	C27H30O16	HMDB0304696	19895-95-5	Shikimates and Phenylpropanoids	Flavonoids	Flavonols	LKZDFKLGDGSGEO-UJECXLDQSA-N	0.000399342	0.000280761	0.000322252	0.000334118	3.58039e-06	2.3858e-06	1.14683e-05	5.81149e-06	1.46883	0.0106184	0.0843722	57.4927	5.84531
Nicotiflorin	595.165	193	C27H30O15	HMDB0302426	17650-84-9	Shikimates and Phenylpropanoids	Flavonoids	Flavonols	RTATXGUCZHCSNG-QHWHWDPRSA-N	0.001317	0.00117413	0.00112638	0.00120584	3.64793e-06	8.00145e-06	1.42208e-05	8.62338e-06	1.48678	0.00222476	0.0486706	139.834	7.12757
Kaempferol 3-neohesperidoside	595.165	193	C27H30O15	HMDB0302645	32602-81-6	Shikimates and Phenylpropanoids	Flavonoids	Flavonols	OHOBPOYHROOXEI-JWMUNMLDSA-N	0.001317	0.00117413	0.00112638	0.00120584	3.64793e-06	8.00145e-06	1.42208e-05	8.62338e-06	1.48678	0.00222476	0.0486706	139.834	7.12757
(10E,12E)-9-hydroxyoctadeca-10,12-dienoic acid	295.228	284.7	C18H32O3		15514-85-9|115185-06-3	Fatty acids	Octadecanoids	Other Octadecanoids	NPDSHTNEKLQQIJ-SIGMCMEVSA-N	0.00196563	0.00178017	0.00123336	0.00165972	0.000822643	0.00100054	0.000597727	0.00080697	1.30866	0.0265938	0.124809	2.05673	1.04035
13(S)-HODE	295.228	284.7	C18H32O3	HMDB0004667	29623-28-7	Fatty acids	Octadecanoids	Other Octadecanoids	HNICUWMFWZBIFP-IRQZEAMPSA-N	0.00196563	0.00178017	0.00123336	0.00165972	0.000822643	0.00100054	0.000597727	0.00080697	1.30866	0.0265938	0.124809	2.05673	1.04035
Kaempferol 3-O-beta-sophoroside	611.16	185.4	C27H30O16		19895-95-5	Shikimates and Phenylpropanoids	Flavonoids	Flavonols	LKZDFKLGDGSGEO-UHFFFAOYSA-N	0.000399342	0.000280761	0.000322252	0.000334118	3.58039e-06	2.3858e-06	1.14683e-05	5.81149e-06	1.46883	0.0106184	0.0843722	57.4927	5.84531
2-Hydroxycinnamic acid	163.04	92.5	C9H8O3	HMDB0002641	583-17-5	Shikimates and Phenylpropanoids	Phenylpropanoids (C6-C3)	Cinnamic acids and derivatives	PMOWTIHVNWZYFI-AATRIKPKSA-N	0.000179661	0.000130536	0.000113017	0.000141071	4.11984e-05	2.51786e-05	5.31226e-05	3.98332e-05	1.40041	0.00928828	0.0802105	3.54155	1.82438
Kaempferol 3-O-gentiobioside	611.16	185.4	C27H30O16	HMDB0303606	22149-35-5	Shikimates and Phenylpropanoids	Flavonoids	Flavonols	BITPRCODIALMOV-DEFKTLOSSA-N	0.000399342	0.000280761	0.000322252	0.000334118	3.58039e-06	2.3858e-06	1.14683e-05	5.81149e-06	1.46883	0.0106184	0.0843722	57.4927	5.84531
Camelliaside A	757.222	181.4	C33H40O20	HMDB0039951	55696-58-7	Shikimates and Phenylpropanoids	Flavonoids	Flavonols	VNLOLXSJMINBIS-UHFFFAOYSA-N	0.00011394	0.000119337	0.000143637	0.000125638	2.50857e-07	1.45103e-07	8.16e-06	2.85199e-06	1.35698	0.000207656	0.022658	44.0527	5.46116
3-[(2S,3R,4S,5R,6R)-3,5-dihydroxy-6-(hydroxymethyl)-4-[(2S,3R,4R,5R,6S)-3,4,5-trihydroxy-6-methyl-tetrahydropyran-2-yl]oxy-tetrahydropyran-2-yl]oxy-5,7-dihydroxy-2-(4-hydroxyphenyl)chromen-4-one	595.165	193	C27H30O15		28447-29-2	Shikimates and Phenylpropanoids	Flavonoids	Flavonols	YFPYXTNSQOUHPS-NIILUQFKSA-N	0.001317	0.00117413	0.00112638	0.00120584	3.64793e-06	8.00145e-06	1.42208e-05	8.62338e-06	1.48678	0.00222476	0.0486706	139.834	7.12757
2-(3,4-dihydroxyphenyl)-5-hydroxy-7-[(2S,3R,4S,5S,6R)-3,4,5-trihydroxy-6-[[(2R,3R,4R,5R,6S)-3,4,5-trihydroxy-6-methyl-tetrahydropyran-2-yl]oxymethyl]tetrahydropyran-2-yl]oxy-chromen-4-one	595.165	193	C27H30O15		20633-84-5	Shikimates and Phenylpropanoids	Flavonoids	Flavones	MGYBYJXAXUBTQF-FOBVWLSUSA-N	0.001317	0.00117413	0.00112638	0.00120584	3.64793e-06	8.00145e-06	1.42208e-05	8.62338e-06	1.48678	0.00222476	0.0486706	139.834	7.12757
LPC(16:0)	496.338	299.1	C24H50NO7P	HMDB0010382	17364-16-8	Fatty acids	Glycerophospholipids	Glycerophosphocholines	ASWBNKHCZGQVJV-HSZRJFAPSA-N	0.00369295	0.00279083	0.00237619	0.00295332	0.00097292	0.0012817	0.000758743	0.00100445	1.41247	0.00951599	0.0810368	2.94022	1.55593
Azelaic acid	187.097	203.5	C9H16O4	HMDB0000784	123-99-9	Fatty acids	Fatty Acids and Conjugates	Dicarboxylic acids	BDJRBEYXGGNYIS-UHFFFAOYSA-N	0.000551202	0.000521957	0.000343847	0.000472336	0.000176571	0.000224572	0.000183641	0.000194928	1.40824	0.0140147	0.0940466	2.42313	1.27687
3-[6-[(2S,3R,4S,5S,6R)-6-[[(2R,3R,4R)-3,4-dihydroxy-4-(hydroxymethyl)tetrahydrofuran-2-yl]oxymethyl]-3,4,5-trihydroxy-tetrahydropyran-2-yl]oxybenzofuran-5-yl]propanoic acid	481.136	179.1	C22H28O13			Shikimates and Phenylpropanoids			NOCZJUUWDACQEY-XWOUNRCYSA-N	2.91318e-05	3.68155e-05	3.25778e-05	3.28417e-05	6.10047e-07	6.80585e-07	1.41976e-06	9.03464e-07	1.4887	0.00436776	0.0595503	36.3509	5.18392
Lonicerin	595.165	193	C27H30O15	HMDB0005799	25694-72-8	Shikimates and Phenylpropanoids	Flavonoids	Flavones	SHPPXMGVUDNKLV-KMFFXDMSSA-N	0.001317	0.00117413	0.00112638	0.00120584	3.64793e-06	8.00145e-06	1.42208e-05	8.62338e-06	1.48678	0.00222476	0.0486706	139.834	7.12757
NAE(18:3(9Z,12Z,15Z))	322.273	293.5	C20H35NO2	HMDB0013624	57086-93-8	Fatty acids	Fatty amides	N-acyl ethanolamines (endocannabinoids)	HBJXRRXWHSHZPU-PDBXOOCHSA-N	2.22836e-05	1.41707e-05	1.68489e-05	1.77677e-05	5.03456e-06	6.42471e-06	8.57789e-06	6.67905e-06	1.39143	0.012998	0.0910593	2.66022	1.41154
(2Z,4E)-5-[(1R,3R,5S,8S)-3,8-dihydroxy-1,5-dimethyl-6-oxabicyclo[3.2.1]octan-8-yl]-3-methyl-penta-2,4-dienoic acid	281.139	169.3	C15H22O5			Terpenoids	Apocarotenoids	Apocarotenoids(ε-)	XIVFQYWMMJWUCD-QRFHCBFLSA-N	3.93182e-05	2.62441e-05	3.44442e-05	3.33355e-05	1.84257e-05	7.29009e-06	9.79786e-06	1.18379e-05	1.32203	0.0134551	0.0923543	2.816	1.49365
1-Myristoyl-sn-glycero-3-phosphocholine (LPC(14:0/0:0))	468.307	281.8	C22H46NO7P	HMDB0010379	20559-16-4	Fatty acids	Glycerophospholipids	Glycerophosphocholines	VXUOFDJKYGDUJI-OAQYLSRUSA-N	8.8091e-05	6.45203e-05	5.95997e-05	7.0737e-05	9.14931e-06	1.26648e-05	8.93457e-06	1.02496e-05	1.48308	0.0189215	0.107	6.90147	2.7869
12(S)-HHTrE	279.196	279.2	C17H28O3	HMDB0012535	54397-84-1	Fatty acids	Fatty Acids and Conjugates	Hydroxy fatty acids	KUKJHGXXZWHSBG-WBGSEQOASA-N	3.25121e-05	2.5e-05	3.0085e-05	2.9199e-05	2.16829e-06	7.25869e-06	4.67809e-06	4.70169e-06	1.40748	0.000768719	0.0346224	6.21033	2.63467
5-hydroxy-2-(4-hydroxyphenyl)-3-[(2S,3R,4S,5S,6R)-3,4,5-trihydroxy-6-(hydroxymethyl)tetrahydropyran-2-yl]oxy-7-[(2S,3R,4R,5R,6S)-3,4,5-trihydroxy-6-methyl-tetrahydropyran-2-yl]oxy-chromen-4-one	595.165	193	C27H30O15		2392-95-2	Shikimates and Phenylpropanoids	Flavonoids	Flavonols	JYXSWDCPHRTYGU-RVCYDTIBSA-N	0.001317	0.00117413	0.00112638	0.00120584	3.64793e-06	8.00145e-06	1.42208e-05	8.62338e-06	1.48678	0.00222476	0.0486706	139.834	7.12757
8-[4,5-dihydroxy-6-(hydroxymethyl)-3-[3,4,5-trihydroxy-6-(hydroxymethyl)tetrahydropyran-2-yl]oxy-tetrahydropyran-2-yl]-5,7-dihydroxy-2-(4-hydroxyphenyl)chromen-4-one	595.165	193	C27H30O15			Shikimates and Phenylpropanoids	Flavonoids	Flavones	FYTOTHFWELWOCG-UHFFFAOYSA-N	0.001317	0.00117413	0.00112638	0.00120584	3.64793e-06	8.00145e-06	1.42208e-05	8.62338e-06	1.48678	0.00222476	0.0486706	139.834	7.12757
Kaempferol-3-O-galactoside	449.107	193	C21H20O11		23627-87-4	Shikimates and Phenylpropanoids	Flavonoids	Flavonols	JPUKWEQWGBDDQB-DTGCRPNFSA-N	8.54065e-05	6.80057e-05	0.000129106	9.41726e-05	7.77874e-07	1.64542e-06	4.24272e-06	2.22201e-06	1.45306	0.0365375	0.144905	42.3818	5.40537
Baimaside	625.141	178	C27H30O17		18609-17-1	Shikimates and Phenylpropanoids	Flavonoids	Flavonols	RDUAJIJVNHKTQC-UJECXLDQSA-N	4.38778e-05	5.71119e-05	3.37816e-05	4.49237e-05	2.89097e-06	5.91699e-08	1.15683e-05	4.83948e-06	1.12794	0.00616732	0.0681913	9.28277	3.21456
(Z)-3-phenyl-2-[(2S,3R,4S,5S,6R)-3,4,5-trihydroxy-6-(hydroxymethyl)tetrahydropyran-2-yl]oxy-prop-2-enoic acid	325.093	164.2	C15H18O8			Shikimates and Phenylpropanoids	Phenylpropanoids (C6-C3)	Cinnamic acids and derivatives	IFJZNZBKGRGNSP-HOCDIANWSA-N	4.9754e-05	6.04797e-05	6.81133e-05	5.9449e-05	6.54785e-06	1.60985e-05	1.46631e-05	1.24365e-05	1.41027	0.0015242	0.044713	4.78021	2.25707
LPC(18:0/0:0)	524.369	314.9	C26H54NO7P	HMDB0010384	19420-57-6	Fatty acids	Glycerophospholipids	Glycerophosphocholines	IHNKQIMGVNPMTC-RUZDIDTESA-N	0.00046243	0.000351676	0.00025021	0.000354772	9.75718e-05	0.000142544	9.81334e-05	0.00011275	1.40613	0.0184983	0.105872	3.14654	1.65377
Isoscopoletin	193.049	180.7	C10H8O4		776-86-3	Shikimates and Phenylpropanoids	Coumarins	Simple coumarins	SYTYLPHCLSSCOJ-UHFFFAOYSA-N	0.000293446	0.000275445	0.000304707	0.000291199	2.31865e-05	0.000143099	3.34713e-05	6.65855e-05	1.27614	0.00463898	0.060629	4.37331	2.12873
3,5-dihydroxy-2-(4-hydroxyphenyl)-7-[(2S,3R,4S,5S,6R)-3,4,5-trihydroxy-6-(hydroxymethyl)tetrahydropyran-2-yl]oxy-chromen-4-one	449.107	193	C21H20O11		16290-07-6	Shikimates and Phenylpropanoids	Flavonoids	Flavonols	YPWHZCPMOQGCDQ-HMGRVEAOSA-N	8.54065e-05	6.80057e-05	0.000129106	9.41726e-05	7.77874e-07	1.64542e-06	4.24272e-06	2.22201e-06	1.45306	0.0365375	0.144905	42.3818	5.40537
LPC(18:2/0:0)	520.338	287.9	C26H50NO7P	HMDB0010386	22252-07-9	Fatty acids	Glycerophospholipids	Glycerophosphocholines	SPJFYYJXNPEZDW-FTJOPAKQSA-N	0.00732591	0.00597883	0.00500353	0.00610276	0.00215949	0.0029211	0.00178494	0.00228851	1.41307	0.00710914	0.0720824	2.66669	1.41505
2,4-dihydroxyheptadec-16-ynyl acetate	309.241	279.4	C19H34O4		24607-06-5	Fatty acids	Fatty acyls	Fatty alcohols	JAKAZHIACKJNNB-UHFFFAOYSA-N	0.000115554	0.000178983	8.23767e-05	0.000125638	1.724e-05	3.62816e-05	1.65969e-05	2.33728e-05	1.39864	0.0244868	0.119959	5.37538	2.42637
PG(16:0/18:1)	747.518	346.7	C40H77O10P	HMDB0010574	268550-95-4	Fatty acids	Glycerophospholipids	Glycerophosphoglycerols	PAZGBAOHGQRCBP-HGWHEPCSSA-N	0.000383644	0.000298688	0.0003587	0.000347011	8.5203e-05	0.000166575	0.000103167	0.000118315	1.40194	0.00291981	0.0509979	2.93294	1.55235
Sucrose	341.109	31.3	C12H22O11	HMDB0000258	57-50-1	Carbohydrates	Saccharides	Disaccharides	CZMRCDWAGMRECN-UGDNZRGBSA-N	0.0123622	0.0106933	0.0120705	0.0117086	0.00166861	0.0050084	0.00424553	0.00364085	1.32006	0.00206215	0.0486706	3.21591	1.68523
Quercetin 3-gentiobioside	625.141	178	C27H30O17	HMDB0301692	117-39-5	Shikimates and Phenylpropanoids	Flavonoids	Flavonols	FDRQPMVGJOQVTL-DEFKTLOSSA-N	4.38778e-05	5.71119e-05	3.37816e-05	4.49237e-05	2.89097e-06	5.91699e-08	1.15683e-05	4.83948e-06	1.12794	0.00616732	0.0681913	9.28277	3.21456
1-(2,3-dihydroxypropyl)tetradec-13-ynyl acetate	309.241	279.4	C19H34O4		28884-46-0	Fatty acids	Fatty acyls	Fatty alcohols	FHGZOCAZNHYWAL-UHFFFAOYSA-N	0.000115554	0.000178983	8.23767e-05	0.000125638	1.724e-05	3.62816e-05	1.65969e-05	2.33728e-05	1.39864	0.0244868	0.119959	5.37538	2.42637
Turanose	341.109	31.3	C12H22O11		547-25-1	Carbohydrates	Saccharides	Disaccharides	SEWFWJUQVJHATO-UHFFFAOYSA-N	0.0123622	0.0106933	0.0120705	0.0117086	0.00166861	0.0050084	0.00424553	0.00364085	1.32006	0.00206215	0.0486706	3.21591	1.68523
8-[3-oxo-2-[(E)-pent-2-enyl]cyclopenten-1-yl]octanoic acid	275.2	257.8	C18H28O3		93633-61-5	Fatty acids	Octadecanoids		RHVWQVSLVMXMBR-XVNBXDOJSA-N	0.000287078	0.000286993	0.000195861	0.000256644	6.56683e-05	8.53174e-05	6.22356e-05	7.10738e-05	1.46084	0.0040232	0.0576175	3.61096	1.85238
(2S,3S)-3,5,7-trihydroxy-2-(4-hydroxyphenyl)chroman-4-one	287.056	199.4	C15H12O6		480-20-6	Shikimates and Phenylpropanoids	Flavonoids	Dihydroflavonols	PADQINQHPQKXNL-CABCVRRESA-N	0.000878335	0.000564052	0.000560638	0.000667675	3.52894e-06	1.5259e-05	8.74392e-06	9.17728e-06	1.47357	0.024546	0.120139	72.753	6.18493
NAE(18:3(6Z,9Z,12Z))	322.273	293.5	C20H35NO2	HMDB0013624	150314-37-7	Fatty acids	Fatty amides	N-acyl ethanolamines (endocannabinoids)	KRDUNUMTOBLEPM-QNEBEIHSSA-N	2.22836e-05	1.41707e-05	1.68489e-05	1.77677e-05	5.03456e-06	6.42471e-06	8.57789e-06	6.67905e-06	1.39143	0.012998	0.0910593	2.66022	1.41154
Palatinose (hydrate)	341.109	31.3	C12H22O11		13718-94-0	Carbohydrates	Saccharides	Disaccharides	PVXPPJIGRGXGCY-TZLCEDOOSA-N	0.0123622	0.0106933	0.0120705	0.0117086	0.00166861	0.0050084	0.00424553	0.00364085	1.32006	0.00206215	0.0486706	3.21591	1.68523
Galactinol	341.109	31.3	C12H22O11		3687-64-7	Carbohydrates	Polyols	Cyclitols	VCWMRQDBPZKXKG-BJBMSVMHSA-N	0.0123622	0.0106933	0.0120705	0.0117086	0.00166861	0.0050084	0.00424553	0.00364085	1.32006	0.00206215	0.0486706	3.21591	1.68523
3-[6-[[3,5-dihydroxy-6-methyl-4-[3,4,5-trihydroxy-6-(hydroxymethyl)tetrahydropyran-2-yl]oxy-tetrahydropyran-2-yl]oxymethyl]-3,4,5-trihydroxy-tetrahydropyran-2-yl]oxy-2-(3,4-dihydroxyphenyl)-5,7-dihydroxy-chromen-4-one	773.212	173.3	C33H40O21		136449-10-0	Shikimates and Phenylpropanoids	Flavonoids	Flavonols	XEFNBVWDOQCMSG-UHFFFAOYSA-N	4.95129e-05	5.70372e-05	3.57967e-05	4.74489e-05	1.16723e-06	5.58501e-08	1.74904e-05	6.23784e-06	1.13642	0.00798092	0.0756447	7.60663	2.92726
3-Pyridylacetic acid	138.054	27.1	C7H7NO2	HMDB0001538	501-81-5	Alkaloids	Nicotinic acid alkaloids	Pyridine alkaloids	WGNUNYPERJMVRM-UHFFFAOYSA-N	0.000715887	0.00114849	0.000571673	0.000812017	0.000278967	0.000248028	0.000124653	0.000217216	1.35431	0.0296079	0.130967	3.73829	1.90238
Hexadecanedioic acid	267.196	273.1	C16H30O4	HMDB0000672	505-54-4	Fatty acids	Fatty Acids and Conjugates	Dicarboxylic acids	QQHJDPROMQRDLA-UHFFFAOYSA-N	2.75633e-05	2.03031e-05	2.8735e-05	2.55338e-05	1.24428e-05	7.95482e-06	1.4563e-05	1.16535e-05	1.33106	0.0133313	0.0920856	2.19108	1.13164
13(S)-HpOTrE	309.207	269	C18H30O4	HMDB0301803	67597-26-6	Fatty acids	Fatty Acids and Conjugates	Other Octadecanoids	UYQGVDXDXBAABN-FQSPHKRJSA-N	0.0006943	0.000833617	0.000543359	0.000690426	0.000212893	0.000350621	0.000171413	0.000244976	1.36719	0.0111273	0.0857339	2.81834	1.49485
4-(3,4-dihydroxyphenyl)-7-hydroxy-5-[(2S,3R,4S,5S,6R)-3,4,5-trihydroxy-6-(hydroxymethyl)tetrahydropyran-2-yl]oxy-chromen-2-one	449.107	193	C21H20O11		116329-89-6	Shikimates and Phenylpropanoids	Coumarins	Simple coumarins	VAPVFWUBNBLVMB-CMWLGVBASA-N	8.54065e-05	6.80057e-05	0.000129106	9.41726e-05	7.77874e-07	1.64542e-06	4.24272e-06	2.22201e-06	1.45306	0.0365375	0.144905	42.3818	5.40537
(3S,4R,5R)-1,3,4,5-tetrahydroxy-6-[(2S,3R,4S,5S,6R)-3,4,5-trihydroxy-6-(hydroxymethyl)tetrahydropyran-2-yl]oxy-hexan-2-one	341.109	31.3	C12H22O11		13718-94-0	Carbohydrates	Saccharides	Disaccharides	RJPPRBMGVWEZRR-WTZPKTTFSA-N	0.0123622	0.0106933	0.0120705	0.0117086	0.00166861	0.0050084	0.00424553	0.00364085	1.32006	0.00206215	0.0486706	3.21591	1.68523
Trigonelline	138.054	27.1	C7H7NO2	HMDB0000875	535-83-1	Alkaloids	Nicotinic acid alkaloids	Pyridine alkaloids	WWNNZCOKKKDOPX-UHFFFAOYSA-N	0.000715887	0.00114849	0.000571673	0.000812017	0.000278967	0.000248028	0.000124653	0.000217216	1.35431	0.0296079	0.130967	3.73829	1.90238
NAE(18:2)	324.289	303.6	C20H37NO2	HMDB0012252	68171-52-8	Fatty acids	Fatty amides	N-acyl ethanolamines (endocannabinoids)	KQXDGUVSAAQARU-HZJYTTRNSA-N	3.15953e-05	1.95031e-05	2.08138e-05	2.39707e-05	4.69893e-06	6.88654e-06	1.35704e-05	8.38529e-06	1.28464	0.0288816	0.129426	2.85866	1.51534
2-(3,4-dihydroxyphenyl)-7-hydroxy-5-[(2S,3R,4S,5S,6R)-3,4,5-trihydroxy-6-[[(2R,3R,4R,5R,6S)-3,4,5-trihydroxy-6-methyl-tetrahydropyran-2-yl]oxymethyl]tetrahydropyran-2-yl]oxy-chromen-4-one	595.165	193	C27H30O15			Shikimates and Phenylpropanoids	Flavonoids	Flavones	VMSNOYODYWRTOP-FOBVWLSUSA-N	0.001317	0.00117413	0.00112638	0.00120584	3.64793e-06	8.00145e-06	1.42208e-05	8.62338e-06	1.48678	0.00222476	0.0486706	139.834	7.12757
(4E)-8-hydroxy-4-(2-hydroxy-1-methyl-ethylidene)-10-oxatricyclo[7.2.1.01,5]dodecane-8-carboxylic acid	281.139	169.3	C15H22O5			Terpenoids	Sesquiterpenoids	Daucane sesquiterpenoids	QYINOGPWFQBOJX-MDZDMXLPSA-N	3.93182e-05	2.62441e-05	3.44442e-05	3.33355e-05	1.84257e-05	7.29009e-06	9.79786e-06	1.18379e-05	1.32203	0.0134551	0.0923543	2.816	1.49365
(2R,3S,4R,5R)-2,3,4,5-tetrahydroxy-6-[(2R,3R,4S,5S,6R)-3,4,5-trihydroxy-6-(hydroxymethyl)tetrahydropyran-2-yl]oxy-hexanal	341.109	31.3	C12H22O11		554-91-6	Carbohydrates	Saccharides	Disaccharides	AYRXSINWFIIFAE-UDKQPYHCSA-N	0.0123622	0.0106933	0.0120705	0.0117086	0.00166861	0.0050084	0.00424553	0.00364085	1.32006	0.00206215	0.0486706	3.21591	1.68523
LPC(20:0)	552.401	330.5	C28H58NO7P	HMDB0010390	108341-80-6	Fatty acids	Glycerophospholipids	Glycerophosphocholines	UATOAILWGVYRQS-HHHXNRCGSA-N	2.30757e-05	1.8014e-05	1.83059e-05	1.97985e-05	5.25116e-06	1.03821e-05	8.96292e-06	8.19873e-06	1.35302	0.00664682	0.0701755	2.41483	1.27192
(+)-Afzelechin	275.091	160	C15H14O5		2545-00-8	Shikimates and Phenylpropanoids	Flavonoids	Flavan-3-ols	RSYUFYQTACJFML-DZGCQCFKSA-N	0.000150355	0.000119368	0.000206521	0.000158748	1.92202e-06	1.66337e-06	7.14379e-07	1.43326e-06	1.48694	0.0252749	0.121753	110.76	6.7913
3,5-Dimethoxycinnamic acid	207.066	215.8	C11H12O4		16909-11-8	Shikimates and Phenylpropanoids	Phenylpropanoids (C6-C3)	Cinnamic acids and derivatives	VLSRUFWCGBMYDJ-ONEGZZNKSA-N	9.59947e-06	1.26268e-05	1.4423e-05	1.22164e-05	2.94506e-06	5.10774e-06	5.83031e-06	4.6277e-06	1.35287	0.0100994	0.0828399	2.63985	1.40045
Chlorogenic acid	353.088	89.1	C16H18O9	HMDB0003164	327-97-9	Shikimates and Phenylpropanoids	Phenylpropanoids (C6-C3)	Cinnamic acids and derivatives	CWVRJTMFETXNAD-JUHZACGLSA-N	0.0126893	0.0110658	0.012914	0.012223	0.00281862	0.00180434	0.00625663	0.00362653	1.32365	0.00424022	0.0588514	3.37045	1.75294
8-hydroxy-4-(1-hydroxy-1-methyl-ethyl)-10-oxatricyclo[7.2.1.01,5]dodec-3-ene-8-carboxylic acid	281.139	169.3	C15H22O5			Terpenoids	Diterpenoids		LKOCXGZSSYQSLN-UHFFFAOYSA-N	3.93182e-05	2.62441e-05	3.44442e-05	3.33355e-05	1.84257e-05	7.29009e-06	9.79786e-06	1.18379e-05	1.32203	0.0134551	0.0923543	2.816	1.49365
Trehalose	341.109	31.3	C12H22O11	HMDB0000975	99-20-7	Carbohydrates	Saccharides	Disaccharides	HDTRYLNUVZCQOY-LIZSDCNHSA-N	0.0123622	0.0106933	0.0120705	0.0117086	0.00166861	0.0050084	0.00424553	0.00364085	1.32006	0.00206215	0.0486706	3.21591	1.68523
(2R,3S,4S,5R,6R)-2-(hydroxymethyl)-6-[(2S,3R,4S,5S,6R)-3,4,5-trihydroxy-6-(hydroxymethyl)tetrahydropyran-2-yl]oxy-tetrahydropyran-3,4,5-triol	341.109	31.3	C12H22O11		585-91-1	Carbohydrates	Saccharides	Disaccharides	HDTRYLNUVZCQOY-BTLHAWITSA-N	0.0123622	0.0106933	0.0120705	0.0117086	0.00166861	0.0050084	0.00424553	0.00364085	1.32006	0.00206215	0.0486706	3.21591	1.68523
Tyramine	138.091	32.7	C8H11NO	HMDB0000306	51-67-2	Alkaloids	Tyrosine alkaloids	Phenylethylamines	DZGWFCGJZKJUFP-UHFFFAOYSA-N	8.09792e-05	0.000115392	5.21028e-05	8.28245e-05	1.42337e-05	2.16897e-05	1.11231e-05	1.56821e-05	1.41531	0.0224048	0.11503	5.28145	2.40094
(-)-Epiafzelechin	275.091	160	C15H14O5	HMDB0030822	24808-04-6	Shikimates and Phenylpropanoids	Flavonoids	Flavan-3-ols	RSYUFYQTACJFML-UKRRQHHQSA-N	0.000150355	0.000119368	0.000206521	0.000158748	1.92202e-06	1.66337e-06	7.14379e-07	1.43326e-06	1.48694	0.0252749	0.121753	110.76	6.7913
2,3,12,14-tetrahydroxy-14-(hydroxymethyl)-5,9-dimethyltetracyclo[11.2.1.01,10.04,9]hexadecane-5-carboxylic acid	383.208	203.4	C20H32O7			Terpenoids	Diterpenoids	Tetracyclic diterpenoids	LNNOVPOKCKJZCF-UHFFFAOYSA-N	3.09846e-05	2.57635e-05	2.54922e-05	2.74134e-05	1.63506e-05	1.05601e-05	8.9016e-06	1.19374e-05	1.37421	0.00579119	0.0662175	2.29642	1.19939
LPC(13:0)	452.279	301.2	C21H44NO7P		20559-17-5	Fatty acids	Glycerophospholipids	Glycerophosphocholines	WNRCJJWBAXNAPE-HXUWFJFHSA-N	0.000489458	0.000448938	0.00032821	0.000422202	0.000215463	0.000253082	0.000147494	0.000205346	1.31967	0.0195216	0.108293	2.05605	1.03987
Isomaltose	341.109	31.3	C12H22O11	HMDB0002923	499-40-1	Carbohydrates	Saccharides	Disaccharides	DLRVVLDZNNYCBX-RTPHMHGBSA-N	0.0123622	0.0106933	0.0120705	0.0117086	0.00166861	0.0050084	0.00424553	0.00364085	1.32006	0.00206215	0.0486706	3.21591	1.68523
Melibiose	365.104	26.8	C12H22O11	HMDB0000048	60033-03-6	Carbohydrates	Saccharides	Disaccharides	DLRVVLDZNNYCBX-CQHUIXDMSA-N	0.00138877	0.000915591	0.00133409	0.00121282	0.000207595	0.00066803	0.000592678	0.000489434	1.18255	0.0248496	0.120861	2.478	1.30918
Maltose	365.104	26.8	C12H22O11	HMDB0000163	69-79-4	Carbohydrates	Saccharides	Disaccharides	GUBGYTABKSRVRQ-DKBJLJRDSA-N	0.00138877	0.000915591	0.00133409	0.00121282	0.000207595	0.00066803	0.000592678	0.000489434	1.18255	0.0248496	0.120861	2.478	1.30918
3-[4,5-dihydroxy-6-(hydroxymethyl)-3-[(2S,3R,4R,5R,6S)-3,4,5-trihydroxy-6-methyl-tetrahydropyran-2-yl]oxy-tetrahydropyran-2-yl]oxy-5-hydroxy-2-(4-hydroxyphenyl)-7-[3,4,5-trihydroxy-6-(hydroxymethyl)tetrahydropyran-2-yl]oxy-chromen-4-one	757.216	178.7	C33H40O20			Shikimates and Phenylpropanoids	Flavonoids	Flavonols	IYFMBSVAOKIIHT-FENIPWANSA-N	0.000902693	0.000685483	0.000678295	0.00075549	1.85478e-06	1.46436e-06	2.35021e-05	8.94042e-06	1.42574	0.00906885	0.0793898	84.5028	6.40093
2,3,12,13-tetrahydroxy-14-(hydroxymethyl)-5,9-dimethyltetracyclo[11.2.1.01,10.04,9]hexadecane-5-carboxylic acid	383.208	203.4	C20H32O7			Terpenoids	Diterpenoids	Kaurane and Phyllocladane diterpenoids	VEYVIIXLIAUORJ-UHFFFAOYSA-N	3.09846e-05	2.57635e-05	2.54922e-05	2.74134e-05	1.63506e-05	1.05601e-05	8.9016e-06	1.19374e-05	1.37421	0.00579119	0.0662175	2.29642	1.19939
3-[(2S,3R,4R,5S,6S)-3,5-dihydroxy-6-methyl-4-[(2S,3R,4S,5S,6R)-3,4,5-trihydroxy-6-(hydroxymethyl)tetrahydropyran-2-yl]oxy-tetrahydropyran-2-yl]oxy-5,7-dihydroxy-2-(4-hydroxyphenyl)chromen-4-one	593.153	192.5	C27H30O15		1473419-87-2	Shikimates and Phenylpropanoids	Flavonoids	Flavonols	JAQAIBSNJJWIKR-GTGBIAQCSA-N	0.00136487	0.00127036	0.00120993	0.00128172	6.3931e-06	1.24235e-05	1.58639e-05	1.15602e-05	1.49478	0.00121231	0.0410778	110.874	6.79277
(2R,3R)-3,5,7-trihydroxy-2-(4-hydroxyphenyl)-6-[(3R,4R,5S,6R)-3,4,5-trihydroxy-6-(hydroxymethyl)tetrahydropyran-2-yl]chroman-4-one	451.123	171.2	C21H22O11			Shikimates and Phenylpropanoids	Flavonoids	Dihydroflavonols	SPSWAOUJDYQZHR-OIKOUPSRSA-N	0.000190735	0.000163203	0.000210556	0.000188165	2.33884e-06	2.50232e-06	3.39521e-06	2.74546e-06	1.50097	0.00541723	0.0643321	68.5368	6.09881
[3-[2,3-dihydroxypropoxy(hydroxy)phosphoryl]oxy-2-hydroxypropyl] 14-methylpentadecanoate	483.273	285.9	C22H45O9P			Fatty acids	Glycerophospholipids	Glycerophosphoglycerols	VJBFQKCFAQJCQF-UHFFFAOYSA-N	0.000476052	0.000382389	0.0002675	0.000375314	7.91757e-05	0.000124851	6.24128e-05	8.8813e-05	1.41504	0.0105096	0.0841203	4.22589	2.07925
3-oxo-3-[[(2R,3S,4S,5R,6S)-3,4,5-trihydroxy-6-[[(1R,12R)-5,7,11,19-tetraoxapentacyclo[10.8.0.02,10.04,8.013,18]icosa-2,4(8),9,13(18),14,16-hexaen-16-yl]oxy]tetrahydropyran-2-yl]methoxy]propanoic acid	531.114	171.3	C25H24O13		135574-57-1	Shikimates and Phenylpropanoids	Isoflavonoids	Pterocarpan	ZHXRWFOBROFZAC-LVYGOKBNSA-N	0.000198947	0.0002005	0.000192636	0.000197361	2.01388e-05	3.07027e-05	4.11631e-05	3.06682e-05	1.47034	1.39717e-05	0.00779238	6.43535	2.68602
(1S,4aS,7aR)-7-methyl-1-[(2S,3R,4S,5S,6R)-3,4,5-trihydroxy-6-(hydroxymethyl)tetrahydropyran-2-yl]oxy-4a-[(2S,3R,4R,5R,6S)-3,4,5-trihydroxy-6-methyl-tetrahydropyran-2-yl]oxy-1,7a-dihydrocyclopenta[c]pyran-5-one	471.151	174.2	C21H30O13		78280-92-9	Terpenoids	Monoterpenoids	Iridoids monoterpenoids	WDMQLCVSWBENIY-QZTRPTDZSA-N	4.76821e-05	6.32308e-05	6.51884e-05	5.87004e-05	1.28795e-06	3.24102e-06	1.59369e-06	2.04089e-06	1.48116	0.00879491	0.0785741	28.7622	4.8461
[4-[(2S,3R,4S,5S,6R)-3,4,5-trihydroxy-6-(hydroxymethyl)tetrahydropyran-2-yl]oxyphenyl]methyl (E)-3-[4-[(2S,3R,4S,5S,6R)-3,4,5-trihydroxy-6-(hydroxymethyl)tetrahydropyran-2-yl]oxyphenyl]prop-2-enoate	575.183	172.3	C28H34O14		1435488-35-9	Shikimates and Phenylpropanoids	Phenylpropanoids (C6-C3)	Cinnamic acids and derivatives	CYFVSRSBPGWWOF-YHUVOSSASA-N	1.97779e-05	2.39828e-05	2.25135e-05	2.20914e-05	6.32963e-08	6.74664e-08	6.38853e-09	4.57171e-08	1.46281	0.00310248	0.0519234	483.22	8.91654
Kaempferol	287.054	182.7	C15H10O6	HMDB0005801	520-18-3	Shikimates and Phenylpropanoids	Flavonoids	Flavonols	IYRMWMYZSQPJKC-UHFFFAOYSA-N	0.000238033	0.000152	0.000193956	0.000194663	2.65441e-06	4.54179e-05	1.8132e-05	2.20681e-05	1.27137	0.00342752	0.0539429	8.821	3.14094
Demethoxycapillarisin	287.054	182.7	C15H10O6		61854-36-2	Shikimates and Phenylpropanoids	Coumarins	Simple coumarins	UBSCDKPKWHYZNX-UHFFFAOYSA-N	0.000238033	0.000152	0.000193956	0.000194663	2.65441e-06	4.54179e-05	1.8132e-05	2.20681e-05	1.27137	0.00342752	0.0539429	8.821	3.14094
4-Aminobenzoic acid	138.055	39	C7H7NO2	HMDB0001392	150-13-0	Shikimates and Phenylpropanoids	Phenolic acids (C6-C1)	Simple phenolic acids	ALYNCZNDIQEVRV-UHFFFAOYSA-N	0.000764777	0.00102959	0.000553738	0.000782701	0.000259585	0.000183516	0.000147021	0.000196707	1.42113	0.0143939	0.0948867	3.97901	1.99241
Coumarin	147.044	162.5	C9H6O2	HMDB0001218	91-64-5	Shikimates and Phenylpropanoids	Coumarins	Simple coumarins	ZYGHJZDHTFUPRJ-UHFFFAOYSA-N	5.74086e-05	9.8703e-05	5.68526e-05	7.0988e-05	1.64426e-05	2.89067e-05	3.55164e-05	2.69552e-05	1.29532	0.0421152	0.155342	2.63355	1.39701
5-[6-(hydroxymethyl)-7-oxatricyclo[4.3.0.03,9]nonan-9-yl]-2-methyl-4-oxo-pentanoic acid	281.139	169.3	C15H22O5			Terpenoids			DULAWUXQXSFPOC-UHFFFAOYSA-N	3.93182e-05	2.62441e-05	3.44442e-05	3.33355e-05	1.84257e-05	7.29009e-06	9.79786e-06	1.18379e-05	1.32203	0.0134551	0.0923543	2.816	1.49365
(2S)-2-(2,6-dihydroxyphenyl)-5,7-dihydroxy-chroman-4-one	289.07	181.3	C15H12O6		104125-36-2	Shikimates and Phenylpropanoids	Flavonoids	Flavanones	TWELZOKMSAJRKP-ZDUSSCGKSA-N	0.000218183	0.000207675	0.000276747	0.000234202	3.77631e-05	1.87893e-05	2.41339e-05	2.68954e-05	1.47377	0.000734435	0.0340275	8.70786	3.12232
6,9a,11a-Trimethyl-4-oxo-1,2,3a,3b,5,5a,7,8,9,9b,10,11-dodecahydronaphtho[1,2-g][1]benzofuran-6-carboxylic acid	335.218	266.3	C20H30O4			Terpenoids	Diterpenoids	Podocarpane diterpenoids	KKUZEALMRZIWAJ-UHFFFAOYSA-N	0.00091894	0.000844286	0.000647699	0.000803642	0.000196166	0.000403594	0.000243429	0.000281063	1.37806	0.00696398	0.0714019	2.85929	1.51566
Blinin	391.21	257.6	C22H32O6		125675-09-4	Terpenoids	Diterpenoids	Colensane and Clerodane diterpenoids	XXSSNTKMBVTREV-DDHROXKOSA-N	3.53457e-05	3.63142e-05	2.44183e-05	3.2026e-05	6.98861e-06	1.56696e-05	8.97661e-06	1.0545e-05	1.36275	0.00974175	0.0816786	3.0371	1.60269
3-[(2S,3R,4S,5S,6R)-4,5-dihydroxy-6-(hydroxymethyl)-3-[(2S,3R,4S,5S,6R)-3,4,5-trihydroxy-6-(hydroxymethyl)tetrahydropyran-2-yl]oxy-tetrahydropyran-2-yl]oxy-5-hydroxy-2-(4-hydroxyphenyl)-7-[(2S,3R,4S,5S,6R)-3,4,5-trihydroxy-6-(hydroxymethyl)tetrahydropyran-2-yl]oxy-chromen-4-one	753.189	185.2	C33H40O21		55136-76-0	Shikimates and Phenylpropanoids	Flavonoids	Flavonols	MBFNAZBJKVFNKZ-JGPRCQAHSA-N	3.29503e-05	3.11291e-05	4.51428e-05	3.64074e-05	3.04714e-07	2.15753e-07	2.46096e-06	9.93808e-07	1.41346	0.00136221	0.043014	36.6342	5.19512
4-Oxohexanoic acid	129.056	44.3	C6H10O3		1117-74-4	Fatty acids	Fatty Acids and Conjugates	Oxo fatty acids	CLJBDOUIEHLLEN-UHFFFAOYSA-N	9.83391e-05	7.21617e-05	5.57981e-05	7.5433e-05	2.28794e-05	1.80798e-05	2.2857e-05	2.12721e-05	1.44744	0.04648	0.162438	3.54611	1.82624
(1S,4S,5R,9S,10R,13R,14S)-5-(Acetyloxymethyl)-14-hydroxy-14-(hydroxymethyl)-9-methyltetracyclo[11.2.1.01,10.04,9]hexadecane-5-carboxylic acid	393.226	265.2	C22H34O6		1201591-01-6	Terpenoids	Diterpenoids	Norkaurane diterpenoids	XAWLPRCYLCCVFP-CVLIFIHMSA-N	8.14843e-05	8.9844e-05	5.15635e-05	7.42973e-05	2.00481e-05	4.26498e-05	1.86952e-05	2.7131e-05	1.29285	0.0279331	0.127646	2.73846	1.45336
3-(2,5-Dimethoxyphenyl)propionic acid	209.079	203.9	C11H14O4		10538-49-5	Alkaloids			JENQUCZZZGYHRW-UHFFFAOYSA-N	3.97651e-05	3.9246e-05	2.664e-05	3.5217e-05	1.39594e-05	2.00084e-05	1.11797e-05	1.50492e-05	1.34839	0.0159032	0.0991508	2.34013	1.22659
Rutin	609.147	184.1	C27H30O16	HMDB0003249	153-18-4	Shikimates and Phenylpropanoids	Flavonoids	Flavonols	IKGXIBQEEMLURG-NVPNHPEKSA-N	0.000453437	0.000354759	0.000355807	0.000388001	5.96316e-06	4.15496e-06	1.50757e-05	8.39794e-06	1.47732	0.00687689	0.0711732	46.2019	5.52988
(3,11-dihydroxy-7,7,11-trimethyl-6,15-dioxatetracyclo[10.2.1.05,14.08,13]pentadeca-1(14),2,4-trien-4-yl)-phenyl-methanone	379.158	318.8	C23H24O5			Polyketides	Phloroglucinols	Acyl phloroglucinols	NYTKAZDWAQTEPR-UHFFFAOYSA-N	0.000107405	7.21979e-05	5.71242e-05	7.89091e-05	1.92707e-05	3.12313e-05	3.43614e-05	2.82878e-05	1.34688	0.031471	0.135167	2.78951	1.48001
Benzetimide (hydrochloride)	361.187	199.3	C23H26N2O2	HMDB0248988	5633-14-7	Alkaloids			LQQIVYSCPWCSSD-UHFFFAOYSA-N	3.71902e-05	3.45786e-05	3.365e-05	3.51396e-05	1.89674e-05	6.22841e-06	1.22464e-05	1.24807e-05	1.30721	0.0040834	0.0579515	2.8155	1.49339
Dronedarone	555.284	285	C31H44N2O5S	HMDB0251621	141626-36-0				ZQTNQVWKHCQYLQ-UHFFFAOYSA-N	1.70393e-05	1.37588e-05	1.28845e-05	1.45608e-05	4.29889e-06	7.65025e-06	8.12207e-06	6.69041e-06	1.32301	0.0107541	0.0847819	2.17638	1.12193
3',4,4,7a-tetramethyl-3-oxo-3'-vinyl-spiro[3a,5,6,7-tetrahydroisobenzofuran-1,6'-cyclohexene]-1'-carboxylic acid	333.203	242.4	C20H28O4			Terpenoids	Diterpenoids	Pimarane and Isopimarane diterpenoids	NJINLJYSRIASTQ-UHFFFAOYSA-N	3.28073e-05	3.15605e-05	2.36499e-05	2.93392e-05	1.07798e-05	1.31673e-05	1.02514e-05	1.13995e-05	1.45305	0.00395162	0.0571825	2.57372	1.36386
Cortexolone	347.218	273.5	C21H30O4	HMDB0000015	152-58-9	Terpenoids	Steroids	Pregnane steroids	WHBHBVVOGNECLV-VLAJLFEZSA-N	5.78442e-05	0.000110219	5.41346e-05	7.40658e-05	1.18543e-05	2.50399e-05	7.67284e-06	1.48557e-05	1.34898	0.0348055	0.141919	4.98569	2.31779
Ponicidin	363.177	224.6	C20H26O6		52617-37-5	Terpenoids	Diterpenoids	Kaurane and Phyllocladane diterpenoids	WHRDRHNMTIXZNY-KBAHFNCXSA-N	3.13825e-05	3.8728e-05	2.50362e-05	3.17156e-05	9.97187e-06	1.38148e-05	1.49136e-05	1.29001e-05	1.40426	0.0112644	0.086112	2.45855	1.29781
17alpha-Hydroxyprogesterone	331.223	297.4	C21H30O3	HMDB0000374	68-96-2	Terpenoids	Steroids	Pregnane steroids	DBPWSSGDRRHUNT-CEGNMAFCSA-N	3.37915e-05	6.48242e-05	2.83265e-05	4.23141e-05	4.93829e-06	1.43587e-05	8.84124e-06	9.37942e-06	1.33694	0.0479462	0.165264	4.51137	2.17357
2-(6-hydroxy-2-methyl-1,2,4a,5,6,7,8,8a-octahydronaphthalen-1-yl)pyran-4-one	261.145	245.5	C16H20O3			Polyketides	Cyclic polyketides	Decalins with 2-pyrones	OMKPGQVPRXTRDX-UHFFFAOYSA-N	6.28965e-06	5.7331e-06	4.31421e-06	5.44565e-06	6.9588e-07	1.21875e-06	5.50398e-07	8.21675e-07	1.45201	0.0017495	0.0470444	6.6275	2.72846
Corticosterone	347.218	273.5	C21H30O4	HMDB0001547	50-22-6	Terpenoids	Steroids	Pregnane steroids	OMFXVFTZEKFJBZ-HJTSIMOOSA-N	5.78442e-05	0.000110219	5.41346e-05	7.40658e-05	1.18543e-05	2.50399e-05	7.67284e-06	1.48557e-05	1.34898	0.0348055	0.141919	4.98569	2.31779
11beta-Hydroxyprogesterone	331.223	297.4	C21H30O3	HMDB0004031	600-57-7	Terpenoids	Steroids	Pregnane steroids	BFZHCUBIASXHPK-ATWVFEABSA-N	3.37915e-05	6.48242e-05	2.83265e-05	4.23141e-05	4.93829e-06	1.43587e-05	8.84124e-06	9.37942e-06	1.33694	0.0479462	0.165264	4.51137	2.17357
Deoxyandrographolide	357.2	265.3	C20H30O4			Terpenoids	Diterpenoids	Labdane diterpenoids	DAXSYTVXDSOSIE-HNJRGHQBSA-N	1.72635e-05	1.95113e-05	1.4871e-05	1.72153e-05	2.30655e-06	7.17363e-06	3.04431e-06	4.17483e-06	1.36723	0.00297514	0.0513193	4.12359	2.0439
Methylgingerol	307.192	242.3	C18H28O4	HMDB0029852					CTGAPJBPSCUFRO-UHFFFAOYSA-N	7.75928e-05	9.37792e-05	6.29564e-05	7.81095e-05	2.77305e-05	5.26272e-05	2.17426e-05	3.40334e-05	1.26295	0.027431	0.126457	2.29508	1.19854
6,8-dihydroxy-3-(10-hydroxyundecyl)-3,4-dihydroisochromen-1-one	349.202	241.8	C20H30O5			Shikimates and Phenylpropanoids	Coumarins	Isocoumarins	YLEKEQNOOIMZQM-UHFFFAOYSA-N	2.56142e-05	2.17196e-05	1.69761e-05	2.14366e-05	7.77103e-06	5.5804e-06	6.78744e-06	6.71296e-06	1.45711	0.00463973	0.060629	3.19332	1.67506
2-(3,4-dihydroxyphenyl)-3-[(2S,3R,4S,5S,6R)-4,5-dihydroxy-3-[(2R,3R,4R,5R,6S)-3,4,5-trihydroxy-6-methyloxan-2-yl]oxy-6-[[(2R,3R,4R,5R,6S)-3,4,5-trihydroxy-6-methyloxan-2-yl]oxymethyl]oxan-2-yl]oxy-5,7-dihydroxychromen-4-one	755.204	178.3	C33H40O20	HMDB0302955		Shikimates and Phenylpropanoids	Flavonoids	Flavonols	HKNBJSRIYRDSLB-MAWNCODISA-N	0.000736886	0.000593716	0.000534136	0.000621579	2.0264e-06	1.56165e-06	1.97928e-05	7.79361e-06	1.43409	0.00894859	0.0789451	79.7549	6.3175
Jasmonic acid	209.118	269.9	C12H18O3			Fatty acids	Octadecanoids	Jasmonic acids	ZNJFBWYDHIGLCU-UHFFFAOYSA-N	8.56885e-06	1.16979e-05	1.15251e-05	1.05973e-05	2.65382e-06	4.78337e-06	3.63558e-06	3.69092e-06	1.40948	0.00434908	0.0594838	2.87117	1.52164
Eriodictyol-7-neohesperidoside	595.168	161.4	C27H32O15	HMDB0302534		Shikimates and Phenylpropanoids	Flavonoids	Flavanones	OBKKEZLIABHSGY-DOYQYKRZSA-N	3.05314e-05	2.85602e-05	4.69507e-05	3.53474e-05	3.80135e-06	1.18358e-06	5.98102e-07	1.86101e-06	1.41779	0.00479048	0.0614029	18.9937	4.24745
Pelargonidin-3-O-glucoside	433.112	170.6	C21H21O10	HMDB0240551	47684-27-5				ABVCUBUIXWJYSE-GQUPQBGVSA-O	3.9378e-05	3.80487e-05	4.33307e-05	4.02525e-05	1.51233e-05	1.12731e-05	1.68339e-05	1.44101e-05	1.46245	0.000348258	0.0268657	2.79336	1.482
3-(4-Hydroxyphenyl)-1-propanol	151.076	244	C9H12O2	HMDB0032599	10210-17-0	Shikimates and Phenylpropanoids			NJCVPQRHRKYSAZ-UHFFFAOYSA-N	1.05449e-05	1.11545e-05	6.45399e-06	9.38446e-06	2.5672e-06	4.90104e-06	1.48156e-06	2.98327e-06	1.27501	0.0231498	0.117076	3.1457	1.65338
Zingerone	217.08	210.1	C11H14O3	HMDB0032590	122-48-5	Shikimates and Phenylpropanoids			OJYLAHXKWMRDGS-UHFFFAOYSA-N	1.23002e-05	9.73313e-06	9.95269e-06	1.0662e-05	2.25939e-06	5.83967e-06	2.14903e-06	3.41603e-06	1.32333	0.00777181	0.0747541	3.12117	1.64209
Coumaroyl quinic acid (isomer of 758, 759)	337.093	162.9	C16H18O8			Shikimates and Phenylpropanoids	Phenylpropanoids (C6-C3)	Cinnamic acids and derivatives	XWRHBGVVCOSNKO-UHFFFAOYSA-N	0.000381307	0.000269835	0.000309514	0.000320218	0.00011315	0.000102189	0.000120749	0.00011203	1.47118	0.00325077	0.0527786	2.85834	1.51518
Kaempferol 3-sophoroside-7-rhamnoside	779.198	178.6	C33H40O20			Shikimates and Phenylpropanoids	Flavonoids	Flavonols	VRYWDBDPXMHHGE-IAYTZLMWSA-N	0.000192142	0.000152862	0.000138758	0.000161254	4.88603e-07	4.2163e-07	8.19554e-06	3.03526e-06	1.40109	0.000612678	0.0318387	53.1269	5.73137
Galangin	271.059	171	C15H10O5	HMDB0029521	548-83-4	Shikimates and Phenylpropanoids	Flavonoids	Flavonols	VCCRNZQBSJXYJD-UHFFFAOYSA-N	0.000426731	0.000393915	0.000512744	0.000444463	1.29005e-05	8.8551e-06	1.22183e-05	1.13246e-05	1.49965	0.00657164	0.0698659	39.2475	5.29453
beta-D-Glucopyranoside, 4,8-dihydroxy-1-naphthalenyl	361.089	163.8	C16H18O8			Polyketides	Naphthalenes	Naphthalenes and derivatives	LASMTIIWUCJLEH-YMILTQATSA-N	8.27773e-05	5.53553e-05	6.55775e-05	6.79034e-05	1.85795e-05	2.88782e-05	2.98486e-05	2.57688e-05	1.39922	0.00864073	0.0781453	2.6351	1.39786
(1r,3R,4s,5S)-4-{[(2E)-3-(3,4-Dihydroxyphenyl)-2-propenoyl]oxy}-1,3,5-trihydroxycyclohexanecarboxylic acid	355.101	87.6	C16H18O9						GYFFKZTYYAFCTR-UCEFVAKBSA-N	0.00492878	0.0041912	0.00569292	0.00493763	0.000817022	0.0012227	0.00261857	0.00155277	1.31484	0.00829657	0.0766034	3.1799	1.66898
trans-Grandmarin	293.101	174.6	C15H16O6	HMDB0039030	119239-48-4	Shikimates and Phenylpropanoids	Coumarins	Pyranocoumarins	RRUHFAXVNXSPNG-UHFFFAOYSA-N	7.05277e-05	8.22608e-05	8.32858e-05	7.86914e-05	3.66462e-07	6.773e-06	2.05767e-06	3.06571e-06	1.37318	7.4724e-05	0.0154398	25.6683	4.68191
Dihydrocapsaicin	306.207	272.8	C18H29NO3	HMDB0038457	19408-84-5	Alkaloids	Pseudoalkaloids	Capsaicins and Capsaicinoids	XJQPQKLURWNAAH-UHFFFAOYSA-N	5.8999e-05	4.14471e-05	3.0079e-05	4.35084e-05	8.11067e-07	1.36969e-06	1.0912e-06	1.09065e-06	1.49168	0.0371063	0.145814	39.8921	5.31803
Cryptochlorogenic acid	355.101	197.9	C16H18O9	HMDB0030653	905-99-7				GYFFKZTYYAFCTR-JUHZACGLSA-N	0.000452609	0.000423075	0.000555877	0.000477187	0.000189931	0.000176424	0.000236664	0.000201006	1.44774	0.00334493	0.0533476	2.37399	1.24731
Flavonol base + 4O, O-Hex-Hex, O-dHex	771.199	173.2	C33H40O21			Shikimates and Phenylpropanoids	Flavonoids	Flavonols	CAXLTZYEJPQCKD-UHFFFAOYSA-N	3.71314e-05	5.79678e-05	3.26211e-05	4.25734e-05	2.40791e-06	5.81626e-07	2.0143e-05	7.71083e-06	1.17947	0.0251521	0.121494	5.52125	2.46499
LPI(18:2)	597.302	275.5	C27H49O12P						JRYAXPBHUDQASY-BPUZAZEDSA-N	7.79334e-05	6.48232e-05	6.41402e-05	6.89656e-05	2.01244e-05	3.35498e-05	2.7848e-05	2.71741e-05	1.42307	0.00215017	0.0486706	2.53792	1.34365
[(2S)-2-hydroxy-3-[hydroxy-[(2R,3R,5S,6R)-2,3,4,5,6-pentahydroxycyclohexyl]oxyphosphoryl]oxypropyl] (Z)-octadec-12-enoate	597.305	285.1	C27H51O12P			Fatty acids	Glycerophospholipids	Glycerophosphoinositols	OMTZYPPXGQVBFG-KMAZUYDGSA-N	8.89778e-06	8.68641e-06	9.02329e-06	8.86916e-06	1.35299e-06	3.67331e-06	3.17308e-06	2.73313e-06	1.34809	0.0117312	0.087316	3.24506	1.69824
[(2S)-2-hydroxy-3-[(2R,3R,4S,5R,6R)-3,4,5-trihydroxy-6-[[(2S,3R,4S,5R,6R)-3,4,5-trihydroxy-6-(hydroxymethyl)tetrahydropyran-2-yl]oxymethyl]tetrahydropyran-2-yl]oxy-propyl] (9Z,12Z,15Z)-octadeca-9,12,15-trienoate	675.359	276.9	C33H56O14		145937-22-0	Fatty acids	Glycerolipids	Glycosylmonoacylglycerols	MPSGDHOYFIUPSO-MDAKJLGTSA-N	2.1286e-05	1.80724e-05	1.17233e-05	1.70273e-05	7.99523e-06	7.14618e-06	6.39573e-06	7.17905e-06	1.37547	0.0258459	0.123084	2.3718	1.24598
2,4-dihydroxyheptadec-16-enyl acetate	351.252	253.6	C19H36O4	HMDB0031043	24607-09-8	Fatty acids	Fatty acyls	Fatty alcohols	NLBYRERHXBTBBR-UHFFFAOYSA-N	2.47126e-05	2.08427e-05	1.71907e-05	2.09154e-05	4.34287e-06	7.38669e-06	5.73361e-06	5.82106e-06	1.44645	0.00298773	0.0514105	3.59305	1.84521
[10]-Gingerdione	349.236	263.1	C21H32O4	HMDB0029475					QPSYZJDGMPQMSV-UHFFFAOYSA-N	3.18319e-05	2.60141e-05	2.37325e-05	2.71928e-05	7.07838e-06	6.99499e-06	7.55736e-06	7.21024e-06	1.49181	0.0138832	0.0936633	3.77141	1.91511
Isorosmanol	347.182	248.8	C20H26O5			Terpenoids	Diterpenoids	Abietane diterpenoids	UXVPWKDITRJELA-CLWJZODNSA-N	2.04362e-05	2.26748e-05	1.75149e-05	2.02086e-05	6.78293e-06	1.00517e-05	6.48512e-06	7.77326e-06	1.43054	0.00271189	0.0496606	2.59976	1.37838
Carbendazim	192.076	195.1	C9H9N3O2	HMDB0031769	10605-21-7	Alkaloids	Anthranilic acid alkaloids	Phenazine alkaloids	TWFZGCMQGLPBSX-UHFFFAOYSA-N	1.00336e-05	7.44655e-06	8.51775e-06	8.66598e-06	2.74526e-06	2.91292e-06	2.14538e-06	2.60118e-06	1.47036	0.00151733	0.0446626	3.33155	1.73619
hypericin	503.144	190.6	C30H16O8	HMDB0034271	548-04-9	Polyketides	Polycyclic aromatic polyketides	Anthraquinones and anthrones	BTXNYTINYBABQR-UHFFFAOYSA-N	2.33387e-05	2.79266e-05	3.60391e-05	2.91015e-05	2.59609e-06	1.91792e-06	1.93346e-06	2.14916e-06	1.49188	0.0181602	0.105319	13.5409	3.75925
Eriodictyol-7-O-glucoside	449.109	170	C21H22O11	HMDB0029544	38965-51-4	Shikimates and Phenylpropanoids	Flavonoids	Flavanones	RAFHNDRXYHOLSH-UHFFFAOYSA-N	0.00432215	0.00396532	0.00463601	0.00430783	4.17733e-05	6.02684e-05	5.16888e-05	5.12435e-05	1.50181	0.0020516	0.0486706	84.0658	6.39345
5,7-dihydroxy-2-(4-hydroxyphenyl)-2,3-dihydro-4H-chromen-4-one	273.081	32.7	C15H12O5			Shikimates and Phenylpropanoids	Flavonoids	Flavanones	FTVWIRXFELQLPI-CYBMUJFWSA-N	0.00035808	0.00033748	0.000243973	0.000313178	3.35603e-05	0.000107182	0.000183936	0.000108226	1.16896	0.0213765	0.112734	2.89374	1.53293
Calystegin_B2	176.091	29.3	C7H13NO4	HMDB0038594	127414-85-1	Alkaloids	Ornithine alkaloids	Tropane alkaloids	FXFBVZOJVHCEDO-UHFFFAOYSA-N	0.00188074	0.00162672	0.00173534	0.0017476	0.000576312	0.000881598	0.000825982	0.000761297	1.42864	0.00116727	0.0403724	2.29555	1.19884
FA 18:5+2O	305.176	243.6	C18H26O4			Fatty acids	Octadecanoids	Other Octadecanoids	PQPRTPXWQQQKJC-UHFFFAOYSA-N	4.44356e-05	4.27447e-05	4.08194e-05	4.26666e-05	9.84949e-06	2.20482e-05	7.37653e-06	1.30914e-05	1.33829	0.00314156	0.052318	3.25913	1.70449
Maoecrystal A	389.192	219.9	C22H28O6			Terpenoids	Diterpenoids	Kaurane and Phyllocladane diterpenoids	DCULYKVTBAXAER-XETVFITMSA-N	4.89069e-05	3.67056e-05	2.96358e-05	3.84161e-05	8.81792e-06	6.18004e-06	6.93187e-06	7.30995e-06	1.4721	0.0292179	0.130282	5.25532	2.39378
Irisxanthone	435.092	192	C20H20O11			Shikimates and Phenylpropanoids	Xanthones	Plant xanthones	MTQVPZUZBBTLNO-HSLVGEKZSA-N	6.31487e-05	8.17367e-05	9.564e-05	8.01751e-05	2.62583e-05	2.63019e-05	5.30107e-05	3.51903e-05	1.28628	0.0255622	0.122499	2.27833	1.18798
9-OxoOTrE	293.21	275.2	C18H28O3			Fatty acids	Octadecanoids	Other Octadecanoids	ACHDMUPTZYZIGR-CUHSZNQNSA-N	0.00118251	0.00124964	0.000908001	0.00111338	0.000255097	0.000243198	0.000338406	0.0002789	1.47643	0.0015487	0.0448336	3.99205	1.99713
xi-2,2,6-Trimethyl-1,4-cyclohexanedione	155.106	266.9	C9H14O2	HMDB0038697		Terpenoids	Apocarotenoids	Apocarotenoids(ε-)	HVHHZSFNAYSPSA-UHFFFAOYSA-N	3.68305e-05	3.74024e-05	2.57302e-05	3.3321e-05	7.60624e-06	1.46503e-05	8.15545e-06	1.01373e-05	1.39992	0.00632533	0.0689175	3.28696	1.71675
PC(39:7)	818.576	349.8	C47H80NO8P						ANSBSRQQQLGROE-ZEBHBPEESA-N	2.7759e-05	2.53681e-05	3.24525e-05	2.85266e-05	1.02303e-05	1.15576e-05	1.50443e-05	1.22774e-05	1.4329	0.00301219	0.0515561	2.3235	1.2163
1-Heptadecene-4,6-diyne-3,9-diol	263.2	249.1	C17H26O2	HMDB0038782	77084-19-6				WNSUMUNACHNURC-UHFFFAOYSA-N	1.00551e-05	7.48986e-06	6.25964e-06	7.93486e-06	9.01755e-07	3.01403e-06	1.92969e-06	1.94849e-06	1.34309	0.00930394	0.0802105	4.07231	2.02585
Cucurbitacin E	579.291	275.9	C32H44O8			Terpenoids	Triterpenoids	Cucurbitane triterpenoids	NDYMQXYDSVBNLL-MUYMLXPFSA-N	3.8857e-05	3.1904e-05	3.1268e-05	3.40097e-05	9.22453e-06	1.64709e-05	1.34709e-05	1.30555e-05	1.40846	0.00285625	0.050733	2.60502	1.38129
3-[(2-Acetamido-2-deoxyhexopyranosyl)oxy]-16-hydroxyolean-12-en-28-oic acid	698.431	298.7	C38H61NO9			Terpenoids	Triterpenoids	Oleanane triterpenoids	ZZVZUHRMTUSANL-UHFFFAOYSA-N	8.30041e-06	8.06664e-06	7.65513e-06	8.00739e-06	2.78854e-06	4.1319e-06	3.67351e-06	3.53132e-06	1.44622	0.000512377	0.0300401	2.26754	1.18113
Coumaroyl putrescin	235.143	151.4	C13H18N2O2			Alkaloids	Ornithine alkaloids	Polyamines	CJHDBEPXEKGBDW-UHFFFAOYSA-N	0.000372192	0.000471783	0.000356818	0.000400264	1.99495e-05	5.3056e-05	4.06269e-05	3.78775e-05	1.45933	0.0006287	0.0322865	10.5673	3.40154
Dehydroandrographolide	333.202	258.2	C20H28O4			Terpenoids	Diterpenoids	Labdane diterpenoids	YIIRVUDGRKEWBV-FZOOCBFYSA-N	0.000439973	0.000392175	0.000279754	0.000370634	0.00011133	0.000152804	9.77534e-05	0.000120629	1.4264	0.0076461	0.0742203	3.07251	1.61942
(-)-EGCG-3''-O-Me	473.104	171.2	C23H20O11	HMDB0038363	83104-87-4	Shikimates and Phenylpropanoids	Flavonoids	Flavan-3-ols	WVRDOLPMKOCJRJ-DENIHFKCSA-N	0.000902878	0.000830828	0.000948419	0.000894042	4.12688e-06	4.09003e-06	5.00283e-06	4.40658e-06	1.50363	0.00147627	0.0442622	202.888	7.66454
Dihydroisoalantolactone	235.168	258.2	C15H22O2	HMDB0035935		Terpenoids	Sesquiterpenoids	Eudesmane sesquiterpenoids	YYJRTJYCOMIDIC-UHFFFAOYSA-N	3.27565e-05	3.32551e-05	2.55279e-05	3.05131e-05	1.0824e-05	1.2919e-05	1.14513e-05	1.17315e-05	1.47393	0.00187231	0.0482328	2.60097	1.37905
Emodin	539.104	170.9	C15H10O5	HMDB0035214	518-82-1	Polyketides	Polycyclic aromatic polyketides	Anthraquinones and anthrones	RHMXXJGYXNZAPX-UHFFFAOYSA-N	2.80033e-05	2.43157e-05	2.72045e-05	2.65078e-05	1.37118e-06	7.83113e-07	1.20018e-06	1.11816e-06	1.49577	0.00156728	0.0449592	23.7067	4.56722
Alpha-Ergocryptine	518.32	298.7	C32H41N5O5			Alkaloids	Tryptophan alkaloids	Ergot alkaloids	YDOTUXAWKBPQJW-NSLWYYNWSA-N	0.000119412	9.8969e-05	8.3146e-05	0.000100509	3.32733e-05	4.84411e-05	2.83572e-05	3.66905e-05	1.40999	0.00621823	0.0684755	2.73937	1.45384
Flavone base + 3O, C-Hex-FeruloylHex	769.199	208.8	C37H38O18			Shikimates and Phenylpropanoids	Flavonoids	Flavones	VJSPPRJRRDZQLT-UHFFFAOYSA-N	0.000136307	0.000121918	0.000110715	0.00012298	1.05064e-06	4.77374e-06	3.36184e-06	3.06207e-06	1.463	0.00323176	0.0526127	40.1622	5.32777
Isorhamnetin-3,7-di-O-glucoside	641.173	170.9	C28H32O17	HMDB0303009		Shikimates and Phenylpropanoids	Flavonoids	Flavonols	ZYYJHXKSQKLEBL-QDYVESOYSA-N	2.15581e-06	2.72063e-06	2.60393e-06	2.49346e-06	8.94523e-09	7.00234e-09	1.82683e-06	6.14259e-07	1.10914	0.040672	0.152601	4.05929	2.02123
3-caproyl_propionic_acid	173.117	266.9	C9H16O3			Fatty acids	Fatty Acids and Conjugates	Oxo fatty acids	PRDIIROHTWNJDB-UHFFFAOYSA-N	4.24205e-05	5.44145e-05	2.7481e-05	4.14387e-05	9.91225e-06	1.6222e-05	8.40067e-06	1.15116e-05	1.38028	0.0213568	0.112665	3.59972	1.84788
(1S,3R,8R,10R,11R,12R,17R)-5,12,16,16-tetramethyl-2,7,9-trioxahexacyclo[9.8.0.01,3.04,8.08,10.012,17]nonadec-4-en-6-one	331.187	242.9	C20H26O4		37905-08-1	Terpenoids	Diterpenoids	Secoabietane diterpenoids	SOVOCMGDFRGRKF-MCDHERAVSA-N	7.0129e-05	7.43152e-05	5.36424e-05	6.60289e-05	1.64854e-05	2.72177e-05	1.51636e-05	1.96223e-05	1.42609	0.00325834	0.0528462	3.365	1.75061
3-hydroxy-4-methoxyxanthen-9-one	243.065	170.9	C14H10O4			Shikimates and Phenylpropanoids	Xanthones	Plant xanthones	WRPFBSLWEKZESU-UHFFFAOYSA-N	0.000398176	0.000362661	0.000456975	0.000405937	5.14496e-06	2.81296e-07	4.44538e-06	3.29055e-06	1.42062	0.00453289	0.0601335	123.365	6.94679
norambreinolide	273.184	242.9	C16H26O2			Terpenoids	Diterpenoids	Norlabdane diterpenoids	IMKJGXCIJJXALX-SHUKQUCYSA-N	2.41048e-05	3.56964e-05	2.61178e-05	2.86397e-05	7.65854e-06	1.07078e-05	4.74381e-06	7.70338e-06	1.39973	0.00619042	0.0682709	3.7178	1.89445
Variabiloside_C	903.253	186.8	C42H46O22			Shikimates and Phenylpropanoids	Flavonoids	Flavonols	YUDSUZANKRPJIV-COZZMRQHSA-N	4.40208e-05	4.05936e-05	4.39846e-05	4.28663e-05	6.13811e-08	1.0407e-08	1.40097e-07	7.06282e-08	1.46953	0.000695999	0.0335286	606.929	9.24538
7-(2-hydroxypropan-2-yl)-1,4a-dimethyl-2,3,4,5,6,7,8,8a-octahydronaphthalen-1-ol	239.201	312.8	C15H28O2			Terpenoids	Sesquiterpenoids	Eudesmane sesquiterpenoids	LKKDASYGWYYFIK-UHFFFAOYSA-N	0.000210179	0.000165522	0.000141352	0.000172351	6.50475e-05	6.74099e-05	7.68283e-05	6.97619e-05	1.45074	0.00743986	0.0733215	2.47056	1.30484
methyl (2S,3R,4S)-3-ethenyl-4-[(Z)-3-[(2S,3R,4R)-3-ethenyl-5-methoxycarbonyl-2-[(2S,3R,4S,5S,6R)-3,4,5-trihydroxy-6-(hydroxymethyl)oxan-2-yl]oxy-3,4-dihydro-2H-pyran-4-yl]-4-oxobut-2-enyl]-2-[(2S,3R,4S,5S,6R)-3,4,5-trihydroxy-6-(hydroxymethyl)oxan-2-yl]oxy-3,4-dihydro-2H-pyran-5-carboxylate	776.295	151.7	C34H46O19			Terpenoids	Monoterpenoids	Secoiridoid monoterpenoids	MWLKXILGJPSPKZ-LWSBBEHMSA-N	0.000328821	0.000325012	0.000371524	0.000341786	1.69982e-05	1.03038e-05	5.68544e-05	2.80521e-05	1.41359	0.000113005	0.0188342	12.1839	3.60691
Ingenol	349.198	218.2	C20H28O5			Terpenoids	Diterpenoids	Tetracyclic diterpenoids	VEBVPUXQAPLADL-POYOOMFHSA-N	5.47692e-05	2.64117e-05	4.06485e-05	4.06098e-05	1.32147e-05	2.06734e-05	1.16833e-05	1.51904e-05	1.30629	0.0423642	0.155816	2.67338	1.41866
Flavone base + 3O, C-Hex-CoumaroylHex	741.201	210.1	C36H36O17			Shikimates and Phenylpropanoids	Flavonoids	Flavones	RECLDAGWBWVMCW-UHFFFAOYSA-N	0.00034056	0.000380467	0.00034385	0.000354959	3.09099e-06	9.55637e-06	1.36973e-05	8.78155e-06	1.46563	1.23977e-05	0.00732178	40.421	5.33703
PC(P-19:0)	536.377	306.2	C27H54NO7P						MQPMZOIIFNBSDM-AYICAFKVSA-N	5.86849e-06	6.1764e-06	5.19696e-06	5.74728e-06	1.88113e-06	2.67764e-06	1.06657e-06	1.87512e-06	1.36472	0.00211124	0.0486706	3.06503	1.6159
Sterebin_D	295.226	265.5	C18H30O3	HMDB0036832		Terpenoids	Diterpenoids	Labdane diterpenoids	BQUAFPABUCARCY-BQYQJAHWSA-N	0.000754049	0.000721885	0.000522496	0.000666143	0.000142068	0.00026873	0.000219879	0.000210226	1.40969	0.00496062	0.0621083	3.1687	1.66389
(2R)-3-(3,4-dihydroxyphenyl)-1-[2,4-dihydroxy-3-[(2S,3R,4R,5S,6R)-3,4,5-trihydroxy-6-(hydroxymethyl)oxan-2-yl]phenyl]-2-hydroxypropan-1-one	451.125	179	C21H24O11			Shikimates and Phenylpropanoids	Flavonoids	Chalcones	LNVWGAALAQOWHF-IUOSPEFCSA-N	0.00356045	0.004469	0.00497697	0.00433547	1.28183e-05	2.37754e-05	2.72e-05	2.12645e-05	1.49744	0.00909181	0.0795171	203.883	7.6716
(1S,4aS,7S,7aS)-7-hydroxy-7-methyl-1-[(2S,3R,4S,5S,6R)-3,4,5-trihydroxy-6-[(4-hydroxybenzoyl)oxymethyl]oxan-2-yl]oxy-4a,5,6,7a-tetrahydro-1H-cyclopenta[c]pyran-4-carboxylic acid	495.151	159.5	C23H28O12			Terpenoids	Monoterpenoids	Iridoids monoterpenoids	IUXOFSAPFXGQID-KLZCBZFCSA-N	6.26705e-05	5.31371e-05	8.57678e-05	6.71918e-05	2.01863e-06	2.83651e-06	3.19301e-06	2.68272e-06	1.49201	0.0216989	0.113413	25.0462	4.64652
8,10-Octadecadiynoic_acid	277.215	265.5	C18H28O2			Fatty acids	Fatty acyls	Hydrocarbons	JRBUVHZXBJFVBZ-UHFFFAOYSA-N	0.000638705	0.000608201	0.000423415	0.000556774	7.13197e-05	0.000222286	8.5771e-05	0.000126459	1.36129	0.00649708	0.0695742	4.4028	2.13842
Sterebin_A	311.221	242.1	C18H30O4	HMDB0035337	107647-14-3	Terpenoids	Diterpenoids	Labdane diterpenoids	GUVJPXABQYFWPD-BQYQJAHWSA-N	0.000174669	0.000109197	0.00015746	0.000147109	6.97867e-05	0.000100387	4.74495e-05	7.25412e-05	1.22275	0.0400973	0.15163	2.02793	1.02001
Smiglaside C (Not validated)	819.223	182	C38H44O20			Shikimates and Phenylpropanoids	Phenylpropanoids (C6-C3)	Cinnamic acids and derivatives	VIYLZUDAAGEJSD-UHFFFAOYSA-N	2.12769e-05	2.20415e-05	2.73287e-05	2.3549e-05	9.85508e-08	3.01711e-07	3.45336e-07	2.48532e-07	1.4818	0.00653432	0.0697395	94.7523	6.56609
Dihydropanaxacol	281.21	279.5	C17H28O3	HMDB0032675	113122-25-1				ZEWGSHDZCDJZJF-UHFFFAOYSA-N	2.93435e-05	2.28804e-05	3.10911e-05	2.77717e-05	1.32697e-06	6.31935e-06	4.40617e-06	4.0175e-06	1.36707	0.00119378	0.0408409	6.91268	2.78924
13-Tetradecene-1,3-diyne-6,7-diol	221.153	245.3	C14H20O2	HMDB0039539	122855-49-6				WOVGAQBKTGZPTO-UHFFFAOYSA-N	1.27931e-05	8.99947e-06	8.87428e-06	1.02223e-05	1.52639e-06	2.85761e-06	1.71089e-06	2.03163e-06	1.44905	0.00374394	0.0561888	5.03156	2.33101
methyl asterrate	361.093	190.2	C18H18O8			Polyketides	Diphenyl ethers (DPEs)	Fungal DPEs	KYDNOVLBVBYOSW-UHFFFAOYSA-N	3.34191e-05	3.40621e-05	4.19142e-05	3.64651e-05	3.46116e-07	7.61173e-07	1.60225e-06	9.03181e-07	1.46577	0.00517754	0.0631672	40.3741	5.33536
9-HPODE	311.223	284.7	C18H32O4	HMDB0062434	29774-12-7	Fatty acids	Octadecanoids	Other Octadecanoids	JGUNZIWGNMQSBM-UINYOVNOSA-N	0.000118498	0.000154096	0.000106575	0.00012639	4.65199e-05	6.82303e-05	5.21994e-05	5.56499e-05	1.40614	0.0107389	0.0847819	2.27116	1.18343
b-Orcinolcarboxylic acid	385.096	173	C9H10O4	HMDB0341136		Shikimates and Phenylpropanoids	Phenolic acids (C6-C1)	Simple phenolic acids	VHNLJRRECIZZPX-UHFFFAOYSA-N	2.11381e-05	3.33831e-05	1.94283e-05	2.46498e-05	1.74681e-06	7.03611e-06	1.2626e-05	7.1363e-06	1.16784	0.0316045	0.135437	3.45415	1.78833
Annosquamosin_B	309.241	297.4	C19H32O3	HMDB0031379	177742-56-2	Terpenoids	Diterpenoids	Norkaurane diterpenoids	NICDFCNOCPZHTJ-UHFFFAOYSA-N	0.000411321	0.000773114	0.000327634	0.000504023	5.72953e-05	0.000170589	0.000105313	0.000111066	1.33231	0.0490528	0.167601	4.53806	2.18208
Desacetylcolforsin	367.213	224.4	C20H32O6			Terpenoids	Diterpenoids	Labdane diterpenoids	WPDITXOBNLYZHH-GGLAWTCMSA-N	2.39846e-05	1.82476e-05	1.577e-05	1.93341e-05	7.46977e-06	3.70883e-06	4.84582e-06	5.34147e-06	1.41666	0.0063844	0.0691671	3.61961	1.85584
gamma-Eudesmol_rhamnoside	369.262	274.6	C21H36O5	HMDB0037961	349112-31-8	Terpenoids	Sesquiterpenoids	Eudesmane sesquiterpenoids	QKXSRJAHTPTJNG-UHFFFAOYSA-N	6.29866e-05	5.78057e-05	5.16916e-05	5.74947e-05	1.05393e-05	1.34917e-05	1.27776e-05	1.22696e-05	1.49388	0.000181111	0.0218844	4.68596	2.22834
beta-D-Glucopyranoside, (1R,2S,4R,5R)-5-hydroxy-1,7,7-trimethylbicyclo[2.2.1]hept-2-yl 6-O-[(2R,3R,4R)-tetrahydro-3,4-dihydroxy-4-(hydroxymethyl)-2-furanyl]-	482.258	219	C21H36O11			Terpenoids	Monoterpenoids	Camphane monoterpenoids	BVEVSYQMQABMQM-UHFFFAOYSA-N	0.000233073	0.000137877	0.000162194	0.000177715	4.53533e-05	3.26014e-05	0.000108127	6.20274e-05	1.25234	0.0349587	0.142029	2.8651	1.51859
Mappain	449.265	282.9	C29H36O4			Shikimates and Phenylpropanoids	Stilbenoids	Monomeric stilbenes	GJZKDVGLDGLPMB-ZVBRSKEYSA-N	5.35215e-05	4.62385e-05	4.78567e-05	4.92056e-05	8.55106e-06	1.16297e-05	9.18468e-06	9.78847e-06	1.49172	8.03523e-05	0.015818	5.02689	2.32967
2,5-Diisopropylphenol	179.142	283.4	C12H18O	HMDB0032579	35946-91-9	Terpenoids	Monoterpenoids	Menthane monoterpenoids	VFNUNYPYULIJSN-UHFFFAOYSA-N	5.32072e-05	4.66361e-05	3.75969e-05	4.58134e-05	5.69387e-06	1.84119e-05	1.03667e-05	1.14908e-05	1.3578	0.004225	0.058762	3.98695	1.99529
Corchorosol_A	537.302	285	C29H44O9	HMDB0041137	23838-13-3	Terpenoids	Steroids	Cardenolides	KISYRRMFQYIIFQ-UHFFFAOYSA-N	0.000142564	0.000121634	0.000102199	0.000122132	4.47023e-05	6.4402e-05	4.80451e-05	5.23831e-05	1.42223	0.006068	0.0676313	2.33152	1.22127
Periplogenin	391.244	273.7	C23H34O5			Terpenoids	Steroids	Cardenolides	QJPCKAJTLHDNCS-FBAXFMHRSA-N	7.497e-05	6.3836e-05	3.8103e-05	5.89697e-05	1.16442e-05	1.42526e-05	2.14045e-05	1.57671e-05	1.39494	0.0187281	0.10649	3.74004	1.90306
2-hydroxy-4-methoxy-3-(3-methylbut-2-enyl)-6-pentylbenzoic acid	307.189	264.6	C18H26O4			Polyketides	Meroterpenoids	Cannabinoids	UJSSSFNGQWZNEN-UHFFFAOYSA-N	2.49509e-05	2.5837e-05	2.10364e-05	2.39415e-05	7.83394e-06	1.36425e-05	7.0708e-06	9.51575e-06	1.37386	0.00478337	0.0613608	2.51598	1.33112
HMBOA + O-Hex	356.095	143.7	C15H19NO9	HMDB0037263	17622-26-3	Alkaloids			PMBZSEOAOIYRMW-UHFFFAOYSA-N	5.83195e-05	8.98428e-05	6.12943e-05	6.98189e-05	2.37189e-05	8.11783e-06	4.04221e-05	2.40863e-05	1.18484	0.0289537	0.129617	2.8987	1.53541
Corchorusoside_D	699.354	277.1	C35H54O14	HMDB0033085	210637-18-6	Terpenoids	Steroids	Cardenolides	JDZAOLKPOCCARR-UHFFFAOYSA-N	0.000166285	0.00013582	0.000102039	0.000134714	2.0427e-05	4.65171e-05	3.14301e-05	3.27914e-05	1.40617	0.00704664	0.0718441	4.10822	2.03851
(2R,3R)-2-(3,4-dihydroxyphenyl)-3,5-dihydroxy-7-methoxy-2,3-dihydrochromen-4-one	319.08	180.9	C16H14O7			Shikimates and Phenylpropanoids	Flavonoids	Dihydroflavonols	MRPJBTFHICBFNE-JKSUJKDBSA-N	1.52196e-05	1.83609e-05	1.4015e-05	1.58652e-05	1.12737e-06	9.88598e-07	1.2121e-06	1.10936e-06	1.5012	0.00750129	0.0737213	14.3012	3.83807
bakuchiol	257.189	258.1	C18H24O			Shikimates and Phenylpropanoids			LFYJSSARVMHQJB-QIXNEVBVSA-N	2.98549e-05	3.06779e-05	2.22245e-05	2.75858e-05	6.36636e-06	9.66262e-06	6.94048e-06	7.65649e-06	1.45909	0.0022791	0.0486706	3.60293	1.84917
Tanegoside (Not validated)	583.198	285.4	C26H34O12			Shikimates and Phenylpropanoids	Lignans	Furanoid lignans	WMABCPOXSNGIJO-UHFFFAOYSA-N	2.50141e-05	2.34716e-05	1.46627e-05	2.10495e-05	3.78118e-06	5.67201e-06	3.6296e-06	4.36093e-06	1.44982	0.00712217	0.0721471	4.82684	2.27108
Eruberin_B	641.248	208.8	C30H40O15			Shikimates and Phenylpropanoids	Flavonoids	Flavandiols (Leucoanthocyanidins)	WZHCAAJIMBUYAS-HSKOKGOGSA-N	2.11963e-05	2.91693e-05	2.1536e-05	2.39672e-05	6.19244e-08	8.88678e-06	3.84437e-06	4.26436e-06	1.03392	0.00568923	0.0658567	5.62036	2.49066
Pseudolaric Acid A-O-beta-D-glucopyranoside	551.245	204.3	C28H38O11			Terpenoids	Diterpenoids		IVYWRYGMQNKDQB-VHJBJYHKSA-N	5.34361e-05	3.95223e-05	3.96171e-05	4.41918e-05	2.53877e-05	1.67844e-05	2.05459e-05	2.0906e-05	1.39184	0.0113765	0.0864695	2.11383	1.07986
Acidissiminin_epoxide	676.489	327.1	C43H65NO5	HMDB0038620	139083-09-3				HFHPIKRMXPBEKX-JSLDZMDGSA-N	2.64828e-05	2.35571e-05	3.02634e-05	2.67677e-05	5.99479e-06	6.84227e-06	9.70773e-06	7.51493e-06	1.45867	0.00101166	0.0384218	3.56194	1.83266
(R)-1-O-[b-D-Glucopyranosyl-(1-.6)-b-D-glucopyranoside]-1,3-octanediol	471.247	282.5	C20H38O12	HMDB0032799		Fatty acids	Fatty acyl glycosides	Fatty acyl glycosides of mono- and disaccharides	ODOJEOFQPWTDSS-UHFFFAOYSA-N	2.95819e-05	3.07232e-05	3.09625e-05	3.04225e-05	5.70919e-06	7.39421e-06	7.45938e-06	6.85426e-06	1.49366	5.01928e-06	0.00551785	4.43848	2.15007
VERAPAMIL	453.282	301.2	C27H38N2O4	HMDB0001850	52-53-9				SGTNSNPWRIOYBX-UHFFFAOYSA-N	0.000111672	0.000101486	7.74818e-05	9.68798e-05	5.10304e-05	5.84657e-05	3.39843e-05	4.78268e-05	1.32135	0.0170006	0.102333	2.02564	1.01838
Salannin	597.312	268.9	C34H44O9			Terpenoids	Triterpenoids	Limonoids	CJHBVBNPNXOWBA-HLIKQWNHSA-N	1.66098e-06	1.69495e-06	9.56778e-07	1.43757e-06	2.78028e-07	4.23229e-07	2.65329e-07	3.22196e-07	1.43423	0.0105255	0.084129	4.46179	2.15762
Lappaconitine	623.266	218.2	C32H44N2O8			Alkaloids	Pseudoalkaloids	Terpenoid alkaloids	NWBWCXBPKTTZNQ-BAERZWJTSA-N	1.8154e-05	1.80285e-05	2.69501e-05	2.10442e-05	6.27266e-06	4.88987e-06	9.24943e-06	6.80399e-06	1.3965	0.011503	0.0866807	3.09292	1.62897
1',2'-dihydro-2',6-dihydroxyrotenone	446.186	40.7	C23H24O8			Shikimates and Phenylpropanoids	Isoflavonoids	Rotenoids	NSFCLBVWJYYZMR-DNVFCKCGSA-N	0.000277175	0.000250381	0.000239249	0.000255602	2.82122e-05	0.000142504	9.88374e-05	8.98511e-05	1.17868	0.00920062	0.0799214	2.84473	1.50829
2-[3,4-dihydroxy-2,2-dimethyl-8-(3-methylbut-2-enoxy)-3,4-dihydrochromen-6-yl]-5,7-dihydroxy-2,3-dihydrochromen-4-one	474.217	29.1	C25H28O8			Shikimates and Phenylpropanoids	Flavonoids	Flavanones	LNFRDRVVARCALE-UHFFFAOYSA-N	0.000347814	0.000266478	0.000249452	0.000287915	2.80806e-05	0.000198253	7.98945e-05	0.000102076	1.1324	0.0341659	0.140494	2.82059	1.496
Estr-5-ene-3,11-dione, 17-[(1R,3E)-1,5-dihydroxy-1,5-dimethyl-2-oxo-3-hexen-1-yl]-2-(beta-D-glucopyranosyloxy)-16-hydroxy-4,4,9,14-tetramethyl-, (2beta,9beta,10alpha,16alpha,17beta)-	696.404	277.1	C36H54O12			Terpenoids	Triterpenoids	Cucurbitane triterpenoids	GOWXUGYRPHOTEQ-QYNXQQORSA-N	2.73275e-05	2.65867e-05	2.36248e-05	2.58463e-05	1.56832e-05	5.86479e-06	4.65827e-06	8.73543e-06	1.285	0.0095725	0.0811431	2.95879	1.56501
8,8-dimethyl-2-phenylpyrano[2,3-f]chromen-4-one	322.148	26.3	C20H16O3			Shikimates and Phenylpropanoids	Flavonoids	Flavones	RBKWJAHRWPDNPM-UHFFFAOYSA-N	0.000204173	0.000140244	0.000125741	0.00015672	5.42132e-05	4.65531e-05	6.48491e-05	5.52052e-05	1.42723	0.0146741	0.095719	2.83886	1.50531
3,4-Dimethyl-5-pentyl-2-furanpentanoic acid	265.181	261.1	C16H26O3						IVHFOCAFZRRFIX-UHFFFAOYSA-N	1.57273e-05	1.38258e-05	1.02863e-05	1.32798e-05	2.10024e-06	4.95136e-06	1.71525e-06	2.92228e-06	1.37987	0.00542841	0.0643321	4.54432	2.18406
1-alpha-linolenoyl-sn-glycero-3-phospho-(1'-sn-glycerol)	505.258	271.3	C24H43O9P						AZCURGXIIHFART-UHFFFAOYSA-N	1.32903e-05	1.28534e-05	8.63715e-06	1.15936e-05	5.67772e-06	4.83127e-06	4.14581e-06	4.88493e-06	1.40638	0.0123224	0.0892423	2.37334	1.24692
7-[2-(1,2-Dihydroxy-3-oxooctyl)-3,5-dihydroxycyclopentyl]hept-5-enoic acid	385.224	209.9	C20H34O7						MUEUGPOTDVINAD-UHFFFAOYSA-N	4.52694e-05	3.7685e-05	3.25764e-05	3.85103e-05	4.35625e-06	6.17567e-06	5.63903e-06	5.39032e-06	1.4897	0.0108909	0.0851985	7.14434	2.8368
1-linoleoyl-sn-glycero-3-phospho-(1'-sn-glycerol)	507.273	279.1	C24H45O9P						VEEHTGYBVMTAAF-UHFFFAOYSA-N	0.000108733	8.39571e-05	6.10491e-05	8.45798e-05	3.08313e-05	3.65046e-05	2.23874e-05	2.99078e-05	1.38533	0.0190137	0.107224	2.82802	1.49979
Spinosin C	755.216	191.5	C37H38O17						GIFDFLYIKYFTAD-UHFFFAOYSA-N	6.64768e-05	5.3856e-05	7.02065e-05	6.35131e-05	1.18814e-08	2.07972e-07	9.60688e-07	3.93514e-07	1.38792	0.00595109	0.0671359	161.4	7.3345
Prostaglandin G2	367.213	257.9	C20H32O6						SGUKUZOVHSFKPH-UHFFFAOYSA-N	9.23312e-06	5.94682e-06	5.44118e-06	6.87371e-06	3.33256e-06	3.45272e-06	2.55289e-06	3.11272e-06	1.35205	0.0369866	0.145667	2.20826	1.14291
Capsiate	305.176	264.8	C18H26O4						ZICNYIDDNJYKCP-UHFFFAOYSA-N	1.34025e-05	1.55219e-05	1.16408e-05	1.35217e-05	4.41745e-06	8.58132e-06	3.0602e-06	5.35299e-06	1.27804	0.0151569	0.0972584	2.52601	1.33686
phosphatidylglycerol (dihexadecanoyl, n-C16:0)	721.503	329.7	C38H75O10P						BIABMEZBCHDPBV-UHFFFAOYSA-N	0.000198814	0.00023069	0.000176357	0.000201953	6.87206e-05	8.31862e-05	9.69966e-05	8.29678e-05	1.45044	0.00257795	0.0486706	2.43412	1.2834
N-palmitoyldopamine	392.315	307.9	C24H41NO3						TWJJFOWLTIEYFO-UHFFFAOYSA-N	2.88643e-05	3.86949e-05	2.56145e-05	3.10579e-05	8.09845e-07	1.23462e-05	4.30684e-06	5.82098e-06	1.20789	0.00836574	0.0768964	5.33551	2.41563
3-Hydroxytetradecanedioic acid	273.171	213.3	C14H26O5						CEDZIURHISELSQ-UHFFFAOYSA-N	2.04292e-05	1.60448e-05	1.3781e-05	1.67517e-05	3.55502e-06	2.89734e-06	1.8564e-06	2.76959e-06	1.46122	0.0022573	0.0486706	6.04844	2.59656
Rishitinol	235.168	241.8	C15H22O2						CHZJSQCDRSPCMD-UHFFFAOYSA-N	2.5948e-05	3.0138e-05	1.81633e-05	2.47497e-05	8.32017e-06	1.06198e-05	7.90454e-06	8.94819e-06	1.42296	0.0118844	0.087829	2.7659	1.46775
cyanidin 3-O-glucoside-7-O-(6-O-(p-hydroxybenzoyl)-glucoside)	729.165	145.5	C34H34O18						DHIZMAYZXXFYCW-UHFFFAOYSA-N	0.000307345	0.000249003	0.000307493	0.000287947	2.34584e-05	1.46943e-05	0.000130487	5.62132e-05	1.27006	0.00527125	0.0637468	5.12241	2.35682
5-[4-Hydroxy-2-[3-hydroxyoct-1-enyl]oxan-3-yl]pent-3-enoic acid	325.202	248.8	C18H30O5						CMBTXTLLBGRNAY-UHFFFAOYSA-N	0.00010482	8.0662e-05	5.87869e-05	8.14229e-05	2.41664e-05	3.8281e-05	2.01215e-05	2.75229e-05	1.36535	0.0200154	0.109717	2.95837	1.5648
1,2-Di-O-(8-hexadecenoyl)-3-O-(6-sulfoquinovopyranosyl)glycerol	789.482	321.6	C41H74O12S						JAJQHMCAOZKADN-UHFFFAOYSA-N	0.000105462	0.00011895	0.000110235	0.000111549	3.63865e-05	3.58693e-05	3.55549e-05	3.59369e-05	1.50165	0.00263355	0.0490054	3.10402	1.63414
2-Hydroxylauroylcarnitine	360.273	270.2	C19H37NO5						PBBJEGGNZPXIGJ-UHFFFAOYSA-N	1.12928e-05	1.5169e-05	8.36318e-06	1.16083e-05	6.54528e-07	3.03143e-06	8.295e-07	1.50515e-06	1.37205	0.00878361	0.078552	7.7124	2.94718
Cibaric acid	323.186	248.4	C18H28O5						LFTUCYCUYUJMJB-UHFFFAOYSA-N	3.19528e-05	3.72073e-05	2.55656e-05	3.15752e-05	1.22328e-05	2.03292e-05	8.78479e-06	1.37823e-05	1.28454	0.020705	0.111162	2.291	1.19598
2-Feruloyl-1,2'-disinapoylgentiobiose	929.267	190.9	C44H50O22						AZUSMVXIHUPOCX-UHFFFAOYSA-N	5.70331e-07	6.53729e-07	7.99209e-07	6.74423e-07	8.94523e-09	7.00234e-09	6.38853e-09	7.44537e-09	1.50083	0.00989713	0.082328	90.5829	6.50117
1-Monolinolenoyl-rac-glycerol	353.267	284.7	C21H36O4						GGJRAQULURVTAJ-UHFFFAOYSA-N	0.000135251	0.000121857	8.95777e-05	0.000115562	3.56771e-05	6.28269e-05	4.63123e-05	4.82721e-05	1.36674	0.0127554	0.0904959	2.39397	1.25941
3-hydroxyundecanoyl carnitine	346.258	252.6	C18H35NO5						WJHMEFKQZOKPMH-UHFFFAOYSA-N	4.95942e-05	4.24985e-05	2.50268e-05	3.90398e-05	1.82021e-05	1.80246e-05	1.17956e-05	1.60074e-05	1.30623	0.0387232	0.149129	2.43886	1.2862
2-Hydroxyglutaric acid diethyl ester	203.092	168.6	C9H16O5						DYLHSDCNOUDICA-UHFFFAOYSA-N	8.37909e-05	8.33639e-05	5.60135e-05	7.43894e-05	1.9187e-05	2.82361e-05	1.67849e-05	2.14027e-05	1.43092	0.00572477	0.0659475	3.47571	1.79731
Myricetin 3-[glucosyl-(1->2)-rhamnoside] 7-[rhamnosyl-(1->2)-glucoside]	935.272	180.9	C39H50O26						MDVBIZMWGMCMKQ-UHFFFAOYSA-N	0.000150987	0.000143727	0.000180473	0.000158396	1.28641e-07	1.0407e-08	6.65492e-07	2.6818e-07	1.43166	0.00499977	0.0623583	590.632	9.20611
[8]-Paradol	307.226	289	C19H30O3						TYQRTQZWHUXDLG-UHFFFAOYSA-N	0.000188317	0.000293814	0.000194244	0.000225458	2.59701e-05	4.9507e-05	2.71049e-05	3.4194e-05	1.45432	0.00549177	0.0646559	6.59351	2.72105
PC(15:0/22:6(4Z,7Z,10Z,13Z,16Z,19Z))	792.56	349.7	C45H78NO8P						GEINPYKZLFHHIL-UHFFFAOYSA-N	0.00101218	0.000926786	0.00104336	0.00099411	0.000369718	0.000481226	0.000557342	0.000469429	1.42874	0.00125511	0.0417011	2.1177	1.0825
Undec-6-enoylcarnitine	328.247	257.5	C18H33NO4						RMVTVVSLSKVURC-UHFFFAOYSA-N	0.000199048	0.000204953	0.000125909	0.000176637	4.35268e-05	5.4847e-05	4.18379e-05	4.67372e-05	1.45395	0.00725526	0.0726695	3.77936	1.91814
Cyanidin 3-[6-(4-glucosylcoumaryl)sophoroside] 5-glucoside [M]	1079.3	178.3	C48H56O28						JSIMVXMJRFINRS-UHFFFAOYSA-O	6.88327e-05	8.85527e-05	7.0113e-05	7.58328e-05	8.94523e-09	7.00234e-09	6.26509e-08	2.61995e-08	1.48548	0.00698814	0.0714946	2894.44	11.4991
Gingerglycolipid B	679.388	286.6	C33H58O14						UHISGSDYAIIBMO-UHFFFAOYSA-N	9.14215e-06	8.91238e-06	7.37184e-06	8.47546e-06	2.23538e-06	4.58167e-06	2.46585e-06	3.0943e-06	1.37396	0.00444685	0.0598679	2.73905	1.45368
7-Hydroxybutylidenephthalide 7-(6-malonylglucoside)	451.122	200.1	C21H24O11						CCRZCLUIQCKUKD-UHFFFAOYSA-N	0.000149491	0.000173125	0.000210023	0.000177546	8.69486e-06	6.95549e-07	1.16928e-05	7.02773e-06	1.35832	0.000680405	0.0332435	25.2637	4.65899
(Z)-2-hydroxyoctadec-9-enoic acid	297.243	316.5	C18H34O3		56472-29-8	Fatty acids	Fatty Acids and Conjugates	Hydroxy fatty acids	JBSOOFITVPOOSY-KTKRTIGZSA-N	2.31336e-05	1.80928e-05	2.43661e-05	2.18642e-05	4.34944e-05	6.24856e-05	4.62447e-05	5.07416e-05	1.42571	0.00976036	0.0816896	0.430892	-1.2146
Dodecanoic acid	199.17	298.5	C12H24O2	HMDB0000638	143-07-7	Fatty acids	Fatty Acids and Conjugates	Branched fatty acids	POULHZVOKOAJMA-UHFFFAOYSA-N	0.000226612	0.000178615	0.000311071	0.000238766	0.000586753	0.00078921	0.000845426	0.000740463	1.42719	0.00459648	0.0605133	0.322455	-1.63283
hexyl hexanoate	199.17	298.5	C12H24O2		6378-65-0	Fatty acids	Fatty esters	Wax monoesters	NCDCLPBOMHPFCV-UHFFFAOYSA-N	0.000226612	0.000178615	0.000311071	0.000238766	0.000586753	0.00078921	0.000845426	0.000740463	1.42719	0.00459648	0.0605133	0.322455	-1.63283
12-Hydroxystearic acid	299.259	297.2	C18H36O3	HMDB0061706	106-14-9	Fatty acids	Octadecanoids	Other Octadecanoids	ULQISTXYYBZJSJ-UHFFFAOYSA-N	6.1719e-05	5.1867e-05	0.000102055	7.18805e-05	0.00012416	0.000246796	0.000169672	0.000180209	1.28828	0.0497415	0.168797	0.398872	-1.326
(E)-11-hydroxyoctadec-9-enoic acid	297.243	295.6	C18H34O3			Fatty acids	Octadecanoids	Other Octadecanoids	MHBZYZVYSHCDLI-NTCAYCPXSA-N	7.95087e-05	5.8705e-05	0.000161769	9.99944e-05	0.000264289	0.000360499	0.000329535	0.000318108	1.34923	0.00674727	0.0706676	0.314341	-1.6696
4-tert-Octylphenol	205.16	290.9	C14H22O	HMDB0013825	140-66-9				ISAVYTVYFVQUDY-UHFFFAOYSA-N	0.000160471	0.000176462	0.000174965	0.000170633	0.000413858	0.000316145	0.000314051	0.000348018	1.45173	0.0302783	0.132616	0.490299	-1.02827
9-Oxooctadecanoic acid	297.243	295.6	C18H34O3	HMDB0030979	4114-74-3	Fatty acids	Fatty Acids and Conjugates	Other Octadecanoids	KNYQSFOUGYMRDE-UHFFFAOYSA-N	7.95087e-05	5.8705e-05	0.000161769	9.99944e-05	0.000264289	0.000360499	0.000329535	0.000318108	1.34923	0.00674727	0.0706676	0.314341	-1.6696
2-[4-[4-[(4-hydroxy-3-methoxy-phenyl)methyl]-3-(hydroxymethyl)tetrahydrofuran-2-yl]-2-methoxy-phenoxy]-6-(hydroxymethyl)tetrahydropyran-3,4,5-triol	521.204	178.2	C26H34O11			Shikimates and Phenylpropanoids	Lignans	Furanoid lignans	KNFOHFRALRKTOJ-UHFFFAOYSA-N	2.94587e-05	1.63532e-05	1.55822e-05	2.04647e-05	5.55732e-05	4.67576e-05	3.74065e-05	4.65791e-05	1.31708	0.0194719	0.108219	0.439354	-1.18654
3,5-Di-tert-butylphenol	205.16	290.9	C14H22O		1138-52-9	Shikimates and Phenylpropanoids			ZDWSNKPLZUXBPE-UHFFFAOYSA-N	0.000160471	0.000176462	0.000174965	0.000170633	0.000413858	0.000316145	0.000314051	0.000348018	1.45173	0.0302783	0.132616	0.490299	-1.02827
Maleic acid	115.004	26.3	C4H4O4	HMDB0000176	110-16-7	Fatty acids	Fatty Acids and Conjugates	Dicarboxylic acids	VZCYOOQTPOCHFL-UPHRSURJSA-N	0.000390566	0.00035477	0.000360191	0.000368509	0.00112433	0.000892297	0.00087555	0.000964058	1.48053	0.016232	0.100115	0.382248	-1.38742
2-Hydroxypalmitic acid	271.228	306.1	C16H32O3	HMDB0031057	764-67-0	Fatty acids	Fatty Acids and Conjugates	Hydroxy fatty acids	JGHSBPIZNUXPLA-UHFFFAOYSA-N	1.4371e-05	1.38891e-05	2.01282e-05	1.61294e-05	3.28792e-05	4.14444e-05	2.94941e-05	3.46059e-05	1.40061	0.0106073	0.0843577	0.466089	-1.10132
Pentadecanoic acid	241.217	321.6	C15H30O2	HMDB0000826	1002-84-2	Fatty acids	Fatty Acids and Conjugates	Branched fatty acids	WQEPLUUGTLDZJY-UHFFFAOYSA-N	0.000110068	7.51604e-05	0.000102512	9.59134e-05	0.000187948	0.000321691	0.000203128	0.000237589	1.37122	0.0313656	0.135	0.403695	-1.30866
(2E,4E)-5-[8-hydroxy-1,5-dimethyl-3-[3,4,5-trihydroxy-6-(hydroxymethyl)tetrahydropyran-2-yl]oxy-6-oxabicyclo[3.2.1]octan-8-yl]-3-methyl-penta-2,4-dienoic acid	443.192	144	C21H32O10			Terpenoids	Apocarotenoids	Apocarotenoids(ε-)	UHHVHDDICOEBTQ-LJIKRCSCSA-N	8.88437e-06	5.13163e-06	4.44402e-06	6.15334e-06	0.000100772	5.99158e-05	7.84438e-05	7.97107e-05	1.47344	0.0235565	0.117944	0.077196	-3.69533
2-(hydroxymethyl)-6-[5-[3-(hydroxymethyl)-5-(3-hydroxypropyl)-7-methoxy-2,3-dihydrobenzofuran-2-yl]-2-methoxy-phenoxy]tetrahydropyran-3,4,5-triol	521.204	178.2	C26H34O11			Shikimates and Phenylpropanoids	Lignans	Neolignans	RWEVZSYWIIZZFV-UHFFFAOYSA-N	2.94587e-05	1.63532e-05	1.55822e-05	2.04647e-05	5.55732e-05	4.67576e-05	3.74065e-05	4.65791e-05	1.31708	0.0194719	0.108219	0.439354	-1.18654
(2R,3S,4S,5R,6S)-2-[(3,4,5-trihydroxytetrahydropyran-2-yl)oxymethyl]-6-(3,4,5-trimethoxyphenoxy)tetrahydropyran-3,4,5-triol	477.161	156.7	C20H30O13						GGIDHIBVLYVTAU-QGPLIYBISA-N	2.10765e-06	2.08787e-06	6.32226e-07	1.60925e-06	2.28076e-05	2.23551e-05	1.62478e-05	2.04702e-05	1.43272	0.000966179	0.0377198	0.0786145	-3.66906
(E)-6-hydroxyoctadec-4-enoic acid	297.243	295.6	C18H34O3			Fatty acids	Octadecanoids	Other Octadecanoids	SCZSILIHRULXII-NTCAYCPXSA-N	7.95087e-05	5.8705e-05	0.000161769	9.99944e-05	0.000264289	0.000360499	0.000329535	0.000318108	1.34923	0.00674727	0.0706676	0.314341	-1.6696
Malic acid	133.014	26	C4H6O5	HMDB0000744	6915-15-7	Fatty acids	Fatty Acids and Conjugates	Dicarboxylic acids	BJEPYKJPYRNKOW-UHFFFAOYSA-N	0.0069315	0.00732978	0.0066216	0.00696096	0.0187742	0.0169536	0.0164157	0.0173812	1.49456	0.000149551	0.0208272	0.400489	-1.32017
Heptadecanoic acid	269.248	335.3	C17H34O2	HMDB0002259	506-12-7	Fatty acids	Fatty Acids and Conjugates	Branched fatty acids	KEMQGTRYUADPNZ-UHFFFAOYSA-N	4.24936e-05	2.75035e-05	4.05872e-05	3.68614e-05	7.88858e-05	0.000165535	0.00013019	0.00012487	1.38346	0.0263196	0.124108	0.295198	-1.76025
(E)-2,7-dimethyl-8-[(2R,3R,4S,5S,6R)-3,4,5-trihydroxy-6-(hydroxymethyl)oxan-2-yl]oxydec-4-enedioic acid	405.177	190.5	C18H30O10			Fatty acids	Fatty acyl glycosides		QPCDZZMPXNUVCK-CJXBJLFHSA-N	1.74344e-05	1.48488e-05	1.45065e-05	1.55966e-05	0.000105773	6.55681e-05	7.86519e-05	8.3331e-05	1.47911	0.0285909	0.128826	0.187164	-2.41762
Glyceric acid	105.019	25.2	C3H6O4	HMDB0000139	6000-40-4	Fatty acids	Fatty Acids and Conjugates	Hydroxy fatty acids	RBNPOMFGQQGHHO-UHFFFAOYSA-N	2.77127e-05	2.33103e-05	2.01836e-05	2.37355e-05	7.87839e-05	8.03104e-05	5.30687e-05	7.0721e-05	1.44012	0.00669091	0.0703111	0.335622	-1.57509
(E)-3-hydroxy-4,9-dimethyl-10-[(2R,3R,4S,5S,6R)-3,4,5-trihydroxy-6-(hydroxymethyl)oxan-2-yl]oxydodec-6-enedioic acid	449.203	184.8	C20H34O11			Fatty acids	Fatty acyl glycosides		JGIWYJYSHJFESD-FDAPUBOJSA-N	1.37677e-05	1.16338e-05	1.07453e-05	1.20489e-05	3.77891e-05	2.0867e-05	3.11766e-05	2.99443e-05	1.37991	0.0232568	0.117417	0.402379	-1.31337
Asparagine	131.046	27.2	C4H8N2O3	HMDB0000168	70-47-3	Amino acids and Peptides	Small peptides	Aminoacids	DCXYFEDJOCDNAF-REOHCLBHSA-N	0.00062583	0.000701639	0.000752598	0.000693356	0.00152516	0.00139766	0.00133429	0.00141904	1.48062	0.000415426	0.0283052	0.48861	-1.03324
Glutamate	146.046	27.4	C5H9NO4	HMDB0000148	56-86-0	Amino acids and Peptides	Small peptides	Aminoacids	WHUUTDBJXJRKMK-VKHMYHEASA-N	0.000299907	0.0003142	0.000325642	0.00031325	0.000965823	0.000782569	0.000677228	0.00080854	1.46843	0.0269966	0.12557	0.387426	-1.36801
4-[(2S)-2-hydroxy-3-methyl-3-[(2S,3R,4S,5S,6R)-3,4,5-trihydroxy-6-(hydroxymethyl)tetrahydropyran-2-yl]oxy-butoxy]furo[3,2-g]chromen-7-one	447.134	204.9	C22H26O11		73485-83-3	Shikimates and Phenylpropanoids	Coumarins	Simple coumarins	VCJBNRNRYLKSGX-OOBAEQHESA-N	3.92287e-09	1.16753e-05	3.99882e-09	3.89439e-06	2.00958e-05	1.27935e-05	1.74767e-05	1.67887e-05	1.08851	0.0438841	0.159015	0.231966	-2.10802
Stearic acid	283.264	344.9	C18H36O2	HMDB0000827	57-11-4	Fatty acids	Fatty Acids and Conjugates	Unsaturated fatty acids	QIQXTHQIDYTFRH-UHFFFAOYSA-N	0.000255562	0.000233492	0.000375586	0.000288214	0.000713865	0.00117196	0.000863278	0.000916369	1.42258	0.0114567	0.0865956	0.314517	-1.66879
4-[2-hydroxy-3-methyl-3-[(2S,3R,4S,5S,6R)-3,4,5-trihydroxy-6-(hydroxymethyl)tetrahydropyran-2-yl]oxy-butoxy]furo[3,2-g]chromen-7-one	447.134	204.9	C22H26O11			Shikimates and Phenylpropanoids	Coumarins	Simple coumarins	VCJBNRNRYLKSGX-NUTNSJPXSA-N	3.92287e-09	1.16753e-05	3.99882e-09	3.89439e-06	2.00958e-05	1.27935e-05	1.74767e-05	1.67887e-05	1.08851	0.0438841	0.159015	0.231966	-2.10802
Diglycine	131.046	27.2	C4H8N2O3	HMDB0011733	556-50-3	Amino acids and Peptides	Small peptides	Dipeptides	YMAWOPBAYDPSLA-UHFFFAOYSA-N	0.00062583	0.000701639	0.000752598	0.000693356	0.00152516	0.00139766	0.00133429	0.00141904	1.48062	0.000415426	0.0283052	0.48861	-1.03324
Nonadecanoic acid	297.28	354.5	C19H38O2	HMDB0000772	646-30-0	Fatty acids	Fatty Acids and Conjugates	Unsaturated fatty acids	ISYWECDDZWTKFF-UHFFFAOYSA-N	5.06868e-05	3.56313e-05	6.14124e-05	4.92435e-05	0.000106016	0.000178886	0.000161783	0.000148895	1.39675	0.0127607	0.0904959	0.330726	-1.59629
5-(5-methoxycarbonyl-5,8a-dimethyl-2-methylene-decalin-1-yl)-3-methyl-pentanoic acid	349.241	303.2	C21H34O4			Terpenoids	Diterpenoids	Labdane diterpenoids	WTDIRAZPDUAJEB-UHFFFAOYSA-N	3.92287e-09	4.14321e-09	4.57422e-06	1.52743e-06	5.40344e-06	6.54156e-06	5.87786e-06	5.94096e-06	1.10173	0.0472744	0.163847	0.257101	-1.95959
(E,6R)-2,6-dimethyl-8-[(2R,3R,4S,5S,6R)-3,4,5-trihydroxy-6-(hydroxymethyl)tetrahydropyran-2-yl]oxy-oct-2-enoic acid	347.171	191.2	C16H28O8		906080-70-4				FOXBWGQSBSJEOT-FHMJDAQXSA-N	9.97941e-06	7.50938e-06	8.1356e-06	8.54147e-06	2.63163e-05	1.63109e-05	1.99918e-05	2.0873e-05	1.41048	0.0149632	0.0966573	0.409211	-1.28908
3-Ureidopropionic acid	131.046	27.2	C4H8N2O3	HMDB0000026	462-88-4	Amino acids and Peptides	Small peptides	Aminoacids	JSJWCHRYRHKBBW-UHFFFAOYSA-N	0.00062583	0.000701639	0.000752598	0.000693356	0.00152516	0.00139766	0.00133429	0.00141904	1.48062	0.000415426	0.0283052	0.48861	-1.03324
2-Hydroxystearic acid	299.259	297.2	C18H36O3	HMDB0062549	26531-80-6	Fatty acids	Fatty Acids and Conjugates	Hydroxy fatty acids	KIHBGTRZFAVZRV-UHFFFAOYSA-N	6.1719e-05	5.1867e-05	0.000102055	7.18805e-05	0.00012416	0.000246796	0.000169672	0.000180209	1.28828	0.0497415	0.168797	0.398872	-1.326
Pristanic acid	297.28	354.5	C19H38O2	HMDB0000795	1189-37-3	Fatty acids	Fatty Acids and Conjugates	Branched fatty acids	PAHGJZDQXIOYTH-UHFFFAOYSA-N	5.06868e-05	3.56313e-05	6.14124e-05	4.92435e-05	0.000106016	0.000178886	0.000161783	0.000148895	1.39675	0.0127607	0.0904959	0.330726	-1.59629
1-hydroxy-3-oxo-tetradecane-1-sulfonic acid	307.159	262.2	C14H28O5S		741216-72-8	Fatty acids	Fatty acyls		JXCIHLUSRQSSRY-UHFFFAOYSA-N	3.92287e-09	4.22668e-07	3.13449e-06	1.18703e-06	2.51037e-05	3.91766e-05	1.8887e-05	2.77224e-05	1.18469	0.01203	0.0882564	0.0428183	-4.54563
Sulfatide(d18:1/17:0)	792.532	310	C41H79NO11S		1246303-23-0	Fatty acids	Sphingolipids	Acidic glycosphingolipids	GRFIVKNMBYJVFU-SELNIPRWSA-N	4.74622e-05	2.41598e-05	4.41548e-05	3.85923e-05	0.000133057	0.000139252	0.000130505	0.000134271	1.43024	0.000244679	0.0234485	0.28742	-1.79877
methyl 14-hydroxy-14-(hydroxymethyl)-5,9-dimethyl-tetracyclo[11.2.1.01,10.04,9]hexadecane-5-carboxylate	349.241	303.2	C21H34O4			Terpenoids	Diterpenoids	Kaurane and Phyllocladane diterpenoids	CZYWWRRSTIZTFL-UHFFFAOYSA-N	3.92287e-09	4.14321e-09	4.57422e-06	1.52743e-06	5.40344e-06	6.54156e-06	5.87786e-06	5.94096e-06	1.10173	0.0472744	0.163847	0.257101	-1.95959
MRS 1754	487.214	202.5	C26H26N6O4	HMDB0254927	264622-58-4	Alkaloids	Pseudoalkaloids	Purine alkaloids	AJBBEYXFRYFVNM-UHFFFAOYSA-N	3.14926e-05	4.03329e-05	3.97527e-05	3.71927e-05	0.000190597	0.00013972	0.000238632	0.00018965	1.46911	0.0322544	0.136868	0.196113	-2.35025
Dasatinib	486.141	181.1	C22H26ClN7O2S	HMDB0015384	302962-49-8	Alkaloids			ZBNZXTGUTAYRHI-UHFFFAOYSA-N	2.98524e-06	1.60605e-06	1.89046e-06	2.16058e-06	3.62212e-05	1.66233e-05	3.09299e-05	2.79248e-05	1.46262	0.0472786	0.163847	0.0773714	-3.69206
N-Lactoyl-Phenylalanine	236.096	212.4	C12H15NO4	HMDB0062175	183241-73-8	Amino acids and Peptides	Small peptides	Dipeptides	IIRJJZHHNGABMQ-UHFFFAOYSA-N	7.39387e-06	4.83967e-06	1.04394e-05	7.55764e-06	1.59244e-05	2.16384e-05	2.28818e-05	2.01482e-05	1.3562	0.00938217	0.0804337	0.375103	-1.41464
beta-Cyano-alanine	113.035	30.3	C4H6N2O2	HMDB0060245	6232-19-5				BXRLWGXPSRYJDZ-VKHMYHEASA-N	4.4419e-05	5.42673e-05	5.77476e-05	5.21446e-05	0.000148955	0.000116903	0.000107003	0.000124287	1.44514	0.00556338	0.0651419	0.41955	-1.25308
PC(38:2)	814.628	350.6	C46H88NO8P						WTLIGOZDIAVDFJ-RVLSVLQNSA-N	3.31424e-05	7.29209e-06	4.49606e-05	2.8465e-05	5.16736e-05	7.32923e-05	7.67742e-05	6.72467e-05	1.04517	0.046463	0.162402	0.423293	-1.24027
Montecristin	575.502	294.6	C37H66O4	HMDB0029795	185336-15-6	Polyketides	Linear polyketides	Acetogenins	ULFROYYCMRNCTL-ACNZRUBCSA-N	0.000473043	0.000155545	0.000109478	0.000246022	0.000826999	0.000777516	0.00082934	0.000811285	1.26769	0.0360764	0.144058	0.30325	-1.72142
(S)-5,7-dihydroxy-8-(3-methylbut-2-en-1-yl)-2-phenylchroman-4-one	325.138	164.6	C20H20O4			Shikimates and Phenylpropanoids	Flavonoids	Flavanones	DAWSYIQAGQMLFS-SFHVURJKSA-N	6.02156e-05	4.4648e-05	6.38399e-05	5.62345e-05	0.000154419	0.000126303	0.000183453	0.000154725	1.43978	0.00492045	0.0619758	0.363448	-1.46018
4-Phenyl-3-buten-2-one	147.079	86.4	C10H10O	HMDB0031617	122-57-6	Shikimates and Phenylpropanoids	Phenylpropanoids (C6-C3)	Cinnamic acids and derivatives	BWHOZHOGCMHOBV-BQYQJAHWSA-N	8.25622e-09	7.9938e-09	8.27568e-09	8.17523e-09	0.000260977	0.000147434	0.000160955	0.000189789	1.50332	0.033805	0.13966	4.30755e-05	-14.5028
Bruceine H	449.143	190	C20H26O10			Terpenoids	Triterpenoids	Quassinoids	QXKKRGMRXXMDDP-UHFFFAOYSA-N	7.43007e-06	7.9938e-09	8.27568e-09	2.48211e-06	1.62569e-05	1.08304e-05	1.78871e-05	1.49915e-05	1.13101	0.0186263	0.106254	0.165568	-2.5945
Antheraxanthin	585.427	328.1	C40H56O3			Terpenoids	Carotenoids (C40)	Carotenoids (C40, β-β)	OFNSUWBAQRCHAV-OYQUVCAXSA-N	3.60037e-05	2.56388e-05	4.53299e-05	3.56574e-05	0.000150618	0.000184695	0.000123744	0.000153019	1.45471	0.00318134	0.0523571	0.233026	-2.10144
2-Linoleoyl-1-palmitoyl-sn-glycero-3-phosphoethanolamine	714.51	318.1	C39H74NO8P	HMDB0008928	26662-95-3	Fatty acids	Glycerophospholipids	Glycerophosphoethanolamines	HBZNVZIRJWODIB-NHCUFCNUSA-N	0.000385342	0.000452222	0.000239896	0.000359153	0.00116776	0.000881029	0.00077729	0.000942027	1.3628	0.011709	0.0872627	0.381256	-1.39117
prangolarine	287.094	27.4	C16H14O5			Shikimates and Phenylpropanoids	Coumarins	Furocoumarins	QTAGQHZOLRFCBU-ZDUSSCGKSA-N	1.86649e-05	1.8578e-05	1.5813e-05	1.76853e-05	5.2144e-05	3.6533e-05	4.91825e-05	4.59532e-05	1.453	0.0044079	0.0597508	0.384855	-1.37761
Tropine	142.122	353.8	C8H15NO			Alkaloids	Ornithine alkaloids	Tropane alkaloids	CYHOMWAPJJPNMW-DHBOJHSNSA-N	5.64134e-05	1.99876e-05	2.69188e-05	3.44399e-05	9.27264e-05	6.96752e-05	7.70289e-05	7.98102e-05	1.24041	0.0255763	0.122516	0.431523	-1.21249
4',5,7-Trihydroxy-6,8-diprenylisoflavone	429.172	191.6	C25H26O5			Shikimates and Phenylpropanoids	Isoflavonoids	Isoflavones	UCHYSPNEUSDFQR-UHFFFAOYSA-N	2.05126e-05	1.64269e-05	1.68194e-05	1.79197e-05	5.43057e-05	3.77282e-05	5.56512e-05	4.92284e-05	1.4436	0.00609085	0.0677634	0.364011	-1.45795
Strictosidinic acid	517.224	202.6	C26H32N2O9			Alkaloids	Tryptophan alkaloids	Carboline alkaloids	CMMIVMFGFIBAGC-UHFFFAOYSA-N	6.71385e-06	4.56776e-06	4.68516e-06	5.32226e-06	5.19791e-05	8.35411e-05	5.16791e-05	6.23998e-05	1.48482	0.0321561	0.1367	0.0852929	-3.55143
Maleamic acid	114.019	27.4	C4H5NO3			Amino acids and Peptides	Small peptides	Aminoacids	FSQQTNAZHBEJLS-UPHRSURJSA-N	1.53327e-05	1.73666e-05	2.42234e-05	1.89743e-05	6.45026e-05	4.77793e-05	3.76684e-05	4.99834e-05	1.38624	0.0199831	0.109616	0.379611	-1.39741
(2R,3S,4S,5R,6S)-2-(hydroxymethyl)-6-[4-prop-2-enyl-2-[(2S,3R,4S,5S,6R)-3,4,5-trihydroxy-6-(hydroxymethyl)oxan-2-yl]oxyphenoxy]oxane-3,4,5-triol	492.206	146.9	C21H30O12			Shikimates and Phenylpropanoids	Phenylpropanoids (C6-C3)	Cinnamic acids and derivatives	SFQLDKSMEHBZRN-LWZURRPWSA-N	2.62645e-06	4.11818e-06	3.45084e-06	3.39849e-06	3.64645e-05	5.50736e-05	3.3598e-05	4.1712e-05	1.48579	0.0290831	0.130048	0.081475	-3.6175
Ibuprofen	207.137	165.8	C13H18O2	HMDB0001925	15687-27-1				HEFNNWSXXWATRW-UHFFFAOYSA-N	5.2659e-05	3.91106e-05	6.11612e-05	5.09769e-05	0.000578115	0.000294312	0.00049171	0.000454713	1.4686	0.0399558	0.151366	0.112108	-3.15704
2-Acetamido-3-hydroxypropanoic acid	148.06	41.3	C5H9NO4			Amino acids and Peptides	Small peptides	Dipeptides	JJIHLJJYMXLCOY-UHFFFAOYSA-N	8.25622e-09	7.9938e-09	0.0003429	0.000114305	0.000551377	0.000440883	0.000469369	0.000487209	1.09866	0.0350613	0.142242	0.234613	-2.09165
Bungeiside C	475.147	156.7	C19H26O11						YQOKGDRMWQLQNR-BMVMOQKNSA-N	1.35356e-06	1.06127e-06	2.87913e-06	1.76465e-06	1.92249e-05	1.11672e-05	2.24093e-05	1.76005e-05	1.43841	0.00953368	0.0811282	0.100262	-3.31816
(S)-(-)-Perillyl_alcohol	135.117	206.2	C10H16O	HMDB0036087	57717-97-2	Terpenoids	Monoterpenoids	Monocyclic monoterpenoids	NDTYTMIUWGWIMO-JTQLQIEISA-N	1.06216e-05	1.47772e-05	1.00747e-05	1.18245e-05	3.78982e-05	4.61304e-05	6.48925e-05	4.96404e-05	1.44675	0.00962898	0.0813845	0.238204	-2.06973
Cymarine	587.266	215.2	C30H44O9			Terpenoids	Steroids	Cardenolides	XQCGNURMLWFQJR-ZNDDOCHDSA-N	3.75812e-06	3.02014e-06	3.91547e-06	3.56457e-06	2.50584e-05	3.86975e-05	2.57563e-05	2.98374e-05	1.48864	0.0269385	0.125439	0.119467	-3.06532
1-18:2-2-18:3-phosphatidylethanolamine	736.492	317.1	C41H72NO8P						ZOXULAUECYWFFP-UHFFFAOYSA-N	3.92287e-09	0.000205073	3.99882e-09	6.83603e-05	0.000452276	0.000316033	0.000308631	0.00035898	1.09396	0.024659	0.120393	0.190429	-2.39267
1-20:0-2-18:2-phosphatidylserine	814.56	316.9	C44H82NO10P						MBVNMGSYVTUTBM-UHFFFAOYSA-N	5.70828e-05	3.53177e-05	3.20693e-05	4.14899e-05	0.000138697	0.000129826	6.6561e-05	0.000111695	1.28725	0.0431813	0.157601	0.371458	-1.42873
Arachidoyl Ethanolamide	356.351	319.7	C22H45NO2	HMDB0248559	94421-69-9	Fatty acids	Fatty amides	N-acyl ethanolamines (endocannabinoids)	AUJVQJHODMISJP-UHFFFAOYSA-N	7.2078e-05	5.88586e-05	7.33767e-05	6.81044e-05	0.000120393	0.000155432	0.000137129	0.000137651	1.44758	0.00334467	0.0533476	0.494761	-1.0152
1-16:0-2-18:3-phosphatidylinositol	831.503	324.4	C43H77O13P						UHAJRYVOXHROHT-UHFFFAOYSA-N	0.000952661	0.00176165	0.00169193	0.00146874	0.00515348	0.00302815	0.00324678	0.00380947	1.3243	0.0317332	0.135766	0.385551	-1.37501
Spisulosine	286.309	319.8	C18H39NO						YRYJJIXWWQLGGV-UHFFFAOYSA-N	1.47887e-05	2.08933e-05	2.08726e-05	1.88515e-05	3.47879e-05	4.69692e-05	3.19537e-05	3.79036e-05	1.3645	0.0193589	0.107944	0.497355	-1.00765
PG(20:4/20:4)	817.514	344.6	C46H75O10P						GZEKYPFZVGUPJK-UHFFFAOYSA-N	0.000142412	4.14321e-09	3.99882e-09	4.74733e-05	0.000296361	0.00023622	0.000237552	0.000256711	1.10273	0.0152571	0.0975485	0.184929	-2.43496
1-22:0-2-18:3-phosphatidylserine	840.569	303.7	C46H84NO10P						QTDUQVOOXVVTTB-UHFFFAOYSA-N	1.9499e-05	2.59641e-05	6.71287e-06	1.7392e-05	7.34832e-05	8.07199e-05	5.17405e-05	6.86479e-05	1.29671	0.00783827	0.0749066	0.253351	-1.98079
Mpb-PE	875.529	337.2	C47H77N2O11P						PMNHFYTYBLGZOI-UHFFFAOYSA-N	1.68312e-05	1.68486e-05	3.18535e-05	2.18444e-05	4.94661e-05	3.8351e-05	4.89707e-05	4.55959e-05	1.30274	0.0184045	0.105688	0.479088	-1.06164
1-22:0-2-18:2-phosphatidylserine	842.591	313.5	C46H86NO10P						SQHCYMMQODRUKO-UHFFFAOYSA-N	1.27727e-05	1.20577e-05	2.91498e-05	1.79934e-05	5.60752e-05	3.44984e-05	4.4789e-05	4.51209e-05	1.27073	0.0315918	0.13543	0.398783	-1.32633
Encecalin	233.117	197.9	C14H16O3						WXVLCNREBFDEKS-UHFFFAOYSA-N	3.05043e-06	1.27551e-06	2.43716e-06	2.25436e-06	5.56529e-05	2.52465e-05	4.71454e-05	4.26816e-05	1.46289	0.0462818	0.162087	0.0528182	-4.24282
