# Supplementary material for: Integrated Analysis of Transcriptome and Metabolome Reveals Metabolite Biosynthesis in Pigmented Potatoes
Source: Int J Mol Sci. 2026 Mar 23;27(6):2881. doi: 10.3390/ijms27062881 (PMC13026113; doi:10.3390/ijms27062881)
Supplement: Supplementary file 1 [file ijms-27-02881-s001.zip › TableS4.xlsx]

## Sheet: Sheet1
TableS4: Different accumulated metabolites identified in DG26_DJ247.
MS2 name	level	mz	rt	Formula	HMDB	CAS	KEGG COMPOUND ID	Super.Class	Class	Sub.Class	INCHIKEY	DG26_1	DG26_2	DG26_3	MEAN DG26	DJ247_1	DJ247_2	DJ247_3	MEAN DJ247	VIP	P-Value	Q-Value	Fold_Change	Log_Foldchange
Cyanidin 3-[6-(4-glucosylcoumaryl)sophoroside] 5-glucoside [M]	level3.1	1079.3	178.3	C48H56O28							JSIMVXMJRFINRS-UHFFFAOYSA-O	6.88327e-05	8.85527e-05	7.0113e-05	7.58328e-05	2.117e-07	3.77209e-07	6.1401e-09	1.9835e-07	1.45298	0.0070074	0.0803956	0.00261562	-8.57863
[4-[(2S,3R,4S,5S,6R)-3,4,5-trihydroxy-6-(hydroxymethyl)tetrahydropyran-2-yl]oxyphenyl]methyl (E)-3-[4-[(2S,3R,4S,5S,6R)-3,4,5-trihydroxy-6-(hydroxymethyl)tetrahydropyran-2-yl]oxyphenyl]prop-2-enoate	level1	575.183	172.3	C28H34O14		1435488-35-9		Shikimates and Phenylpropanoids	Phenylpropanoids (C6-C3)	Cinnamic acids and derivatives	CYFVSRSBPGWWOF-YHUVOSSASA-N	1.97779e-05	2.39828e-05	2.25135e-05	2.20914e-05	2.69452e-07	1.34007e-07	1.04237e-07	1.69232e-07	1.5397	0.00310164	0.0561584	0.00766054	-7.02834
2-Feruloyl-1,2'-disinapoylgentiobiose	level3.1	929.267	190.9	C44H50O22							AZUSMVXIHUPOCX-UHFFFAOYSA-N	5.70331e-07	6.53729e-07	7.99209e-07	6.74423e-07	6.95315e-09	5.90672e-09	6.1401e-09	6.33332e-09	1.54802	0.00987086	0.0915326	0.00939073	-6.73455
3-hydroxy-4-methoxyxanthen-9-one	level2	243.065	170.9	C14H10O4				Shikimates and Phenylpropanoids	Xanthones	Plant xanthones	WRPFBSLWEKZESU-UHFFFAOYSA-N	0.000398176	0.000362661	0.000456975	0.000405937	3.56782e-06	3.15569e-06	6.49275e-06	4.40542e-06	1.54213	0.00460998	0.0672948	0.0108524	-6.52584
(2S,3S)-3,5,7-trihydroxy-2-(4-hydroxyphenyl)chroman-4-one	level1	287.056	199.4	C15H12O6		480-20-6		Shikimates and Phenylpropanoids	Flavonoids	Dihydroflavonols	PADQINQHPQKXNL-CABCVRRESA-N	0.000878335	0.000564052	0.000560638	0.000667675	5.55901e-06	2.95057e-06	1.7944e-05	8.81785e-06	1.5085	0.0244351	0.13439	0.0132068	-6.24257
Flavone base + 3O, C-Hex-CoumaroylHex	level2	741.201	210.1	C36H36O17				Shikimates and Phenylpropanoids	Flavonoids	Flavones	RECLDAGWBWVMCW-UHFFFAOYSA-N	0.00034056	0.000380467	0.00034385	0.000354959	2.86049e-06	3.60181e-06	7.77472e-06	4.74568e-06	1.53577	0.00116058	0.0410731	0.0133696	-6.2249
(-)-Epiafzelechin	level1	275.091	160	C15H14O5	HMDB0030822	24808-04-6	C12128	Shikimates and Phenylpropanoids	Flavonoids	Flavan-3-ols	RSYUFYQTACJFML-UKRRQHHQSA-N	0.000150355	0.000119368	0.000206521	0.000158748	2.29513e-06	1.76014e-06	2.78547e-06	2.28025e-06	1.54241	0.0255461	0.137241	0.014364	-6.1214
(+)-Afzelechin	level1	275.091	160	C15H14O5		2545-00-8	C09320	Shikimates and Phenylpropanoids	Flavonoids	Flavan-3-ols	RSYUFYQTACJFML-DZGCQCFKSA-N	0.000150355	0.000119368	0.000206521	0.000158748	2.29513e-06	1.76014e-06	2.78547e-06	2.28025e-06	1.54241	0.0255461	0.137241	0.014364	-6.1214
2-(3,4-dihydroxyphenyl)-5-hydroxy-7-[(2S,3R,4S,5S,6R)-3,4,5-trihydroxy-6-[[(2R,3R,4R,5R,6S)-3,4,5-trihydroxy-6-methyl-tetrahydropyran-2-yl]oxymethyl]tetrahydropyran-2-yl]oxy-chromen-4-one	level1	595.165	193	C27H30O15		20633-84-5		Shikimates and Phenylpropanoids	Flavonoids	Flavones	MGYBYJXAXUBTQF-FOBVWLSUSA-N	0.001317	0.00117413	0.00112638	0.00120584	1.69634e-05	1.03803e-05	2.60493e-05	1.77977e-05	1.53846	0.00219458	0.0486852	0.0147595	-6.08221
2-(3,4-dihydroxyphenyl)-7-hydroxy-5-[(2S,3R,4S,5S,6R)-3,4,5-trihydroxy-6-[[(2R,3R,4R,5R,6S)-3,4,5-trihydroxy-6-methyl-tetrahydropyran-2-yl]oxymethyl]tetrahydropyran-2-yl]oxy-chromen-4-one	level1	595.165	193	C27H30O15				Shikimates and Phenylpropanoids	Flavonoids	Flavones	VMSNOYODYWRTOP-FOBVWLSUSA-N	0.001317	0.00117413	0.00112638	0.00120584	1.69634e-05	1.03803e-05	2.60493e-05	1.77977e-05	1.53846	0.00219458	0.0486852	0.0147595	-6.08221
3-[(2S,3R,4S,5R,6R)-3,5-dihydroxy-6-(hydroxymethyl)-4-[(2S,3R,4R,5R,6S)-3,4,5-trihydroxy-6-methyl-tetrahydropyran-2-yl]oxy-tetrahydropyran-2-yl]oxy-5,7-dihydroxy-2-(4-hydroxyphenyl)chromen-4-one	level1	595.165	193	C27H30O15		28447-29-2		Shikimates and Phenylpropanoids	Flavonoids	Flavonols	YFPYXTNSQOUHPS-NIILUQFKSA-N	0.001317	0.00117413	0.00112638	0.00120584	1.69634e-05	1.03803e-05	2.60493e-05	1.77977e-05	1.53846	0.00219458	0.0486852	0.0147595	-6.08221
3-[4,5-dihydroxy-6-(hydroxymethyl)-3-[(2S,3R,4R,5R,6S)-3,4,5-trihydroxy-6-methyl-tetrahydropyran-2-yl]oxy-tetrahydropyran-2-yl]oxy-5,7-dihydroxy-2-(4-hydroxyphenyl)chromen-4-one	level1	595.165	193	C27H30O15				Shikimates and Phenylpropanoids	Flavonoids	Flavonols	OHOBPOYHROOXEI-KZIQXMFJSA-N	0.001317	0.00117413	0.00112638	0.00120584	1.69634e-05	1.03803e-05	2.60493e-05	1.77977e-05	1.53846	0.00219458	0.0486852	0.0147595	-6.08221
5-hydroxy-2-(4-hydroxyphenyl)-3-[(2S,3R,4S,5S,6R)-3,4,5-trihydroxy-6-(hydroxymethyl)tetrahydropyran-2-yl]oxy-7-[(2S,3R,4R,5R,6S)-3,4,5-trihydroxy-6-methyl-tetrahydropyran-2-yl]oxy-chromen-4-one	level1	595.165	193	C27H30O15		2392-95-2		Shikimates and Phenylpropanoids	Flavonoids	Flavonols	JYXSWDCPHRTYGU-RVCYDTIBSA-N	0.001317	0.00117413	0.00112638	0.00120584	1.69634e-05	1.03803e-05	2.60493e-05	1.77977e-05	1.53846	0.00219458	0.0486852	0.0147595	-6.08221
7-[(2S,3R,4S,5S,6R)-4,5-dihydroxy-6-(hydroxymethyl)-3-[(2S,3R,4R,5R,6S)-3,4,5-trihydroxy-6-methyl-tetrahydropyran-2-yl]oxy-tetrahydropyran-2-yl]oxy-3,5-dihydroxy-2-(4-hydroxyphenyl)chromen-4-one	level1	595.165	193	C27H30O15		17353-03-6		Shikimates and Phenylpropanoids	Flavonoids	Flavonols	ZEJXENDZTYVXDP-CSJHBIPPSA-N	0.001317	0.00117413	0.00112638	0.00120584	1.69634e-05	1.03803e-05	2.60493e-05	1.77977e-05	1.53846	0.00219458	0.0486852	0.0147595	-6.08221
8-[4,5-dihydroxy-6-(hydroxymethyl)-3-[3,4,5-trihydroxy-6-(hydroxymethyl)tetrahydropyran-2-yl]oxy-tetrahydropyran-2-yl]-5,7-dihydroxy-2-(4-hydroxyphenyl)chromen-4-one	level1	595.165	193	C27H30O15				Shikimates and Phenylpropanoids	Flavonoids	Flavones	FYTOTHFWELWOCG-UHFFFAOYSA-N	0.001317	0.00117413	0.00112638	0.00120584	1.69634e-05	1.03803e-05	2.60493e-05	1.77977e-05	1.53846	0.00219458	0.0486852	0.0147595	-6.08221
Kaempferol 3-neohesperidoside	level1	595.165	193	C27H30O15	HMDB0302645	32602-81-6		Shikimates and Phenylpropanoids	Flavonoids	Flavonols	OHOBPOYHROOXEI-JWMUNMLDSA-N	0.001317	0.00117413	0.00112638	0.00120584	1.69634e-05	1.03803e-05	2.60493e-05	1.77977e-05	1.53846	0.00219458	0.0486852	0.0147595	-6.08221
Lonicerin	level1	595.165	193	C27H30O15	HMDB0005799	25694-72-8	C12630	Shikimates and Phenylpropanoids	Flavonoids	Flavones	SHPPXMGVUDNKLV-KMFFXDMSSA-N	0.001317	0.00117413	0.00112638	0.00120584	1.69634e-05	1.03803e-05	2.60493e-05	1.77977e-05	1.53846	0.00219458	0.0486852	0.0147595	-6.08221
Nicotiflorin	level1	595.165	193	C27H30O15	HMDB0302426	17650-84-9	C21833	Shikimates and Phenylpropanoids	Flavonoids	Flavonols	RTATXGUCZHCSNG-QHWHWDPRSA-N	0.001317	0.00117413	0.00112638	0.00120584	1.69634e-05	1.03803e-05	2.60493e-05	1.77977e-05	1.53846	0.00219458	0.0486852	0.0147595	-6.08221
3-[(2S,3R,4R,5S,6S)-3,5-dihydroxy-6-methyl-4-[(2S,3R,4S,5S,6R)-3,4,5-trihydroxy-6-(hydroxymethyl)tetrahydropyran-2-yl]oxy-tetrahydropyran-2-yl]oxy-5,7-dihydroxy-2-(4-hydroxyphenyl)chromen-4-one	level1	593.153	192.5	C27H30O15		1473419-87-2		Shikimates and Phenylpropanoids	Flavonoids	Flavonols	JAQAIBSNJJWIKR-GTGBIAQCSA-N	0.00136487	0.00127036	0.00120993	0.00128172	1.17281e-05	1.2091e-05	3.60471e-05	1.99554e-05	1.52811	1.03236e-05	0.0079959	0.0155693	-6.00516
(2R,3R)-3,5,7-trihydroxy-2-(4-hydroxyphenyl)-6-[(3R,4R,5S,6R)-3,4,5-trihydroxy-6-(hydroxymethyl)tetrahydropyran-2-yl]chroman-4-one	level1	451.123	171.2	C21H22O11				Shikimates and Phenylpropanoids	Flavonoids	Dihydroflavonols	SPSWAOUJDYQZHR-OIKOUPSRSA-N	0.000190735	0.000163203	0.000210556	0.000188165	2.80207e-06	2.52768e-06	4.61108e-06	3.31361e-06	1.54286	0.00538775	0.0721674	0.0176101	-5.82745
(2R)-3-(3,4-dihydroxyphenyl)-1-[2,4-dihydroxy-3-[(2S,3R,4R,5S,6R)-3,4,5-trihydroxy-6-(hydroxymethyl)oxan-2-yl]phenyl]-2-hydroxypropan-1-one	level2	451.125	179	C21H24O11				Shikimates and Phenylpropanoids	Flavonoids	Chalcones	LNVWGAALAQOWHF-IUOSPEFCSA-N	0.00356045	0.004469	0.00497697	0.00433547	7.77766e-05	7.20992e-05	0.000107208	8.56945e-05	1.54436	0.00933445	0.089094	0.0197659	-5.66084
Emodin	level2	539.104	170.9	C15H10O5	HMDB0035214	518-82-1	C10343	Polyketides	Polycyclic aromatic polyketides	Anthraquinones and anthrones	RHMXXJGYXNZAPX-UHFFFAOYSA-N	2.80033e-05	2.43157e-05	2.72045e-05	2.65078e-05	4.12885e-07	5.38032e-07	7.40073e-07	5.63663e-07	1.54476	0.00174201	0.0474751	0.021264	-5.55544
Eriodictyol-7-O-glucoside	level2	449.109	170	C21H22O11	HMDB0029544	38965-51-4		Shikimates and Phenylpropanoids	Flavonoids	Flavanones	RAFHNDRXYHOLSH-UHFFFAOYSA-N	0.00432215	0.00396532	0.00463601	0.00430783	9.0075e-05	7.8716e-05	0.00012006	9.62836e-05	1.54663	0.0020365	0.0474778	0.0223509	-5.48353
(-)-EGCG-3''-O-Me	level2	473.104	171.2	C23H20O11	HMDB0038363	83104-87-4		Shikimates and Phenylpropanoids	Flavonoids	Flavan-3-ols	WVRDOLPMKOCJRJ-DENIHFKCSA-N	0.000902878	0.000830828	0.000948419	0.000894042	1.88246e-05	1.80054e-05	2.82745e-05	2.17015e-05	1.54555	0.00140935	0.0450821	0.0242735	-5.36448
3-[4,5-dihydroxy-6-(hydroxymethyl)-3-[(2S,3R,4R,5R,6S)-3,4,5-trihydroxy-6-methyl-tetrahydropyran-2-yl]oxy-tetrahydropyran-2-yl]oxy-5-hydroxy-2-(4-hydroxyphenyl)-7-[3,4,5-trihydroxy-6-(hydroxymethyl)tetrahydropyran-2-yl]oxy-chromen-4-one	level1	757.216	178.7	C33H40O20				Shikimates and Phenylpropanoids	Flavonoids	Flavonols	IYFMBSVAOKIIHT-FENIPWANSA-N	0.000902693	0.000685483	0.000678295	0.00075549	5.16438e-07	1.12494e-06	5.38777e-05	1.85064e-05	1.37165	0.000624185	0.0317441	0.0244958	-5.35132
2-(3,4-dihydroxyphenyl)-3-[(2S,3R,4S,5S,6R)-4,5-dihydroxy-3-[(2R,3R,4R,5R,6S)-3,4,5-trihydroxy-6-methyloxan-2-yl]oxy-6-[[(2R,3R,4R,5R,6S)-3,4,5-trihydroxy-6-methyloxan-2-yl]oxymethyl]oxan-2-yl]oxy-5,7-dihydroxychromen-4-one	level2	755.204	178.3	C33H40O20	HMDB0302955			Shikimates and Phenylpropanoids	Flavonoids	Flavonols	HKNBJSRIYRDSLB-MAWNCODISA-N	0.000736886	0.000593716	0.000534136	0.000621579	6.46832e-07	6.42348e-07	5.10106e-05	1.74333e-05	1.36343	0.000639345	0.0321346	0.0280467	-5.15602
Eriodictyol-7-neohesperidoside	level2	595.168	161.4	C27H32O15	HMDB0302534		C09805	Shikimates and Phenylpropanoids	Flavonoids	Flavanones	OBKKEZLIABHSGY-DOYQYKRZSA-N	3.05314e-05	2.85602e-05	4.69507e-05	3.53474e-05	1.25595e-06	7.81877e-07	1.03481e-06	1.02421e-06	1.53841	0.0275985	0.142263	0.0289756	-5.10902
Galangin	level2	271.059	171	C15H10O5	HMDB0029521	548-83-4	C10044	Shikimates and Phenylpropanoids	Flavonoids	Flavonols	VCCRNZQBSJXYJD-UHFFFAOYSA-N	0.000426731	0.000393915	0.000512744	0.000444463	1.08588e-05	9.62481e-06	2.0708e-05	1.37305e-05	1.53435	0.00629151	0.0770052	0.0308924	-5.01661
Camelliaside A	level1	757.222	181.4	C33H40O20	HMDB0039951	55696-58-7		Shikimates and Phenylpropanoids	Flavonoids	Flavonols	VNLOLXSJMINBIS-UHFFFAOYSA-N	0.00011394	0.000119337	0.000143637	0.000125638	7.70421e-07	1.07787e-06	9.97752e-06	3.94194e-06	1.44241	0.000224795	0.0220456	0.0313754	-4.99422
Kaempferol 3-sophoroside-7-rhamnoside	level2	779.198	178.6	C33H40O20				Shikimates and Phenylpropanoids	Flavonoids	Flavonols	VRYWDBDPXMHHGE-IAYTZLMWSA-N	0.000192142	0.000152862	0.000138758	0.000161254	7.15224e-08	1.0049e-08	1.54053e-05	5.16229e-06	1.2877	0.000741908	0.034215	0.0320135	-4.96518
Flavone base + 3O, C-Hex-FeruloylHex	level2	769.199	208.8	C37H38O18				Shikimates and Phenylpropanoids	Flavonoids	Flavones	VJSPPRJRRDZQLT-UHFFFAOYSA-N	0.000136307	0.000121918	0.000110715	0.00012298	4.49529e-06	4.17275e-06	3.99162e-06	4.21989e-06	1.55037	0.00385582	0.0618791	0.0343137	-4.86507
3-[(2S,3R,4S,5S,6R)-4,5-dihydroxy-6-(hydroxymethyl)-3-[(2S,3R,4S,5S,6R)-3,4,5-trihydroxy-6-(hydroxymethyl)tetrahydropyran-2-yl]oxy-tetrahydropyran-2-yl]oxy-5-hydroxy-2-(4-hydroxyphenyl)-7-[(2S,3R,4S,5S,6R)-3,4,5-trihydroxy-6-(hydroxymethyl)tetrahydropyran-2-yl]oxy-chromen-4-one	level1	753.189	185.2	C33H40O21		55136-76-0		Shikimates and Phenylpropanoids	Flavonoids	Flavonols	MBFNAZBJKVFNKZ-JGPRCQAHSA-N	3.29503e-05	3.11291e-05	4.51428e-05	3.64074e-05	4.70706e-07	6.71503e-07	2.94451e-06	1.36224e-06	1.47616	0.00142968	0.0452726	0.0374166	-4.74018
PC(18:1(9Z)/18:1(9Z))	level1	786.598	327.7	C44H84NO8P	HMDB0000593	4235-95-4		Fatty acids	Glycerophospholipids	Glycerophosphocholines	SNKAWJBJQDLSFF-AOMFJDGTSA-N	0.00291688	0.00238633	0.00127954	0.00219425	3.05717e-05	7.43884e-06	0.000211766	8.32589e-05	1.38948	0.046219	0.184429	0.0379442	-4.71998
Scutellarein	level1	287.054	200.3	C15H10O6		529-53-3	C10184	Shikimates and Phenylpropanoids	Flavonoids	Flavones	JVXZRQGOGOXCEC-UHFFFAOYSA-N	5.27229e-05	4.55514e-05	4.64303e-05	4.82349e-05	1.63173e-06	2.18179e-06	1.90289e-06	1.90547e-06	1.54904	0.00227057	0.0493128	0.039504	-4.66186
Kaempferol 3-O-beta-sophoroside	level1	611.16	185.4	C27H30O16		19895-95-5		Shikimates and Phenylpropanoids	Flavonoids	Flavonols	LKZDFKLGDGSGEO-UHFFFAOYSA-N	0.000399342	0.000280761	0.000322252	0.000334118	5.21333e-06	4.92917e-06	3.09461e-05	1.36962e-05	1.46707	0.000861651	0.0364781	0.0409921	-4.60851
Kaempferol 3-O-gentiobioside	level1	611.16	185.4	C27H30O16	HMDB0303606	22149-35-5		Shikimates and Phenylpropanoids	Flavonoids	Flavonols	BITPRCODIALMOV-DEFKTLOSSA-N	0.000399342	0.000280761	0.000322252	0.000334118	5.21333e-06	4.92917e-06	3.09461e-05	1.36962e-05	1.46707	0.000861651	0.0364781	0.0409921	-4.60851
Kaempferol 3-O-sophoroside	level1	611.16	185.4	C27H30O16	HMDB0304696	19895-95-5	C12634	Shikimates and Phenylpropanoids	Flavonoids	Flavonols	LKZDFKLGDGSGEO-UJECXLDQSA-N	0.000399342	0.000280761	0.000322252	0.000334118	5.21333e-06	4.92917e-06	3.09461e-05	1.36962e-05	1.46707	0.000861651	0.0364781	0.0409921	-4.60851
Rutin	level1	609.147	184.1	C27H30O16	HMDB0003249	153-18-4	C05625	Shikimates and Phenylpropanoids	Flavonoids	Flavonols	IKGXIBQEEMLURG-NVPNHPEKSA-N	0.000453437	0.000354759	0.000355807	0.000388001	7.69846e-06	6.07384e-06	4.69909e-05	2.02544e-05	1.44719	0.000482104	0.0298134	0.0522019	-4.25975
7-Hydroxybutylidenephthalide 7-(6-malonylglucoside)	level3.1	451.122	200.1	C21H24O11							CCRZCLUIQCKUKD-UHFFFAOYSA-N	0.000149491	0.000173125	0.000210023	0.000177546	1.37036e-05	1.20808e-05	2.76793e-06	9.51743e-06	1.47038	0.000723734	0.0337344	0.0536053	-4.22148
(1S,4aS,7S,7aS)-7-hydroxy-7-methyl-1-[(2S,3R,4S,5S,6R)-3,4,5-trihydroxy-6-[(4-hydroxybenzoyl)oxymethyl]oxan-2-yl]oxy-4a,5,6,7a-tetrahydro-1H-cyclopenta[c]pyran-4-carboxylic acid	level2	495.151	159.5	C23H28O12				Terpenoids	Monoterpenoids	Iridoids monoterpenoids	IUXOFSAPFXGQID-KLZCBZFCSA-N	6.26705e-05	5.31371e-05	8.57678e-05	6.71918e-05	4.15087e-06	3.35821e-06	3.54783e-06	3.68564e-06	1.54084	0.0224303	0.129268	0.0548525	-4.1883
methyl asterrate	level2	361.093	190.2	C18H18O8				Polyketides	Diphenyl ethers (DPEs)	Fungal DPEs	KYDNOVLBVBYOSW-UHFFFAOYSA-N	3.34191e-05	3.40621e-05	4.19142e-05	3.64651e-05	2.80689e-06	3.00381e-06	3.11874e-07	2.04086e-06	1.41113	0.000275029	0.0245152	0.0559674	-4.15927
Erucamide	level1	338.341	318.2	C22H43NO	HMDB0244507	112-84-5		Fatty acids	Fatty amides	Primary amides	UAUDZVJPLUQNMU-KTKRTIGZSA-N	2.09441e-05	1.78227e-05	1.33532e-05	1.73733e-05	3.49642e-06	1.0049e-08	9.14863e-09	1.17187e-06	1.26138	0.00288187	0.0543975	0.0674523	-3.88999
3-[6-[[3,5-dihydroxy-6-methyl-4-[3,4,5-trihydroxy-6-(hydroxymethyl)tetrahydropyran-2-yl]oxy-tetrahydropyran-2-yl]oxymethyl]-3,4,5-trihydroxy-tetrahydropyran-2-yl]oxy-2-(3,4-dihydroxyphenyl)-5,7-dihydroxy-chromen-4-one	level1	773.212	173.3	C33H40O21		136449-10-0		Shikimates and Phenylpropanoids	Flavonoids	Flavonols	XEFNBVWDOQCMSG-UHFFFAOYSA-N	4.95129e-05	5.70372e-05	3.57967e-05	4.74489e-05	7.32413e-07	1.35506e-06	1.27151e-05	4.93418e-06	1.33755	0.00440938	0.0658542	0.103989	-3.26549
Isoscopoletin	level1	193.049	180.7	C10H8O4		776-86-3	C18079	Shikimates and Phenylpropanoids	Coumarins	Simple coumarins	SYTYLPHCLSSCOJ-UHFFFAOYSA-N	0.000293446	0.000275445	0.000304707	0.000291199	1.75947e-05	2.10158e-05	5.42271e-05	3.09459e-05	1.48625	5.60238e-05	0.0135046	0.106271	-3.23419
Spinosin C	level3.1	755.216	191.5	C37H38O17							GIFDFLYIKYFTAD-UHFFFAOYSA-N	6.64768e-05	5.3856e-05	7.02065e-05	6.35131e-05	6.91422e-06	7.59383e-06	8.40098e-06	7.63634e-06	1.54422	0.00739837	0.0803956	0.120233	-3.0561
Demethoxycapillarisin	level1	287.054	182.7	C15H10O6		61854-36-2	C17786	Shikimates and Phenylpropanoids	Coumarins	Simple coumarins	UBSCDKPKWHYZNX-UHFFFAOYSA-N	0.000238033	0.000152	0.000193956	0.000194663	4.28066e-07	5.52837e-05	1.47431e-05	2.3485e-05	1.16668	0.00454049	0.0668118	0.120644	-3.05117
Kaempferol	level1	287.054	182.7	C15H10O6	HMDB0005801	520-18-3	C05903	Shikimates and Phenylpropanoids	Flavonoids	Flavonols	IYRMWMYZSQPJKC-UHFFFAOYSA-N	0.000238033	0.000152	0.000193956	0.000194663	4.28066e-07	5.52837e-05	1.47431e-05	2.3485e-05	1.16668	0.00454049	0.0668118	0.120644	-3.05117
Baimaside	level1	625.141	178	C27H30O17		18609-17-1	C12667	Shikimates and Phenylpropanoids	Flavonoids	Flavonols	RDUAJIJVNHKTQC-UJECXLDQSA-N	4.38778e-05	5.71119e-05	3.37816e-05	4.49237e-05	1.66775e-06	7.93907e-07	1.43459e-05	5.60253e-06	1.31065	0.00813454	0.0840445	0.124712	-3.00333
Quercetin 3-gentiobioside	level1	625.141	178	C27H30O17	HMDB0301692	117-39-5		Shikimates and Phenylpropanoids	Flavonoids	Flavonols	FDRQPMVGJOQVTL-DEFKTLOSSA-N	4.38778e-05	5.71119e-05	3.37816e-05	4.49237e-05	1.66775e-06	7.93907e-07	1.43459e-05	5.60253e-06	1.31065	0.00813454	0.0840445	0.124712	-3.00333
Flavonol base + 4O, O-Hex-Hex, O-dHex	level2	771.199	173.2	C33H40O21				Shikimates and Phenylpropanoids	Flavonoids	Flavonols	CAXLTZYEJPQCKD-UHFFFAOYSA-N	3.71314e-05	5.79678e-05	3.26211e-05	4.25734e-05	6.65986e-07	4.66617e-07	1.558e-05	5.57088e-06	1.26407	0.0162609	0.113196	0.130854	-2.93397
3,5-dihydroxy-2-(4-hydroxyphenyl)-7-[(2S,3R,4S,5S,6R)-3,4,5-trihydroxy-6-(hydroxymethyl)tetrahydropyran-2-yl]oxy-chromen-4-one	level1	449.107	193	C21H20O11		16290-07-6		Shikimates and Phenylpropanoids	Flavonoids	Flavonols	YPWHZCPMOQGCDQ-HMGRVEAOSA-N	8.54065e-05	6.80057e-05	0.000129106	9.41726e-05	3.38457e-05	2.61121e-06	1.769e-06	1.2742e-05	1.28695	0.0179245	0.117903	0.135304	-2.88572
4-(3,4-dihydroxyphenyl)-7-hydroxy-5-[(2S,3R,4S,5S,6R)-3,4,5-trihydroxy-6-(hydroxymethyl)tetrahydropyran-2-yl]oxy-chromen-2-one	level1	449.107	193	C21H20O11		116329-89-6		Shikimates and Phenylpropanoids	Coumarins	Simple coumarins	VAPVFWUBNBLVMB-CMWLGVBASA-N	8.54065e-05	6.80057e-05	0.000129106	9.41726e-05	3.38457e-05	2.61121e-06	1.769e-06	1.2742e-05	1.28695	0.0179245	0.117903	0.135304	-2.88572
Kaempferol-3-O-galactoside	level1	449.107	193	C21H20O11		23627-87-4	C12626	Shikimates and Phenylpropanoids	Flavonoids	Flavonols	JPUKWEQWGBDDQB-DTGCRPNFSA-N	8.54065e-05	6.80057e-05	0.000129106	9.41726e-05	3.38457e-05	2.61121e-06	1.769e-06	1.2742e-05	1.28695	0.0179245	0.117903	0.135304	-2.88572
Zingiberensis saponin I	level2	1069.52	205.4	C51H82O22				Terpenoids	Steroids	Spirostane steroids	XJOTXMLDNWCDRH-UHFFFAOYSA-N	1.87343e-05	2.14091e-05	9.54624e-06	1.65632e-05	2.76417e-06	1.20115e-06	3.07389e-06	2.3464e-06	1.44505	0.0174394	0.116597	0.141664	-2.81946
5,7-dihydroxy-2-(4-hydroxyphenyl)-2,3-dihydro-4H-chromen-4-one	level2	273.081	32.7	C15H12O5				Shikimates and Phenylpropanoids	Flavonoids	Flavanones	FTVWIRXFELQLPI-CYBMUJFWSA-N	0.00035808	0.00033748	0.000243973	0.000313178	2.01276e-06	2.52402e-05	0.000106019	4.44241e-05	1.20547	0.00469332	0.0678014	0.141849	-2.81757
6'-Hydroxysiphonaxanthin	level2	617.418	294.7	C40H56O5				Terpenoids	Carotenoids (C40)	Carotenoids (C40, β-ε)	YQJDYMVGIAROMZ-SLYFCCOISA-N	5.42498e-06	1.93975e-06	4.23919e-06	3.86797e-06	8.08962e-07	1.09563e-07	8.13547e-07	5.77357e-07	1.27789	0.0349996	0.159984	0.149266	-2.74404
Strictosidine	level2	531.24	215.5	C27H34N2O9	HMDB0304492			Alkaloids	Tryptophan alkaloids	Carboline alkaloids	XBAMJZTXGWPTRM-UHFFFAOYSA-N	3.15376e-05	1.49649e-05	1.60631e-05	2.08552e-05	3.81845e-06	4.57011e-06	1.17954e-06	3.18937e-06	1.39716	0.0316035	0.151987	0.152929	-2.70907
PE(34:2)	level2	716.52	321.5	C39H74NO8P							NDGYJYRRMBQYAU-BQZPLEDQSA-N	0.0010765	0.000659865	0.00119617	0.000977512	2.56015e-05	4.94859e-05	0.000389215	0.000154767	1.28361	0.0148153	0.109002	0.158328	-2.65901
Siphonaxanthin	level2	601.423	319.7	C40H56O4				Terpenoids	Carotenoids (C40)	Carotenoids (C40, β-ε)	SUCKEYMKNGZJHK-ZARIWKGHSA-N	8.92297e-05	0.00010303	6.99812e-05	8.74136e-05	1.65754e-05	2.09383e-05	5.00419e-06	1.41726e-05	1.40958	0.00238201	0.050368	0.162133	-2.62475
(2S)-2-(2,6-dihydroxyphenyl)-5,7-dihydroxy-chroman-4-one	level1	289.07	181.3	C15H12O6		104125-36-2		Shikimates and Phenylpropanoids	Flavonoids	Flavanones	TWELZOKMSAJRKP-ZDUSSCGKSA-N	0.000218183	0.000207675	0.000276747	0.000234202	6.77237e-05	2.77547e-05	2.30726e-05	3.9517e-05	1.45528	0.00163738	0.0474751	0.168731	-2.56721
8,8-dimethyl-2-phenylpyrano[2,3-f]chromen-4-one	level2	322.148	26.3	C20H16O3				Shikimates and Phenylpropanoids	Flavonoids	Flavones	RBKWJAHRWPDNPM-UHFFFAOYSA-N	0.000204173	0.000140244	0.000125741	0.00015672	7.07725e-05	1.05425e-05	2.77164e-07	2.71974e-05	1.09772	0.0165273	0.113984	0.173542	-2.52665
5-O-methyllicoricidin	level2	437.229	213.5	C27H34O5				Shikimates and Phenylpropanoids	Isoflavonoids	Isoflavanones	GDAAEAXMNLVRCZ-SFHVURJKSA-N	7.0646e-06	3.66217e-06	5.01908e-06	5.24862e-06	1.57433e-06	1.03703e-06	1.70017e-07	9.27126e-07	1.27965	0.0156276	0.11145	0.176642	-2.5011
Dihydrocapsaicin	level2	306.207	272.8	C18H29NO3	HMDB0038457	19408-84-5	C16952	Alkaloids	Pseudoalkaloids	Capsaicins and Capsaicinoids	XJQPQKLURWNAAH-UHFFFAOYSA-N	5.8999e-05	4.14471e-05	3.0079e-05	4.35084e-05	1.08307e-05	9.75195e-06	2.58998e-06	7.7242e-06	1.37279	0.0152705	0.110316	0.177534	-2.49384
beta-D-Glucopyranoside, (1R,2S,4R,5R)-5-hydroxy-1,7,7-trimethylbicyclo[2.2.1]hept-2-yl 6-O-[(2R,3R,4R)-tetrahydro-3,4-dihydroxy-4-(hydroxymethyl)-2-furanyl]-	level2	482.258	219	C21H36O11				Terpenoids	Monoterpenoids	Camphane monoterpenoids	BVEVSYQMQABMQM-UHFFFAOYSA-N	0.000233073	0.000137877	0.000162194	0.000177715	3.47176e-05	4.2612e-05	1.85272e-05	3.19523e-05	1.47453	0.00773823	0.0821205	0.179795	-2.47557
Purine	level1	119.035	29.3	C5H4N4	HMDB0001366	120-73-0	C15587	Alkaloids	Pseudoalkaloids	Purine alkaloids	KDCGOANMDULRCW-UHFFFAOYSA-N	0.000142466	0.000273084	0.00018429	0.000199947	3.5356e-05	1.39559e-05	5.87481e-05	3.602e-05	1.38034	0.0156663	0.111546	0.180148	-2.47274
3-Hydroxytetradecanedioic acid	level3.1	273.171	213.3	C14H26O5							CEDZIURHISELSQ-UHFFFAOYSA-N	2.04292e-05	1.60448e-05	1.3781e-05	1.67517e-05	3.00343e-06	5.34092e-06	1.50423e-06	3.28286e-06	1.42462	0.00390405	0.0621255	0.195972	-2.35128
3,4-di-O-caffeoylquinic acid	level2	515.125	30.8	C25H24O12	HMDB0030707	57378-72-0		Shikimates and Phenylpropanoids	Phenylpropanoids (C6-C3)	Cinnamic acids and derivatives	UFCLZKMFXSILNL-RVXRWRFUSA-N	0.00029864	0.000228682	0.000318746	0.000282023	3.91988e-05	8.5496e-05	5.2878e-05	5.91909e-05	1.48291	0.00187919	0.0474751	0.20988	-2.25236
2-Hydroxycinnamic acid	level1	163.04	92.5	C9H8O3	HMDB0002641	583-17-5	C01772	Shikimates and Phenylpropanoids	Phenylpropanoids (C6-C3)	Cinnamic acids and derivatives	PMOWTIHVNWZYFI-AATRIKPKSA-N	0.000179661	0.000130536	0.000113017	0.000141071	3.50173e-05	2.80384e-05	2.6174e-05	2.97432e-05	1.52178	0.0287728	0.145126	0.210838	-2.24579
(-)-12-hydroxyjasmonic acid	level2	225.113	169.7	C12H18O4				Fatty acids	Octadecanoids	Jasmonic acids	RZGFUGXQKMEMOO-BSANDHCLSA-N	3.49371e-05	2.51756e-05	1.9496e-05	2.65363e-05	5.08109e-06	6.95596e-06	4.98707e-06	5.67471e-06	1.50614	0.0412814	0.174079	0.213847	-2.22535
N-(myristoyl)-sphinganine	level3.1	512.503	339.5	C32H65NO3							UDTSZXVRDXQARY-UHFFFAOYSA-N	2.03932e-05	2.00889e-05	2.49767e-05	2.18196e-05	5.27303e-06	3.6755e-06	6.10305e-06	5.01719e-06	1.51064	0.000634898	0.0319876	0.229939	-2.12067
[8-[2-(3-methylbutanoyloxy)propan-2-yl]-2-oxo-8,9-dihydrofuro[2,3-h]chromen-9-yl] 3-methylbutanoate	level2	448.232	225.1	C24H30O7				Shikimates and Phenylpropanoids	Coumarins	Furocoumarins	KPLBOWKEQXYXSD-UHFFFAOYSA-N	7.63178e-05	4.95685e-05	7.43372e-05	6.67412e-05	1.80368e-05	1.59543e-05	1.24342e-05	1.54751e-05	1.50838	0.00425187	0.0650777	0.231867	-2.10863
Protodioscin	level2	1031.54	209.2	C51H84O22	HMDB0034062	55056-80-9	C08907	Terpenoids	Steroids	Furostane steroids	LVTJOONKWUXEFR-UHFFFAOYSA-N	5.94838e-05	5.20679e-05	3.67373e-05	4.94297e-05	1.27287e-05	9.1054e-06	1.30486e-05	1.16276e-05	1.50545	0.00516958	0.0708372	0.235235	-2.08783
Smiglaside C (Not validated)	level2	819.223	182	C38H44O20				Shikimates and Phenylpropanoids	Phenylpropanoids (C6-C3)	Cinnamic acids and derivatives	VIYLZUDAAGEJSD-UHFFFAOYSA-N	2.12769e-05	2.20415e-05	2.73287e-05	2.3549e-05	4.65867e-06	4.37399e-06	7.59801e-06	5.54356e-06	1.49794	0.0011395	0.0409613	0.235405	-2.08678
PC(39:7)	level2	818.576	349.8	C47H80NO8P							ANSBSRQQQLGROE-ZEBHBPEESA-N	2.7759e-05	2.53681e-05	3.24525e-05	2.85266e-05	5.60831e-06	8.55386e-06	6.47201e-06	6.87806e-06	1.52067	0.00066027	0.0327546	0.241111	-2.05223
PC(34:2)	level2	758.567	310.3	C42H80NO8P							CKALBGXOWPPZRV-NSXUIHOUSA-N	0.00742245	0.00918106	0.00801557	0.00820636	1.39719e-05	1.82153e-05	0.0059815	0.00200456	1.1341	0.0392138	0.169568	0.244269	-2.03345
(2R,3R)-2-(3,4-dihydroxyphenyl)-5,7-dihydroxy-3-[(2S,3R,4S,5S,6R)-3,4,5-trihydroxy-6-(hydroxymethyl)oxan-2-yl]oxy-2,3-dihydrochromen-4-one	level2	465.102	158.3	C21H22O12				Shikimates and Phenylpropanoids	Flavonoids	Dihydroflavonols	FVQOMEDMFUMIMO-UTZHSPHRSA-N	3.15631e-05	3.35312e-05	3.18619e-05	3.23187e-05	6.65713e-06	8.16183e-06	8.96386e-06	7.92761e-06	1.53825	1.16287e-05	0.00825288	0.245295	-2.02741
13-oxo-7-[3,4,5-trihydroxy-6-(methoxymethyl)tetrahydropyran-2-yl]oxy-tetradecanoic acid	level1	433.245	227.5	C21H38O9				Fatty acids	Fatty acyl glycosides	Fatty acyl glycosides of mono- and disaccharides	IBDPEULNUMJDEE-UHFFFAOYSA-N	6.94013e-06	5.36895e-06	4.22728e-06	5.51212e-06	9.74685e-07	7.45685e-07	2.47393e-06	1.3981e-06	1.37579	0.0125699	0.102024	0.253641	-1.97914
(2R,3S,4R,5R)-2,3,4,5-tetrahydroxy-6-[(2R,3R,4S,5S,6R)-3,4,5-trihydroxy-6-(hydroxymethyl)tetrahydropyran-2-yl]oxy-hexanal	level1	341.109	31.3	C12H22O11		554-91-6		Carbohydrates	Saccharides	Disaccharides	AYRXSINWFIIFAE-UDKQPYHCSA-N	0.0123622	0.0106933	0.0120705	0.0117086	0.00174188	0.00405668	0.00314692	0.00298182	1.46243	0.000501607	0.0298877	0.254669	-1.9733
(2R,3S,4S,5R,6R)-2-(hydroxymethyl)-6-[(2S,3R,4S,5S,6R)-3,4,5-trihydroxy-6-(hydroxymethyl)tetrahydropyran-2-yl]oxy-tetrahydropyran-3,4,5-triol	level1	341.109	31.3	C12H22O11		585-91-1		Carbohydrates	Saccharides	Disaccharides	HDTRYLNUVZCQOY-BTLHAWITSA-N	0.0123622	0.0106933	0.0120705	0.0117086	0.00174188	0.00405668	0.00314692	0.00298182	1.46243	0.000501607	0.0298877	0.254669	-1.9733
(3S,4R,5R)-1,3,4,5-tetrahydroxy-6-[(2S,3R,4S,5S,6R)-3,4,5-trihydroxy-6-(hydroxymethyl)tetrahydropyran-2-yl]oxy-hexan-2-one	level1	341.109	31.3	C12H22O11		13718-94-0		Carbohydrates	Saccharides	Disaccharides	RJPPRBMGVWEZRR-WTZPKTTFSA-N	0.0123622	0.0106933	0.0120705	0.0117086	0.00174188	0.00405668	0.00314692	0.00298182	1.46243	0.000501607	0.0298877	0.254669	-1.9733
Galactinol	level1	341.109	31.3	C12H22O11		3687-64-7		Carbohydrates	Polyols	Cyclitols	VCWMRQDBPZKXKG-BJBMSVMHSA-N	0.0123622	0.0106933	0.0120705	0.0117086	0.00174188	0.00405668	0.00314692	0.00298182	1.46243	0.000501607	0.0298877	0.254669	-1.9733
Isomaltose	level1	341.109	31.3	C12H22O11	HMDB0002923	499-40-1	C00252	Carbohydrates	Saccharides	Disaccharides	DLRVVLDZNNYCBX-RTPHMHGBSA-N	0.0123622	0.0106933	0.0120705	0.0117086	0.00174188	0.00405668	0.00314692	0.00298182	1.46243	0.000501607	0.0298877	0.254669	-1.9733
Palatinose (hydrate)	level1	341.109	31.3	C12H22O11		13718-94-0	C01742	Carbohydrates	Saccharides	Disaccharides	PVXPPJIGRGXGCY-TZLCEDOOSA-N	0.0123622	0.0106933	0.0120705	0.0117086	0.00174188	0.00405668	0.00314692	0.00298182	1.46243	0.000501607	0.0298877	0.254669	-1.9733
Sucrose	level1	341.109	31.3	C12H22O11	HMDB0000258	57-50-1	C00089	Carbohydrates	Saccharides	Disaccharides	CZMRCDWAGMRECN-UGDNZRGBSA-N	0.0123622	0.0106933	0.0120705	0.0117086	0.00174188	0.00405668	0.00314692	0.00298182	1.46243	0.000501607	0.0298877	0.254669	-1.9733
Trehalose	level1	341.109	31.3	C12H22O11	HMDB0000975	99-20-7	C01083	Carbohydrates	Saccharides	Disaccharides	HDTRYLNUVZCQOY-LIZSDCNHSA-N	0.0123622	0.0106933	0.0120705	0.0117086	0.00174188	0.00405668	0.00314692	0.00298182	1.46243	0.000501607	0.0298877	0.254669	-1.9733
Turanose	level1	341.109	31.3	C12H22O11		547-25-1		Carbohydrates	Saccharides	Disaccharides	SEWFWJUQVJHATO-UHFFFAOYSA-N	0.0123622	0.0106933	0.0120705	0.0117086	0.00174188	0.00405668	0.00314692	0.00298182	1.46243	0.000501607	0.0298877	0.254669	-1.9733
3-oxo-3-[[(2R,3S,4S,5R,6S)-3,4,5-trihydroxy-6-[[(1R,12R)-5,7,11,19-tetraoxapentacyclo[10.8.0.02,10.04,8.013,18]icosa-2,4(8),9,13(18),14,16-hexaen-16-yl]oxy]tetrahydropyran-2-yl]methoxy]propanoic acid	level1	531.114	171.3	C25H24O13		135574-57-1	C16231	Shikimates and Phenylpropanoids	Isoflavonoids	Pterocarpan	ZHXRWFOBROFZAC-LVYGOKBNSA-N	0.000198947	0.0002005	0.000192636	0.000197361	4.31905e-05	4.92842e-05	6.43005e-05	5.22584e-05	1.52747	2.71773e-05	0.0108428	0.264786	-1.9171
4-Oxohexanoic acid	level1	129.056	44.3	C6H10O3		1117-74-4		Fatty acids	Fatty Acids and Conjugates	Oxo fatty acids	CLJBDOUIEHLLEN-UHFFFAOYSA-N	9.83391e-05	7.21617e-05	5.57981e-05	7.5433e-05	2.28464e-05	2.41589e-05	1.34336e-05	2.01463e-05	1.45889	0.0125914	0.102075	0.267076	-1.90468
b-Orcinolcarboxylic acid	level2	385.096	173	C9H10O4	HMDB0341136			Shikimates and Phenylpropanoids	Phenolic acids (C6-C1)	Simple phenolic acids	VHNLJRRECIZZPX-UHFFFAOYSA-N	2.11381e-05	3.33831e-05	1.94283e-05	2.46498e-05	6.74095e-07	9.67737e-06	9.83945e-06	6.73031e-06	1.09035	0.0283667	0.144249	0.273037	-1.87283
1',2'-dihydro-2',6-dihydroxyrotenone	level2	446.186	40.7	C23H24O8				Shikimates and Phenylpropanoids	Isoflavonoids	Rotenoids	NSFCLBVWJYYZMR-DNVFCKCGSA-N	0.000277175	0.000250381	0.000239249	0.000255602	4.78981e-05	9.73035e-05	6.79122e-05	7.10379e-05	1.48148	0.000536392	0.030533	0.277924	-1.84724
Auroxanthin	level2	600.415	302.8	C40H56O4				Terpenoids	Carotenoids (C40)	Carotenoids (C40, β-β)	YLUSVJDFTAATNS-RFIAJWJGSA-N	0.000131346	0.000113198	0.000116441	0.000120328	1.43101e-05	3.91999e-05	4.76817e-05	3.37306e-05	1.36645	0.00164776	0.0474751	0.280321	-1.83485
Fraxinol	level1	223.06	179.1	C11H10O5		486-28-2		Shikimates and Phenylpropanoids	Coumarins	Simple coumarins	PBPNOAHYDPHKFH-UHFFFAOYSA-N	9.84512e-05	0.000104719	6.23421e-05	8.85042e-05	1.22861e-05	1.60375e-05	4.65956e-05	2.49731e-05	1.31995	0.020563	0.12494	0.282168	-1.82537
4-[(E)-2-[(1R,4aS,5R,6R,8aR)-6-hydroxy-5-(hydroxymethyl)-5,8a-dimethyl-2-methylidene-3,4,4a,6,7,8-hexahydro-1H-naphthalen-1-yl]ethenyl]-2H-furan-5-one	level2	371.166	164.5	C20H28O4				Terpenoids	Diterpenoids	Labdane diterpenoids	XMJAJFVLHDIEHF-CRBRZBHVSA-N	7.12969e-05	5.65131e-05	5.7967e-05	6.19257e-05	1.6951e-05	1.63386e-05	1.93687e-05	1.75528e-05	1.53756	0.000757842	0.0344347	0.283449	-1.81884
PC(35:3)	level2	770.572	344.2	C43H80NO8P	HMDB0007947			Fatty acids	Glycerophospholipids	Glycerophosphocholines	HPSXRQYORYXLNT-WPCOGVEASA-N	5.29299e-05	4.78842e-05	2.65671e-05	4.24604e-05	1.68251e-06	1.63556e-05	1.9599e-05	1.25457e-05	1.09228	0.0377047	0.166051	0.295468	-1.75892
Chlorogenoquinone	level3.1	351.072	92.5	C16H16O9							ITENTBHADJNDDH-UHFFFAOYSA-N	9.77032e-05	5.76898e-05	6.08877e-05	7.20936e-05	1.86636e-05	1.95008e-05	2.67413e-05	2.16352e-05	1.4739	0.0182367	0.11881	0.300099	-1.73649
Strictosidinic acid	level2	517.224	202.6	C26H32N2O9				Alkaloids	Tryptophan alkaloids	Carboline alkaloids	CMMIVMFGFIBAGC-UHFFFAOYSA-N	6.71385e-06	4.56776e-06	4.68516e-06	5.32226e-06	1.15885e-06	1.05582e-06	2.59089e-06	1.60185e-06	1.39561	0.0121354	0.100441	0.300973	-1.7323
PC(15:0/22:6(4Z,7Z,10Z,13Z,16Z,19Z))	level3.1	792.56	349.7	C45H78NO8P							GEINPYKZLFHHIL-UHFFFAOYSA-N	0.00101218	0.000926786	0.00104336	0.00099411	0.000297255	0.000406105	0.000227817	0.000310392	1.49231	0.000396576	0.0275134	0.312231	-1.67931
1,2-Di-O-(8-hexadecenoyl)-3-O-(6-sulfoquinovopyranosyl)glycerol	level3.1	789.482	321.6	C41H74O12S							JAJQHMCAOZKADN-UHFFFAOYSA-N	0.000105462	0.00011895	0.000110235	0.000111549	3.69025e-05	3.73029e-05	3.04144e-05	3.48733e-05	1.53766	7.18122e-05	0.0150457	0.312627	-1.67748
PC(36:6)	level2	778.536	346.6	C44H76NO8P							OGQUENOVENTNRY-OCDRDTPKSA-N	0.000605611	0.000675747	0.000682125	0.000654495	0.000239307	0.000207562	0.000178172	0.000208347	1.52926	0.000122304	0.0180575	0.318332	-1.65139
3,5-Dimethoxycinnamic acid	level1	207.066	215.8	C11H12O4		16909-11-8		Shikimates and Phenylpropanoids	Phenylpropanoids (C6-C3)	Cinnamic acids and derivatives	VLSRUFWCGBMYDJ-ONEGZZNKSA-N	9.59947e-06	1.26268e-05	1.4423e-05	1.22164e-05	4.66947e-06	4.92647e-06	2.64861e-06	4.08151e-06	1.42894	0.0067669	0.0793126	0.334101	-1.58165
(2S,3R,4R,5R,6S)-2-[(2R,3R,4S,5S,6R)-5-hydroxy-6-(hydroxymethyl)-2-[(4S,6R,7S,8R,9S,13R,16S)-5',7,9,13-tetramethylspiro[5-oxapentacyclo[10.8.0.02,9.04,8.013,18]icos-18-ene-6,2'-piperidine]-16-yl]oxy-4-[(2S,3R,4S,5S,6R)-3,4,5-trihydroxy-6-(hydroxymethyl)tetrahydropyran-2-yl]oxy-tetrahydropyran-3-yl]oxy-6-methyl-tetrahydropyran-3,4,5-triol	level1	884.497	199.8	C45H73NO16				Alkaloids	Pseudoalkaloids	Steroidal alkaloids	QCTMYNGDIBTNSK-IITVUOJOSA-N	6.28841e-05	4.45374e-05	4.10296e-05	4.94837e-05	2.07073e-05	1.86713e-05	1.08113e-05	1.67299e-05	1.42847	0.0115497	0.0979261	0.33809	-1.56452
Solasonine	level1	884.497	199.8	C45H73NO16		19121-58-5		Alkaloids	Pseudoalkaloids	Steroidal alkaloids	QCTMYNGDIBTNSK-LFRCBARCSA-N	6.28841e-05	4.45374e-05	4.10296e-05	4.94837e-05	2.07073e-05	1.86713e-05	1.08113e-05	1.67299e-05	1.42847	0.0115497	0.0979261	0.33809	-1.56452
PC(31:1)	level2	718.535	352.8	C39H76NO8P							NLIPNXKQJMHIRD-ROOGKDHUSA-N	0.000153668	0.000122229	0.000129023	0.000134973	2.82355e-05	4.00618e-05	7.1025e-05	4.64407e-05	1.39502	0.00513886	0.0706552	0.344074	-1.53921
Acetylcholine	level1	146.117	27.9	C7H16NO2	HMDB0000895	51-84-3	C01996	Fatty acids	Fatty esters	Wax monoesters	OIPILFWXSMYKGL-UHFFFAOYSA-N	8.0416e-05	6.61352e-05	4.03492e-05	6.23001e-05	1.48819e-05	1.74455e-05	3.21337e-05	2.1487e-05	1.35015	0.0340383	0.157604	0.344895	-1.53577
6,8-dihydroxy-3-(10-hydroxyundecyl)-3,4-dihydroisochromen-1-one	level2	349.202	241.8	C20H30O5				Shikimates and Phenylpropanoids	Coumarins	Isocoumarins	YLEKEQNOOIMZQM-UHFFFAOYSA-N	2.56142e-05	2.17196e-05	1.69761e-05	2.14366e-05	9.33971e-06	7.22059e-06	5.74358e-06	7.43462e-06	1.47046	0.00663944	0.07855	0.346819	-1.52775
Butanoic acid, 2,3-dihydroxypropyl ester	level3.1	161.082	75.7	C7H14O4							RIEABXYBQSLTFR-UHFFFAOYSA-N	2.60629e-05	1.67675e-05	2.03515e-05	2.10606e-05	9.45567e-06	8.33869e-06	4.91768e-06	7.57068e-06	1.41684	0.0112467	0.0965413	0.359471	-1.47605
28-Glucosyl-3b,23-dihydroxy-12,19(29)-ursadien-28-oate_3-arabinoside	level2	765.437	235.3	C41H64O13	HMDB0037643	356785-73-4		Terpenoids	Triterpenoids	Ursane and Taraxastane triterpenoids	LJCUOMZSVKPSBW-UHFFFAOYSA-N	5.771e-05	3.51227e-05	4.72292e-05	4.66873e-05	2.40109e-05	2.05191e-05	6.76299e-06	1.70977e-05	1.24111	0.0242542	0.134126	0.366217	-1.44923
3-[2-methoxy-3-[(2S,3R,4S,5S,6R)-3,4,5-trihydroxy-6-(hydroxymethyl)tetrahydropyran-2-yl]oxy-phenyl]propanoic acid	level1	357.119	150.8	C16H22O9				Shikimates and Phenylpropanoids			VLHQGQCFFBCKMV-RSQMQNDGSA-N	2.10885e-05	2.06356e-05	2.16485e-05	2.11242e-05	9.09798e-06	7.7954e-06	6.47263e-06	7.78867e-06	1.52143	8.06848e-05	0.0158918	0.368709	-1.43945
3-[4-methoxy-2-[(2S,3R,4S,5S,6R)-3,4,5-trihydroxy-6-(hydroxymethyl)tetrahydropyran-2-yl]oxy-phenyl]propanoic acid	level1	357.119	150.8	C16H22O9		477873-63-5					LIVNOUBJFOXZOR-YMILTQATSA-N	2.10885e-05	2.06356e-05	2.16485e-05	2.11242e-05	9.09798e-06	7.7954e-06	6.47263e-06	7.78867e-06	1.52143	8.06848e-05	0.0158918	0.368709	-1.43945
7-[2-(1,2-Dihydroxy-3-oxooctyl)-3,5-dihydroxycyclopentyl]hept-5-enoic acid	level3.1	385.224	209.9	C20H34O7							MUEUGPOTDVINAD-UHFFFAOYSA-N	4.52694e-05	3.7685e-05	3.25764e-05	3.85103e-05	1.60909e-05	1.41499e-05	1.27468e-05	1.43292e-05	1.51371	0.00316523	0.0565405	0.372088	-1.42628
2-16:1-lysophosphatidylglycerol	level3.1	481.255	212.1	C22H43O9P							ZRJFXKYBBNNVFV-UHFFFAOYSA-N	2.16395e-05	1.97101e-05	1.49381e-05	1.87626e-05	1.08637e-05	8.85359e-06	1.92986e-06	7.21571e-06	1.13276	0.0263731	0.139353	0.38458	-1.37864
Dihydropanaxacol	level2	281.21	279.5	C17H28O3	HMDB0032675	113122-25-1					ZEWGSHDZCDJZJF-UHFFFAOYSA-N	2.93435e-05	2.28804e-05	3.10911e-05	2.77717e-05	1.13761e-05	1.49253e-05	6.01717e-06	1.07728e-05	1.35169	0.00913331	0.088298	0.387907	-1.36622
Calystegin_B2	level2	176.091	29.3	C7H13NO4	HMDB0038594	127414-85-1	C10851	Alkaloids	Ornithine alkaloids	Tropane alkaloids	FXFBVZOJVHCEDO-UHFFFAOYSA-N	0.00188074	0.00162672	0.00173534	0.0017476	0.0004834	0.000507065	0.0010711	0.00068719	1.37529	0.00671968	0.0790533	0.393219	-1.34659
2-Aminobutyric acid	level1	102.056	29	C4H9NO2	HMDB0000452	1492-24-6	C02356	Amino acids and Peptides	Small peptides	Aminoacids	QWCKQJZIFLGMSD-VKHMYHEASA-N	0.00101111	0.00120007	0.000852137	0.00102111	0.000500881	0.00028733	0.000422595	0.000403602	1.43613	0.0064354	0.0775598	0.39526	-1.33913
2-Aminoisobutyric acid	level1	102.056	29	C4H9NO2	HMDB0001906	62-57-7	C03665	Amino acids and Peptides	Small peptides	Aminoacids	FUOOLUPWFVMBKG-UHFFFAOYSA-N	0.00101111	0.00120007	0.000852137	0.00102111	0.000500881	0.00028733	0.000422595	0.000403602	1.43613	0.0064354	0.0775598	0.39526	-1.33913
3-Aminobutanoic acid	level1	102.056	29	C4H9NO2		541-48-0		Amino acids and Peptides	Small peptides	Aminoacids	OQEBBZSWEGYTPG-UHFFFAOYSA-N	0.00101111	0.00120007	0.000852137	0.00102111	0.000500881	0.00028733	0.000422595	0.000403602	1.43613	0.0064354	0.0775598	0.39526	-1.33913
4-Aminobutyric acid	level1	102.056	29	C4H9NO2	HMDB0000112	56-12-2	C00334	Amino acids and Peptides	Small peptides	Aminoacids	BTCSSZJGUNDROE-UHFFFAOYSA-N	0.00101111	0.00120007	0.000852137	0.00102111	0.000500881	0.00028733	0.000422595	0.000403602	1.43613	0.0064354	0.0775598	0.39526	-1.33913
Dimethylglycine	level1	102.056	29	C4H9NO2	HMDB0000092	1118-68-9	C01026	Amino acids and Peptides	Small peptides	Aminoacids	FFDGPVCHZBVARC-UHFFFAOYSA-N	0.00101111	0.00120007	0.000852137	0.00102111	0.000500881	0.00028733	0.000422595	0.000403602	1.43613	0.0064354	0.0775598	0.39526	-1.33913
PC(38:3)	level2	812.615	329.1	C46H86NO8P							ADBKQVBFJGQYGM-HOQFLICISA-N	7.70207e-05	7.32367e-05	7.43637e-05	7.48737e-05	3.94425e-05	2.53315e-05	2.42521e-05	2.96754e-05	1.47334	0.000842791	0.0362305	0.396339	-1.33519
Maoecrystal A	level2	389.192	219.9	C22H28O6				Terpenoids	Diterpenoids	Kaurane and Phyllocladane diterpenoids	DCULYKVTBAXAER-XETVFITMSA-N	4.89069e-05	3.67056e-05	2.96358e-05	3.84161e-05	1.32739e-05	1.7356e-05	1.71416e-05	1.59238e-05	1.45273	0.017696	0.11737	0.414509	-1.27052
(2Z,4E)-5-[(1R,3R,5S,8S)-3,8-dihydroxy-1,5-dimethyl-6-oxabicyclo[3.2.1]octan-8-yl]-3-methyl-penta-2,4-dienoic acid	level1	281.139	169.3	C15H22O5				Terpenoids	Apocarotenoids	Apocarotenoids(ε-)	XIVFQYWMMJWUCD-QRFHCBFLSA-N	3.93182e-05	2.62441e-05	3.44442e-05	3.33355e-05	1.65067e-05	1.79313e-05	7.85827e-06	1.40988e-05	1.31504	0.0176928	0.11737	0.422935	-1.24149
(4E)-8-hydroxy-4-(2-hydroxy-1-methyl-ethylidene)-10-oxatricyclo[7.2.1.01,5]dodecane-8-carboxylic acid	level1	281.139	169.3	C15H22O5				Terpenoids	Sesquiterpenoids	Daucane sesquiterpenoids	QYINOGPWFQBOJX-MDZDMXLPSA-N	3.93182e-05	2.62441e-05	3.44442e-05	3.33355e-05	1.65067e-05	1.79313e-05	7.85827e-06	1.40988e-05	1.31504	0.0176928	0.11737	0.422935	-1.24149
5-[6-(hydroxymethyl)-7-oxatricyclo[4.3.0.03,9]nonan-9-yl]-2-methyl-4-oxo-pentanoic acid	level1	281.139	169.3	C15H22O5				Terpenoids			DULAWUXQXSFPOC-UHFFFAOYSA-N	3.93182e-05	2.62441e-05	3.44442e-05	3.33355e-05	1.65067e-05	1.79313e-05	7.85827e-06	1.40988e-05	1.31504	0.0176928	0.11737	0.422935	-1.24149
8-hydroxy-4-(1-hydroxy-1-methyl-ethyl)-10-oxatricyclo[7.2.1.01,5]dodec-3-ene-8-carboxylic acid	level1	281.139	169.3	C15H22O5				Terpenoids	Diterpenoids		LKOCXGZSSYQSLN-UHFFFAOYSA-N	3.93182e-05	2.62441e-05	3.44442e-05	3.33355e-05	1.65067e-05	1.79313e-05	7.85827e-06	1.40988e-05	1.31504	0.0176928	0.11737	0.422935	-1.24149
Furostane base -2H + O-Hex, O-Hex-Hex-dHex	level2	1047.53	188.6	C51H84O23	HMDB0039482	99664-39-8		Terpenoids	Steroids	Furostane steroids	GMCGZPQYTRHQRU-UHFFFAOYSA-N	5.15221e-05	4.66579e-05	3.48553e-05	4.43451e-05	2.68993e-05	1.27848e-05	1.69755e-05	1.88865e-05	1.35896	0.0171272	0.115666	0.425899	-1.23142
Ethylmalonic acid	level1	131.035	37.3	C5H8O4	HMDB0000622	601-75-2		Fatty acids	Fatty Acids and Conjugates	Dicarboxylic acids	UKFXDFUAPNAMPJ-UHFFFAOYSA-N	9.56817e-05	0.000187009	0.000154543	0.000145744	7.26502e-05	5.92572e-05	5.47693e-05	6.22256e-05	1.36223	0.0375303	0.165654	0.42695	-1.22786
Glutaric acid	level1	131.035	37.3	C5H8O4	HMDB0000661	110-94-1	C00489	Fatty acids	Fatty Acids and Conjugates	Dicarboxylic acids	JFCQEDHGNNZCLN-UHFFFAOYSA-N	9.56817e-05	0.000187009	0.000154543	0.000145744	7.26502e-05	5.92572e-05	5.47693e-05	6.22256e-05	1.36223	0.0375303	0.165654	0.42695	-1.22786
Methylsuccinic acid	level1	131.035	37.3	C5H8O4	HMDB0001844	498-21-5		Fatty acids	Fatty Acids and Conjugates	Dicarboxylic acids	WXUAQHNMJWJLTG-UHFFFAOYSA-N	9.56817e-05	0.000187009	0.000154543	0.000145744	7.26502e-05	5.92572e-05	5.47693e-05	6.22256e-05	1.36223	0.0375303	0.165654	0.42695	-1.22786
[(2R,3R,4S,5R,6R)-6-[2-(3,4-dihydroxyphenyl)ethoxy]-3,5-dihydroxy-4-[(2S,3R,4R,5R,6S)-3,4,5-trihydroxy-6-methyloxan-2-yl]oxyoxan-2-yl]methyl (E)-3-(4-hydroxy-3-methoxyphenyl)prop-2-enoate	level2	683.225	26.2	C30H38O15				Shikimates and Phenylpropanoids	Phenylpropanoids (C6-C3)	Cinnamic acids and derivatives	OFNCUIXPAFLTJZ-PYQKQGIYSA-N	0.00147634	0.00121819	0.0014815	0.00139201	0.000245176	0.000892401	0.000658176	0.000598584	1.20652	0.0189288	0.120512	0.430014	-1.21754
methyl (2S,3R,4S)-3-ethenyl-4-[(Z)-3-[(2S,3R,4R)-3-ethenyl-5-methoxycarbonyl-2-[(2S,3R,4S,5S,6R)-3,4,5-trihydroxy-6-(hydroxymethyl)oxan-2-yl]oxy-3,4-dihydro-2H-pyran-4-yl]-4-oxobut-2-enyl]-2-[(2S,3R,4S,5S,6R)-3,4,5-trihydroxy-6-(hydroxymethyl)oxan-2-yl]oxy-3,4-dihydro-2H-pyran-5-carboxylate	level2	776.295	151.7	C34H46O19				Terpenoids	Monoterpenoids	Secoiridoid monoterpenoids	MWLKXILGJPSPKZ-LWSBBEHMSA-N	0.000328821	0.000325012	0.000371524	0.000341786	0.000172647	0.000158948	0.000111213	0.000147603	1.47149	0.00123892	0.0423854	0.431858	-1.21137
Desacetylcolforsin	level2	367.213	224.4	C20H32O6				Terpenoids	Diterpenoids	Labdane diterpenoids	WPDITXOBNLYZHH-GGLAWTCMSA-N	2.39846e-05	1.82476e-05	1.577e-05	1.93341e-05	8.21906e-06	8.27091e-06	9.13446e-06	8.54148e-06	1.48505	0.0453954	0.182968	0.441784	-1.17859
Ginsenoside Rg5	level2	765.479	326.4	C42H70O12				Terpenoids	Triterpenoids	Dammarane and Protostane triterpenoids	NJUXRKMKOFXMRX-UHFFFAOYSA-N	5.87989e-06	7.64108e-06	9.17249e-06	7.56449e-06	2.23146e-06	3.5579e-06	4.47642e-06	3.42193e-06	1.32758	0.0229061	0.130514	0.452367	-1.14443
cyanidin 3-O-glucoside-7-O-(6-O-(p-hydroxybenzoyl)-glucoside)	level3.1	729.165	145.5	C34H34O18							DHIZMAYZXXFYCW-UHFFFAOYSA-N	0.000307345	0.000249003	0.000307493	0.000287947	8.85109e-05	0.000110101	0.00019733	0.000131981	1.33113	0.0155209	0.111138	0.45835	-1.12548
[(Z)-4-[(4-amino-2-methyl-pyrimidin-5-yl)methyl-formyl-amino]-3-benzoylsulfanyl-pent-3-enyl] benzoate	level1	471.148	175.4	C26H26N4O4S		299-88-7	D09200				AZJUFRDUYTYIHV-NKFKGCMQSA-N	6.8139e-07	7.00543e-07	9.24089e-07	7.68674e-07	2.24284e-07	4.88662e-07	3.45659e-07	3.52868e-07	1.32838	0.0189301	0.120512	0.459061	-1.12324
6-Geranylnaringenin	level2	407.192	163	C25H28O5				Shikimates and Phenylpropanoids	Flavonoids	Flavanones	YKGCBLWILMDSAV-UHFFFAOYSA-N	5.13018e-05	4.15983e-05	4.01333e-05	4.43445e-05	2.02298e-05	2.17566e-05	1.95403e-05	2.05089e-05	1.52118	0.00260201	0.0523036	0.46249	-1.1125
1-Myristoyl-sn-glycero-3-phosphocholine (LPC(14:0/0:0))	level1	468.307	281.8	C22H46NO7P	HMDB0010379	20559-16-4		Fatty acids	Glycerophospholipids	Glycerophosphocholines	VXUOFDJKYGDUJI-OAQYLSRUSA-N	8.8091e-05	6.45203e-05	5.95997e-05	7.0737e-05	4.1632e-05	3.85052e-05	1.82789e-05	3.28053e-05	1.2744	0.0294979	0.147015	0.463765	-1.10854
Celaxanthin	level2	551.423	325.8	C40H54O				Terpenoids	Carotenoids (C40)	Carotenoids (C40, β-Ψ)	YYAZSYBBIFIQJT-COVUSDHRSA-N	2.8076e-05	3.44347e-05	4.55983e-05	3.60363e-05	1.9457e-05	1.2176e-05	1.86416e-05	1.67582e-05	1.35735	0.0264595	0.13955	0.465036	-1.10459
PC(35:1)	level2	774.598	341.8	C43H84NO8P							IAIIVFJWUNHCRN-RHUBPQRNSA-N	3.98127e-05	3.37661e-05	4.91737e-05	4.09175e-05	2.45372e-05	1.79008e-05	1.74594e-05	1.99658e-05	1.42178	0.0141102	0.10663	0.487953	-1.03518
(1r,3R,4s,5S)-4-{[(2E)-3-(3,4-Dihydroxyphenyl)-2-propenoyl]oxy}-1,3,5-trihydroxycyclohexanecarboxylic acid	level2	355.101	87.6	C16H18O9							GYFFKZTYYAFCTR-UCEFVAKBSA-N	0.00492878	0.0041912	0.00569292	0.00493763	0.00341066	0.00253708	0.00134529	0.00243101	1.2419	0.0274912	0.141966	0.492343	-1.02226
beta-Cryptoxanthin	level2	552.426	325.7	C40H56O	HMDB0033844	472-70-8	C08591	Terpenoids	Carotenoids (C40)	Carotenoids (C40, β-β)	DMASLKHVQRHNES-FKKUPVFPSA-N	1.21736e-05	1.50829e-05	1.86521e-05	1.53029e-05	8.90424e-06	5.97996e-06	7.732e-06	7.53873e-06	1.38855	0.0195308	0.122345	0.492635	-1.02141
phosphatidylglycerol (dihexadecanoyl, n-C16:0)	level3.1	721.503	329.7	C38H75O10P							BIABMEZBCHDPBV-UHFFFAOYSA-N	0.000198814	0.00023069	0.000176357	0.000201953	7.08633e-05	0.000126615	0.000102931	0.000100137	1.3808	0.0107323	0.0945464	0.49584	-1.01205
[(1aR,1bS,2S,5aS,6R,6aS)-5a-hydroxy-1a-methyl-2-[(2S,3R,4S,5S,6R)-3,4,5-trihydroxy-6-(hydroxymethyl)oxan-2-yl]oxy-1b,2,6,6a-tetrahydrooxireno[1,2]cyclopenta[4,5-b]pyran-6-yl] (2E,6S)-6-hydroxy-2,6-dimethylocta-2,7-dienoate	level2	527.212	165.5	C25H36O12				Terpenoids	Monoterpenoids	Iridoids monoterpenoids	PRWWZXHOHQRKDQ-SVDQWWJBSA-N	4.23018e-06	3.68968e-06	3.92471e-06	3.94819e-06	8.57564e-06	6.25038e-06	8.9686e-06	7.93154e-06	1.46351	0.00989358	0.0915692	2.00891	1.00641
7-Methyl-1,4,5-naphthalenetriol 4-[xylosyl-(1->6)-glucoside]	level3.1	483.155	166.2	C22H28O12							HONDCAIBTDBEKM-UHFFFAOYSA-N	3.51216e-06	3.08971e-06	3.13628e-06	3.24605e-06	7.0323e-06	5.15186e-06	7.42798e-06	6.53738e-06	1.46274	0.00999355	0.0918301	2.01395	1.01003
Citric acid	level1	191.02	26.7	C6H8O7	HMDB0000094	77-92-9	C00158	Fatty acids	Fatty Acids and Conjugates	Hydroxy fatty acids	KRKNYBCHXYNGOX-UHFFFAOYSA-N	0.00744234	0.00850926	0.00722162	0.0077244	0.0137181	0.0176571	0.0158115	0.0157289	1.50362	0.00266823	0.0526141	2.03626	1.02592
Isocitric acid	level1	191.02	26.7	C6H8O7	HMDB0000193	320-77-4	C00311	Fatty acids	Fatty Acids and Conjugates	Dicarboxylic acids	ODBLHEXUDAPZAU-UHFFFAOYSA-N	0.00744234	0.00850926	0.00722162	0.0077244	0.0137181	0.0176571	0.0158115	0.0157289	1.50362	0.00266823	0.0526141	2.03626	1.02592
Traumatic acid	level1	227.129	234.6	C12H20O4	HMDB0000933	6402-36-4	C16308	Fatty acids	Fatty Acids and Conjugates	Dicarboxylic acids	MAZWDMBCPDUFDJ-VQHVLOKHSA-N	1.00067e-05	9.54314e-06	8.52618e-06	9.35866e-06	2.24241e-05	1.84186e-05	1.69001e-05	1.92476e-05	1.49501	0.00439144	0.0657385	2.05666	1.0403
Sakuranetin	level2	287.091	207	C16H14O5	HMDB0030090	2957-21-3	C09833	Shikimates and Phenylpropanoids	Flavonoids	Flavanones	DJOJDHGQRNZXQQ-AWEZNQCLSA-N	0.000117335	0.000156283	0.000187262	0.000153627	0.000378844	0.000320522	0.000251065	0.00031681	1.39645	0.0179153	0.117903	2.06221	1.04419
Paxilline	level2	434.24	282.5	C27H33NO4	HMDB0030323	57186-25-1	C13782	Alkaloids	Tryptophan alkaloids	Indole-Diterpenoid alkaloids (Penitrems)	ACNHBCIZLNNLRS-UBGQALKQSA-N	0.000582481	0.000486711	0.000515979	0.00052839	0.00121708	0.00114191	0.000922288	0.00109376	1.4921	0.00368077	0.0603435	2.06999	1.04962
(3,11-dihydroxy-7,7,11-trimethyl-6,15-dioxatetracyclo[10.2.1.05,14.08,13]pentadeca-1(14),2,4-trien-4-yl)-phenyl-methanone	level1	379.158	318.8	C23H24O5				Polyketides	Phloroglucinols	Acyl phloroglucinols	NYTKAZDWAQTEPR-UHFFFAOYSA-N	0.000107405	7.21979e-05	5.71242e-05	7.89091e-05	0.000199053	0.000170734	0.000123943	0.000164576	1.3094	0.031844	0.152485	2.08565	1.06049
Methionine	level1	148.043	28.6	C5H11NO2S	HMDB0033951	59-51-8	C01733	Amino acids and Peptides	Small peptides	Aminoacids	FFEARJCKVFRZRR-UHFFFAOYSA-N	0.000237589	0.000276641	0.000222617	0.000245616	0.000664584	0.000439562	0.000445772	0.000516639	1.43483	0.0231884	0.131393	2.10345	1.07275
C20 sphinganine	level3.1	330.336	315.2	C20H43NO2							UFMHYBVQZSPWSS-UHFFFAOYSA-N	0.000609327	0.000866026	0.000877824	0.000784392	0.00179884	0.00180695	0.00135035	0.00165205	1.44148	0.00763261	0.0816229	2.10615	1.07461
3-Amino-4-methylpentanoic acid	level1	130.087	29.2	C6H13NO2	HMDB0245808	5699-54-7		Amino acids and Peptides	Small peptides	Aminoacids	GLUJNGJDHCTUJY-UHFFFAOYSA-N	0.000743664	0.000801685	0.000520576	0.000688641	0.00189898	0.00111833	0.00146207	0.00149313	1.36863	0.0291075	0.146022	2.16822	1.11651
4-(dimethylamino)butanoate	level1	130.087	29.2	C6H13NO2		693-11-8		Amino acids and Peptides	Small peptides	Aminoacids	OXOWTLDONRGYOT-UHFFFAOYSA-N	0.000743664	0.000801685	0.000520576	0.000688641	0.00189898	0.00111833	0.00146207	0.00149313	1.36863	0.0291075	0.146022	2.16822	1.11651
Caplamin	level1	130.087	29.2	C6H13NO2	HMDB0001901	60-32-2	C02378	Fatty acids	Fatty Acids and Conjugates	Amino fatty acids	SLXKOJJOQWFEFD-UHFFFAOYSA-N	0.000743664	0.000801685	0.000520576	0.000688641	0.00189898	0.00111833	0.00146207	0.00149313	1.36863	0.0291075	0.146022	2.16822	1.11651
Isoleucine	level1	130.087	29.2	C6H13NO2	HMDB0000172	73-32-5	C00407	Amino acids and Peptides	Small peptides	Aminoacids	AGPKZVBTJJNPAG-WHFBIAKZSA-N	0.000743664	0.000801685	0.000520576	0.000688641	0.00189898	0.00111833	0.00146207	0.00149313	1.36863	0.0291075	0.146022	2.16822	1.11651
Leucine	level1	130.087	29.2	C6H13NO2	HMDB0062203	61-90-5	C00123	Amino acids and Peptides	Small peptides	Aminoacids	ROHFNLRQFUQHCH-YFKPBYRVSA-N	0.000743664	0.000801685	0.000520576	0.000688641	0.00189898	0.00111833	0.00146207	0.00149313	1.36863	0.0291075	0.146022	2.16822	1.11651
[(2S,3R,4R,5R,6S)-2-[[(1aS,1bS,2S,5aR,6S,6aS)-1a-(hydroxymethyl)-2-[(2S,3R,4S,5S,6R)-3,4,5-trihydroxy-6-(hydroxymethyl)oxan-2-yl]oxy-2,5a,6,6a-tetrahydro-1bH-oxireno[5,6]cyclopenta[1,3-c]pyran-6-yl]oxy]-4,5-dihydroxy-6-methyloxan-3-yl] (E)-3-(4-hydroxyphenyl)prop-2-enoate	level2	653.21	206.9	C30H38O16				Terpenoids	Monoterpenoids	Iridoids monoterpenoids	XIPQZLUSSJDAIC-UYESFEPRSA-N	2.41254e-05	3.49513e-05	3.58296e-05	3.16354e-05	8.28237e-05	6.42696e-05	6.1336e-05	6.94765e-05	1.44816	0.00799171	0.0834054	2.19616	1.13498
osajin	level2	422.201	184.2	C25H24O5				Shikimates and Phenylpropanoids	Isoflavonoids	Isoflavones	DCTLJGWMHPGCOS-UHFFFAOYSA-N	3.97008e-05	2.93829e-05	3.49458e-05	3.46765e-05	8.06692e-05	6.63244e-05	8.17186e-05	7.62374e-05	1.49137	0.00199759	0.0474751	2.19853	1.13654
(1S,4S,5R,9S,10R,13R,14S)-5-(Acetyloxymethyl)-14-hydroxy-14-(hydroxymethyl)-9-methyltetracyclo[11.2.1.01,10.04,9]hexadecane-5-carboxylic acid	level1	393.226	265.2	C22H34O6		1201591-01-6		Terpenoids	Diterpenoids	Norkaurane diterpenoids	XAWLPRCYLCCVFP-CVLIFIHMSA-N	8.14843e-05	8.9844e-05	5.15635e-05	7.42973e-05	0.000191424	0.00019277	0.000109194	0.000164462	1.29651	0.0396498	0.170532	2.21357	1.14638
8-hydroxy-6-methyl-2-(4-methylpent-3-enyl)octa-2,6-dienoic acid	level1	251.165	258.3	C15H24O3				Terpenoids	Monoterpenoids	Acyclic monoterpenoids	YYEOFIAPOAWEGY-UHFFFAOYSA-N	1.08906e-05	1.61597e-05	1.45721e-05	1.38741e-05	4.00183e-05	3.19134e-05	2.25186e-05	3.14835e-05	1.38775	0.0291664	0.146191	2.26922	1.1822
Kaempferol-3-O-arabinoside	level2	417.083	317.9	C20H18O10				Shikimates and Phenylpropanoids	Flavonoids	Flavonols	RNVUDWOQYYWXBJ-UHFFFAOYSA-N	2.81057e-05	2.32581e-05	2.91257e-05	2.68298e-05	7.39963e-05	5.48158e-05	5.39763e-05	6.09295e-05	1.48343	0.00735103	0.0803956	2.27096	1.1833
2-[(2S,4aR,8aS)-2-hydroxy-4a-methyl-8-methylidene-3,4,5,6,7,8a-hexahydro-1H-naphthalen-2-yl]prop-2-enoic acid	level2	249.149	255.3	C15H22O3				Terpenoids	Sesquiterpenoids	Eudesmane sesquiterpenoids	WQMBCGHXXVLQTE-CFVMTHIKSA-N	4.94658e-06	5.71352e-06	4.23667e-06	4.96559e-06	1.17296e-05	1.51389e-05	7.80439e-06	1.15576e-05	1.37347	0.0380387	0.166859	2.32755	1.21881
DEHP	level1	391.283	330.1	C24H38O4	HMDB0249243	117-81-7	C03690	Shikimates and Phenylpropanoids	Phenolic acids (C6-C1)	Shikimic acids and derivatives	BJQHLKABXJIVAM-UHFFFAOYSA-N	4.79508e-05	3.32704e-05	4.40845e-05	4.17686e-05	0.000108658	9.49624e-05	8.86805e-05	9.74337e-05	1.4851	0.0016333	0.0474751	2.3327	1.222
(2E,6E,10E)-14-[(2S,3R,4S,5S,6R)-4,5-dihydroxy-6-(hydroxymethyl)-3-[(2S,3R,4S,5S,6R)-3,4,5-trihydroxy-6-(hydroxymethyl)tetrahydropyran-2-yl]oxy-tetrahydropyran-2-yl]oxy-4-hydroxy-2,6,10,14-tetramethyl-hexadeca-2,6,10,15-tetraenoic acid	level1	659.329	217.4	C32H52O14		121924-04-7		Terpenoids	Sesquiterpenoids	Farnesane sesquiterpenoids	ISQUNAAALVXWGI-PGEVILJJSA-N	8.35555e-06	7.8711e-06	6.55332e-06	7.59332e-06	1.92298e-05	1.44808e-05	2.02818e-05	1.79975e-05	1.48439	0.00505032	0.0703144	2.37017	1.24499
Pentadecanoic acid	level1	241.217	321.6	C15H30O2	HMDB0000826	1002-84-2	C16537	Fatty acids	Fatty Acids and Conjugates	Branched fatty acids	WQEPLUUGTLDZJY-UHFFFAOYSA-N	0.000110068	7.51604e-05	0.000102512	9.59134e-05	0.000266444	0.000211615	0.000208489	0.000228849	1.47343	0.00353677	0.0594569	2.386	1.25459
Poncirin	level1	595.201	206.6	C28H34O14		14941-08-3		Shikimates and Phenylpropanoids	Flavonoids	Flavanones	NLAWPKPYBMEWIR-YZOWQMJMSA-N	0.000110688	0.000168416	0.000168644	0.000149249	0.000492374	0.000308286	0.00028777	0.00036281	1.39472	0.0345948	0.158964	2.4309	1.28149
Didymin	level2	617.183	206.6	C28H34O14				Shikimates and Phenylpropanoids	Flavonoids	Flavanones	RMCRQBAILCLJGU-HIBKWJPLSA-N	3.4496e-05	5.15861e-05	6.74225e-05	5.11682e-05	0.000140278	0.000139988	9.30496e-05	0.000124439	1.38221	0.0162245	0.113131	2.43195	1.28211
2,4,5-trimethoxybenzoic acid	level2	213.074	31.7	C10H12O5				Shikimates and Phenylpropanoids	Phenolic acids (C6-C1)	Simple phenolic acids	KVZUCOGWKYOPID-UHFFFAOYSA-N	6.21574e-05	5.95501e-05	6.6556e-05	6.27545e-05	0.000172534	0.000153615	0.000144929	0.000157026	1.53813	0.000359314	0.0263842	2.50222	1.32321
Arachidoyl Ethanolamide	level3.1	356.351	319.7	C22H45NO2	HMDB0248559	94421-69-9		Fatty acids	Fatty amides	N-acyl ethanolamines (endocannabinoids)	AUJVQJHODMISJP-UHFFFAOYSA-N	7.2078e-05	5.88586e-05	7.33767e-05	6.81044e-05	0.000206666	0.000177588	0.000130306	0.00017152	1.46878	0.0104182	0.0934339	2.51848	1.33255
Spisulosine	level3.1	286.309	319.8	C18H39NO							YRYJJIXWWQLGGV-UHFFFAOYSA-N	1.47887e-05	2.08933e-05	2.08726e-05	1.88515e-05	5.66328e-05	5.24475e-05	3.39886e-05	4.76896e-05	1.43044	0.016409	0.113575	2.52975	1.33899
cis-9-Palmitoleic acid	level1	253.217	316.2	C16H30O2	HMDB0003229	373-49-9	C08362	Fatty acids	Fatty Acids and Conjugates	Unsaturated fatty acids	SECPZKHBENQXJG-FPLPWBNLSA-N	0.000248057	0.000206969	0.000198739	0.000217922	0.000599586	0.000481709	0.000591699	0.000557665	1.51528	0.00115678	0.0410586	2.55902	1.35559
Dihydroisoalantolactone	level2	235.168	258.2	C15H22O2	HMDB0035935			Terpenoids	Sesquiterpenoids	Eudesmane sesquiterpenoids	YYJRTJYCOMIDIC-UHFFFAOYSA-N	3.27565e-05	3.32551e-05	2.55279e-05	3.05131e-05	6.11763e-05	8.24416e-05	9.2899e-05	7.8839e-05	1.47357	0.00747967	0.0808106	2.58377	1.36948
Nonadecanoic acid	level1	297.28	354.5	C19H38O2	HMDB0000772	646-30-0	C16535	Fatty acids	Fatty Acids and Conjugates	Unsaturated fatty acids	ISYWECDDZWTKFF-UHFFFAOYSA-N	5.06868e-05	3.56313e-05	6.14124e-05	4.92435e-05	0.000169463	0.000112475	0.000103325	0.000128421	1.40982	0.0227788	0.130301	2.60788	1.38288
Pristanic acid	level1	297.28	354.5	C19H38O2	HMDB0000795	1189-37-3		Fatty acids	Fatty Acids and Conjugates	Branched fatty acids	PAHGJZDQXIOYTH-UHFFFAOYSA-N	5.06868e-05	3.56313e-05	6.14124e-05	4.92435e-05	0.000169463	0.000112475	0.000103325	0.000128421	1.40982	0.0227788	0.130301	2.60788	1.38288
Jasmonic_acid	level2	211.132	266.2	C12H18O3	HMDB0032797	6894-38-8	C08491	Fatty acids	Octadecanoids	Jasmonic acids	ZNJFBWYDHIGLCU-HWKXXFMVSA-N	2.22896e-05	5.37845e-05	4.1251e-05	3.91084e-05	0.000140209	9.07282e-05	7.54525e-05	0.00010213	1.31272	0.0432362	0.178608	2.61146	1.38486
(1S,4S,5R,9S,10R,13R,14R)-5-(acetoxymethyl)-14-(hydroxymethyl)-9-methyl-tetracyclo[11.2.1.01,10.04,9]hexadecane-5-carboxylic acid	level1	377.231	284.6	C22H34O5		1201590-99-9		Terpenoids	Diterpenoids	Norkaurane diterpenoids	DZEHIJAJXCHJAY-RNXAVOFCSA-N	2.81299e-05	2.74287e-05	2.03363e-05	2.52983e-05	7.50629e-05	7.47845e-05	4.87336e-05	6.61937e-05	1.44855	0.0107835	0.0946468	2.61652	1.38765
5-[5-(acetoxymethyl)-1,2,4a-trimethyl-7-oxo-3,4,8,8a-tetrahydro-2H-naphthalen-1-yl]-3-methyl-pentanoic acid	level1	377.231	284.6	C22H34O5				Terpenoids	Diterpenoids	Colensane and Clerodane diterpenoids	OLDFOHABNQZMKB-UHFFFAOYSA-N	2.81299e-05	2.74287e-05	2.03363e-05	2.52983e-05	7.50629e-05	7.47845e-05	4.87336e-05	6.61937e-05	1.44855	0.0107835	0.0946468	2.61652	1.38765
hypericin	level2	503.144	190.6	C30H16O8	HMDB0034271	548-04-9	C07606	Polyketides	Polycyclic aromatic polyketides	Anthraquinones and anthrones	BTXNYTINYBABQR-UHFFFAOYSA-N	2.33387e-05	2.79266e-05	3.60391e-05	2.91015e-05	6.95299e-05	5.38409e-05	0.000108694	7.73549e-05	1.39097	0.044807	0.181936	2.65811	1.4104
Domoic acid	level2	312.143	205.3	C15H21NO6				Amino acids and Peptides	Small peptides	Aminoacids	VZFRNCSOCOPNDB-AOKDLOFSSA-N	3.24328e-05	1.67566e-05	1.17755e-05	2.03217e-05	5.83635e-05	6.1475e-05	4.23846e-05	5.40744e-05	1.31455	0.0170819	0.115559	2.66092	1.41193
Artemitin	level2	389.122	295.7	C20H20O8	HMDB0030095	479-90-3		Shikimates and Phenylpropanoids	Flavonoids	Flavonols	RIGYMJVFEJNCKD-UHFFFAOYSA-N	0.00086559	0.00231429	0.00221426	0.00179805	0.00577609	0.00474853	0.0038317	0.00478544	1.31359	0.0149795	0.109391	2.66147	1.41222
(2E,4E)-2,7-dimethyl-8-[(2R,3R,4S,5S,6R)-3,4,5-trihydroxy-6-(hydroxymethyl)tetrahydropyran-2-yl]oxy-deca-2,4-dienedioic acid	level1	403.161	183.7	C18H28O10		870456-23-8					WHRWRZSKZMYJOX-GCIJFTNRSA-N	4.11599e-05	3.45454e-05	3.43354e-05	3.66803e-05	0.000108579	7.6223e-05	0.000110391	9.83979e-05	1.49364	0.00550535	0.0726958	2.68258	1.42362
Sulfatide(d18:1/17:0)	level1	792.532	310	C41H79NO11S		1246303-23-0		Fatty acids	Sphingolipids	Acidic glycosphingolipids	GRFIVKNMBYJVFU-SELNIPRWSA-N	4.74622e-05	2.41598e-05	4.41548e-05	3.85923e-05	9.80304e-05	0.000102066	0.000115848	0.000105315	1.42592	0.00181119	0.0474751	2.7289	1.44832
1-(1H-indol-3-yl)ethanone	level1	158.061	209.2	C10H9NO		703-80-0		Alkaloids	Tryptophan alkaloids	Simple indole alkaloids	VUIMBZIZZFSQEE-UHFFFAOYSA-N	6.25664e-06	9.7854e-06	3.8007e-06	6.61425e-06	2.34037e-05	1.64507e-05	1.54373e-05	1.84306e-05	1.35047	0.0178748	0.11785	2.7865	1.47845
4-Methylquinolin-2-ol	level1	158.061	209.2	C10H9NO		607-66-9		Alkaloids	Tryptophan alkaloids	Quinoline alkaloids	APLVPBUBDFWWAD-UHFFFAOYSA-N	6.25664e-06	9.7854e-06	3.8007e-06	6.61425e-06	2.34037e-05	1.64507e-05	1.54373e-05	1.84306e-05	1.35047	0.0178748	0.11785	2.7865	1.47845
Methyl pentadecanoate	level1	255.233	328.6	C16H32O2				Fatty acids	Fatty esters	Wax monoesters	XIUXKAZJZFLLDQ-UHFFFAOYSA-N	0.00142406	0.00132863	0.00148521	0.00141264	0.00485653	0.00422454	0.00291747	0.00399951	1.4829	0.044626	0.181526	2.83124	1.50143
Palmitic acid	level1	255.233	328.6	C16H32O2	HMDB0000220	57-10-3	C00249	Fatty acids	Fatty Acids and Conjugates	Branched fatty acids	IPCSVZSSVZVIGE-UHFFFAOYSA-N	0.00142406	0.00132863	0.00148521	0.00141264	0.00485653	0.00422454	0.00291747	0.00399951	1.4829	0.044626	0.181526	2.83124	1.50143
ethyl (2R)-3-(3,4-dihydroxyphenyl)-2-[(E)-3-(3,4-dihydroxyphenyl)prop-2-enoyl]oxy-propanoate	level1	389.122	226.8	C20H20O8		174591-47-0		Shikimates and Phenylpropanoids	Phenylpropanoids (C6-C3)	Cinnamic acids and derivatives	ROJRNQOAUDCMES-KRZKXXONSA-N	7.09817e-05	0.000104371	0.000128228	0.000101193	0.000386834	0.00030417	0.000226443	0.000305816	1.4377	0.0141512	0.106752	3.02209	1.59555
7-hydroxy-2-(4-hydroxy-3,5-dimethoxyphenyl)-5-[(2S,3R,4S,5S,6R)-3,4,5-trihydroxy-6-(hydroxymethyl)oxan-2-yl]oxychromen-4-one	level2	491.12	186.2	C23H24O12				Shikimates and Phenylpropanoids	Flavonoids	Flavones	FLSOTPIEFVBPBU-LDBVRRDLSA-N	9.53779e-07	1.58986e-06	2.52505e-06	1.68956e-06	3.31014e-06	7.10333e-06	5.13042e-06	5.1813e-06	1.32539	0.0422723	0.176194	3.06665	1.61666
Glutamate	level1	146.046	27.4	C5H9NO4	HMDB0000148	56-86-0	C00025	Amino acids and Peptides	Small peptides	Aminoacids	WHUUTDBJXJRKMK-VKHMYHEASA-N	0.000299907	0.0003142	0.000325642	0.00031325	0.00109707	0.000762048	0.00102719	0.0009621	1.52106	0.0233535	0.131713	3.07135	1.61888
beta-D-Glucopyranoside, 2-(4-hydroxyphenyl)ethyl 2-O-[(2S,3R,4R)-tetrahydro-3,4-dihydroxy-4-(hydroxymethyl)-2-furanyl]-	level2	455.151	143.5	C19H28O11				Shikimates and Phenylpropanoids	Phenylethanoids (C6-C2)	Phenylethanoids	WWVATHTYIDDAQF-DERWZFJFSA-N	8.81863e-06	5.32384e-06	1.12612e-05	8.4679e-06	2.06595e-05	2.6662e-05	3.11459e-05	2.61558e-05	1.42377	0.00715632	0.0803956	3.08881	1.62705
(E)-4-hydroxydodec-2-enedioic acid	level1	225.113	213.6	C12H20O5				Fatty acids	Fatty Acids and Conjugates	Dicarboxylic acids	UHLUIRZFRDVZGV-CMDGGOBGSA-N	5.7845e-06	7.38679e-06	3.96504e-06	5.71211e-06	1.94761e-05	2.1137e-05	1.30991e-05	1.79041e-05	1.43354	0.00991752	0.0916236	3.1344	1.64819
Dasatinib	level1	486.141	181.1	C22H26ClN7O2S	HMDB0015384	302962-49-8	D03658	Alkaloids			ZBNZXTGUTAYRHI-UHFFFAOYSA-N	2.98524e-06	1.60605e-06	1.89046e-06	2.16058e-06	9.24404e-06	7.19074e-06	4.15746e-06	6.86408e-06	1.36493	0.0375845	0.165809	3.17696	1.66765
Pyropheophorbide-a	level1	535.269	319.7	C33H34N4O3		24533-72-0		Alkaloids			IEGUQQKIFBYXLG-BSHCMTTLSA-N	5.06268e-05	7.89608e-05	9.42613e-05	7.46163e-05	0.000332933	0.000250835	0.000159669	0.000247813	1.40704	0.0284764	0.144524	3.32116	1.73169
[(2S)-2-hydroxy-3-[(2R,3R,4S,5R,6R)-3,4,5-trihydroxy-6-[[(2S,3R,4S,5R,6R)-3,4,5-trihydroxy-6-(hydroxymethyl)tetrahydropyran-2-yl]oxymethyl]tetrahydropyran-2-yl]oxy-propyl] (9Z,12Z)-octadeca-9,12-dienoate	level2	677.375	287	C33H58O14		88168-90-5		Fatty acids	Glycerolipids	Glycosylmonoacylglycerols	UHISGSDYAIIBMO-UMLSMIIMSA-N	1.92711e-05	1.92754e-05	1.50343e-05	1.78603e-05	7.83498e-05	4.54849e-05	5.43767e-05	5.94038e-05	1.48217	0.0489339	0.189672	3.32604	1.7338
(1S,4aS,6S,7aS)-6-Hydroxy-1-({6-O-[(2E)-3-(4-hydroxy-3,5-dimethoxyphenyl)-2-propenoyl]-beta-D-glucopyranosyl}oxy)-7-methylene-1,4a,5,6,7,7a-hexahydrocyclopenta[c]pyran-4-carboxylic acid	level2	603.167	189.3	C27H32O14				Terpenoids	Monoterpenoids	Iridoids monoterpenoids	QTVCLHJYLZANIP-QRXPZTDPSA-N	2.1679e-05	3.13302e-05	3.73484e-05	3.01192e-05	0.000125041	0.000100516	7.6858e-05	0.000100805	1.4691	0.00847102	0.0855345	3.34687	1.74281
Prostaglandin G2	level3.1	367.213	257.9	C20H32O6							SGUKUZOVHSFKPH-UHFFFAOYSA-N	9.23312e-06	5.94682e-06	5.44118e-06	6.87371e-06	2.82514e-05	2.933e-05	1.24567e-05	2.3346e-05	1.35206	0.0419201	0.17563	3.39642	1.76402
Heptadecanoic acid	level1	269.248	335.3	C17H34O2	HMDB0002259	506-12-7		Fatty acids	Fatty Acids and Conjugates	Branched fatty acids	KEMQGTRYUADPNZ-UHFFFAOYSA-N	4.24936e-05	2.75035e-05	4.05872e-05	3.68614e-05	0.000180298	0.000123913	8.86575e-05	0.000130956	1.43924	0.0255355	0.137232	3.55266	1.8289
N-Acetylphenylalanine	level1	206.082	149.2	C11H13NO3	HMDB0000512	2018-61-3	C03519	Amino acids and Peptides	Small peptides	Dipeptides	CBQJSKKFNMDLON-JTQLQIEISA-N	1.35771e-05	1.30165e-05	1.34881e-05	1.33606e-05	4.8758e-05	5.60696e-05	4.23408e-05	4.90561e-05	1.53755	0.0119983	0.0997842	3.67171	1.87645
13(S)-HpODE	level2	311.223	248.4	C18H32O4	HMDB0003871	33964-75-9	C04717	Fatty acids	Octadecanoids	Other Octadecanoids	JDSRHVWSAMTSSN-IRQZEAMPSA-N	5.86113e-05	0.000211281	0.000140349	0.000136747	0.000634061	0.000557204	0.000327815	0.00050636	1.33161	0.0222967	0.128813	3.70289	1.88865
3-Amino-3-(4-hydroxyphenyl)propanoic acid	level1	182.081	29.1	C9H11NO3	HMDB0003831	6049-54-3	C04368	Amino acids and Peptides	Small peptides	Aminoacids	JYPHNHPXFNEZBR-UHFFFAOYSA-N	0.000306629	0.000488149	0.000267007	0.000353928	0.00170973	0.00137898	0.00085027	0.00131299	1.42831	0.0208809	0.125638	3.70977	1.89133
o-Tyrosine	level1	182.081	29.1	C9H11NO3	HMDB0006050	2370-61-8		Amino acids and Peptides	Small peptides	Aminoacids	WRFPVMFCRNYQNR-UHFFFAOYSA-N	0.000306629	0.000488149	0.000267007	0.000353928	0.00170973	0.00137898	0.00085027	0.00131299	1.42831	0.0208809	0.125638	3.70977	1.89133
Heptamethoxyflavone	level1	433.148	232.4	C22H24O9	HMDB0037689	1178-24-1		Shikimates and Phenylpropanoids	Flavonoids	Flavonols	SSXJHQZOHUYEGD-UHFFFAOYSA-N	3.95384e-05	9.13347e-05	0.000131307	8.73933e-05	0.000456866	0.000329088	0.000205045	0.000330333	1.33437	0.0348874	0.159679	3.77985	1.91833
Stearic acid	level1	283.264	344.9	C18H36O2	HMDB0000827	57-11-4	C01530	Fatty acids	Fatty Acids and Conjugates	Unsaturated fatty acids	QIQXTHQIDYTFRH-UHFFFAOYSA-N	0.000255562	0.000233492	0.000375586	0.000288214	0.00152477	0.000969807	0.000825429	0.00110667	1.4661	0.0197793	0.122911	3.83975	1.94101
1-Oleoyl-sn-glycerol 3-phosphate	level1	435.252	291.4	C21H41O7P	HMDB0007855	22556-62-3		Fatty acids	Glycerophospholipids	Glycerophosphates	WRGQSWVCFNIUNZ-KTKRTIGZSA-N	0.00010401	0.000117025	0.000147607	0.000122881	0.000590529	0.000420312	0.000463807	0.000491549	1.52225	0.00219225	0.0486852	4.00022	2.00008
Picrasin_G	level2	393.188	190.5	C21H28O7				Terpenoids	Triterpenoids	Quassinoids	WUGDTWXOAUNOCM-NJECMDHZSA-N	6.38952e-06	4.53235e-06	4.95334e-06	5.29174e-06	2.677e-05	1.67471e-05	2.01416e-05	2.12196e-05	1.50309	0.00602278	0.075667	4.00994	2.00358
13(S)-HpOTrE	level1	309.207	269	C18H30O4	HMDB0301803	67597-26-6	C04785	Fatty acids	Fatty Acids and Conjugates	Other Octadecanoids	UYQGVDXDXBAABN-FQSPHKRJSA-N	0.0006943	0.000833617	0.000543359	0.000690426	0.00283328	0.0029866	0.00252256	0.00278081	1.52169	0.000198998	0.0214747	4.02767	2.00995
2-Acetamido-3-hydroxypropanoic acid	level2	148.06	41.3	C5H9NO4				Amino acids and Peptides	Small peptides	Dipeptides	JJIHLJJYMXLCOY-UHFFFAOYSA-N	8.25622e-09	7.9938e-09	0.0003429	0.000114305	0.00050118	0.000471044	0.000417552	0.000463259	1.13114	0.0405191	0.172497	4.05281	2.01892
Abscisic_acid	level2	518.167	197.6	C15H20O4	HMDB0036093	7773-56-0		Terpenoids	Apocarotenoids	Apocarotenoids(ε-)	JLIDBLDQVAYHNE-WEYXYWBQSA-N	6.74241e-07	6.50519e-07	1.12017e-06	8.14977e-07	3.22007e-06	3.84291e-06	2.87015e-06	3.31104e-06	1.49925	0.00150792	0.0462617	4.06274	2.02245
(9R,10R)-9-acetoxy-8,8-dimethyl-2-oxo-2,8,9,10-tetrahydropyrano[2,3-f]chromen-10-yl 3-methylbutanoate	level2	389.155	146.7	C21H24O7				Shikimates and Phenylpropanoids	Coumarins	Simple coumarins	KLUTZDJBVDPOFE-WOJBJXKFSA-N	1.14063e-05	7.76824e-06	8.44038e-06	9.20499e-06	4.89987e-05	2.8755e-05	3.47495e-05	3.75011e-05	1.49088	0.00978099	0.0910276	4.07399	2.02644
3-[(2-Acetamido-2-deoxyhexopyranosyl)oxy]-16-hydroxyolean-12-en-28-oic acid	level2	698.431	298.7	C38H61NO9				Terpenoids	Triterpenoids	Oleanane triterpenoids	ZZVZUHRMTUSANL-UHFFFAOYSA-N	8.30041e-06	8.06664e-06	7.65513e-06	8.00739e-06	4.42613e-05	2.75471e-05	2.90509e-05	3.36197e-05	1.51605	0.0406517	0.172828	4.19859	2.0699
5-(5-methoxycarbonyl-5,8a-dimethyl-2-methylene-decalin-1-yl)-3-methyl-pentanoic acid	level1	349.241	303.2	C21H34O4				Terpenoids	Diterpenoids	Labdane diterpenoids	WTDIRAZPDUAJEB-UHFFFAOYSA-N	3.92287e-09	4.14321e-09	4.57422e-06	1.52743e-06	8.68188e-06	6.48082e-06	6.46214e-06	7.20828e-06	1.15681	0.028383	0.144269	4.71923	2.23855
methyl 14-hydroxy-14-(hydroxymethyl)-5,9-dimethyl-tetracyclo[11.2.1.01,10.04,9]hexadecane-5-carboxylate	level1	349.241	303.2	C21H34O4				Terpenoids	Diterpenoids	Kaurane and Phyllocladane diterpenoids	CZYWWRRSTIZTFL-UHFFFAOYSA-N	3.92287e-09	4.14321e-09	4.57422e-06	1.52743e-06	8.68188e-06	6.48082e-06	6.46214e-06	7.20828e-06	1.15681	0.028383	0.144269	4.71923	2.23855
Tyrosine	level1	180.066	29	C9H11NO3	HMDB0000158	60-18-4	C00082	Amino acids and Peptides	Small peptides	Aminoacids	OUYCCCASQSFEME-QMMMGPOBSA-N	0.000226088	0.000404287	0.000188407	0.000272927	0.00204779	0.00149302	0.000857497	0.00146611	1.43483	0.0271128	0.141106	5.37178	2.4254
2,2'-Iminodiacetic acid	level1	132.03	30	C4H7NO4	HMDB0011753	142-73-4	C19911	Amino acids and Peptides	Small peptides	Aminoacids	NBZBKCUXIYYUSX-UHFFFAOYSA-N	6.34458e-05	6.48205e-05	7.58163e-05	6.80275e-05	0.00066883	0.000378928	0.000503326	0.000517028	1.53005	0.0329976	0.155144	7.60028	2.92605
(2E,4E)-5-[8-hydroxy-1,5-dimethyl-3-[3,4,5-trihydroxy-6-(hydroxymethyl)tetrahydropyran-2-yl]oxy-6-oxabicyclo[3.2.1]octan-8-yl]-3-methyl-penta-2,4-dienoic acid	level1	443.192	144	C21H32O10				Terpenoids	Apocarotenoids	Apocarotenoids(ε-)	UHHVHDDICOEBTQ-LJIKRCSCSA-N	8.88437e-06	5.13163e-06	4.44402e-06	6.15334e-06	4.99584e-05	3.74897e-05	5.54363e-05	4.76281e-05	1.50636	0.00164117	0.0474751	7.7402	2.95237
Bruceine H	level2	449.143	190	C20H26O10				Terpenoids	Triterpenoids	Quassinoids	QXKKRGMRXXMDDP-UHFFFAOYSA-N	7.43007e-06	7.9938e-09	8.27568e-09	2.48211e-06	4.55209e-05	2.34536e-05	1.81569e-05	2.90438e-05	1.20481	0.0383952	0.167639	11.7012	3.54859
3-[6-[(2S,3R,4S,5S,6R)-6-[[(2R,3R,4R)-3,4-dihydroxy-4-(hydroxymethyl)tetrahydrofuran-2-yl]oxymethyl]-3,4,5-trihydroxy-tetrahydropyran-2-yl]oxybenzofuran-5-yl]propanoic acid	level1	481.136	179.1	C22H28O13				Shikimates and Phenylpropanoids			NOCZJUUWDACQEY-XWOUNRCYSA-N	2.91318e-05	3.68155e-05	3.25778e-05	3.28417e-05	0.000335362	0.000314608	0.000519729	0.0003899	1.53735	0.0316284	0.152026	11.8721	3.5695
PC(40:1)	level2	844.676	348.3	C48H94NO8P							QXYTWNKFXPOXQU-LPJYUKPGSA-N	3.37813e-06	1.58263e-06	3.65401e-07	1.77539e-06	4.07098e-05	2.44915e-05	2.10768e-05	2.87594e-05	1.41024	0.0443196	0.180831	16.1989	4.01783
2-[3-[2-(1,3-benzodioxol-5-yl)-7-methoxy-1-benzofuran-5-yl]-3-hydroxypropoxy]-6-(hydroxymethyl)oxane-3,4,5-triol	level2	503.149	205.2	C25H28O11				Shikimates and Phenylpropanoids	Lignans	Neolignans	ZLACPIJRVKLLJM-UHFFFAOYSA-N	4.50347e-07	5.14574e-07	8.27891e-07	5.97604e-07	1.93955e-05	1.71118e-05	2.37254e-05	2.00776e-05	1.54272	0.00956835	0.0901608	33.5968	5.07025
1-Methylnicotinamide	level1	120.068	48.1	C7H9N2O	HMDB0000699	3106-60-3	C02918	Alkaloids	Nicotinic acid alkaloids	Pyridine alkaloids	LDHMAVIPBRSVRG-UHFFFAOYSA-O	1.73986e-06	1.32724e-06	1.18996e-06	1.41902e-06	0.0011366	0.000741152	0.000561112	0.000812954	1.54568	0.0411727	0.173791	572.898	9.16214
Methyl gallate	level2	185.042	2.8	C8H8O5	HMDB0254590			Shikimates and Phenylpropanoids	Phenolic acids (C6-C1)	Simple phenolic acids	FBSFWRHWHYMIOG-UHFFFAOYSA-N	8.25622e-09	7.9938e-09	8.27568e-09	8.17523e-09	2.15771e-05	1.75907e-05	1.50734e-05	1.80804e-05	1.55022	0.0107987	0.0947123	2211.61	11.1109
4-Phenyl-3-buten-2-one	level2	147.079	86.4	C10H10O	HMDB0031617	122-57-6		Shikimates and Phenylpropanoids	Phenylpropanoids (C6-C3)	Cinnamic acids and derivatives	BWHOZHOGCMHOBV-BQYQJAHWSA-N	8.25622e-09	7.9938e-09	8.27568e-09	8.17523e-09	0.000183091	0.000172492	0.000107255	0.000154279	1.54977	0.022816	0.130367	18871.6	14.2039
