# Supplementary material for: Integrated Analysis of Transcriptome and Metabolome Reveals Metabolite Biosynthesis in Pigmented Potatoes
Source: Int J Mol Sci. 2026 Mar 23;27(6):2881. doi: 10.3390/ijms27062881 (PMC13026113; doi:10.3390/ijms27062881)
Supplement: Supplementary file 1 [file ijms-27-02881-s001.zip › TableS5.xlsx]

## Sheet: Sheet1
TableS5: Summary of Transcriptome Data.
Sample	Raw reads	Raw bases	Clean reads	Clean bases	Error Rate(%)	Q20(%)	Q30(%)	total_reads	total_map
AG594_1	41080730	6.16G	40902896	6.14G	0.02	99.41	97.66	40902896	39356450(96.22%)
AG594_2	44317190	6.65G	44064058	6.61G	0.02	99.44	97.75	44064058	41486377(94.15%)
AG594_3	41225754	6.18G	40972270	6.15G	0.02	99.38	97.48	40972270	37317373(91.08%)
DG26_1	40167030	6.03G	39930858	5.99G	0.02	99.28	97.16	39930858	38519838(96.47%)
DG26_2	40989676	6.15G	40781128	6.12G	0.02	99.45	97.79	40781128	39516055(96.9%)
DG26_3	44160690	6.62G	43874666	6.58G	0.02	99.44	97.74	43874666	42470578(96.8%)
DJ247_1	38455962	5.77G	38254534	5.74G	0.02	99.28	97.21	38254534	36430275(95.23%)
DJ247_2	40878408	6.13G	40683460	6.1G	0.02	99.37	97.48	40683460	39038731(95.96%)
DJ247_3	40081128	6.01G	39868050	5.98G	0.02	99.39	97.55	39868050	37385811(93.77%)
