# Supplementary material for: Integrated Analysis of Transcriptome and Metabolome Reveals Metabolite Biosynthesis in Pigmented Potatoes
Source: Int J Mol Sci. 2026 Mar 23;27(6):2881. doi: 10.3390/ijms27062881 (PMC13026113; doi:10.3390/ijms27062881)
Supplement: Supplementary file 1 [file ijms-27-02881-s001.zip › TableS6.xlsx]

## Sheet: Sheet1
TableS6: Gene identified by transcriptome.
gene_id	DG26_1	DG26_2	DG26_3	AG594_1	AG594_2	AG594_3	DJ247_1	DJ247_3	DJ247_2	DJ247_mean	AG594_mean	DG26_mean	gene_description	tf_family
C88_C11H4G088880	0	0	0	0	0	0	0.0150535	0	0	0.00501782	0	0	-	-
C88_C03H1G006730	0	0	0	0	0	0	0.0151011	0	0	0.00503368	0	0	PF10350:Putative death-receptor fusion protein (DUF2428)	-
C88_C06H2G058170	0	0	0	0	0	0	0	0	0.015605	0.00520167	0	0	PF08711:TFIIS helical bundle-like domain	-
C88_C10H3G068240	0	0	0	0	0	0	0	0	0.0158494	0.00528313	0	0	Protein NETWORKED 1A PF07765:KIP1-like protein	-
C88_C03H1G029480	0	0	0	0	0	0	0.0162175	0	0	0.00540583	0	0	ATP-dependent DNA helicase pif1 PF14214:Helitron helicase-like domain at N-terminus|PF02689:Helicase|PF05970:PIF1-like helicase	-
C88_C06H4G100910	0	0	0	0	0	0	0	0	0.01625	0.00541667	0	0	-	-
C88_C12H4G108310	0	0	0	0	0	0	0	0.0180699	0	0.00602331	0	0	Nuclear pore complex protein NUP205; AltName: Full=Nucleoporin 205; AltName: Full=Protein EMBRYO DEFECTIVE 3142 PF11894:Nuclear pore complex scaffold, nucleoporins 186/192/205	-
C88_C07H1G025870	0	0	0	0	0	0	0	0	0.0184209	0.00614029	0	0	-	-
C88_C01H3G117480	0	0	0	0	0	0	0.0187463	0	0	0.00624877	0	0	Intron-binding protein aquarius PF16399:Intron-binding protein aquarius N-terminus|PF13087:AAA domain|PF13086:AAA domain	-
C88_C06H4G108280	0	0	0.019306	0	0	0	0	0	0	0	0	0.00643535	Clathrin heavy chain 1 PF00637:Region in Clathrin and VPS|PF13838:Clathrin-H-link|PF01394:Clathrin propeller repeat|PF09268:Clathrin, heavy-chain linker	-
C88_C04H4G126630	0	0	0	0	0	0	0.0197841	0	0	0.00659468	0	0	Anti-sigma-I factor RsgI6; AltName: Full=Endo-1,4-beta-xylanase PF02018:Carbohydrate binding domain|PF00331:Glycosyl hydrolase family 10	-
C88_C01H2G091790	0	0	0	0	0	0	0.020363	0	0	0.00678767	0	0	PF08628:Sorting nexin C terminal	-
C88_C10H3G069480	0	0	0	0	0	0	0.0203709	0	0	0.0067903	0	0	Dynamin-like protein ARC5; AltName: Full=Dynamin-related protein 5B; AltName: Full=Protein ACCUMULATION AND REPLICATION OF CHLOROPLASTS 5 PF00350:Dynamin family	-
C88_C06H4G125840	0	0	0	0	0	0	0	0.0205862	0	0.00686206	0	0	La-related protein 1A; Short=AtLARP1a PF05383:La domain	-
C88_C01H4G155030	0	0	0	0	0	0	0.0208272	0	0	0.00694239	0	0	Sister-chromatid cohesion protein 3; Short=AtSCC3; AltName: Full=Stromalin protein -	-
C88_C02H2G054530	0	0	0.0216568	0	0	0	0	0	0	0	0	0.00721893	DNA-directed RNA polymerase II subunit 1; AltName: Full=DNA-directed RNA polymerase II subunit RPB1; Short=DNA polymerase II subunit B1; AltName: Full=DNA-directed RNA polymerase III largest subunit PF05000:RNA polymerase Rpb1, domain 4|PF04983:RNA polymerase Rpb1, domain 3|PF04990:RNA polymerase Rpb1, domain 7|PF04992:RNA polymerase Rpb1, domain 6|PF04998:RNA polymerase Rpb1, domain 5|PF00623:RN…	-
C88_C07H2G029950	0	0	0	0	0	0	0	0	0.0220444	0.00734815	0	0	Pyrophosphate-energized vacuolar membrane proton pump; AltName: Full=Pyrophosphate-energized inorganic pyrophosphatase; Short=H(+)-PPase; AltName: Full=Vacuolar H(+)-pyrophosphatase PF03030:Inorganic H+ pyrophosphatase	-
C88_C01H2G070440	0	0	0	0	0	0	0	0	0.0222924	0.00743079	0	0	PF09459:Ethylbenzene dehydrogenase	-
C88_C00H1G005360	0.0230719	0	0	0	0	0	0	0	0	0	0	0.00769064	Replication protein A 70 kDa DNA-binding subunit C; Short=AtRPA70c; AltName: Full=AtRPA1-2; AltName: Full=Replication factor A protein 1C; AltName: Full=Replication protein A 1C; Short=AtRPA1C PF08646:Replication factor-A C terminal domain	-
C88_C05H1G018020	0	0	0	0	0	0	0.0233237	0	0	0.00777455	0	0	ATP-dependent DNA helicase pif1 PF05970:PIF1-like helicase|PF14214:Helitron helicase-like domain at N-terminus	-
C88_C02H4G113460	0	0	0	0	0	0	0.0234643	0	0	0.00782143	0	0	Trans-resveratrol di-O-methyltransferase; AltName: Full=Resveratrol O-methyltransferase; Short=ROMT; Short=VvROMT PF08100:Dimerisation domain|PF00891:O-methyltransferase domain	-
C88_C06H2G050130	0	0.0235508	0	0	0	0	0	0	0	0	0	0.00785027	Protein cornichon homolog 4 PF13966:zinc-binding in reverse transcriptase	-
C88_C09H3G087090	0	0	0	0	0	0	0	0.0126039	0.0109764	0.00786012	0	0	Small subunit processome component 20 homolog; AltName: Full=Down-regulated in metastasis protein PF07539:Down-regulated in metastasis	-
C88_C12H2G042120	0	0	0	0	0	0	0	0	0.0241115	0.00803715	0	0	Exportin-4; Short=Exp4 -	-
C88_C02H3G096840	0.0242062	0	0	0	0	0	0	0	0	0	0	0.00806873	PF10358:N-terminal C2 in EEIG1 and EHBP1 proteins	-
C88_C08H4G089910	0	0	0	0	0	0	0.0242216	0	0	0.00807385	0	0	Protein PLASTID MOVEMENT IMPAIRED 1-RELATED 1 PF10358:N-terminal C2 in EEIG1 and EHBP1 proteins	-
C88_C01H1G007260	0	0	0	0	0	0	0	0.0242456	0	0.00808188	0	0	-	-
C88_C09H4G118000	0	0	0	0	0	0	0	0	0.0242838	0.00809459	0	0	Importin beta-like SAD2; AltName: Full=Protein ENHANCED MIRNA ACTIVITY 1; AltName: Full=Protein SUPER SENSITIVE TO ABA AND DROUGHT 2; AltName: Full=Protein UNARMED 9 PF03810:Importin-beta N-terminal domain|PF08506:Cse1	-
C88_C09H1G000490	0	0	0	0	0	0	0	0	0.0245027	0.00816755	0	0	Mitogen-activated protein kinase-binding protein 1 -	-
C88_C02H4G106660	0	0	0	0	0	0	0	0	0.0245596	0.00818653	0	0	Structural maintenance of chromosomes protein 4; Short=AtSMC4; Short=SMC protein 4; Short=SMC-4; AltName: Full=Chromosome-associated protein C; Short=AtCAP-C -	-
C88_C07H3G054580	0	0	0	0	0	0	0.0246824	0	0	0.00822748	0	0	Pentatricopeptide repeat-containing protein At4g30700; AltName: Full=Protein DYW9 PF03552:Cellulose synthase|PF13041:PPR repeat family|PF14432:DYW family of nucleic acid deaminases	-
C88_C01H3G136080	0	0	0.0247055	0	0	0	0	0	0	0	0	0.00823517	Probable endo-1,4-beta-xylanase C; Short=Xylanase C; AltName: Full=1,4-beta-D-xylan xylanohydrolase C; Flags: Precursor PF02018:Carbohydrate binding domain|PF00331:Glycosyl hydrolase family 10	-
C88_C10H2G030430	0	0	0	0	0	0	0	0.0257061	0	0.00856869	0	0	PF10193:Telomere length regulation protein	-
C88_C01H2G052070	0	0	0	0	0	0	0	0.0257606	0	0.00858688	0	0	Pentatricopeptide repeat-containing protein At2g01390 PF13041:PPR repeat family|PF03839:Translocation protein Sec62	-
C88_C08H3G062470	0	0	0	0	0	0	0	0	0.0257912	0.00859707	0	0	Polyadenylate-binding protein-interacting protein 7; Short=PABP-interacting protein 7; Short=Poly(A)-binding protein-interacting protein 7; AltName: Full=PAM2-containing protein CID7; AltName: Full=Protein CTC-INTERACTING DOMAIN 7 PF08590:Domain of unknown function (DUF1771)	-
C88_C04H4G125900	0	0.0258293	0	0	0	0	0	0	0	0	0	0.00860976	Protein NETWORKED 2A PF07765:KIP1-like protein	-
C88_C01H1G041950	0.026066	0	0	0	0	0	0	0	0	0	0	0.00868867	Endo-1,4-beta-xylanase C; Short=Xylanase C; AltName: Full=1,4-beta-D-xylan xylanohydrolase C; Flags: Precursor PF00331:Glycosyl hydrolase family 10|PF02018:Carbohydrate binding domain	-
C88_C05H4G095690	0	0	0	0	0	0	0	0	0.0262321	0.00874403	0	0	GBF-interacting protein 1 PF06972:Protein of unknown function (DUF1296)	-
C88_C04H3G093260	0	0	0.0264458	0	0	0	0	0	0	0	0	0.00881528	Protein NETWORKED 2A PF07765:KIP1-like protein	-
C88_C04H2G062650	0	0	0.0264564	0	0	0	0	0	0	0	0	0.00881881	Protein NETWORKED 2A PF07765:KIP1-like protein	-
C88_C10H3G076180	0	0	0.026467	0	0	0	0	0	0	0	0	0.00882234	Regulatory-associated protein of TOR 1; AltName: Full=Protein RAPTOR 1; AltName: Full=Protein RAPTOR 1B; Short=AtRaptor1b PF14538:Raptor N-terminal CASPase like domain	-
C88_C06H4G101450	0	0	0	0	0	0	0	0.0266986	0	0.00889955	0	0	-	-
C88_C12H3G059380	0	0	0	0	0	0	0	0.0267117	0	0.0089039	0	0	Probable myosin-binding protein 4 PF04576:Zein-binding	-
C88_C06H2G066110	0	0	0	0	0	0	0	0.0267706	0	0.00892353	0	0	Protein transport protein Sec24-like At4g32640 PF04811:Sec23/Sec24 trunk domain|PF00626:Gelsolin repeat|PF04815:Sec23/Sec24 helical domain|PF08033:Sec23/Sec24 beta-sandwich domain|PF04810:Sec23/Sec24 zinc finger	-
C88_C09H1G008570	0	0	0	0	0	0	0.0131309	0.0136529	0	0.00892793	0	0	Symplekin PF12295:Symplekin tight junction protein C terminal|PF11935:Domain of unknown function (DUF3453)	-
C88_C07H3G054570	0	0	0	0	0	0	0	0	0.0268768	0.00895893	0	0	Cellulose synthase A catalytic subunit 7 [UDP-forming]; Short=AtCesA7; AltName: Full=Protein FRAGILE FIBER 5; AltName: Full=Protein IRREGULAR XYLEM 3; Short=AtIRX3 PF14569:Zinc-binding RING-finger|PF03552:Cellulose synthase	-
C88_C02H1G011080	0	0	0.0270577	0	0	0	0	0	0	0	0	0.00901923	Protein NAP1; AltName: Full=ARP2/3 regulatory protein subunit NAPP; AltName: Full=NAP of plants; AltName: Full=Nck-associated protein 1; Short=AtNAP1; Short=AtNAP125; AltName: Full=Protein GNARLED; AltName: Full=p125Nap1 PF09735:Membrane-associated apoptosis protein	-
C88_C12H4G108200	0	0	0	0	0	0	0	0	0.0272462	0.00908208	0	0	-	-
C88_C08H4G085660	0	0	0	0	0	0	0	0	0.0273166	0.00910554	0	0	PF13855:Leucine rich repeat	-
C88_C10H3G063210	0	0	0	0	0	0	0	0	0.0273402	0.00911339	0	0	Transposon Tf2-8 polyprotein; AltName: Full=Retrotransposable element Tf2 155 kDa protein PF00134:Cyclin, N-terminal domain	-
C88_C11H3G059880	0	0	0	0	0	0	0.0273485	0	0	0.00911618	0	0	Pentatricopeptide repeat-containing protein At3g22150, chloroplastic; Flags: Precursor PF13041:PPR repeat family	-
C88_C10H3G076360	0.0275299	0	0	0	0	0	0	0	0	0	0	0.00917663	Ethylene-overproduction protein 1; AltName: Full=Protein ETHYLENE OVERPRODUCER 1; Short=Protein ETO1 -	-
C88_C06H3G068450	0	0	0	0	0	0	0	0.0275677	0	0.00918924	0	0	Protein TRANSPORT INHIBITOR RESPONSE 1; AltName: Full=Weak ethylene-insensitive protein 1 PF12854:PPR repeat|PF13041:PPR repeat family	-
C88_C03H4G130550	0	0	0	0	0	0	0	0.0276514	0	0.00921715	0	0	RNA-dependent RNA polymerase 2; Short=AtRDRP2; AltName: Full=Protein SILENCING MOVEMENT DEFICIENT 1; AltName: Full=RNA-directed RNA polymerase 2 PF05183:RNA dependent RNA polymerase	-
C88_C05H3G068050	0	0	0.0277218	0	0	0	0	0	0	0	0	0.0092406	-	-
C88_C03H2G040290	0	0.0278175	0	0	0	0	0	0	0	0	0	0.00927249	Condensin-2 complex subunit G2; AltName: Full=Chromosome-associated protein G2; AltName: Full=Non-SMC condensin II complex subunit G2; AltName: Full=XCAP-G2 PF12422:Condensin II non structural maintenance of chromosomes subunit	-
C88_C03H4G136330	0	0	0.0279033	0	0	0	0	0	0	0	0	0.00930108	Transcription initiation factor TFIID subunit 2; AltName: Full=TBP-associated factor 2; Short=AtTAF2 PF01433:Peptidase family M1 domain	-
C88_C03H4G127740	0	0	0	0	0	0	0	0.0279414	0	0.0093138	0	0	Eukaryotic translation initiation factor 4 gamma 2; Short=eIF-4-gamma 2; Short=eIF-4G 2; Short=eIF4G 2; AltName: Full=Novel APOBEC-1 target 1; AltName: Full=Translation repressor NAT1; AltName: Full=p97 PF02847:MA3 domain	-
C88_C03H2G066450	0	0	0	0	0	0	0.0280046	0	0	0.00933485	0	0	PF12937:F-box-like	-
C88_C12H1G023340	0	0	0	0	0	0	0.0282303	0	0	0.00941009	0	0	PF07800:Protein of unknown function (DUF1644)	-
C88_C01H2G076010	0	0	0	0	0	0	0.0282531	0	0	0.00941768	0	0	Transcription termination factor MTEF18, mitochondrial; AltName: Full=Mitochondrial transcription termination factor 18; AltName: Full=Protein SUPPRESSOR OF HOT1-4 1; Flags: Precursor PF02536:mTERF	-
C88_C05H4G087480	0	0	0	0	0	0	0.0282835	0	0	0.00942782	0	0	Polygalacturonase-1 non-catalytic subunit beta; AltName: Full=AroGP1; AltName: Full=Polygalacturonase converter; Short=PG converter; Flags: Precursor PF03181:BURP domain	-
C88_C02H3G066260	0	0	0	0	0	0	0	0.0283621	0	0.00945403	0	0	Methyl-CpG-binding domain protein 4-like protein; AltName: Full=Protein MBD4-like -	-
C88_C03H2G058150	0.0284884	0	0	0	0	0	0	0	0	0	0	0.00949615	Protein STICHEL-like 2 PF13177:DNA polymerase III, delta subunit	-
C88_C07H2G052410	0	0	0	0	0	0	0	0	0.0286362	0.00954541	0	0	Uncharacterized tatC-like protein ymf16; AltName: Full=ORFX PF03941:Inner centromere protein, ARK binding region	-
C88_C02H1G025450	0	0	0	0	0	0	0	0.0286522	0	0.00955073	0	0	Protein CROWDED NUCLEI 4; AltName: Full=Protein LITTLE NUCLEI 4 -	-
C88_C02H2G054540	0.0287386	0	0	0	0	0	0	0	0	0	0	0.00957953	-	-
C88_C06H2G036810	0	0	0	0	0	0	0	0	0.0287878	0.00959595	0	0	Asparagine synthetase [glutamine-hydrolyzing]; AltName: Full=Glutamine-dependent asparagine synthetase PF00733:Asparagine synthase|PF13537:Glutamine amidotransferase domain	-
C88_C01H1G031170	0	0	0.0289802	0	0	0	0	0	0	0	0	0.00966007	PF11331:Probable zinc-ribbon domain	-
C88_C05H2G031310	0	0	0	0	0	0	0	0.029188	0	0.00972935	0	0	ALG-2 interacting protein X; Short=Alix; Short=Dd-Alix; Short=DdAlix PF03097:BRO1-like domain|PF13949:ALIX V-shaped domain binding to HIV	-
C88_C01H4G184610	0	0	0	0	0	0	0	0.0292193	0	0.00973975	0	0	Probable E3 ubiquitin ligase SUD1; AltName: Full=Protein ECERIFERUM 9; AltName: Full=Protein SUPPRESSOR OF DRY2 DEFFECTS 1; Short=AtSUD1; AltName: Full=RING/U-box domain-containing protein PF12906:RING-variant domain	-
C88_C03H3G071710	0	0	0	0	0	0	0.0292846	0	0	0.00976153	0	0	Uncharacterized protein At4g04980 -	-
C88_C04H3G089270	0	0	0	0	0	0	0	0	0.0293654	0.00978846	0	0	Pentatricopeptide repeat-containing protein At3g09040, mitochondrial; Flags: Precursor PF13041:PPR repeat family	-
C88_C07H3G055630	0	0	0	0	0	0	0.0294653	0	0	0.00982175	0	0	Xylose isomerase PF07250:Glyoxal oxidase N-terminus|PF09118:Domain of unknown function (DUF1929)	-
C88_C04H4G125840	0	0	0	0	0	0	0.0294735	0	0	0.00982451	0	0	Mechanosensitive ion channel protein 3, chloroplastic; AltName: Full=Mechanosensitive channel of small conductance-like 3; AltName: Full=MscS-Like protein 3; Flags: Precursor PF00924:Mechanosensitive ion channel	-
C88_C02H4G100070	0	0	0	0	0	0	0.0294818	0	0	0.00982726	0	0	WPP domain-associated protein -	-
C88_C02H3G080960	0	0	0	0	0	0	0.0296231	0	0	0.00987436	0	0	Trans-resveratrol di-O-methyltransferase; AltName: Full=Resveratrol O-methyltransferase; Short=ROMT; Short=VvROMT PF08100:Dimerisation domain|PF00891:O-methyltransferase domain	-
C88_C08H4G085630	0	0	0	0	0	0	0	0.029793	0	0.00993099	0	0	-	-
C88_C03H4G139010	0	0.0297987	0	0	0	0	0	0	0	0	0	0.00993292	Exportin-T; AltName: Full=Exportin(tRNA); AltName: Full=Protein PAUSED; AltName: Full=tRNA exportin PF08389:Exportin 1-like protein	-
C88_C08H1G023150	0	0	0	0	0	0	0.0300037	0	0	0.0100012	0	0	Golgin candidate 6; Short=AtGC6; AltName: Full=Protein MAIGO 4 PF04869:Uso1 / p115 like vesicle tethering protein, head region|PF04871:Uso1 / p115 like vesicle tethering protein, C terminal region	-
C88_C09H3G084190	0	0	0	0	0	0	0	0.030014	0	0.0100047	0	0	Cryptochrome-2; Short=Atcry2; AltName: Full=Blue light photoreceptor; AltName: Full=Protein PHR homolog 1; Short=AtPHH1; AltName: Full=Protein SUPPRESSOR OF elf3 20 PF03441:FAD binding domain of DNA photolyase|PF00875:DNA photolyase	-
C88_C01H4G155780	0	0	0	0	0	0	0.0301415	0	0	0.0100472	0	0	PF13960:Domain of unknown function (DUF4218)|PF13952:Domain of unknown function (DUF4216)|PF08284:Retroviral aspartyl protease|PF03004:Plant transposase (Ptta/En/Spm family)	-
C88_C03H2G066410	0	0	0	0	0	0	0	0	0.0302428	0.0100809	0	0	PF07967:C3HC zinc finger-like	-
C88_C05H4G090500	0	0	0	0	0	0	0	0	0.0305046	0.0101682	0	0	Mannosyl-oligosaccharide glucosidase GCS1; AltName: Full=Alpha-glucosidase 1; Short=Glucosidase 1; AltName: Full=Protein KNOPF; AltName: Full=Protein MUNCHKIN PF03200:Glycosyl hydrolase family 63 C-terminal domain|PF16923:Glycosyl hydrolase family 63 N-terminal domain	-
C88_C02H4G099780	0.0307562	0	0	0	0	0	0	0	0	0	0	0.0102521	DNA damage-binding protein 1; AltName: Full=High pigmentation protein 1; AltName: Full=UV-damaged DNA-binding protein 1 PF10433:Mono-functional DNA-alkylating methyl methanesulfonate N-term|PF03178:CPSF A subunit region	-
C88_C04H1G020970	0	0	0	0	0	0	0.0310775	0	0	0.0103592	0	0	Filament-like plant protein 4; Short=AtFPP4 PF05911:Filament-like plant protein, long coiled-coil|PF13456:Reverse transcriptase-like	-
C88_C11H3G074880	0	0	0	0	0	0	0	0	0.0311029	0.0103676	0	0	PF13962:Domain of unknown function|PF12796:Ankyrin repeats (3 copies)	-
C88_C07H4G082500	0.0312047	0	0	0	0	0	0	0	0	0	0	0.0104016	Xylose isomerase PF07250:Glyoxal oxidase N-terminus|PF09118:Domain of unknown function (DUF1929)	-
C88_C07H1G025840	0	0	0	0	0	0	0	0	0.0312152	0.0104051	0	0	WPP domain-interacting protein 2 -	-
C88_C10H2G050100	0	0	0	0	0	0	0.031216	0	0	0.0104053	0	0	IQ domain-containing protein IQM6; AltName: Full=IQ motif-containing protein 6 -	-
C88_C05H2G027960	0	0	0	0	0	0	0	0	0.0313489	0.0104496	0	0	Nucleolar protein 14; AltName: Full=Nucleolar complex protein 14 PF04147:Nop14-like family	-
C88_C01H4G180040	0	0	0	0	0	0	0.031412	0	0	0.0104707	0	0	Pentatricopeptide repeat-containing protein At1g10270; AltName: Full=Protein GLUTAMINE-RICH PROTEIN 23 PF13041:PPR repeat family	-
C88_C04H4G122290	0	0	0	0	0	0	0.0314873	0	0	0.0104958	0	0	Pentatricopeptide repeat-containing protein At3g61360 PF13041:PPR repeat family	-
C88_C10H2G038800	0.0315408	0	0	0	0	0	0	0	0	0	0	0.0105136	Ribosomal protein S3, mitochondrial PF00116:Cytochrome C oxidase subunit II, periplasmic domain|PF00252:Ribosomal protein L16p/L10e|PF00189:Ribosomal protein S3, C-terminal domain	-
C88_C12H2G037050	0	0	0.0124154	0	0	0	0	0.0102641	0.00893873	0.00640093	0	0.00413848	RING-H2 finger protein ATL60; AltName: Full=RING-type E3 ubiquitin transferase ATL60 PF13639:Ring finger domain	-
C88_C04H4G126150	0.0316394	0	0	0	0	0	0	0	0	0	0	0.0105465	PF14683:Polysaccharide lyase family 4, domain III|PF14686:Polysaccharide lyase family 4, domain II|PF06045:Rhamnogalacturonate lyase family	-
C88_C04H2G063620	0	0	0	0	0	0	0	0	0.0317358	0.0105786	0	0	CSC1-like protein RXW8 PF02714:Calcium-dependent channel, 7TM region, putative phosphate|PF13967:Late exocytosis, associated with Golgi transport|PF14703:Cytosolic domain of 10TM putative phosphate transporter	-
C88_C05H2G031870	0	0	0	0	0	0	0	0.0317497	0	0.0105832	0	0	Uridine-cytidine kinase C; AltName: Full=Cytidine monophosphokinase C; AltName: Full=Uridine monophosphokinase C PF00485:Phosphoribulokinase / Uridine kinase family	-
C88_C08H1G013530	0	0.0317651	0	0	0	0	0	0	0	0	0	0.0105884	Probable boron transporter 7 PF00955:HCO3- transporter family	-
C88_C12H2G029470	0	0	0	0	0	0	0.0318983	0	0	0.0106328	0	0	Pentatricopeptide repeat-containing protein At1g18485 PF13041:PPR repeat family	-
C88_C05H1G000020	0	0	0	0	0	0	0	0.031926	0	0.010642	0	0	Pentatricopeptide repeat-containing protein At2g02980, chloroplastic; AltName: Full=Protein ORGANELLE TRANSCRIPT PROCESSING 85; Flags: Precursor PF14432:DYW family of nucleic acid deaminases|PF13041:PPR repeat family	-
C88_C08H2G038950	0	0	0	0	0	0	0	0	0.0319811	0.0106604	0	0	Probable boron transporter 7 PF00955:HCO3- transporter family	-
C88_C04H3G079170	0	0.032175	0	0	0	0	0	0	0	0	0	0.010725	UPF0481 protein At3g47200 PF03140:Plant protein of unknown function	-
C88_C06H1G021480	0.0321979	0	0	0	0	0	0	0	0	0	0	0.0107326	Protein HEADING DATE 3B; AltName: Full=ELF3-like protein 1; Short=OsELF3-1; AltName: Full=OsELF3; AltName: Full=Protein HEADING DATE 17 -	-
C88_C06H3G088390	0.0322072	0	0	0	0	0	0	0	0	0	0	0.0107357	Protein HEADING DATE 3B; AltName: Full=ELF3-like protein 1; Short=OsELF3-1; AltName: Full=OsELF3; AltName: Full=Protein HEADING DATE 17 -	-
C88_C09H2G040200	0.0325178	0	0	0	0	0	0	0	0	0	0	0.0108393	-	-
C88_C01H2G069110	0	0	0	0	0	0	0	0	0.0325835	0.0108612	0	0	Pyruvate, phosphate dikinase, chloroplastic; AltName: Full=Pyruvate, orthophosphate dikinase; Flags: Precursor PF02896:PEP-utilising enzyme, PEP-binding domain|PF00391:PEP-utilising enzyme, mobile domain|PF01326:Pyruvate phosphate dikinase, AMP/ATP-binding domain	-
C88_C03H3G077780	0	0.0327411	0	0	0	0	0	0	0	0	0	0.0109137	Probable galactinol--sucrose galactosyltransferase 2; AltName: Full=Protein SEED IMBIBITION 2; AltName: Full=Raffinose synthase 2 PF05691:Raffinose synthase or seed imbibition protein Sip1	-
C88_C02H1G009570	0	0	0	0	0	0	0	0	0.0327517	0.0109172	0	0	PF07891:Protein of unknown function (DUF1666)	-
C88_C07H2G042910	0	0	0	0	0	0	0.0327535	0	0	0.0109178	0	0	DNA topoisomerase 1 beta; AltName: Full=DNA topoisomerase 1 PF01028:Eukaryotic DNA topoisomerase I, catalytic core|PF14370:C-terminal topoisomerase domain|PF02919:Eukaryotic DNA topoisomerase I, DNA binding fragment	-
C88_C05H1G001600	0.0327957	0	0	0	0	0	0	0	0	0	0	0.0109319	PF12854:PPR repeat|PF13041:PPR repeat family	-
C88_C00H3G046790	0	0	0	0	0	0	0	0.0328081	0	0.010936	0	0	PF14111:Domain of unknown function (DUF4283)	-
C88_C03H4G136950	0	0	0	0	0	0	0	0	0.0328309	0.0109436	0	0	PF09405:CASC3/Barentsz eIF4AIII binding	-
C88_C05H2G027110	0	0	0	0	0	0	0	0	0.0329674	0.0109891	0	0	Probable protein S-acyltransferase 22; AltName: Full=Probable palmitoyltransferase At1g69420; AltName: Full=Zinc finger DHHC domain-containing protein At1g69420 PF01529:DHHC palmitoyltransferase	-
C88_C06H4G128600	0	0	0	0	0	0	0	0	0.0330017	0.0110006	0	0	Factor of DNA methylation 4 PF03469:XH domain|PF03470:XS zinc finger domain|PF03468:XS domain	-
C88_C03H2G058040	0	0	0.0184387	0	0	0	0.0146607	0	0	0.00488689	0	0.00614622	Callose synthase 10; AltName: Full=1,3-beta-glucan synthase; AltName: Full=Protein CHORUS; AltName: Full=Protein GLUCAN SYNTHASE-LIKE 8 PF14288:1,3-beta-glucan synthase subunit FKS1, domain-1|PF02364:1,3-beta-glucan synthase component	-
C88_C07H1G023670	0.0331474	0	0	0	0	0	0	0	0	0	0	0.0110491	Pentatricopeptide repeat-containing protein At4g04790, mitochondrial; Flags: Precursor PF17177:Pentacotripeptide-repeat region of PRORP	-
C88_C10H4G096680	0	0	0	0	0	0	0.033188	0	0	0.0110627	0	0	ATP-dependent DNA helicase PIF7; AltName: Full=DNA repair and recombination helicase PIF7; Flags: Precursor PF14214:Helitron helicase-like domain at N-terminus|PF05970:PIF1-like helicase|PF02689:Helicase	-
C88_C00H4G000110	0	0	0	0	0	0	0	0.0332372	0	0.0110791	0	0	Clathrin interactor EPSIN 2; AltName: Full=EPSIN-related 2 PF01417:ENTH domain	-
C88_C06H4G101840	0	0	0	0	0	0	0.0333565	0	0	0.0111188	0	0	Putative pentatricopeptide repeat-containing protein At1g12700, mitochondrial; Flags: Precursor PF12854:PPR repeat|PF13041:PPR repeat family	-
C88_C10H2G039360	0	0	0	0	0	0	0	0	0.033727	0.0112423	0	0	Aspartyl protease 37; Flags: Precursor PF14541:Xylanase inhibitor C-terminal|PF14543:Xylanase inhibitor N-terminal	-
C88_C02H4G100350	0	0	0	0	0	0	0	0	0.0337509	0.0112503	0	0	Protein ROOT HAIR DEFECTIVE 3 homolog 2; AltName: Full=Protein SEY1 homolog 3 PF05879:Root hair defective 3 GTP-binding protein (RHD3)	-
C88_C04H2G058620	0	0.0338247	0	0	0	0	0	0	0	0	0	0.0112749	Exocyst complex component SEC5A; Short=AtSec5a; AltName: Full=Exocyst complex component 2 PF15469:Exocyst complex component Sec5	-
C88_C01H3G119330	0	0	0	0	0	0	0	0	0.0338711	0.0112904	0	0	Protein gamma response 1; AltName: Full=COM1/SAE2-like protein; AltName: Full=Protein gamma response I -	-
C88_C07H4G106330	0	0	0	0	0	0	0	0	0.0339073	0.0113024	0	0	Ent-kaur-16-ene synthase, chloroplastic; AltName: Full=Ent-kaurene synthase; AltName: Full=Ent-kaurene synthase B; Short=KSB; Flags: Precursor PF01397:Terpene synthase, N-terminal domain|PF03936:Terpene synthase family, metal binding domain	-
C88_C05H2G031910	0	0	0	0	0	0	0	0	0.0339194	0.0113065	0	0	Uncharacterized protein At1g04910 PF10250:GDP-fucose protein O-fucosyltransferase	-
C88_C06H3G084780	0	0	0	0	0	0	0	0.0340133	0	0.0113378	0	0	HSP-interacting protein PF00564:PB1 domain	-
C88_C04H2G038030	0.0340293	0	0	0	0	0	0	0	0	0	0	0.0113431	UPF0481 protein At3g47200 PF03140:Plant protein of unknown function	-
C88_C05H1G008240	0	0	0	0	0	0	0	0	0.0341384	0.0113795	0	0	PF03004:Plant transposase (Ptta/En/Spm family)|PF13960:Domain of unknown function (DUF4218)|PF13952:Domain of unknown function (DUF4216)	-
C88_C08H3G067430	0	0.0343939	0	0	0	0	0	0	0	0	0	0.0114646	PF10551:MULE transposase domain	-
C88_C07H4G095100	0.0344401	0	0	0	0	0	0	0	0	0	0	0.01148	PF13855:Leucine rich repeat	-
C88_C02H4G099900	0	0	0	0	0	0	0	0	0.0344724	0.0114908	0	0	-	-
C88_C01H2G072630	0	0	0.0345399	0	0	0	0	0	0	0	0	0.0115133	Telomerase reverse transcriptase; Short=AtTERT PF12009:Telomerase ribonucleoprotein complex - RNA binding domain	-
C88_C12H1G003720	0.034547	0	0	0	0	0	0	0	0	0	0	0.0115157	PF07800:Protein of unknown function (DUF1644)	-
C88_C12H1G002830	0	0	0	0	0	0	0	0.0345949	0	0.0115316	0	0	-	-
C88_C02H2G044370	0	0.0346617	0	0	0	0	0	0	0	0	0	0.0115539	Probable phospholipid-transporting ATPase 7; Short=AtALA7; AltName: Full=Aminophospholipid flippase 7 PF16209:Phospholipid-translocating ATPase N-terminal|PF13246:Cation transport ATPase (P-type)|PF16212:Phospholipid-translocating P-type ATPase C-terminal	-
C88_C07H2G053100	0	0.0346906	0	0	0	0	0	0	0	0	0	0.0115635	-	-
C88_C09H4G095260	0	0	0	0	0	0	0.0347464	0	0	0.0115821	0	0	Interactor of constitutive active ROPs 2, chloroplastic; AltName: Full=ROP-interactive partner 2; Flags: Precursor -	-
C88_C12H4G102720	0	0	0	0	0	0	0	0.0349491	0	0.0116497	0	0	Putative pentatricopeptide repeat-containing protein At1g74580 PF12854:PPR repeat|PF13041:PPR repeat family	-
C88_C12H1G019740	0	0	0	0	0	0	0	0.0349603	0	0.0116534	0	0	Uncharacterized protein At4g26450 -	-
C88_C06H2G063590	0	0	0	0	0	0	0.0350828	0	0	0.0116943	0	0	Protein NRT1/ PTR FAMILY 8.1; Short=AtNPF8.1; AltName: Full=Peptide transporter PTR1 PF00854:POT family	-
C88_C00H2G038340	0.0351916	0	0	0	0	0	0	0	0	0	0	0.0117305	Tuberculostearic acid methyltransferase UfaA1; Short=TSA methyltransferase PF02353:Mycolic acid cyclopropane synthetase	-
C88_C09H1G000450	0	0	0.0354289	0	0	0	0	0	0	0	0	0.0118096	Pentatricopeptide repeat-containing protein At3g09060 PF13041:PPR repeat family|PF12854:PPR repeat	-
C88_C01H1G046080	0.035506	0	0	0	0	0	0	0	0	0	0	0.0118353	-	-
C88_C10H4G094020	0	0	0	0	0	0	0.0355097	0	0	0.0118366	0	0	DNA mismatch repair protein MSH5; Short=AtMSH5; AltName: Full=MutS protein homolog 5 PF05192:MutS domain III|PF00488:MutS domain V	-
C88_C06H1G029660	0	0	0	0	0	0	0	0	0.0355147	0.0118382	0	0	Protein NRT1/ PTR FAMILY 2.7; Short=AtNPF2.7; AltName: Full=Nitrate excretion transporter 1 PF00854:POT family	-
C88_C06H2G065650	0	0	0	0	0	0	0	0	0.0355147	0.0118382	0	0	Succinate--CoA ligase [ADP-forming] subunit beta, mitochondrial; Short=SlSCoALbeta; Flags: Precursor PF00549:CoA-ligase|PF08442:ATP-grasp domain	-
C88_C06H2G056370	0	0	0	0	0	0	0	0	0.0355811	0.0118604	0	0	PF12767:Transcriptional regulator of RNA polII, SAGA, subunit	-
C88_C12H2G049740	0	0	0	0	0	0	0	0.0356796	0	0.0118932	0	0	Autophagy-related protein 18f; Short=AtATG18f PF12490:Breast carcinoma amplified sequence 3	-
C88_C12H2G034480	0	0	0	0	0	0	0.0357513	0	0	0.0119171	0	0	-	-
C88_C01H1G044270	0	0	0	0	0	0	0.0357635	0	0	0.0119212	0	0	Phospholipase A-2-activating protein; Short=PLA2P; Short=PLAP PF09070:PFU (PLAA family ubiquitin binding)|PF08324:PUL domain	-
C88_C05H4G089350	0	0	0	0	0	0	0	0.0358552	0	0.0119517	0	0	Ultraviolet-B receptor UVR8; AltName: Full=Protein UV-B RESISTANCE 8; AltName: Full=RCC1 domain-containing protein UVR8 PF00415:Regulator of chromosome condensation (RCC1) repeat	-
C88_C08H2G040330	0	0	0	0	0	0	0	0	0.0359984	0.0119995	0	0	Probable ADP-ribosylation factor GTPase-activating protein AGD14; Short=ARF GAP AGD14; AltName: Full=Protein ARF-GAP DOMAIN 14; Short=AtAGD14; AltName: Full=Protein ZIGA4 PF01412:Putative GTPase activating protein for Arf	-
C88_C04H3G095010	0	0	0.0362352	0	0	0	0	0	0	0	0	0.0120784	Transcription initiation factor TFIID subunit 4b; AltName: Full=TBP-associated factor 4b; Short=AtTAF4b PF05236:Transcription initiation factor TFIID component TAF4 family|PF12174:RCD1-SRO-TAF4 (RST) plant domain	-
C88_C01H1G017350	0	0	0	0	0	0	0	0.0362358	0	0.0120786	0	0	Pentatricopeptide repeat-containing protein At3g48810 PF13041:PPR repeat family|PF12854:PPR repeat	-
C88_C04H4G129720	0	0.0362541	0	0	0	0	0	0	0	0	0	0.0120847	-	-
C88_C01H2G048770	0	0	0	0	0	0	0	0.036308	0	0.0121027	0	0	Receptor-like protein 12; Short=AtRLP12; Flags: Precursor PF13855:Leucine rich repeat	-
C88_C04H4G125600	0	0	0	0	0	0	0	0.0363322	0	0.0121107	0	0	WD repeat protein iqw1 -	-
C88_C09H3G078060	0.0195874	0	0	0	0	0	0	0	0.0167477	0.00558258	0	0.00652912	E3 ubiquitin-protein ligase RGLG1; AltName: Full=RING domain ligase 1 PF13920:Zinc finger, C3HC4 type (RING finger)|PF07002:Copine	-
C88_C04H1G023160	0	0	0	0	0	0	0	0.0363563	0	0.0121188	0	0	Programmed cell death protein 4; AltName: Full=Protein I11/6 PF02847:MA3 domain	-
C88_C04H4G126310	0	0	0	0	0	0	0.0364458	0	0	0.0121486	0	0	PF17123:RING-like zinc finger|PF13519:von Willebrand factor type A domain	-
C88_C02H3G086760	0	0	0.036556	0	0	0	0	0	0	0	0	0.0121853	Ribonuclease E/G-like protein, chloroplastic; Short=RNase E/G-like protein; AltName: Full=RNase E; Flags: Precursor PF10150:Ribonuclease E/G family	-
C88_C07H1G020470	0	0.0198405	0	0	0	0	0.0167207	0	0	0.00557358	0	0.00661351	Protodermal factor 1; Flags: Precursor -	-
C88_C04H1G031470	0	0	0.036637	0	0	0	0	0	0	0	0	0.0122123	-	-
C88_C09H2G056190	0	0	0.0368003	0	0	0	0	0	0	0	0	0.0122668	PF05664:Unc-13 homolog	-
C88_C07H1G022690	0	0.0368543	0	0	0	0	0	0	0	0	0	0.0122848	MLO-like protein 11; Short=AtMlo11 PF03094:Mlo family	-
C88_C07H1G018400	0	0	0	0	0	0	0	0	0.0369204	0.0123068	0	0	Protein TPX2; Short=AtTPX2; AltName: Full=Targeting protein for XKLP2 PF12214:Cell cycle regulated microtubule associated protein|PF06886:Targeting protein for Xklp2 (TPX2) domain	-
C88_C09H3G070020	0	0	0.0369443	0	0	0	0	0	0	0	0	0.0123148	Salicylic acid-binding protein 2; Short=NtSABP2; AltName: Full=Methyl salicylate esterase PF12697:Alpha/beta hydrolase family	-
C88_C03H4G127730	0	0	0	0	0	0	0	0.036959	0	0.0123197	0	0	Programmed cell death protein 4; AltName: Full=Protein I11/6 PF02847:MA3 domain	-
C88_C06H4G108160	0	0	0	0	0	0	0.0370236	0	0	0.0123412	0	0	Protein POLLEN DEFECTIVE IN GUIDANCE 1 PF05346:Eukaryotic membrane protein family	-
C88_C03H3G096770	0	0	0	0	0	0	0.0372336	0	0	0.0124112	0	0	Uncharacterized protein At1g04910 PF10250:GDP-fucose protein O-fucosyltransferase	-
C88_C06H4G123990	0	0	0	0	0	0	0	0	0.0372383	0.0124128	0	0	Copper methylamine oxidase; AltName: Full=MAOXII; AltName: Full=Primary amine oxidase; Flags: Precursor PF02728:Copper amine oxidase, N3 domain|PF01179:Copper amine oxidase, enzyme domain	-
C88_C04H3G094770	0	0	0	0	0	0	0	0.0373379	0	0.012446	0	0	-	-
C88_C05H4G091580	0	0	0	0	0	0	0.0373527	0	0	0.0124509	0	0	Coiled-coil domain-containing protein SCD2; AltName: Full=Protein STOMATAL CYTOKINESIS DEFECTIVE 2 -	-
C88_C08H4G104710	0	0.0374408	0	0	0	0	0	0	0	0	0	0.0124803	Transcription factor bHLH155; AltName: Full=BHLH transcription factor gamma; Short=bHLH gamma; AltName: Full=Basic helix-loop-helix protein 155; Short=AtbHLH155; Short=bHLH 155; AltName: Full=LONESOME HIGHWAY-like protein 3; AltName: Full=bHLH transcription factor bHLH155 PF14215:bHLH-MYC and R2R3-MYB transcription factors N-terminal	-
C88_C02H3G086960	0.037454	0	0	0	0	0	0	0	0	0	0	0.0124847	CSC1-like protein At4g35870 PF14703:Cytosolic domain of 10TM putative phosphate transporter|PF13967:Late exocytosis, associated with Golgi transport|PF02714:Calcium-dependent channel, 7TM region, putative phosphate	-
C88_C06H2G057140	0.0374666	0	0	0	0	0	0	0	0	0	0	0.0124889	Uncharacterized protein At1g04910 PF10250:GDP-fucose protein O-fucosyltransferase	-
C88_C04H3G088650	0	0	0	0	0	0	0	0	0.037473	0.012491	0	0	Probable methyltransferase PMT10 PF03141:Putative S-adenosyl-L-methionine-dependent methyltransferase	-
C88_C01H4G164120	0.0375678	0	0	0	0	0	0	0	0	0	0	0.0125226	-	-
C88_C07H1G013160	0	0	0	0	0	0	0	0.0377378	0	0.0125793	0	0	-	-
C88_C07H2G034270	0	0	0.0378003	0	0	0	0	0	0	0	0	0.0126001	DNA mismatch repair protein MSH7; Short=AtMSH7; AltName: Full=MutS protein homolog 7 PF05188:MutS domain II|PF00488:MutS domain V|PF01624:MutS domain I|PF05192:MutS domain III	-
C88_C04H1G009500	0	0	0	0	0	0	0	0	0.0378155	0.0126052	0	0	PF04577:Protein of unknown function (DUF563)	-
C88_C07H4G105200	0	0	0	0	0	0	0.0378369	0	0	0.0126123	0	0	PF08766:DEK C terminal domain	-
C88_C07H3G076450	0	0	0	0	0	0	0	0.0378686	0	0.0126229	0	0	Proton pump-interactor 1 -	-
C88_C06H1G020530	0	0	0	0	0	0	0.0379188	0	0	0.0126396	0	0	Beta-fructofuranosidase, insoluble isoenzyme CWINV3; AltName: Full=6-fructan exohydrolase; Short=6-FEH; AltName: Full=Beta-fructofuranosidase 5; Short=AtFruct5; AltName: Full=Cell wall beta-fructosidase 3; AltName: Full=Cell wall invertase 3; Short=AtcwINV3; AltName: Full=Sucrose hydrolase 3; Flags: Precursor PF00251:Glycosyl hydrolases family 32 N-terminal domain|PF08244:Glycosyl hydrolases fami…	-
C88_C09H2G035460	0	0	0	0	0	0	0.0379599	0	0	0.0126533	0	0	Phosphoglycerate kinase, chloroplastic; Flags: Precursor PF00162:Phosphoglycerate kinase|PF02390:Putative methyltransferase	-
C88_C11H4G089670	0	0	0	0	0	0	0.0380149	0	0	0.0126716	0	0	GPI ethanolamine phosphate transferase 2; AltName: Full=GPI7 homolog; Short=hGPI7; AltName: Full=Phosphatidylinositol-glycan biosynthesis class G protein; Short=PIG-G -	-
C88_C03H2G064000	0	0	0	0	0	0	0.0380838	0	0	0.0126946	0	0	Pyrophosphate-energized vacuolar membrane proton pump 1; AltName: Full=Pyrophosphate-energized inorganic pyrophosphatase 1; Short=H(+)-PPase 1; AltName: Full=Vacuolar proton pyrophosphatase 1; AltName: Full=Vacuolar proton pyrophosphatase 3 PF03030:Inorganic H+ pyrophosphatase	-
C88_C06H3G090030	0	0	0	0	0	0	0.0382641	0	0	0.0127547	0	0	PF10539:Development and cell death domain	-
C88_C02H1G031380	0	0	0	0	0	0	0.0382641	0	0	0.0127547	0	0	Pentatricopeptide repeat-containing protein At3g46610 PF13041:PPR repeat family|PF17177:Pentacotripeptide-repeat region of PRORP	-
C88_C07H2G029970	0	0	0	0	0	0	0.0383759	0	0	0.012792	0	0	Monogalactosyldiacylglycerol synthase 2, chloroplastic; Short=AtMGD2; AltName: Full=MGDG synthase type B; Flags: Precursor PF06925:Monogalactosyldiacylglycerol (MGDG) synthase|PF04101:Glycosyltransferase family 28 C-terminal domain	-
C88_C02H2G052330	0	0	0	0	0	0	0	0	0.038442	0.012814	0	0	Uncharacterized protein At1g65710 -	-
C88_C10H2G032750	0	0	0	0	0	0	0	0	0.0385042	0.0128347	0	0	Malonyl-coenzyme:anthocyanin 5-O-glucoside-6'''-O-malonyltransferase; Short=Malonyl CoA:anthocyanin 5-O-glucoside-6'''-O-malonyltransferase; Short=Ss5MaT1 PF02458:Transferase family	-
C88_C03H1G019300	0	0	0.0385389	0	0	0	0	0	0	0	0	0.0128463	Probable GTP diphosphokinase RSH3, chloroplastic; AltName: Full=RelA/SpoT homolog 3; Short=AtRSH3; AltName: Full=ppGpp synthetase RSH3; Flags: Precursor PF04607:Region found in RelA / SpoT proteins|PF13328:HD domain	-
C88_C00H1G002070	0	0	0.0385614	0	0	0	0	0	0	0	0	0.0128538	-	-
C88_C04H2G048780	0	0	0	0	0	0	0.038701	0	0	0.0129003	0	0	Protein ROS1; AltName: Full=DEMETER-like protein 1; AltName: Full=Repressor of silencing 1 PF15628:RRM in Demeter	-
C88_C01H1G039990	0	0	0	0	0	0	0	0	0.0387078	0.0129026	0	0	Protein ROOT PRIMORDIUM DEFECTIVE 1 PF11955:Plant organelle RNA recognition domain	-
C88_C12H4G090610	0	0	0	0	0	0	0.0387295	0	0	0.0129098	0	0	Trimethylguanosine synthase; AltName: Full=Nuclear receptor coactivator 6-interacting protein; AltName: Full=PRIP-interacting protein with methyltransferase motif; Short=PIMT; Short=PIPMT PF09445:RNA cap guanine-N2 methyltransferase	-
C88_C04H4G117220	0	0	0	0	0	0	0.038844	0	0	0.012948	0	0	Sphingolipid C9-methyltransferase 1; Short=C-9-MT1 PF13450:NAD(P)-binding Rossmann-like domain|PF02353:Mycolic acid cyclopropane synthetase	-
C88_C09H4G112180	0	0	0	0	0	0	0	0	0.0388977	0.0129659	0	0	-	-
C88_C09H1G021490	0	0	0	0	0	0	0	0.0389347	0	0.0129782	0	0	Putative E3 ubiquitin-protein ligase RF298; AltName: Full=RING finger protein 298 PF13920:Zinc finger, C3HC4 type (RING finger)	-
C88_C10H3G076210	0	0	0	0	0	0	0	0.0389903	0	0.0129968	0	0	F-box/LRR-repeat protein 3 -	-
C88_C03H4G114750	0	0.0391208	0	0	0	0	0	0	0	0	0	0.0130403	Uncharacterized protein C18orf8; AltName: Full=Colon cancer-associated protein Mic1; Short=Mic-1 PF07035:Colon cancer-associated protein Mic1-like	-
C88_C12H1G026090	0	0	0	0	0	0	0	0.039172	0	0.0130573	0	0	Pyrophosphate-energized vacuolar membrane proton pump; AltName: Full=Pyrophosphate-energized inorganic pyrophosphatase; Short=H(+)-PPase; AltName: Full=Vacuolar H(+)-pyrophosphatase PF03030:Inorganic H+ pyrophosphatase	-
C88_C03H3G103310	0	0	0	0	0	0	0	0	0.0391861	0.013062	0	0	-	-
C88_C06H3G076330	0	0	0	0	0	0	0	0	0.0392346	0.0130782	0	0	WEB family protein At2g40480 PF05701:Weak chloroplast movement under blue light	-
C88_C02H4G119420	0	0	0.0392602	0	0	0	0	0	0	0	0	0.0130867	Alpha-mannosidase, light subunit PF01074:Glycosyl hydrolases family 38 N-terminal domain|PF07748:Glycosyl hydrolases family 38 C-terminal domain|PF09261:Alpha mannosidase middle domain|PF17677:Glycosyl hydrolases family 38 C-terminal beta sandwich domain	-
C88_C08H3G066500	0.0392646	0	0	0	0	0	0	0	0	0	0	0.0130882	Probable ADP-ribosylation factor GTPase-activating protein AGD14; Short=ARF GAP AGD14; AltName: Full=Protein ARF-GAP DOMAIN 14; Short=AtAGD14; AltName: Full=Protein ZIGA4 PF01412:Putative GTPase activating protein for Arf	-
C88_C05H2G032380	0	0	0	0	0	0	0	0.0210057	0.0182934	0.0130997	0	0	RNA-dependent RNA polymerase 1; Short=AtRDRP1; AltName: Full=RNA-directed RNA polymerase 1 PF05183:RNA dependent RNA polymerase	-
C88_C06H3G068460	0	0	0	0	0	0	0	0.0393697	0	0.0131232	0	0	Putative pentatricopeptide repeat-containing protein At3g16710, mitochondrial; Flags: Precursor PF13041:PPR repeat family|PF12854:PPR repeat	-
C88_C10H1G005920	0	0	0	0	0	0	0	0	0.0394788	0.0131596	0	0	AT-rich interactive domain-containing protein 1; Short=ARID domain-containing protein 1; AltName: Full=ARID and ELM2 domain-containing protein 1 -	-
C88_C08H2G043330	0	0	0	0	0	0	0.0394863	0	0	0.0131621	0	0	Arabinosyltransferase XEG113; AltName: Full=Protein LATERAL ROOT DEVELOPMENT 5; AltName: Full=Xyloglucanase 113 PF03407:Nucleotide-diphospho-sugar transferase	-
C88_C09H4G094380	0	0	0	0	0	0	0.0396054	0	0	0.0132018	0	0	Transcription initiation factor TFIID subunit 8; AltName: Full=TBP-associated factor 8; Short=AtTAF8 PF10406:Transcription factor TFIID complex subunit 8 C-term|PF07524:Bromodomain associated	-
C88_C11H1G010220	0	0.0396306	0	0	0	0	0	0	0	0	0	0.0132102	Protein SENSITIVE TO PROTON RHIZOTOXICITY 1; AltName: Full=Zinc finger protein STOP1 -	-
C88_C04H3G095740	0	0	0.0396489	0	0	0	0	0	0	0	0	0.0132163	THO complex subunit 5B; AltName: Full=THO complex subunit 5; Short=AtTHO5 PF09766:Fms-interacting protein/Thoc5	-
C88_C12H1G001990	0.0396564	0	0	0	0	0	0	0	0	0	0	0.0132188	PF01190:Pollen protein Ole e 1 like	-
C88_C08H1G017800	0	0	0	0	0	0	0	0	0.0396598	0.0132199	0	0	-	-
C88_C00H2G036650	0	0	0	0	0	0	0	0.0396699	0	0.0132233	0	0	PF05970:PIF1-like helicase|PF14214:Helitron helicase-like domain at N-terminus	-
C88_C07H1G012190	0	0	0	0	0	0	0	0	0.0396763	0.0132254	0	0	Lupeol synthase PF13243:Squalene-hopene cyclase C-terminal domain|PF13249:Squalene-hopene cyclase N-terminal domain	-
C88_C12H3G078380	0.0397556	0	0	0	0	0	0	0	0	0	0	0.0132519	Vinorine synthase PF02458:Transferase family	-
C88_C07H4G100740	0	0.039757	0	0	0	0	0	0	0	0	0	0.0132523	Probable sugar phosphate/phosphate translocator At1g06470 PF03151:Triose-phosphate Transporter family	-
C88_C07H4G081940	0	0	0.0397802	0	0	0	0	0	0	0	0	0.0132601	Protein ECERIFERUM 3; AltName: Full=Protein FACELESS POLLEN 1; AltName: Full=Protein WAX2; AltName: Full=Protein YORE-YORE PF04116:Fatty acid hydroxylase superfamily|PF12076:WAX2 C-terminal domain	-
C88_C07H2G051860	0	0	0	0	0	0	0	0.0397999	0	0.0132666	0	0	Putative BPI/LBP family protein At1g04970; Flags: Precursor PF02886:LBP / BPI / CETP family, C-terminal domain|PF01273:LBP / BPI / CETP family, N-terminal domain	-
C88_C01H2G049700	0	0	0	0	0	0	0.0398004	0	0	0.0132668	0	0	Probable 2-oxoglutarate-dependent dioxygenase AOP1.2 PF14111:Domain of unknown function (DUF4283)	-
C88_C05H3G068320	0	0	0	0	0	0	0.0399518	0	0	0.0133173	0	0	-	-
C88_C04H4G127480	0.0400561	0	0	0	0	0	0	0	0	0	0	0.013352	QWRF motif-containing protein 2 PF04484:QWRF family	-
C88_C02H1G008950	0	0	0	0	0	0	0	0	0.0401112	0.0133704	0	0	Protein COBRA; AltName: Full=Cell expansion protein; Flags: Precursor PF04833:COBRA-like protein	-
C88_C12H3G066520	0.0401139	0	0	0	0	0	0	0	0	0	0	0.0133713	Protein ROOT HAIR DEFECTIVE 3; AltName: Full=Protein FRAGILE FIBER 4; AltName: Full=Protein SEY1 homolog 1 PF05879:Root hair defective 3 GTP-binding protein (RHD3)	-
C88_C04H3G089690	0	0	0	0	0	0	0	0	0.040179	0.013393	0	0	Serine decarboxylase; Short=AtSDC; AltName: Full=Protein EMBRYO DEFECTIVE 1075; AltName: Full=Serine decarboxylase 1; Short=AtSDC1 PF00282:Pyridoxal-dependent decarboxylase conserved domain	-
C88_C02H4G126910	0	0	0	0	0	0	0	0	0.040281	0.013427	0	0	Transcription factor PRE1; AltName: Full=Basic helix-loop-helix protein 136; Short=AtbHLH136; Short=bHLH 136; AltName: Full=Protein BANQUO 1; AltName: Full=Protein PACLOBUTRAZOL RESISTANCE 1; AltName: Full=bHLH transcription factor bHLH136 -	-
C88_C02H2G062360	0.0402881	0	0	0	0	0	0	0	0	0	0	0.0134294	PF07891:Protein of unknown function (DUF1666)	-
C88_C05H1G002930	0	0	0	0	0	0	0	0	0.0402981	0.0134327	0	0	Serine/threonine-protein phosphatase 2A 65 kDa regulatory subunit A beta isoform; Short=AtA beta; Short=PP2A, subunit A, beta isoform PF13646:HEAT repeats	-
C88_C12H4G085360	0	0	0	0	0	0	0	0.0405083	0	0.0135028	0	0	-	-
C88_C04H3G070430	0	0	0	0	0	0	0.0405844	0	0	0.0135281	0	0	Transcription termination factor MTERF4, chloroplastic; AltName: Full=Mitochondrial transcription termination factor 4; AltName: Full=Protein BELAYA SMERT'; AltName: Full=Protein RUGOSA2; Flags: Precursor PF02536:mTERF	-
C88_C07H3G068960	0	0	0	0	0	0	0	0	0.0405904	0.0135301	0	0	Nucleobase-ascorbate transporter 1; Short=AtNAT1 PF00860:Permease family	-
C88_C12H3G057800	0	0	0	0	0	0	0.0406315	0	0	0.0135438	0	0	-	-
C88_C07H4G086780	0.0406413	0	0	0	0	0	0	0	0	0	0	0.0135471	Pectinesterase 13; Short=PE 13; AltName: Full=Pectin methylesterase 13; Short=AtPME13 PF04043:Plant invertase/pectin methylesterase inhibitor|PF01095:Pectinesterase	-
C88_C04H1G021220	0	0	0	0	0	0	0.0408527	0	0	0.0136176	0	0	Cycloartenol Synthase PF13243:Squalene-hopene cyclase C-terminal domain|PF13249:Squalene-hopene cyclase N-terminal domain	-
C88_C04H4G129610	0.0409102	0	0	0	0	0	0	0	0	0	0	0.0136367	-	-
C88_C11H2G033780	0	0	0	0	0	0	0.0410763	0	0	0.0136921	0	0	Basic leucine zipper 6; Short=OsbZIP06; Short=bZIP protein 6 -	-
C88_C12H4G099110	0	0	0	0	0	0	0	0.0411026	0	0.0137009	0	0	PF01190:Pollen protein Ole e 1 like|PF04554:Extensin-like region	-
C88_C08H1G006520	0	0	0	0	0	0	0	0.0411026	0	0.0137009	0	0	PF13855:Leucine rich repeat	-
C88_C00H1G016270	0	0	0	0	0	0	0	0	0.0411522	0.0137174	0	0	Cytoplasmic tRNA 2-thiolation protein 2 -	-
C88_C06H3G091930	0.041198	0	0	0	0	0	0	0	0	0	0	0.0137327	Copper methylamine oxidase; AltName: Full=MAOXII; AltName: Full=Primary amine oxidase; Flags: Precursor PF02728:Copper amine oxidase, N3 domain|PF01179:Copper amine oxidase, enzyme domain	-
C88_C07H2G051380	0	0	0	0	0	0	0.0413511	0	0	0.0137837	0	0	Polyadenylate-binding protein-interacting protein 4; Short=PABP-interacting protein 4; Short=Poly(A)-binding protein-interacting protein 4; AltName: Full=PAM2-containing protein CID4; AltName: Full=Protein CTC-INTERACTING DOMAIN 4 PF14438:Ataxin 2 SM domain	-
C88_C12H2G046970	0	0	0	0	0	0	0	0	0.0413669	0.013789	0	0	Probable myosin-binding protein 5 PF04576:Zein-binding	-
C88_C06H1G026080	0	0	0	0	0	0	0.0414163	0	0	0.0138054	0	0	Copper methylamine oxidase; AltName: Full=MAOXII; AltName: Full=Primary amine oxidase; Flags: Precursor PF02728:Copper amine oxidase, N3 domain|PF01179:Copper amine oxidase, enzyme domain	-
C88_C05H4G097210	0	0	0	0	0	0	0	0.04143	0	0.01381	0	0	Dolichyl-diphosphooligosaccharide--protein glycosyltransferase subunit 2; AltName: Full=Protein HAPLESS 6; AltName: Full=Ribophorin II; Short=RPN-II; AltName: Full=Ribophorin-2; Flags: Precursor PF05817:Oligosaccharyltransferase subunit Ribophorin II	-
C88_C03H1G030040	0	0	0	0	0	0	0	0	0.0414932	0.0138311	0	0	Coiled-coil domain-containing protein SCD2; AltName: Full=Protein STOMATAL CYTOKINESIS DEFECTIVE 2 -	-
C88_C06H3G095380	0.0415363	0	0	0	0	0	0	0	0	0	0	0.0138454	Protein NRT1/ PTR FAMILY 2.7; Short=AtNPF2.7; AltName: Full=Nitrate excretion transporter 1 PF00854:POT family	-
C88_C01H4G180050	0.0415518	0	0	0	0	0	0	0	0	0	0	0.0138506	PF05212:Protein of unknown function (DUF707)	-
C88_C03H4G118330	0	0	0	0	0	0	0.0416957	0	0	0.0138986	0	0	Protein DYAD; AltName: Full=Protein SWITCH 1 -	-
C88_C11H4G094010	0	0	0	0	0	0	0.0417952	0	0	0.0139317	0	0	PF13963:Transposase-associated domain|PF13952:Domain of unknown function (DUF4216)|PF03004:Plant transposase (Ptta/En/Spm family)|PF13960:Domain of unknown function (DUF4218)	-
C88_C01H3G121630	0	0	0	0	0	0	0.0418952	0	0	0.0139651	0	0	Protein ECERIFERUM 1 PF04116:Fatty acid hydroxylase superfamily|PF12076:WAX2 C-terminal domain	-
C88_C01H3G135050	0.0419118	0	0	0	0	0	0	0	0	0	0	0.0139706	(-)-camphene/tricyclene synthase, chloroplastic; Short=SlTPS3; AltName: Full=(4S)-limonene synthase; AltName: Full=Myrcene synthase; Flags: Precursor PF03936:Terpene synthase family, metal binding domain|PF01397:Terpene synthase, N-terminal domain	-
C88_C02H3G077650	0	0	0	0	0	0	0	0	0.0419505	0.0139835	0	0	Cationic amino acid transporter 1; AltName: Full=Amino acid transporter 1 PF13906:C-terminus of AA_permease|PF13520:Amino acid permease	-
C88_C12H1G010410	0	0	0	0	0	0	0.0421304	0	0	0.0140435	0	0	Trihelix transcription factor ASIL1; AltName: Full=6B-interacting protein 1-like 1; AltName: Full=Trihelix DNA-binding protein ASIL1 PF13837:Myb/SANT-like DNA-binding domain	-
C88_C10H2G031290	0	0	0	0	0	0	0	0	0.0421363	0.0140454	0	0	PF09507:DNA polymerase subunit Cdc27	-
C88_C02H4G100140	0	0	0	0	0	0	0.042334	0	0	0.0141113	0	0	PF04003:Dip2/Utp12 Family	-
C88_C04H1G015870	0	0	0	0	0	0	0	0	0.0423992	0.0141331	0	0	Cycloartenol Synthase PF13243:Squalene-hopene cyclase C-terminal domain|PF13249:Squalene-hopene cyclase N-terminal domain	-
C88_C11H1G015250	0	0	0	0	0	0	0.0425053	0	0	0.0141684	0	0	Phosphatidylinositol/phosphatidylcholine transfer protein SFH10; AltName: Full=Protein SEC FOURTEEN HOMOLOGS 10; Short=AtSFH10 PF00650:CRAL/TRIO domain	-
C88_C03H1G034940	0	0.0163127	0	0	0	0	0.0137476	0	0.0124485	0.00873204	0	0.00543757	Probable helicase MAGATAMA 3; AltName: Full=SEN1-like protein PF13086:AAA domain|PF13087:AAA domain	-
C88_C03H3G102050	0	0.0426979	0	0	0	0	0	0	0	0	0	0.0142326	-	-
C88_C00H4G070430	0	0	0.0427116	0	0	0	0	0	0	0	0	0.0142372	PF07839:Plant calmodulin-binding domain	-
C88_C01H2G068830	0	0	0	0	0	0	0	0.0428435	0	0.0142812	0	0	Putative late blight resistance protein homolog R1A-6 PF03754:Domain of unknown function (DUF313)	-
C88_C02H1G008720	0	0	0	0	0	0	0.0428695	0	0	0.0142898	0	0	Pentatricopeptide repeat-containing protein At2g33680 PF13041:PPR repeat family	-
C88_C01H3G126370	0	0	0	0	0	0	0	0.0428939	0	0.014298	0	0	Alpha,alpha-trehalose-phosphate synthase [UDP-forming] 5; AltName: Full=Trehalose-6-phosphate synthase 5; Short=AtTPS5 PF00982:Glycosyltransferase family 20|PF02358:Trehalose-phosphatase	-
C88_C06H3G076250	0	0	0	0	0	0	0	0	0.0429156	0.0143052	0	0	Protein NRT1/ PTR FAMILY 5.1; Short=AtNPF5.1 PF00854:POT family	-
C88_C10H1G021680	0	0	0	0	0	0	0	0	0.0429737	0.0143246	0	0	Protein NRT1/ PTR FAMILY 5.7; Short=AtNPF5.7 PF00854:POT family	-
C88_C12H3G082530	0.0430301	0	0	0	0	0	0	0	0	0	0	0.0143434	PF13855:Leucine rich repeat	-
C88_C03H2G066630	0	0.0430815	0	0	0	0	0	0	0	0	0	0.0143605	Pentatricopeptide repeat-containing protein At5g24830 PF13041:PPR repeat family|PF12854:PPR repeat	-
C88_C03H1G010360	0	0	0	0	0	0	0	0.0432163	0	0.0144054	0	0	Phenylalanine ammonia-lyase 1 PF00221:Aromatic amino acid lyase	-
C88_C10H2G043370	0	0	0	0	0	0	0	0.0432505	0	0.0144168	0	0	Dipeptidyl peptidase family member 6 PF00326:Prolyl oligopeptidase family	-
C88_C03H3G076430	0	0	0	0	0	0	0	0	0.0432669	0.0144223	0	0	Probable endo-1,3(4)-beta-glucanase ARB_01444; Short=Endo-1,3-beta-glucanase; Short=Endo-1,4-beta-glucanase; AltName: Full=Laminarinase; Flags: Precursor PF03639:Glycosyl hydrolase family 81 N-terminal domain|PF17652:Glycosyl hydrolase family 81 C-terminal domain	-
C88_C03H1G001890	0.0432811	0	0	0	0	0	0	0	0	0	0	0.014427	(E,E)-geranyllinalool synthase; AltName: Full=Terpenoid synthase 4; Short=AtTPS04 PF03936:Terpene synthase family, metal binding domain|PF01397:Terpene synthase, N-terminal domain	-
C88_C12H2G029140	0	0	0	0	0	0	0	0.043302	0	0.014434	0	0	Receptor-like protein 12; Short=AtRLP12; Flags: Precursor PF13855:Leucine rich repeat	-
C88_C07H1G008300	0.0433148	0	0	0	0	0	0	0	0	0	0	0.0144383	Inositol-pentakisphosphate 2-kinase; AltName: Full=Inositol-1,3,4,5,6-pentakisphosphate 2-kinase; AltName: Full=Ins(1,3,4,5,6)P5 2-kinase; Short=AtIPK1; Short=InsP5 2-kinase PF06090:Inositol-pentakisphosphate 2-kinase	-
C88_C10H2G033870	0	0	0	0	0	0	0	0	0.0433457	0.0144486	0	0	Rhodanese-like domain-containing protein 4, chloroplastic; AltName: Full=Protein THYLAKOID RHODANESE-LIKE; AltName: Full=Sulfurtransferase 4; Short=AtStr4; Flags: Precursor -	-
C88_C08H4G079690	0	0	0	0	0	0	0	0.0433535	0	0.0144512	0	0	Protein NRT1/ PTR FAMILY 6.3; Short=AtNPF6.3; AltName: Full=Nitrate transporter 1.1; Short=AtNRT1; AltName: Full=Nitrate/chlorate transporter; AltName: Full=Protein CHLORINA 1 PF00854:POT family	-
C88_C02H4G103550	0.0219349	0	0	0	0	0	0	0.0215357	0	0.00717858	0	0.00731164	Zinc finger CCCH domain-containing protein 44; Short=AtC3H44 PF02213:GYF domain|PF03126:Plus-3 domain|PF02201:SWIB/MDM2 domain	-
C88_C08H4G085700	0	0.0434873	0	0	0	0	0	0	0	0	0	0.0144958	-	-
C88_C06H1G018430	0	0	0	0	0	0	0.0434905	0	0	0.0144968	0	0	-	-
C88_C04H3G098200	0	0	0	0	0	0	0.0436169	0	0	0.014539	0	0	Uncharacterized TPR repeat-containing protein At1g05150 PF13414:TPR repeat|PF14559:Tetratricopeptide repeat	-
C88_C05H1G018620	0	0	0	0	0	0	0	0	0.043684	0.0145613	0	0	Pentatricopeptide repeat-containing protein At3g49740 PF13041:PPR repeat family	-
C88_C06H2G043990	0	0	0	0	0	0	0	0.0437704	0	0.0145901	0	0	-	-
C88_C12H2G054840	0	0	0.0437872	0	0	0	0	0	0	0	0	0.0145957	Zinc protease PQQL-like PF05193:Peptidase M16 inactive domain|PF00675:Insulinase (Peptidase family M16)	-
C88_C06H1G025500	0.0438439	0	0	0	0	0	0	0	0	0	0	0.0146146	HIPL1 protein; Flags: Precursor PF07995:Glucose / Sorbosone dehydrogenase	-
C88_C04H4G104530	0	0	0	0	0	0	0	0	0.0439463	0.0146488	0	0	UPF0481 protein At3g47200 PF03140:Plant protein of unknown function	-
C88_C04H4G106130	0	0	0	0	0	0	0	0	0.0441503	0.0147168	0	0	PITH domain-containing protein At3g04780 PF06201:PITH domain	-
C88_C03H4G109850	0.0441746	0	0	0	0	0	0	0	0	0	0	0.0147249	E3 ubiquitin-protein ligase SINA-like 10; AltName: Full=Seven in absentia-like protein 10 PF03145:Seven in absentia protein family	-
C88_C12H1G022230	0	0	0	0	0	0	0	0.0441953	0	0.0147318	0	0	PF13855:Leucine rich repeat	-
C88_C11H2G043480	0	0.0441964	0	0	0	0	0	0	0	0	0	0.0147321	Exocyst complex component SEC3A; Short=AtSec3a PF09763:Exocyst complex component Sec3|PF15277:Exocyst complex component SEC3 N-terminal PIP2 binding PH	-
C88_C08H1G009690	0.0232868	0	0	0	0	0	0.0109944	0	0.00995541	0.00698326	0	0.00776226	HSP-interacting protein PF00564:PB1 domain	-
C88_C08H4G085280	0.0442801	0	0	0	0	0	0	0	0	0	0	0.01476	F-box/LRR-repeat protein 25 -	-
C88_C03H1G032030	0.0443153	0	0	0	0	0	0	0	0	0	0	0.0147718	MAR-binding filament-like protein 1 -	-
C88_C02H3G082370	0	0	0	0	0	0	0	0	0.0443561	0.0147854	0	0	Thiosulfate/3-mercaptopyruvate sulfurtransferase 1, mitochondrial; AltName: Full=AtMST1; AltName: Full=Rhodanese homolog protein 1; Short=AtRDH1; AltName: Full=Sulfurtransferase 1; Short=AtStr1; Flags: Precursor PF14111:Domain of unknown function (DUF4283)	-
C88_C01H2G090170	0	0	0	0	0	0	0	0.0445922	0	0.0148641	0	0	PF05542:Protein of unknown function (DUF760)	-
C88_C01H4G141600	0	0	0	0	0	0	0	0.0446651	0	0.0148884	0	0	Dynamin-related protein 1C; AltName: Full=Dynamin-like protein 5; AltName: Full=Dynamin-like protein C; AltName: Full=Dynamin-like protein DLP1 PF01031:Dynamin central region|PF00350:Dynamin family|PF02212:Dynamin GTPase effector domain	-
C88_C02H1G026280	0	0.0446874	0	0	0	0	0	0	0	0	0	0.0148958	-	-
C88_C06H1G023590	0	0	0	0	0	0	0	0	0.0447315	0.0149105	0	0	CRAL-TRIO domain-containing protein YKL091C PF00650:CRAL/TRIO domain	-
C88_C06H2G060880	0	0	0	0	0	0	0	0	0.0447736	0.0149245	0	0	7-dehydrocholesterol reductase; Short=7-DHC reductase; AltName: Full=Protein DWARF 5; AltName: Full=Sterol Delta(7)-reductase PF01222:Ergosterol biosynthesis ERG4/ERG24 family	-
C88_C06H3G083120	0	0.0448321	0	0	0	0	0	0	0	0	0	0.014944	-	-
C88_C01H1G045000	0	0	0	0	0	0	0	0.0448669	0	0.0149556	0	0	SUMO-activating enzyme subunit 2; AltName: Full=Protein EMBRYO DEFECTIVE 2764; AltName: Full=Ubiquitin-like 1-activating enzyme E1B PF14732:Ubiquitin/SUMO-activating enzyme ubiquitin-like domain|PF00899:ThiF family	-
C88_C04H3G091800	0	0	0	0	0	0	0	0	0.0449003	0.0149668	0	0	TPR repeat-containing thioredoxin TTL1; AltName: Full=Tetratricopeptide repeat thioredoxin-like 1 PF13414:TPR repeat	-
C88_C10H3G063530	0	0	0	0	0	0	0	0.0449407	0	0.0149802	0	0	Phenylalanine ammonia-lyase; Short=PAL PF00221:Aromatic amino acid lyase	-
C88_C10H1G000300	0	0	0	0	0	0	0	0	0.0449428	0.0149809	0	0	-	-
C88_C08H2G049410	0	0	0	0	0	0	0	0	0.0450278	0.0150093	0	0	UDP-galactose/UDP-glucose transporter 4; Short=AtUTr4 PF08449:UAA transporter family	-
C88_C03H1G001320	0	0	0	0	0	0	0	0	0.0450492	0.0150164	0	0	Serine/threonine-protein phosphatase 7 long form homolog PF10536:Plant mobile domain	-
C88_C04H3G098580	0	0	0	0	0	0	0.0452511	0	0	0.0150837	0	0	Probable alkaline/neutral invertase B; Short=A/N-INVB PF12899:Alkaline and neutral invertase	-
C88_C06H1G007410	0	0	0	0	0	0	0	0	0.0452635	0.0150878	0	0	-	-
C88_C01H3G117850	0	0	0	0	0	0	0	0.0453888	0	0.0151296	0	0	-	-
C88_C08H3G075740	0	0	0	0	0	0	0	0	0.045393	0.015131	0	0	Phosphatidylinositol glycan anchor biosynthesis class U protein; AltName: Full=Cell division cycle protein 91-like 1; Short=Protein CDC91-like 1; AltName: Full=GPI transamidase component PIG-U PF06728:GPI transamidase subunit PIG-U	-
C88_C11H4G089970	0.0454187	0	0	0	0	0	0	0	0	0	0	0.0151396	Heparan-alpha-glucosaminide N-acetyltransferase; AltName: Full=Transmembrane protein 76 PF07786:Protein of unknown function (DUF1624)	-
C88_C04H2G037950	0.0454558	0	0	0	0	0	0	0	0	0	0	0.0151519	Putative UPF0481 protein At3g02645 PF03140:Plant protein of unknown function	-
C88_C05H4G081890	0	0	0	0	0	0	0	0.0454643	0	0.0151548	0	0	PF09331:Domain of unknown function (DUF1985)	-
C88_C01H2G088870	0	0.0454697	0	0	0	0	0	0	0	0	0	0.0151566	Protein EXECUTER 1, chloroplastic; Short=AtEX1; Flags: Precursor PF12014:Domain of unknown function (DUF3506)	-
C88_C11H4G088810	0.045493	0	0	0	0	0	0	0	0	0	0	0.0151643	Cytochrome b; AltName: Full=Complex III subunit 3; AltName: Full=Complex III subunit III; AltName: Full=Cytochrome b-c1 complex subunit 3; AltName: Full=Ubiquinol-cytochrome-c reductase complex cytochrome b subunit PF00032:Cytochrome b(C-terminal)/b6/petD|PF00033:Cytochrome b/b6/petB	-
C88_C05H2G031180	0	0.0455195	0	0	0	0	0	0	0	0	0	0.0151732	PF13041:PPR repeat family|PF13812:Pentatricopeptide repeat domain|PF12854:PPR repeat	-
C88_C05H3G078690	0	0	0	0	0	0	0.0456245	0	0	0.0152082	0	0	Probable aminopyrimidine aminohydrolase, mitochondrial; Flags: Precursor PF03070:TENA/THI-4/PQQC family	-
C88_C02H2G059800	0.0456423	0	0	0	0	0	0	0	0	0	0	0.0152141	Uncharacterized membrane protein At3g27390 -	-
C88_C10H3G075220	0.045661	0	0	0	0	0	0	0	0	0	0	0.0152203	Uncharacterized protein At1g04910 PF10250:GDP-fucose protein O-fucosyltransferase	-
C88_C07H3G067710	0	0	0	0	0	0	0	0	0.0456763	0.0152254	0	0	Pentatricopeptide repeat-containing protein At1g05600 PF13041:PPR repeat family	-
C88_C03H4G113520	0	0	0	0	0	0	0.0458835	0	0	0.0152945	0	0	PF07986:Tubulin binding cofactor C	-
C88_C02H1G008380	0	0	0.0459172	0	0	0	0	0	0	0	0	0.0153057	Salicylic acid-binding protein 2; Short=NtSABP2; AltName: Full=Methyl salicylate esterase PF12697:Alpha/beta hydrolase family	-
C88_C06H4G101870	0	0	0	0	0	0	0	0.0459616	0	0.0153205	0	0	Putative pentatricopeptide repeat-containing protein At1g12700, mitochondrial; Flags: Precursor PF13041:PPR repeat family|PF12854:PPR repeat	-
C88_C07H1G025000	0	0	0.0459652	0	0	0	0	0	0	0	0	0.0153217	Putative DUF21 domain-containing protein At3g13070, chloroplastic; AltName: Full=CBS domain-containing protein CBSDUFCH1; Flags: Precursor PF01595:Cyclin M transmembrane N-terminal domain|PF03471:Transporter associated domain	-
C88_C12H3G077240	0.0461151	0	0	0	0	0	0	0	0	0	0	0.0153717	Glycerophosphodiester phosphodiesterase GDPDL4; AltName: Full=Glycerophosphodiester phosphodiesterase-like 4; Short=ATGDPDL4; AltName: Full=Glycerophosphodiesterase-like 1; AltName: Full=Protein SHV3-LIKE 1; Flags: Precursor PF03009:Glycerophosphoryl diester phosphodiesterase family	-
C88_C03H3G092890	0	0	0	0	0	0	0	0	0.0462987	0.0154329	0	0	Malate synthase, glyoxysomal PF01274:Malate synthase	-
C88_C03H3G100240	0	0	0	0	0	0	0	0.0463123	0	0.0154374	0	0	-	-
C88_C01H2G089990	0.0465589	0	0	0	0	0	0	0	0	0	0	0.0155196	-	-
C88_C02H3G079840	0	0	0	0	0	0	0	0.046569	0	0.015523	0	0	-	-
C88_C06H4G117270	0	0	0	0	0	0	0	0.0466087	0	0.0155362	0	0	ATP synthase subunit b', chloroplastic; AltName: Full=ATP synthase F(0) sector subunit b'; AltName: Full=ATPase subunit II; Flags: Precursor PF00430:ATP synthase B/B' CF(0)|PF01918:Alba	-
C88_C05H4G092480	0	0	0	0	0	0	0	0.0466087	0	0.0155362	0	0	PF10151:TMEM214, C-terminal, caspase 4 activator	-
C88_C01H1G019260	0	0.0253668	0	0	0	0	0.021378	0	0	0.00712602	0	0.00845561	Fanconi anemia group I protein; Short=Protein FACI PF14680:FANCI helical domain 2|PF14676:FANCI solenoid 2|PF14679:FANCI helical domain 1|PF14675:FANCI solenoid 1|PF14678:FANCI solenoid 4	-
C88_C07H3G071140	0	0	0	0	0	0	0	0.0467483	0	0.0155828	0	0	-	-
C88_C03H3G078290	0	0	0	0	0	0	0	0.0467683	0	0.0155894	0	0	PF07986:Tubulin binding cofactor C	-
C88_C09H1G010100	0	0	0.0272474	0	0	0	0	0	0.0196173	0.00653909	0	0.00908246	Regulatory-associated protein of TOR 1; AltName: Full=Protein RAPTOR 1; AltName: Full=Protein RAPTOR 1B; Short=AtRaptor1b PF14538:Raptor N-terminal CASPase like domain	-
C88_C06H3G068700	0	0	0	0	0	0	0.0468658	0	0	0.0156219	0	0	FRIGIDA-like protein 3 PF07899:Frigida-like protein	-
C88_C10H3G063940	0.0470909	0	0	0	0	0	0	0	0	0	0	0.015697	Signal peptide peptidase-like 4; Short=AtSPPL4; Flags: Precursor PF04258:Signal peptide peptidase|PF02225:PA domain	-
C88_C01H2G094200	0	0	0.0473655	0	0	0	0	0	0	0	0	0.0157885	Beta-galactosidase 13; Short=Lactase 13; Flags: Precursor PF01301:Glycosyl hydrolases family 35|PF17834:Beta-sandwich domain in beta galactosidase|PF02140:Galactose binding lectin domain	-
C88_C09H1G012000	0	0	0.0473655	0	0	0	0	0	0	0	0	0.0157885	PF14111:Domain of unknown function (DUF4283)	-
C88_C05H2G028620	0	0	0.0474165	0	0	0	0	0	0	0	0	0.0158055	WPP domain-interacting tail-anchored protein 2 -	-
C88_C02H1G026670	0.0474726	0	0	0	0	0	0	0	0	0	0	0.0158242	Nicotinate phosphoribosyltransferase 2 PF17767:Nicotinate phosphoribosyltransferase (NAPRTase) N-terminal domain|PF17956:Nicotinate phosphoribosyltransferase C-terminal domain	-
C88_C02H3G093870	0	0	0	0	0	0	0	0.0475004	0	0.0158335	0	0	Probable sugar phosphate/phosphate translocator At3g17430 PF03151:Triose-phosphate Transporter family	-
C88_C02H4G122830	0	0	0	0	0	0	0	0.0475417	0	0.0158472	0	0	Growth-regulating factor 1; Short=AtGRF1; AltName: Full=Transcription activator GRF1 PF08880:QLQ|PF08879:WRC	-
C88_C10H2G034940	0	0	0	0	0	0	0	0	0.0476911	0.015897	0	0	Peroxisomal membrane protein 11C; AltName: Full=Peroxin-11C; Short=AtPEX11c PF05648:Peroxisomal biogenesis factor 11 (PEX11)	-
C88_C06H3G076860	0	0.0477145	0	0	0	0	0	0	0	0	0	0.0159048	Laccase-5; AltName: Full=Benzenediol:oxygen oxidoreductase 5; AltName: Full=Diphenol oxidase 5; AltName: Full=Urishiol oxidase 5; Flags: Precursor PF07732:Multicopper oxidase|PF00394:Multicopper oxidase|PF07731:Multicopper oxidase	-
C88_C10H4G091280	0	0	0	0	0	0	0	0.0477286	0	0.0159095	0	0	Transcription factor VOZ1; AltName: Full=Protein VASCULAR PLANT ONE-ZINC FINGER 1; Short=AtVOZ1 -	-
C88_C09H1G008640	0	0	0	0	0	0	0	0.0477286	0	0.0159095	0	0	LIMR family protein At5g01460 PF04791:LMBR1-like membrane protein	-
C88_C10H4G099590	0	0	0	0	0	0	0	0	0.047835	0.015945	0	0	-	-
C88_C03H1G001580	0	0	0	0	0	0	0	0.0478541	0	0.0159514	0	0	PF13499:EF-hand domain pair	-
C88_C04H3G074840	0.0479018	0	0	0	0	0	0	0	0	0	0	0.0159673	Mediator of RNA polymerase II transcription subunit 15a -	-
C88_C10H2G057780	0.0479018	0	0	0	0	0	0	0	0	0	0	0.0159673	Probable protein S-acyltransferase 3; AltName: Full=Probable palmitoyltransferase At5g05070; AltName: Full=Zinc finger DHHC domain-containing protein At5g05070 PF01529:DHHC palmitoyltransferase	-
C88_C07H1G017550	0	0	0	0	0	0	0	0	0.0479314	0.0159771	0	0	-	-
C88_C10H1G002430	0	0	0	0	0	0	0	0	0.0479797	0.0159932	0	0	TPR repeat-containing thioredoxin TTL1; AltName: Full=Tetratricopeptide repeat thioredoxin-like 1 PF00085:Thioredoxin	-
C88_C04H3G085500	0.0479844	0	0	0	0	0	0	0	0	0	0	0.0159948	Sterol 3-beta-glucosyltransferase UGT80A2; AltName: Full=UDP-glucose:sterol glucosyltransferase 80A2 PF03033:Glycosyltransferase family 28 N-terminal domain	-
C88_C08H4G087560	0.0480466	0	0	0	0	0	0	0	0	0	0	0.0160155	Phytoene synthase 2, chloroplastic; Flags: Precursor PF00494:Squalene/phytoene synthase	-
C88_C06H3G081750	0	0	0	0	0	0	0	0	0.0480524	0.0160175	0	0	Aspartic proteinase Asp1; Short=OSAP1; Short=OsAsp1; AltName: Full=Nucellin-like protein; Flags: Precursor PF14541:Xylanase inhibitor C-terminal|PF14543:Xylanase inhibitor N-terminal	-
C88_C00H1G002010	0	0	0	0	0	0	0	0	0.0480524	0.0160175	0	0	Subtilisin-like protease SBT1.1; AltName: Full=Subtilase subfamily 1 member 1; Short=AtSBT1.1; Flags: Precursor -	-
C88_C03H1G003160	0.0480673	0	0	0	0	0	0	0	0	0	0	0.0160224	Aspartyl protease family protein 1; Flags: Precursor PF14543:Xylanase inhibitor N-terminal|PF14541:Xylanase inhibitor C-terminal	-
C88_C09H3G076810	0	0	0	0	0	0	0	0	0.0480767	0.0160256	0	0	DUF21 domain-containing protein At4g14240; AltName: Full=CBS domain-containing protein CBSDUF1 PF01595:Cyclin M transmembrane N-terminal domain	-
C88_C11H3G054640	0.0480881	0	0	0	0	0	0	0	0	0	0	0.0160294	U11/U12 small nuclear ribonucleoprotein 25 kDa protein; Short=U11/U12 snRNP 25 kDa protein; Short=U11/U12-25K PF18036:Ubiquitin-like domain	-
C88_C10H3G084580	0	0.0481011	0	0	0	0	0	0	0	0	0	0.0160337	Probable methyltransferase PMT6 PF03141:Putative S-adenosyl-L-methionine-dependent methyltransferase	-
C88_C08H4G083900	0.0483388	0	0	0	0	0	0	0	0	0	0	0.0161129	Probable methyltransferase PMT18 PF03141:Putative S-adenosyl-L-methionine-dependent methyltransferase	-
C88_C09H1G025990	0.0483598	0	0	0	0	0	0	0	0	0	0	0.0161199	Protein NRT1/ PTR FAMILY 5.2; Short=AtNPF5.2; AltName: Full=Peptide transporter PTR3-A; Short=AtPTR3 PF00854:POT family	-
C88_C06H2G043130	0	0	0	0	0	0	0	0	0.0484193	0.0161398	0	0	PF14111:Domain of unknown function (DUF4283)	-
C88_C01H3G095560	0	0	0	0	0	0	0	0.0484268	0	0.0161423	0	0	Adagio protein 3; AltName: Full=F-box only protein 2a; Short=FBX2a; AltName: Full=Flavin-binding kelch repeat F-box protein 1 PF13415:Galactose oxidase, central domain|PF13418:Galactose oxidase, central domain|PF13426:PAS domain	-
C88_C02H3G086020	0.0484862	0	0	0	0	0	0	0	0	0	0	0.0161621	MLO-like protein 8; Short=AtMlo8 PF03094:Mlo family	-
C88_C04H1G009230	0	0	0	0	0	0	0	0	0.0484933	0.0161644	0	0	PF14111:Domain of unknown function (DUF4283)	-
C88_C12H1G026150	0	0	0.048531	0	0	0	0	0	0	0	0	0.016177	PF04576:Zein-binding	-
C88_C08H3G053090	0	0	0	0	0	0	0	0.0485344	0	0.0161781	0	0	Protein NRT1/ PTR FAMILY 6.3; Short=AtNPF6.3; AltName: Full=Nitrate transporter 1.1; Short=AtNRT1; AltName: Full=Nitrate/chlorate transporter; AltName: Full=Protein CHLORINA 1 PF00854:POT family	-
C88_C12H1G014550	0	0	0	0	0	0	0	0.0485559	0	0.0161853	0	0	PF14111:Domain of unknown function (DUF4283)	-
C88_C06H3G071440	0	0	0	0	0	0	0	0	0.0485675	0.0161892	0	0	ATP-dependent DNA helicase PIF1; AltName: Full=DNA repair and recombination helicase PIF1 PF05970:PIF1-like helicase	-
C88_C06H4G100120	0	0	0	0	0	0	0	0.0485991	0	0.0161997	0	0	PF04795:PAPA-1-like conserved region|PF04438:HIT zinc finger	-
C88_C07H2G038070	0	0	0	0	0	0	0	0	0.0486172	0.0162057	0	0	Protein Brevis radix-like 4; Short=AtBRXL4 PF08381:Transcription factor regulating root and shoot growth via Pin3|PF13713:Transcription factor BRX N-terminal domain	-
C88_C03H3G102810	0	0	0	0	0	0	0.0486224	0	0	0.0162075	0	0	Protein NRT1/ PTR FAMILY 1.2; Short=AtNPF1.2; AltName: Full=Nitrate transporter 1.11 PF00854:POT family	-
C88_C06H2G063210	0	0	0.0486381	0	0	0	0	0	0	0	0	0.0162127	Protein TOC75-3, chloroplastic; AltName: Full=75 kDa translocon at the outer-envelope-membrane of chloroplasts 3; Short=AtTOC75-III; Flags: Precursor PF01103:Omp85 superfamily domain	-
C88_C04H3G098540	0.0487197	0	0	0	0	0	0	0	0	0	0	0.0162399	Hexokinase-2, chloroplastic; AltName: Full=NtHxK2; Flags: Precursor PF00349:Hexokinase|PF03727:Hexokinase	-
C88_C01H4G174570	0	0	0	0	0	0	0	0	0.0487667	0.0162556	0	0	Protein STIP1 homolog PF12796:Ankyrin repeats (3 copies)	-
C88_C06H3G074390	0	0	0	0	0	0	0.0488031	0	0	0.0162677	0	0	PF14309:Domain of unknown function (DUF4378)	-
C88_C02H1G025690	0	0	0	0	0	0	0	0	0.0488669	0.016289	0	0	Putative glycosyltransferase 7; Short=AtGT7 PF05637:galactosyl transferase GMA12/MNN10 family	-
C88_C12H1G004850	0	0	0	0	0	0	0	0	0.0489675	0.0163225	0	0	Peroxidase 64; Short=Atperox P64; AltName: Full=ATP17a; AltName: Full=PRXR4; Flags: Precursor PF00141:Peroxidase	-
C88_C09H3G066740	0	0.0489701	0	0	0	0	0	0	0	0	0	0.0163234	Probable catabolite repression protein creC -	-
C88_C10H3G082550	0	0	0	0	0	0	0	0	0.0489801	0.0163267	0	0	5-methyltetrahydropteroyltriglutamate--homocysteine methyltransferase; AltName: Full=Cobalamin-independent methionine synthase isozyme; AltName: Full=Vitamin-B12-independent methionine synthase isozyme PF08267:Cobalamin-independent synthase, N-terminal domain|PF01717:Cobalamin-independent synthase, Catalytic domain	-
C88_C04H3G079100	0	0	0	0	0	0	0	0	0.0490432	0.0163477	0	0	PF13178:Protein of unknown function (DUF4005)	-
C88_C06H2G055010	0	0	0	0	0	0	0.0490537	0	0	0.0163512	0	0	Acid phosphatase 1; AltName: Full=Apase-1(1); Flags: Precursor PF03767:HAD superfamily, subfamily IIIB (Acid phosphatase)	-
C88_C12H4G095120	0	0	0	0	0	0	0	0.0492343	0	0.0164114	0	0	DNA-directed primase/polymerase protein; AltName: Full=Coiled-coil domain-containing protein 111 PF03121:Herpesviridae UL52/UL70 DNA primase	-
C88_C12H3G076140	0	0	0	0	0	0	0.0492607	0	0	0.0164202	0	0	-	-
C88_C06H4G105310	0	0.0492798	0	0	0	0	0	0	0	0	0	0.0164266	PF12906:RING-variant domain	-
C88_C07H2G033490	0	0.0492993	0	0	0	0	0	0	0	0	0	0.0164331	Pentatricopeptide repeat-containing protein At2g18940, chloroplastic; Flags: Precursor PF13041:PPR repeat family|PF13812:Pentatricopeptide repeat domain|PF12854:PPR repeat	-
C88_C12H3G081130	0	0	0	0	0	0	0.0493069	0	0	0.0164356	0	0	PF13506:Glycosyl transferase family 21	-
novel.690	0	0	0	0	0	0	0.0493533	0	0	0.0164511	0	0	Sm-like protein LSM2; Short=AtLSM2; AltName: Full=U6 snRNA-associated Sm-like protein LSM2 -	-
C88_C05H4G082090	0	0	0	0	0	0	0	0.0494348	0	0.0164783	0	0	PF14214:Helitron helicase-like domain at N-terminus	-
C88_C03H1G013500	0	0	0.0494573	0	0	0	0	0	0	0	0	0.0164858	Protein DYAD; AltName: Full=Protein SWITCH 1 -	-
C88_C01H4G171910	0	0	0	0	0	0	0	0	0.0495799	0.0165266	0	0	Inactive 5-amino-6-(5-phosphoribosylamino)uracil reductase; AltName: Full=HTP reductase; Flags: Precursor PF00383:Cytidine and deoxycytidylate deaminase zinc-binding region	-
C88_C08H4G088200	0	0	0	0	0	0	0	0	0.0496057	0.0165352	0	0	-	-
C88_C07H2G029240	0	0	0	0	0	0	0	0	0.0496835	0.0165612	0	0	Protein trichome birefringence-like 5 PF14416:PMR5 N terminal Domain|PF13839:GDSL/SGNH-like Acyl-Esterase family found in Pmr5 and Cas1p	-
C88_C11H3G067610	0	0	0.0497552	0	0	0	0	0	0	0	0	0.0165851	PF07944:Beta-L-arabinofuranosidase, GH127	-
C88_C03H1G010340	0	0.0498512	0	0	0	0	0	0	0	0	0	0.0166171	Phenylalanine ammonia-lyase 1 PF00221:Aromatic amino acid lyase	-
C88_C05H2G032950	0.0499443	0	0	0	0	0	0	0	0	0	0	0.0166481	PF09713:Plant protein 1589 of unknown function (A_thal_3526)	-
C88_C06H1G015670	0	0	0	0	0	0	0	0	0.0499705	0.0166568	0	0	2-oxoisovalerate dehydrogenase subunit alpha 1, mitochondrial; AltName: Full=Branched-chain alpha-keto acid dehydrogenase E1 component alpha chain; Short=BCKDE1A; Short=BCKDH E1-alpha; Flags: Precursor PF00676:Dehydrogenase E1 component	-
C88_C04H3G077880	0	0	0	0	0	0	0	0.0500233	0	0.0166744	0	0	WEB family protein At1g12150 PF05701:Weak chloroplast movement under blue light	-
C88_C09H1G009440	0	0	0	0	0	0	0.0500587	0	0	0.0166862	0	0	Protein TIC 56, chloroplastic; AltName: Full=Translocon at the inner envelope membrane of chloroplasts 56; Short=AtTIC56; Flags: Precursor PF14237:GYF domain 2	-
C88_C03H2G044360	0.0502147	0	0	0	0	0	0	0	0	0	0	0.0167382	-	-
C88_C02H2G061580	0	0	0	0	0	0	0	0.0502996	0	0.0167665	0	0	Ribosome biogenesis protein WDR12 homolog; AltName: Full=Pescadillo-interacting protein 2; Short=AtPEIP2 PF08154:NLE (NUC135) domain	-
C88_C10H3G066370	0.0503511	0	0	0	0	0	0	0	0	0	0	0.0167837	Cationic amino acid transporter 9, chloroplastic; Flags: Precursor PF13520:Amino acid permease|PF13906:C-terminus of AA_permease	-
C88_C08H4G085410	0	0	0	0	0	0	0	0.0504157	0	0.0168052	0	0	Probable apyrase 1; Short=OsAPY1; AltName: Full=ATP-diphosphatase; AltName: Full=ATP-diphosphohydrolase; AltName: Full=Adenosine diphosphatase; Short=ADPase PF01150:GDA1/CD39 (nucleoside phosphatase) family	-
C88_C09H1G024310	0	0	0.0504389	0	0	0	0	0	0	0	0	0.016813	-	-
C88_C04H3G076540	0	0	0	0	0	0	0.0504674	0	0	0.0168225	0	0	Putative late blight resistance protein homolog R1A-6 -	-
C88_C04H3G088960	0	0	0	0	0	0	0.0504674	0	0	0.0168225	0	0	F-box protein CPR30; AltName: Full=Protein CONSTITUTIVE EXPRESSER OF PR GENES 30 -	-
C88_C08H1G020220	0	0	0	0	0	0	0	0	0.050501	0.0168337	0	0	Pentatricopeptide repeat-containing protein At4g02820, mitochondrial; Flags: Precursor PF13041:PPR repeat family	-
C88_C11H2G041280	0	0	0	0	0	0	0	0.0505089	0	0.0168363	0	0	Phosphatidylinositol/phosphatidylcholine transfer protein SFH3; AltName: Full=Protein SEC FOURTEEN HOMOLOGS 3; Short=AtSFH3 PF00650:CRAL/TRIO domain	-
C88_C03H1G028730	0	0	0	0	0	0	0.0505402	0	0	0.0168467	0	0	PF05278:Arabidopsis phospholipase-like protein (PEARLI 4)	-
C88_C06H3G097020	0.0506029	0	0	0	0	0	0	0	0	0	0	0.0168676	Cell division control protein 6 homolog B; Short=AtCDC6b PF09079:CDC6, C terminal winged helix domain|PF17872:AAA lid domain|PF13401:AAA domain	-
C88_C01H2G061250	0	0.0506204	0	0	0	0	0	0	0	0	0	0.0168735	Transketolase-1, chloroplastic; Short=TK; Flags: Precursor PF02779:Transketolase, pyrimidine binding domain|PF02780:Transketolase, C-terminal domain|PF00456:Transketolase, thiamine diphosphate binding domain	-
C88_C06H1G015060	0.0506259	0	0	0	0	0	0	0	0	0	0	0.0168753	F-box/LRR-repeat protein 4; Short=AtFBL4 PF12937:F-box-like	-
C88_C10H3G086770	0	0	0	0	0	0	0	0	0.0507163	0.0169054	0	0	Probable protein S-acyltransferase 3; AltName: Full=Probable palmitoyltransferase At5g05070; AltName: Full=Zinc finger DHHC domain-containing protein At5g05070 PF01529:DHHC palmitoyltransferase	-
C88_C06H3G090500	0	0	0	0	0	0	0	0	0.0507434	0.0169145	0	0	Probable receptor-like protein kinase At2g42960 -	-
C88_C06H3G090570	0	0	0	0	0	0	0.05076	0	0	0.01692	0	0	D-aminoacyl-tRNA deacylase; AltName: Full=Ethanol tolerance protein GEKO1 PF04414:D-aminoacyl-tRNA deacylase	-
C88_C02H3G094550	0.0508109	0	0	0	0	0	0	0	0	0	0	0.016937	Pentatricopeptide repeat-containing protein At5g01110 PF13812:Pentatricopeptide repeat domain|PF12854:PPR repeat|PF13041:PPR repeat family	-
C88_C04H1G010470	0.0508573	0	0	0	0	0	0	0	0	0	0	0.0169524	PF13499:EF-hand domain pair	-
C88_C10H1G014090	0	0	0	0	0	0	0	0	0.0509063	0.0169688	0	0	Topless-related protein 1; AltName: Full=Protein MODIFIER OF SNC1 10 -	-
C88_C04H2G033740	0	0	0	0	0	0	0.0510559	0	0	0.0170186	0	0	Zinc finger protein ZAT9 PF13912:C2H2-type zinc finger	-
C88_C10H1G001730	0	0	0	0	0	0	0	0	0.0510702	0.0170234	0	0	Indole-3-acetic acid-amido synthetase GH3.6; AltName: Full=Auxin-responsive GH3-like protein 6; Short=AtGH3-6; AltName: Full=Protein DWARF IN LIGHT 1; Short=DFL-1 PF03321:GH3 auxin-responsive promoter	-
C88_C01H4G173090	0	0	0	0	0	0	0	0.0510757	0	0.0170252	0	0	Jasmonic acid-amido synthetase JAR1; AltName: Full=Auxin-responsive GH3-like protein 5; Short=OsGH3-5; AltName: Full=Indole-3-acetic acid-amido synthetase GH3.5; AltName: Full=Jasmonate-amino acid synthetase JAR1; AltName: Full=Protein JASMONATE RESISTANT 1; Short=OsJAR1 PF03321:GH3 auxin-responsive promoter	-
C88_C09H3G087520	0	0	0	0	0	0	0.0510808	0	0	0.0170269	0	0	(E,E)-germacrene B synthase PF01397:Terpene synthase, N-terminal domain|PF03936:Terpene synthase family, metal binding domain	-
C88_C10H3G072650	0.0511378	0	0	0	0	0	0	0	0	0	0	0.0170459	Ferredoxin--nitrite reductase, chloroplastic; Flags: Precursor PF01077:Nitrite and sulphite reductase 4Fe-4S domain|PF03460:Nitrite/Sulfite reductase ferredoxin-like half domain	-
C88_C04H2G058760	0	0.0248412	0.0263299	0	0	0	0	0	0	0	0	0.017057	Thioredoxin Y1, chloroplastic; Short=AtTrxy1; Flags: Precursor PF00085:Thioredoxin	-
C88_C03H1G010400	0	0	0.0512209	0	0	0	0	0	0	0	0	0.0170736	Phenylalanine ammonia-lyase 1 PF00221:Aromatic amino acid lyase	-
C88_C05H4G092290	0	0	0	0	0	0	0.0512552	0	0	0.0170851	0	0	-	-
C88_C01H2G054210	0	0	0	0	0	0	0	0.0512915	0	0.0170972	0	0	-	-
C88_C08H4G101810	0	0	0	0	0	0	0	0	0.0513458	0.0171153	0	0	Protein FIZZY-RELATED 2; AltName: Full=Cell cycle switch protein CCS52A1 PF12894:Anaphase-promoting complex subunit 4 WD40 domain	-
C88_C12H4G109630	0	0	0	0	0	0	0	0.0514364	0	0.0171455	0	0	-	-
C88_C10H1G021130	0	0	0	0	0	0	0	0	0.0515126	0.0171709	0	0	Beta-fructofuranosidase, insoluble isoenzyme 1; AltName: Full=Cell wall beta-fructosidase 1; AltName: Full=Invertase 1; AltName: Full=Sucrose hydrolase 1; Flags: Precursor PF08244:Glycosyl hydrolases family 32 C terminal|PF00251:Glycosyl hydrolases family 32 N-terminal domain	-
C88_C07H3G066510	0.0516122	0	0	0	0	0	0	0	0	0	0	0.0172041	Root phototropism protein 2; AltName: Full=BTB/POZ domain-containing protein RPT2 PF03000:NPH3 family	-
C88_C05H4G087620	0	0	0	0	0	0	0	0.0516308	0	0.0172103	0	0	Probable nucleoredoxin 1; Short=AtNrx1 PF03107:C1 domain|PF13905:Thioredoxin-like	-
C88_C08H1G024560	0.0278887	0	0	0	0	0	0	0	0.0238456	0.00794852	0	0.00929623	Cellulose synthase-like protein G3; Short=AtCslG3 PF03552:Cellulose synthase	-
C88_C11H4G075890	0.0517803	0	0	0	0	0	0	0	0	0	0	0.0172601	WEB family protein At1g12150 PF05701:Weak chloroplast movement under blue light	-
C88_C04H4G124320	0.0518044	0	0	0	0	0	0	0	0	0	0	0.0172681	Cyclin-H1-1; Short=CycH1;1; AltName: Full=Cyclin-H-1; Short=CycH-1 PF16899:Cyclin C-terminal domain|PF00134:Cyclin, N-terminal domain	-
C88_C02H4G109820	0	0.0276325	0	0	0	0	0	0.0242134	0	0.00807113	0	0.00921084	Small RNA 2'-O-methyltransferase; AltName: Full=Protein CORYMBOSA 2; AltName: Full=Protein HUA ENHANCER 1; AltName: Full=S-adenosylmethionine-dependent RNA methyltransferase HEN1 PF00854:POT family|PF18441:Hen1 La-motif C-terminal domain|PF17842:Double-stranded RNA binding domain 2|PF13847:Methyltransferase domain	-
C88_C05H4G082200	0	0	0	0	0	0	0.0518623	0	0	0.0172874	0	0	Aluminum-activated malate transporter 9; Short=AtALMT9 PF11744:Aluminium activated malate transporter	-
C88_C09H3G061580	0	0	0	0	0	0	0	0.051876	0	0.017292	0	0	AT-rich interactive domain-containing protein 1; Short=ARID domain-containing protein 1; AltName: Full=ARID and ELM2 domain-containing protein 1 -	-
C88_C10H2G031010	0	0	0	0	0	0	0	0	0.0519912	0.0173304	0	0	TPR repeat-containing thioredoxin TTL1; AltName: Full=Tetratricopeptide repeat thioredoxin-like 1 PF00085:Thioredoxin	-
C88_C11H3G063230	0	0	0	0	0	0	0	0	0.0520196	0.0173399	0	0	-	-
C88_C03H1G018030	0	0	0	0	0	0	0	0.052049	0	0.0173497	0	0	Protein DEFECTIVE IN MERISTEM SILENCING 3; AltName: Full=Protein INVOLVED IN DE NOVO 1 -	-
C88_C07H2G045310	0	0	0	0	0	0	0	0.0520738	0	0.0173579	0	0	PF05623:Protein of unknown function (DUF789)	-
C88_C01H3G129210	0	0	0	0	0	0	0	0	0.0521336	0.0173779	0	0	Pectinesterase 25; Short=PE 25; AltName: Full=Pectin methylesterase 25; Short=AtPME25; Flags: Precursor PF04043:Plant invertase/pectin methylesterase inhibitor|PF01095:Pectinesterase	-
C88_C02H3G088670	0	0	0	0	0	0	0	0	0.0521622	0.0173874	0	0	F-box protein At5g49610 -	-
C88_C08H3G055230	0	0	0	0	0	0	0	0.0521733	0	0.0173911	0	0	Copal-8-ol diphosphate hydratase, chloroplastic; AltName: Full=8-hydroxy-copalyl diphosphate synthase; Flags: Precursor PF03936:Terpene synthase family, metal binding domain|PF01397:Terpene synthase, N-terminal domain	-
C88_C12H4G113570	0	0	0.0522125	0	0	0	0	0	0	0	0	0.0174042	Proton pump-interactor 1 -	-
C88_C11H1G019090	0	0	0.0522331	0	0	0	0	0	0	0	0	0.017411	PF13515:Fusaric acid resistance protein-like	-
C88_C02H1G009740	0	0	0	0	0	0	0.0522752	0	0	0.0174251	0	0	PF04601:Domain of unknown function (DUF569)	-
C88_C03H1G010140	0	0.0522759	0	0	0	0	0	0	0	0	0	0.0174253	Probable pectate lyase 12; Flags: Precursor PF00544:Pectate lyase	-
C88_C09H1G010300	0	0	0.052378	0	0	0	0	0	0	0	0	0.0174593	PF08646:Replication factor-A C terminal domain	-
C88_C11H2G036300	0	0	0	0	0	0	0.0525103	0	0	0.0175034	0	0	PF14111:Domain of unknown function (DUF4283)	-
C88_C08H2G042350	0	0	0	0	0	0	0	0	0.0525947	0.0175316	0	0	Polyphenol oxidase A, chloroplastic; Short=PPO; AltName: Full=Catechol oxidase; Flags: Precursor PF12142:Polyphenol oxidase middle domain|PF12143:Protein of unknown function (DUF_B2219)|PF00264:Common central domain of tyrosinase	-
C88_C10H3G072840	0	0	0.0526074	0	0	0	0	0	0	0	0	0.0175358	Cytochrome c biogenesis protein CCS1, chloroplastic; AltName: Full=C-type cytochrome synthesis protein 1; Flags: Precursor PF05140:ResB-like family	-
C88_C04H2G064180	0	0	0.0526284	0	0	0	0	0	0	0	0	0.0175428	GPN-loop GTPase 2; AltName: Full=ATP-binding domain 1 family member B PF03029:Conserved hypothetical ATP binding protein	-
C88_C12H3G069720	0	0	0.0526493	0	0	0	0	0	0	0	0	0.0175498	Translation initiation factor eIF-2B subunit delta; AltName: Full=eIF-2B GDP-GTP exchange factor subunit delta PF01008:Initiation factor 2 subunit family	-
C88_C11H2G042930	0	0	0	0	0	0	0.0526946	0	0	0.0175649	0	0	Uncharacterized GPI-anchored protein At1g61900; Flags: Precursor PF19160:SPARK	-
C88_C03H3G085920	0	0	0	0	0	0	0.0528537	0	0	0.0176179	0	0	Protein COFACTOR ASSEMBLY OF COMPLEX C SUBUNIT B CCB2, chloroplastic; AltName: Full=Protein HIGH CHLOROPHYLL FLUORESCENCE 208; Flags: Precursor PF11152:Cofactor assembly of complex C subunit B, CCB2/CCB4	-
C88_C01H1G030540	0	0	0	0	0	0	0	0	0.0528577	0.0176192	0	0	Uncharacterized protein At1g01500 -	-
C88_C05H4G099510	0	0.0528745	0	0	0	0	0	0	0	0	0	0.0176248	PF05701:Weak chloroplast movement under blue light	-
C88_C04H3G088090	0	0.0528969	0	0	0	0	0	0	0	0	0	0.0176323	-	-
C88_C05H1G025800	0	0.0528969	0	0	0	0	0	0	0	0	0	0.0176323	Serine/threonine protein phosphatase 2A 57 kDa regulatory subunit B' beta isoform; Short=AtB' beta; Short=PP2A, B' subunit, beta isoform PF01603:Protein phosphatase 2A regulatory B subunit (B56 family)	-
C88_C01H2G088270	0	0	0	0	0	0	0	0.0529573	0	0.0176524	0	0	Endo-1,4-beta-xylanase A; Short=Xylanase A; AltName: Full=1,4-beta-D-xylan xylanohydrolase A; Flags: Precursor PF00331:Glycosyl hydrolase family 10|PF02018:Carbohydrate binding domain	-
C88_C10H2G036630	0	0.0529868	0	0	0	0	0	0	0	0	0	0.0176623	Dynamin-related protein 1E; AltName: Full=Dynamin-like protein 4; AltName: Full=Dynamin-like protein DLP2; AltName: Full=Dynamin-like protein E PF02212:Dynamin GTPase effector domain|PF01031:Dynamin central region|PF00350:Dynamin family	-
C88_C07H4G101180	0	0	0	0	0	0	0	0.0530344	0	0.0176781	0	0	Cytochrome b561 domain-containing protein At2g30890; AltName: Full=Protein b561A.tha12; Flags: Precursor -	-
C88_C12H4G096430	0	0	0	0	0	0	0	0	0.0530345	0.0176782	0	0	-	-
C88_C02H3G094690	0	0	0	0	0	0	0.0531209	0	0	0.017707	0	0	PF07891:Protein of unknown function (DUF1666)	-
C88_C01H4G178750	0	0	0	0	0	0	0	0	0.0531233	0.0177078	0	0	Peroxidase 5; Flags: Precursor PF00141:Peroxidase	-
C88_C08H1G002720	0	0	0	0	0	0	0.0531478	0	0	0.0177159	0	0	Copal-8-ol diphosphate hydratase, chloroplastic; AltName: Full=8-hydroxy-copalyl diphosphate synthase; Flags: Precursor PF03936:Terpene synthase family, metal binding domain|PF01397:Terpene synthase, N-terminal domain	-
C88_C02H4G099020	0	0	0	0	0	0	0	0.0531634	0	0.0177211	0	0	Endoglucanase 5; AltName: Full=Endo-1,4-beta glucanase 5; Flags: Precursor PF00759:Glycosyl hydrolase family 9|PF09478:Carbohydrate binding domain CBM49	-
C88_C02H2G052910	0	0	0	0	0	0	0.0531747	0	0	0.0177249	0	0	Beta-glucuronosyltransferase GlcAT14A; AltName: Full=GT14 family glucuronic acid transferase 1; Short=AtGlcAT14A PF02485:Core-2/I-Branching enzyme|PF14223:gag-polypeptide of LTR copia-type	-
C88_C02H2G064760	0	0.0531903	0	0	0	0	0	0	0	0	0	0.0177301	PF06813:Nodulin-like	-
C88_C08H3G075830	0	0	0	0	0	0	0	0.0532023	0	0.0177341	0	0	PF05664:Unc-13 homolog	-
C88_C04H1G003860	0.0532166	0	0	0	0	0	0	0	0	0	0	0.0177389	Putative UPF0481 protein At3g02645 PF03140:Plant protein of unknown function	-
C88_C03H3G086540	0	0	0	0	0	0	0	0	0.0532422	0.0177474	0	0	O-glucosyltransferase rumi homolog; Flags: Precursor PF05686:Glycosyl transferase family 90	-
C88_C01H2G073660	0	0.0533496	0	0	0	0	0	0	0	0	0	0.0177832	PF06075:Plant protein of unknown function (DUF936)	-
C88_C10H2G045750	0	0	0.0533723	0	0	0	0	0	0	0	0	0.0177908	Pentatricopeptide repeat-containing protein At2g17033 -	-
C88_C06H4G109690	0	0.0533724	0	0	0	0	0	0	0	0	0	0.0177908	-	-
C88_C07H4G085660	0.0535237	0	0	0	0	0	0	0	0	0	0	0.0178412	Pentatricopeptide repeat-containing protein At2g34400 PF13041:PPR repeat family	-
C88_C07H4G094760	0	0	0	0	0	0	0	0.0535281	0	0.0178427	0	0	Alpha-1,6-mannosyl-glycoprotein 2-beta-N-acetylglucosaminyltransferase; AltName: Full=Beta-1,2-N-acetylglucosaminyltransferase II; AltName: Full=GlcNAc-T II; Short=GNT-II; AltName: Full=Mannoside acetylglucosaminyltransferase 2; AltName: Full=N-glycosyl-oligosaccharide-glycoprotein N-acetylglucosaminyltransferase II PF05060:N-acetylglucosaminyltransferase II (MGAT2)	-
C88_C11H3G061090	0	0.0535558	0	0	0	0	0	0	0	0	0	0.0178519	PF09331:Domain of unknown function (DUF1985)	-
C88_C11H4G080290	0	0.0535788	0	0	0	0	0	0	0	0	0	0.0178596	5-epiaristolochene synthase PF03936:Terpene synthase family, metal binding domain|PF01397:Terpene synthase, N-terminal domain	-
C88_C07H1G012410	0.0536011	0	0	0	0	0	0	0	0	0	0	0.017867	E3 ubiquitin-protein ligase HERC2; AltName: Full=HECT domain and RCC1-like domain-containing protein 2; AltName: Full=HECT-type E3 ubiquitin transferase HERC2 PF00415:Regulator of chromosome condensation (RCC1) repeat	-
C88_C04H3G083760	0	0	0	0	0	0	0.0536087	0	0	0.0178696	0	0	MLO-like protein 6; Short=AtMlo6 PF03094:Mlo family	-
C88_C06H3G081560	0.0536269	0	0	0	0	0	0	0	0	0	0	0.0178756	(E,E)-germacrene B synthase PF03936:Terpene synthase family, metal binding domain|PF01397:Terpene synthase, N-terminal domain	-
C88_C05H1G021830	0	0	0	0	0	0	0	0	0.0537536	0.0179179	0	0	PF14111:Domain of unknown function (DUF4283)	-
C88_C01H4G169180	0	0	0	0	0	0	0	0	0.053784	0.017928	0	0	PF13962:Domain of unknown function|PF12796:Ankyrin repeats (3 copies)	-
C88_C04H4G109340	0	0	0	0	0	0	0	0.0537916	0	0.0179305	0	0	PF09133:SANTA (SANT Associated)	-
C88_C03H4G121120	0	0	0	0	0	0	0	0.0537916	0	0.0179305	0	0	PF14111:Domain of unknown function (DUF4283)	-
C88_C09H2G046290	0	0	0.0538069	0	0	0	0	0	0	0	0	0.0179356	GPI transamidase component PIG-S; AltName: Full=Phosphatidylinositol-glycan biosynthesis class S protein PF10510:Phosphatidylinositol-glycan biosynthesis class S protein	-
C88_C01H3G134600	0.0538084	0	0	0	0	0	0	0	0	0	0	0.0179361	Endo-1,4-beta-xylanase A; Short=Xylanase A; AltName: Full=1,4-beta-D-xylan xylanohydrolase A; Flags: Precursor PF00331:Glycosyl hydrolase family 10|PF02018:Carbohydrate binding domain	-
C88_C06H2G049640	0	0	0	0	0	0	0	0.0538181	0	0.0179394	0	0	(E,E)-germacrene B synthase PF01397:Terpene synthase, N-terminal domain|PF03936:Terpene synthase family, metal binding domain	-
C88_C08H4G100060	0	0	0	0	0	0	0.0538284	0	0	0.0179428	0	0	U4/U6 small nuclear ribonucleoprotein Prp31 homolog; AltName: Full=Pre-mRNA-processing factor 31 homolog; AltName: Full=Protein EMBRYO DEFECTIVE 1220 PF09785:Prp31 C terminal domain|PF01798:snoRNA binding domain, fibrillarin	-
C88_C08H3G055960	0	0	0.0538508	0	0	0	0	0	0	0	0	0.0179503	-	-
C88_C05H3G060620	0	0	0	0	0	0	0.053856	0	0	0.017952	0	0	Protein NRT1/ PTR FAMILY 1.2; Short=AtNPF1.2; AltName: Full=Nitrate transporter 1.11 PF00854:POT family	-
C88_C05H2G052160	0	0	0	0	0	0	0	0	0.0538753	0.0179584	0	0	Polyvinylalcohol dehydrogenase; Short=PVA dehydrogenase; Short=PVADH; AltName: Full=Polyvinyl alcohol dehydrogenase (cytochrome); Flags: Precursor PF13360:PQQ-like domain|PF13570:PQQ-like domain	-
C88_C06H2G062390	0.0254287	0.0284913	0	0	0	0	0	0	0	0	0	0.0179733	-	-
C88_C06H2G053570	0	0	0.0539828	0	0	0	0	0	0	0	0	0.0179943	Serine/threonine-protein phosphatase 7 long form homolog PF10536:Plant mobile domain	-
C88_C04H2G047350	0	0	0.0539828	0	0	0	0	0	0	0	0	0.0179943	Ribosomal protein S3, mitochondrial PF00116:Cytochrome C oxidase subunit II, periplasmic domain|PF00252:Ribosomal protein L16p/L10e|PF00189:Ribosomal protein S3, C-terminal domain	-
C88_C08H3G068850	0.0539912	0	0	0	0	0	0	0	0	0	0	0.0179971	Ribonuclease H -	-
C88_C08H3G063650	0.0540436	0	0	0	0	0	0	0	0	0	0	0.0180145	Mediator of RNA polymerase II transcription subunit 10b PF09748:Transcription factor subunit Med10 of Mediator complex	-
C88_C07H2G043660	0	0	0	0	0	0	0	0.0541114	0	0.0180371	0	0	L-ascorbate oxidase homolog; AltName: Full=Pollen-specific protein NTP303; Flags: Precursor PF00394:Multicopper oxidase|PF07732:Multicopper oxidase|PF07731:Multicopper oxidase	-
C88_C01H4G149850	0	0	0	0	0	0	0	0	0.0541205	0.0180402	0	0	PF01011:PQQ enzyme repeat|PF13360:PQQ-like domain	-
C88_C06H1G016780	0	0	0.0541598	0	0	0	0	0	0	0	0	0.0180533	CSC1-like protein At4g35870 -	-
C88_C02H2G058960	0	0	0	0	0	0	0.0541614	0	0	0.0180538	0	0	-	-
C88_C09H2G048660	0.0541752	0	0	0	0	0	0	0	0	0	0	0.0180584	RAN GTPase-activating protein 2; Short=AtRanGAP2; Short=RanGAP2 PF13943:WPP domain	-
C88_C02H4G097590	0.0542544	0	0	0	0	0	0	0	0	0	0	0.0180848	Putative clathrin assembly protein At5g57200 PF07651:ANTH domain	-
C88_C08H3G063540	0	0	0	0	0	0	0	0.0542726	0	0.0180909	0	0	Protein indeterminate-domain 7 -	-
C88_C02H4G110160	0	0	0	0	0	0	0.0543575	0	0	0.0181192	0	0	Cationic amino acid transporter 1; AltName: Full=Amino acid transporter 1 PF13520:Amino acid permease|PF13906:C-terminus of AA_permease	-
C88_C09H2G034280	0.054387	0	0	0	0	0	0	0	0	0	0	0.018129	PF10536:Plant mobile domain	-
C88_C02H4G104980	0.054387	0	0	0	0	0	0	0	0	0	0	0.018129	Probable indole-3-acetic acid-amido synthetase GH3.1; AltName: Full=Auxin-responsive GH3-like protein 1; Short=AtGH3-1 PF03321:GH3 auxin-responsive promoter	-
C88_C08H1G019320	0	0.0544208	0	0	0	0	0	0	0	0	0	0.0181403	Deoxyhypusine hydroxylase-B; Short=DOHH-B; AltName: Full=Deoxyhypusine dioxygenase-B; AltName: Full=Deoxyhypusine monooxygenase-B PF13646:HEAT repeats	-
C88_C10H2G032820	0	0	0	0	0	0	0	0	0.0544301	0.0181434	0	0	Anthocyanin 5-aromatic acyltransferase; Short=5AT PF02458:Transferase family	-
C88_C12H4G095290	0	0.0215668	0	0	0	0	0	0	0.032916	0.010972	0	0.00718895	PF02194:PXA domain|PF01925:Sulfite exporter TauE/SafE	-
C88_C12H1G022850	0	0	0	0	0	0	0	0	0.0544925	0.0181642	0	0	Probable sugar phosphate/phosphate translocator At4g32390 PF03151:Triose-phosphate Transporter family	-
C88_C01H4G149270	0	0	0	0	0	0	0.0544985	0	0	0.0181662	0	0	Triose phosphate/phosphate translocator TPT, chloroplastic; Flags: Precursor PF03151:Triose-phosphate Transporter family	-
C88_C12H4G108580	0	0.0545398	0	0	0	0	0	0	0	0	0	0.0181799	Beta-amyrin synthase; AltName: Full=Triterpenoid synthase 1; Short=SlTTS1 PF13243:Squalene-hopene cyclase C-terminal domain|PF13249:Squalene-hopene cyclase N-terminal domain	-
C88_C01H1G022000	0	0	0	0	0	0	0	0	0.0545549	0.018185	0	0	E3 ubiquitin-protein ligase RHF1A; AltName: Full=RING-H2 finger F1a; AltName: Full=RING-H2 zinc finger protein RHF1a PF13639:Ring finger domain	-
C88_C01H2G089930	0	0	0	0	0	0	0	0	0.0546176	0.0182059	0	0	Uncharacterized acetyltransferase At3g50280 PF02458:Transferase family	-
C88_C05H4G094940	0	0	0	0	0	0	0	0	0.0546176	0.0182059	0	0	Probable glycosyltransferase At5g03795 PF03016:Exostosin family	-
C88_C00H1G012440	0	0	0	0	0	0	0	0	0.0546804	0.0182268	0	0	Anthocyanin 5-aromatic acyltransferase; Short=5AT PF02458:Transferase family	-
C88_C09H1G000470	0	0	0	0	0	0	0.0547541	0	0	0.0182514	0	0	AT-rich interactive domain-containing protein 1; Short=ARID domain-containing protein 1; AltName: Full=ARID and ELM2 domain-containing protein 1 -	-
C88_C07H3G067840	0	0	0	0	0	0	0	0	0.0547748	0.0182583	0	0	Cytochrome b561 domain-containing protein At4g18260; AltName: Full=Protein b561A.tha13; Flags: Precursor -	-
C88_C12H3G064540	0	0	0	0	0	0	0	0	0.0548064	0.0182688	0	0	Probable aquaporin PIP-type pTOM75; AltName: Full=Ripening-associated membrane protein; Short=RAMP PF00230:Major intrinsic protein	-
C88_C02H2G061650	0.0548157	0	0	0	0	0	0	0	0	0	0	0.0182719	Probable mitochondrial-processing peptidase subunit beta, mitochondrial; AltName: Full=Beta-MPP; Flags: Precursor PF05193:Peptidase M16 inactive domain|PF00675:Insulinase (Peptidase family M16)	-
C88_C01H2G080070	0	0	0	0	0	0	0	0	0.0548379	0.0182793	0	0	Trihelix transcription factor ASIL2; AltName: Full=6B-interacting protein 1-like 2; AltName: Full=Trihelix DNA-binding protein ASIL2 PF13837:Myb/SANT-like DNA-binding domain	-
C88_C06H3G092080	0	0.0548759	0	0	0	0	0	0	0	0	0	0.018292	PF13424:Tetratricopeptide repeat|PF14559:Tetratricopeptide repeat	-
C88_C01H4G148250	0	0	0.0549023	0	0	0	0	0	0	0	0	0.0183008	Protein MICRORCHIDIA 4; Short=AtMORC4; AltName: Full=Protein CRT1-homolog 4; Short=CRT1-h4 PF17942:Morc6 ribosomal protein S5 domain 2-like|PF13589:Histidine kinase-, DNA gyrase B-, and HSP90-like ATPase	-
C88_C02H1G023260	0	0	0	0	0	0	0	0	0.0549329	0.018311	0	0	Transmembrane protein 53 PF05705:Eukaryotic protein of unknown function (DUF829)	-
C88_C12H4G089440	0	0	0	0	0	0	0	0	0.0549329	0.018311	0	0	UDP-galactose transporter 2; Short=At-UDP-GalT2 PF03151:Triose-phosphate Transporter family	-
C88_C07H4G099280	0	0	0	0	0	0	0.0549833	0	0	0.0183278	0	0	O-acyltransferase WSD1; AltName: Full=Diacylglycerol O-acyltransferase; Short=DGAT; AltName: Full=Long-chain-alcohol O-fatty-acyltransferase; AltName: Full=Wax synthase; Short=WS PF03007:Wax ester synthase-like Acyl-CoA acyltransferase domain|PF06974:WS/DGAT C-terminal domain	-
C88_C09H2G048290	0	0	0	0	0	0	0	0.0550659	0	0.0183553	0	0	DUF21 domain-containing protein At4g14240; AltName: Full=CBS domain-containing protein CBSDUF1 PF01595:Cyclin M transmembrane N-terminal domain	-
C88_C12H2G032790	0	0	0	0	0	0	0	0.0551215	0	0.0183738	0	0	Protein PIN-LIKES 1; AltName: Full=Auxin efflux carrier-like protein 1 PF03547:Membrane transport protein	-
C88_C03H2G057730	0	0	0	0	0	0	0	0	0.0551558	0.0183853	0	0	Uncharacterized protein At1g04910 PF10250:GDP-fucose protein O-fucosyltransferase	-
C88_C07H4G086210	0	0	0	0	0	0	0	0	0.0551558	0.0183853	0	0	Polygalacturonase At1g48100; Short=PG; AltName: Full=Pectinase At1g48100; Flags: Precursor PF00295:Glycosyl hydrolases family 28	-
C88_C06H4G126170	0	0	0	0	0	0	0.0551565	0	0	0.0183855	0	0	E3 ubiquitin-protein ligase RHF2A; AltName: Full=RING-H2 finger F2a; AltName: Full=RING-H2 zinc finger protein RHF2a PF13639:Ring finger domain	-
C88_C06H2G063350	0.0553336	0	0	0	0	0	0	0	0	0	0	0.0184445	-	-
C88_C01H4G156070	0	0	0	0	0	0	0	0	0.0553484	0.0184495	0	0	F-box protein CPR30; AltName: Full=Protein CONSTITUTIVE EXPRESSER OF PR GENES 30 PF07734:F-box associated	-
C88_C07H3G055930	0	0	0.0553855	0	0	0	0	0	0	0	0	0.0184618	Auxin efflux carrier component 2; Short=AtPIN2; AltName: Full=Auxin efflux carrier AGR; AltName: Full=Ethylene-insensitive root 1; Short=AtEIR1; AltName: Full=Polar-auxin-transport efflux component AGR1; AltName: Full=Protein AGRAVITROPIC 1; Short=AtAGR1; AltName: Full=Protein WAVY 6 PF03547:Membrane transport protein	-
C88_C09H1G022630	0	0.0554864	0	0	0	0	0	0	0	0	0	0.0184955	-	-
C88_C03H1G033840	0	0	0.0555251	0	0	0	0	0	0	0	0	0.0185084	PF05553:Cotton fibre expressed protein	-
C88_C04H2G056040	0	0	0	0	0	0	0	0.0555701	0	0.0185234	0	0	-	-
C88_C04H1G004810	0	0	0.0556655	0	0	0	0	0	0	0	0	0.0185552	Mediator of RNA polymerase II transcription subunit 15a -	-
C88_C09H2G060810	0	0	0	0	0	0	0	0	0.0556722	0.0185574	0	0	V-type proton ATPase subunit e1; Short=V-ATPase subunit e1; AltName: Full=Vacuolar H(+)-ATPase subunit e isoform 1; AltName: Full=Vacuolar proton pump subunit e1 -	-
C88_C12H3G071370	0.0559175	0	0	0	0	0	0	0	0	0	0	0.0186392	Probable xyloglucan 6-xylosyltransferase 3; AltName: Full=Putative glycosyltransferase 3; Short=AtGT3 PF05637:galactosyl transferase GMA12/MNN10 family	-
C88_C03H4G127330	0.0559456	0	0	0	0	0	0	0	0	0	0	0.0186485	Malate synthase, glyoxysomal PF01274:Malate synthase	-
C88_C01H1G028760	0	0	0	0	0	0	0.0559495	0	0	0.0186498	0	0	Pentatricopeptide repeat-containing protein At2g45350, chloroplastic; AltName: Full=Protein CHLORORESPIRATORY REDUCTION 4; Flags: Precursor PF13041:PPR repeat family|PF12854:PPR repeat	-
C88_C10H3G067550	0	0	0	0	0	0	0.0560091	0	0	0.0186697	0	0	PF11955:Plant organelle RNA recognition domain	-
C88_C12H2G042830	0	0	0	0	0	0	0.0293993	0	0.0266211	0.0186735	0	0	-	-
C88_C03H3G097880	0.0560584	0	0	0	0	0	0	0	0	0	0	0.0186861	Malate dehydrogenase, chloroplastic; AltName: Full=pNAD-MDH; Flags: Precursor PF02866:lactate/malate dehydrogenase, alpha/beta C-terminal domain|PF00056:lactate/malate dehydrogenase, NAD binding domain	-
C88_C10H3G085050	0	0	0	0	0	0	0.0560689	0	0	0.0186896	0	0	Squalene synthase; Short=SQS; Short=SS; AltName: Full=FPP:FPP farnesyltransferase; AltName: Full=Farnesyl-diphosphate farnesyltransferase PF00494:Squalene/phytoene synthase	-
C88_C02H4G111800	0	0	0	0	0	0	0	0	0.0561984	0.0187328	0	0	-	-
C88_C02H3G069520	0	0	0	0	0	0	0	0	0.0564317	0.0188106	0	0	Zinc finger BED domain-containing protein RICESLEEPER 2; AltName: Full=Transposase-like protein RICESLEEPER 2 PF14372:Domain of unknown function (DUF4413)	-
C88_C05H3G061140	0	0	0	0	0	0	0	0.0301798	0.0262828	0.0188209	0	0	Polygalacturonase non-catalytic subunit AroGP2; Flags: Precursor PF03181:BURP domain	-
C88_C11H2G031150	0.0564852	0	0	0	0	0	0	0	0	0	0	0.0188284	5-epi-aristolochene synthase; Short=EAS PF01397:Terpene synthase, N-terminal domain|PF03936:Terpene synthase family, metal binding domain	-
C88_C05H3G075740	0	0	0	0	0	0	0	0.056548	0	0.0188493	0	0	Myosin-11; AltName: Full=Myosin XI E; Short=AtXIE -	-
C88_C03H1G028800	0.0565713	0	0	0	0	0	0	0	0	0	0	0.0188571	Aquaporin NIP6-1; AltName: Full=NOD26-like intrinsic protein 6-1; Short=AtNIP6;1 PF00230:Major intrinsic protein	-
C88_C11H1G008330	0	0.0565946	0	0	0	0	0	0	0	0	0	0.0188649	PF07522:DNA repair metallo-beta-lactamase	-
C88_C10H3G079820	0	0	0	0	0	0	0	0.0566066	0	0.0188689	0	0	Protein NRT1/ PTR FAMILY 5.7; Short=AtNPF5.7 PF00854:POT family	-
C88_C08H1G018870	0	0	0	0	0	0	0.0566127	0	0	0.0188709	0	0	-	-
C88_C03H3G071410	0	0	0	0	0	0	0	0	0.0566332	0.0188777	0	0	-	-
C88_C10H2G035960	0	0	0	0	0	0	0	0	0.0566332	0.0188777	0	0	E3 ubiquitin-protein ligase makorin; AltName: Full=Zinc finger CCCH domain-containing protein 41; Short=OsC3H41 PF18044:CCCH-type zinc finger|PF13639:Ring finger domain	-
C88_C02H1G025560	0	0	0.0566437	0	0	0	0	0	0	0	0	0.0188812	Growth-regulating factor 2; Short=AtGRF2; AltName: Full=Transcription activator GRF2 PF08880:QLQ|PF08879:WRC	-
C88_C10H2G039170	0	0.0566976	0	0	0	0	0	0	0	0	0	0.0188992	Protein EMSY-LIKE 4; Short=AtEML4 PF03735:ENT domain	-
C88_C07H4G103870	0.0567444	0	0	0	0	0	0	0	0	0	0	0.0189148	Pectinesterase 3; Short=PE 3; AltName: Full=Pectin methylesterase 3; Flags: Precursor PF01095:Pectinesterase|PF04043:Plant invertase/pectin methylesterase inhibitor	-
C88_C10H4G103960	0.0568895	0	0	0	0	0	0	0	0	0	0	0.0189632	-	-
C88_C01H3G105840	0.0569477	0	0	0	0	0	0	0	0	0	0	0.0189826	-	-
C88_C01H2G049110	0	0	0	0	0	0	0.0569502	0	0	0.0189834	0	0	CDT1-like protein a, chloroplastic; Short=AtCDT1a; Flags: Precursor PF16679:DNA replication factor Cdt1 C-terminal domain|PF08839:DNA replication factor CDT1 like	-
C88_C10H4G110410	0.0569769	0	0	0	0	0	0	0	0	0	0	0.0189923	Beta-fructofuranosidase, insoluble isoenzyme 1; AltName: Full=Cell wall beta-fructosidase 1; AltName: Full=Invertase 1; AltName: Full=Sucrose hydrolase 1; Flags: Precursor PF08244:Glycosyl hydrolases family 32 C terminal|PF00251:Glycosyl hydrolases family 32 N-terminal domain	-
C88_C12H4G104260	0	0	0	0	0	0	0.0569811	0	0	0.0189937	0	0	-	-
C88_C04H3G090950	0.0570353	0	0	0	0	0	0	0	0	0	0	0.0190118	Laccase-14; AltName: Full=Benzenediol:oxygen oxidoreductase 14; AltName: Full=Diphenol oxidase 14; AltName: Full=Urishiol oxidase 14; Flags: Precursor PF00394:Multicopper oxidase|PF07732:Multicopper oxidase|PF07731:Multicopper oxidase	-
C88_C10H3G081350	0.0570645	0	0	0	0	0	0	0	0	0	0	0.0190215	Pre-mRNA-splicing factor CLF1 -	-
C88_C06H3G091220	0	0	0	0	0	0	0	0	0.0571091	0.0190364	0	0	Isochorismate synthase, chloroplastic; Flags: Precursor PF00544:Pectate lyase|PF00425:chorismate binding enzyme	-
C88_C01H1G032040	0	0	0	0	0	0	0	0	0.0571434	0.0190478	0	0	PF08646:Replication factor-A C terminal domain	-
C88_C07H2G042870	0.0571525	0	0	0	0	0	0	0	0	0	0	0.0190508	Condensin complex subunit 2; AltName: Full=Chromosome-associated protein H; Short=AtCAP-H; AltName: Full=Non-SMC condensin I complex subunit H; AltName: Full=Protein EMBRYO DEFECTIVE 2795 PF05786:Condensin complex subunit 2	-
C88_C01H1G044540	0	0	0	0	0	0	0.0300209	0	0.027184	0.0190683	0	0	Coatomer subunit gamma; AltName: Full=Gamma-coat protein; Short=Gamma-COP PF01602:Adaptin N terminal region|PF08752:Coatomer gamma subunit appendage platform subdomain|PF16381:Coatomer subunit gamma-1 C-terminal appendage platform	-
C88_C02H1G025700	0	0	0	0	0	0	0	0.0572293	0	0.0190764	0	0	Putative glycosyltransferase 7; Short=AtGT7 PF05637:galactosyl transferase GMA12/MNN10 family	-
C88_C00H1G010410	0	0	0	0	0	0	0	0.0572593	0	0.0190864	0	0	F-box/LRR-repeat protein 25 -	-
C88_C02H2G051410	0	0	0	0	0	0	0	0.0573495	0	0.0191165	0	0	Tobamovirus multiplication protein 1; Short=NtTOM1 PF06454:Protein of unknown function (DUF1084)	-
C88_C12H4G096130	0	0	0.0573567	0	0	0	0	0	0	0	0	0.0191189	Delta(12)-acyl-lipid-desaturase; AltName: Full=Delta(12)-oleate desaturase; Short=PgFAD2 PF11960:Domain of unknown function (DUF3474)|PF00487:Fatty acid desaturase	-
C88_C09H3G084880	0.0574475	0	0	0	0	0	0	0	0	0	0	0.0191492	Cysteine-rich repeat secretory protein 3; AltName: Full=Plasmodesmata-located protein 2; Short=PDLP2; Flags: Precursor PF01657:Salt stress response/antifungal	-
C88_C04H1G018990	0.0574772	0	0	0	0	0	0	0	0	0	0	0.0191591	Uncharacterized GTP-binding protein At5g64813 -	-
C88_C04H2G059840	0	0	0	0	0	0	0	0	0.0575235	0.0191745	0	0	F-box protein At5g03100 -	-
C88_C10H2G042950	0	0	0	0	0	0	0	0	0.0575583	0.0191861	0	0	Uncharacterized protein At4g06744; Flags: Precursor -	-
C88_C11H2G045600	0	0	0	0	0	0	0	0	0.0575931	0.0191977	0	0	Agmatine coumaroyltransferase-2 PF02458:Transferase family	-
C88_C06H1G003030	0	0	0	0	0	0	0	0.0576217	0	0.0192072	0	0	Anthranilate synthase alpha subunit 1, chloroplastic; Flags: Precursor PF00425:chorismate binding enzyme|PF04715:Anthranilate synthase component I, N terminal region	-
C88_C12H3G076840	0	0	0	0	0	0	0	0	0.0576629	0.019221	0	0	Uncharacterized membrane protein At1g06890 PF03151:Triose-phosphate Transporter family	-
C88_C08H1G019000	0	0	0	0	0	0	0.057796	0	0	0.0192653	0	0	Reticulon-like protein B22; Short=AtRTNLB22 PF02453:Reticulon	-
C88_C04H2G067810	0	0.0578016	0	0	0	0	0	0	0	0	0	0.0192672	PF10551:MULE transposase domain	-
C88_C01H1G026190	0	0	0	0	0	0	0.0578278	0	0	0.0192759	0	0	PF13911:AhpC/TSA antioxidant enzyme	-
C88_C01H4G148590	0	0	0	0	0	0	0	0	0.0579792	0.0193264	0	0	PF14111:Domain of unknown function (DUF4283)	-
C88_C03H1G002090	0	0	0	0	0	0	0	0	0.0580145	0.0193382	0	0	Hydroxycinnamoyltransferase 4; Short=OsHCT4; AltName: Full=BAHD-like hydroxycinnamoyl transferase HCT4; AltName: Full=Glycerol hydroxycinnamoyl transferase PF02458:Transferase family	-
C88_C02H4G122550	0	0	0.0580623	0	0	0	0	0	0	0	0	0.0193541	PF08243:SPT2 chromatin protein	-
C88_C03H2G048180	0	0	0	0	0	0	0.0580835	0	0	0.0193612	0	0	Pentatricopeptide repeat-containing protein At3g46790, chloroplastic; AltName: Full=Protein CHLORORESPIRATORY REDUCTION 2; Flags: Precursor PF14432:DYW family of nucleic acid deaminases|PF13041:PPR repeat family	-
C88_C10H4G101600	0.0581987	0	0	0	0	0	0	0	0	0	0	0.0193996	-	-
C88_C12H2G055380	0	0	0	0	0	0	0	0	0.0582632	0.0194211	0	0	PF03398:Regulator of Vps4 activity in the MVB pathway	-
C88_C12H1G007460	0	0	0	0	0	0	0	0	0.0582989	0.019433	0	0	F-box protein PP2-A13; AltName: Full=Protein PHLOEM PROTEIN 2-LIKE A13; Short=AtPP2-A13; AltName: Full=SKP1-interacting partner 9 PF14299:Phloem protein 2	-
C88_C12H4G105520	0	0	0	0	0	0	0	0	0.05855	0.0195167	0	0	RING finger protein 165 PF13639:Ring finger domain	-
C88_C12H3G059420	0	0	0	0	0	0	0.0585692	0	0	0.0195231	0	0	60S ribosomal protein L13a-4 PF01095:Pectinesterase|PF00572:Ribosomal protein L13	-
C88_C11H3G055570	0.0585971	0	0	0	0	0	0	0	0	0	0	0.0195324	Viridiflorene synthase; Short=SlTPS31 PF03936:Terpene synthase family, metal binding domain|PF01397:Terpene synthase, N-terminal domain	-
C88_C04H3G099600	0	0	0	0	0	0	0	0	0.0586222	0.0195407	0	0	Glycosyltransferase family 92 protein Os08g0121900 PF01697:Glycosyltransferase family 92	-
C88_C01H3G117860	0	0	0	0	0	0	0	0	0.0586583	0.0195528	0	0	Geranylgeranyl diphosphate reductase, chloroplastic; AltName: Full=Geranylgeranyl reductase; Flags: Precursor -	-
C88_C08H3G060630	0	0	0	0	0	0	0	0	0.0586945	0.0195648	0	0	-	-
C88_C06H3G095000	0	0.0587826	0	0	0	0	0	0	0	0	0	0.0195942	-	-
C88_C06H4G107690	0.0587828	0	0	0	0	0	0	0	0	0	0	0.0195943	Protein HESO1; AltName: Full=HEN1 suppressor 1; AltName: Full=RNA uridylyltransferase PF19088:TUTase nucleotidyltransferase domain	-
C88_C05H4G089180	0	0	0	0	0	0	0	0	0.0588215	0.0196072	0	0	Protein GLE1; Short=AtGLE1; AltName: Full=Protein EMBRYO DEFECTIVE 1745 PF07817:GLE1-like protein	-
C88_C02H4G115780	0	0	0	0	0	0	0	0	0.0588397	0.0196132	0	0	-	-
C88_C03H2G042730	0	0	0	0	0	0	0.0588645	0	0	0.0196215	0	0	Mitochondrial outer membrane protein porin of 34 kDa; AltName: Full=POM 34; AltName: Full=Voltage-dependent anion-selective channel protein; Short=VDAC PF01459:Eukaryotic porin	-
C88_C03H3G078150	0	0.0588659	0	0	0	0	0	0	0	0	0	0.019622	Peptide chain release factor 1; Short=RF-1 PF00472:RF-1 domain|PF03462:PCRF domain	-
C88_C10H1G026180	0	0	0	0	0	0	0	0	0.0589856	0.0196619	0	0	Probable sugar phosphate/phosphate translocator At5g04160 PF03151:Triose-phosphate Transporter family	-
C88_C04H3G097330	0	0	0	0	0	0	0.0590796	0	0	0.0196932	0	0	-	-
C88_C03H3G073310	0	0.0591171	0	0	0	0	0	0	0	0	0	0.0197057	-	-
C88_C01H4G159990	0	0	0.0591539	0	0	0	0	0	0	0	0	0.019718	PF13963:Transposase-associated domain|PF13952:Domain of unknown function (DUF4216)	-
C88_C07H4G081810	0	0	0	0	0	0	0	0.0591825	0	0.0197275	0	0	Exostosin-1a; AltName: Full=Glucuronosyl-N-acetylglucosaminyl-proteoglycan/N-acetylglucosaminyl-proteoglycan 4-alpha-N-acetylglucosaminyltransferase 1a; AltName: Full=Multiple exostoses protein 1 homolog a PF03016:Exostosin family	-
C88_C04H2G043360	0	0	0	0	0	0	0	0	0.0592427	0.0197476	0	0	Polygalacturonase; Short=PG; AltName: Full=Pectinase; Flags: Precursor [Actinidia deliciosa] PF00295:Glycosyl hydrolases family 28	-
C88_C11H3G065050	0.0270942	0	0.0321767	0	0	0	0	0	0	0	0	0.019757	Pentatricopeptide repeat-containing protein At4g33990; AltName: Full=Protein EMBRYO DEFECTIVE 2758 PF14432:DYW family of nucleic acid deaminases|PF13041:PPR repeat family	-
C88_C02H4G105570	0.0271074	0	0.0321924	0	0	0	0	0	0	0	0	0.0197666	Leucine--tRNA ligase, cytoplasmic; AltName: Full=Leucyl-tRNA synthetase; Short=LeuRS PF00133:tRNA synthetases class I (I, L, M and V)|PF08264:Anticodon-binding domain of tRNA ligase	-
C88_C05H1G003800	0	0	0	0	0	0	0	0.0593432	0	0.0197811	0	0	3-isopropylmalate dehydrogenase, chloroplastic; Short=3-IPM-DH; Short=IMDH; AltName: Full=Beta-IPM dehydrogenase; Flags: Precursor PF00180:Isocitrate/isopropylmalate dehydrogenase	-
C88_C06H4G126350	0	0	0	0	0	0	0.0594641	0	0	0.0198214	0	0	PF03168:Late embryogenesis abundant protein	-
C88_C12H1G003980	0	0	0	0	0	0	0	0	0.0594649	0.0198216	0	0	PF03350:Uncharacterized protein family, UPF0114	-
C88_C09H4G091000	0.059474	0	0	0	0	0	0	0	0	0	0	0.0198247	Laccase-17; AltName: Full=Benzenediol:oxygen oxidoreductase 17; AltName: Full=Diphenol oxidase 17; AltName: Full=Urishiol oxidase 17; Flags: Precursor PF07731:Multicopper oxidase|PF00394:Multicopper oxidase|PF07732:Multicopper oxidase	-
C88_C06H3G099430	0	0	0	0	0	0	0	0	0.0595021	0.019834	0	0	Probable inactive patatin-like protein 9; Short=AtPLP9; AltName: Full=Patatin-related phospholipase A IIIdelta; Short=pPLAIIId; AltName: Full=Phospholipase A IIIB; Short=AtPLAIIIB PF01734:Patatin-like phospholipase	-
C88_C02H4G125270	0	0	0	0	0	0	0	0.0595048	0	0.0198349	0	0	Proline dehydrogenase 2, mitochondrial; AltName: Full=Osmotic stress-induced proline dehydrogenase; AltName: Full=Proline oxidase; Flags: Precursor PF01619:Proline dehydrogenase	-
C88_C06H4G125540	0	0	0	0	0	0	0	0.031833	0.0277226	0.0198519	0	0	Transposon TX1 uncharacterized 149 kDa protein; AltName: Full=ORF 2 PF14111:Domain of unknown function (DUF4283)	-
C88_C10H2G031090	0	0	0	0	0	0	0.0595653	0	0	0.0198551	0	0	Peptide-N4-(N-acetyl-beta-glucosaminyl)asparagine amidase A heavy chain; AltName: Full=PNGase A large chain; Short=PNGase A subunit A [Prunus dulcis] PF12222:Peptide N-acetyl-beta-D-glucosaminyl asparaginase amidase A	-
C88_C01H2G054240	0	0	0	0	0	0	0.059599	0	0	0.0198663	0	0	7-dehydrocholesterol reductase; Short=7-DHC reductase; AltName: Full=Protein DWARF 5; AltName: Full=Sterol Delta(7)-reductase PF01222:Ergosterol biosynthesis ERG4/ERG24 family	-
C88_C12H4G110890	0.0596014	0	0	0	0	0	0	0	0	0	0	0.0198671	Pyruvate dehydrogenase E1 component subunit alpha-3, chloroplastic; Flags: Precursor PF00676:Dehydrogenase E1 component	-
C88_C08H2G033190	0	0	0.0596075	0	0	0	0	0	0	0	0	0.0198692	PF03004:Plant transposase (Ptta/En/Spm family)	-
C88_C02H4G110590	0	0	0	0	0	0	0.0292438	0.0304066	0	0.0198835	0	0	Pentatricopeptide repeat-containing protein At3g20730 PF13041:PPR repeat family	-
C88_C06H3G095580	0	0	0	0	0	0	0	0	0.0597262	0.0199087	0	0	Vicilin-like seed storage protein At2g28490; AltName: Full=Globulin At2g28490; Flags: Precursor PF00190:Cupin	-
C88_C07H1G014380	0	0	0	0	0	0	0	0	0.0597262	0.0199087	0	0	Pentatricopeptide repeat-containing protein At4g26680, mitochondrial; Flags: Precursor PF13041:PPR repeat family	-
C88_C08H3G060410	0	0	0	0	0	0	0	0	0.0597637	0.0199212	0	0	Methylthioribose-1-phosphate isomerase; Short=M1Pi; Short=MTR-1-P isomerase; AltName: Full=S-methyl-5-thioribose-1-phosphate isomerase; AltName: Full=Translation initiation factor eIF-2B subunit alpha/beta/delta-like protein PF01008:Initiation factor 2 subunit family	-
C88_C12H2G055170	0	0	0	0	0	0	0.0597685	0	0	0.0199228	0	0	O-acyltransferase WSD1; AltName: Full=Diacylglycerol O-acyltransferase; Short=DGAT; AltName: Full=Long-chain-alcohol O-fatty-acyltransferase; AltName: Full=Wax synthase; Short=WS PF03007:Wax ester synthase-like Acyl-CoA acyltransferase domain|PF06974:WS/DGAT C-terminal domain	-
C88_C04H1G024040	0	0.0597689	0	0	0	0	0	0	0	0	0	0.019923	PF02536:mTERF	-
C88_C06H2G045550	0	0	0	0	0	0	0	0	0.0598013	0.0199338	0	0	PF13238:AAA domain	-
C88_C10H3G065290	0	0	0.0598234	0	0	0	0	0	0	0	0	0.0199411	PF03004:Plant transposase (Ptta/En/Spm family)	-
C88_C03H2G037070	0	0	0	0	0	0	0.0599049	0	0	0.0199683	0	0	Probable ADP-ribosylation factor GTPase-activating protein AGD5; Short=ARF GAP AGD5; AltName: Full=Protein ARF-GAP DOMAIN 5; Short=AtAGD5; AltName: Full=Protein ZIGA3 PF01412:Putative GTPase activating protein for Arf	-
C88_C01H3G139290	0	0	0	0	0	0	0	0	0.0599142	0.0199714	0	0	Protein CHROMOSOME TRANSMISSION FIDELITY 7; AltName: Full=Cohesion establishment factor CTF7; AltName: Full=Protein ESTABLISHMENT OF COHESION 1 PF13878:zinc-finger of acetyl-transferase ESCO|PF13880:ESCO1/2 acetyl-transferase	-
C88_C10H3G058550	0	0	0	0	0	0	0	0	0.0600277	0.0200092	0	0	Uncharacterized protein At4g15545 -	-
C88_C08H4G092000	0	0.0601147	0	0	0	0	0	0	0	0	0	0.0200382	PF00150:Cellulase (glycosyl hydrolase family 5)	-
C88_C02H1G008660	0	0.0601437	0	0	0	0	0	0	0	0	0	0.0200479	Pentatricopeptide repeat-containing protein At5g66631 PF13041:PPR repeat family	-
C88_C06H2G058440	0	0	0	0	0	0	0	0	0.0601795	0.0200598	0	0	Tryptophan aminotransferase-related protein 2 PF04864:Allinase	-
C88_C05H4G089050	0.0602142	0	0	0	0	0	0	0	0	0	0	0.0200714	PF05212:Protein of unknown function (DUF707)	-
C88_C10H4G096490	0	0	0	0	0	0	0	0	0.0602176	0.0200725	0	0	Putative F-box protein At1g50870 -	-
C88_C06H1G021900	0	0	0	0	0	0	0.0602829	0	0	0.0200943	0	0	Transcription factor bHLH87; AltName: Full=Basic helix-loop-helix protein 87; Short=AtbHLH87; Short=bHLH 87; AltName: Full=Transcription factor EN 121; AltName: Full=bHLH transcription factor bHLH087 -	-
C88_C01H4G151230	0	0	0	0	0	0	0	0	0.0602939	0.020098	0	0	F-box/LRR-repeat protein 13 -	-
C88_C04H3G077780	0.0603121	0	0	0	0	0	0	0	0	0	0	0.020104	Microtubule-associated protein 70-5; Short=AtMAP70-5; AltName: Full=70 kDa microtubule-associated protein 5 PF07058:Microtubule-associated protein 70	-
C88_C02H2G049910	0	0	0	0	0	0	0	0	0.0603322	0.0201107	0	0	Beta-galactosidase 6; Short=Lactase 6; Flags: Precursor PF02140:Galactose binding lectin domain|PF17834:Beta-sandwich domain in beta galactosidase|PF01301:Glycosyl hydrolases family 35	-
C88_C10H3G072910	0	0.060406	0	0	0	0	0	0	0	0	0	0.0201353	RING finger protein 5 PF13920:Zinc finger, C3HC4 type (RING finger)|PF13639:Ring finger domain	-
C88_C00H1G002190	0.0604103	0	0	0	0	0	0	0	0	0	0	0.0201368	PF13960:Domain of unknown function (DUF4218)|PF13952:Domain of unknown function (DUF4216)	-
C88_C02H2G035560	0	0	0	0	0	0	0.0604216	0	0	0.0201405	0	0	PF13837:Myb/SANT-like DNA-binding domain	-
C88_C12H1G006030	0	0	0.0604252	0	0	0	0	0	0	0	0	0.0201417	Phosphoenolpyruvate carboxykinase [ATP]; Short=PEP carboxykinase; Short=PEPCK PF01293:Phosphoenolpyruvate carboxykinase	-
C88_C10H2G031570	0.0605089	0	0	0	0	0	0	0	0	0	0	0.0201696	-	-
C88_C10H3G085700	0	0.0605821	0	0	0	0	0	0	0	0	0	0.020194	Non-structural maintenance of chromosomes element 4 homolog A; Short=Non-SMC element 4 homolog A PF08743:Nse4 C-terminal	-
C88_C01H3G133330	0	0	0	0	0	0	0	0	0.0606398	0.0202133	0	0	Probable E3 ubiquitin-protein ligase RHC1A; AltName: Full=RING-H2 finger C1a; AltName: Full=RING-H2 zinc finger protein RHC1a PF13639:Ring finger domain	-
C88_C11H2G034580	0	0	0.0606748	0	0	0	0	0	0	0	0	0.0202249	Pectinesterase 51; Short=PE 51; AltName: Full=Pectin methylesterase 51; Short=AtPME51; Flags: Precursor PF04043:Plant invertase/pectin methylesterase inhibitor|PF01095:Pectinesterase	-
C88_C01H4G176590	0	0	0	0	0	0	0	0	0.0606785	0.0202262	0	0	Pectinesterase 47; Short=PE 47; AltName: Full=Pectin methylesterase 47; Short=AtPME47; Flags: Precursor PF01095:Pectinesterase	-
C88_C02H1G025460	0	0	0	0	0	0	0	0.0607962	0	0.0202654	0	0	Branched-chain-amino-acid aminotransferase 5, chloroplastic; Short=Atbcat-5; Flags: Precursor PF01063:Amino-transferase class IV	-
C88_C04H4G132100	0	0	0	0	0	0	0.0609119	0	0	0.020304	0	0	Glycosyltransferase family 92 protein Os08g0121900 PF01697:Glycosyltransferase family 92	-
C88_C06H2G049290	0.0609731	0	0	0	0	0	0	0	0	0	0	0.0203244	(E,E)-germacrene B synthase PF03936:Terpene synthase family, metal binding domain|PF01397:Terpene synthase, N-terminal domain	-
C88_C06H2G055040	0	0	0	0	0	0	0	0	0.0609896	0.0203299	0	0	Serine/threonine-protein phosphatase 7 long form homolog PF10536:Plant mobile domain	-
C88_C08H4G100800	0.0610065	0	0	0	0	0	0	0	0	0	0	0.0203355	Vacuolar-processing enzyme beta-isozyme; AltName: Full=Asparaginyl endopeptidase beta-VPE; AltName: Full=Beta-VPE; Flags: Precursor PF01650:Peptidase C13 family	-
C88_C08H2G052440	0	0	0	0	0	0	0	0.061034	0	0.0203447	0	0	Protein IQ-DOMAIN 1 PF13178:Protein of unknown function (DUF4005)	-
C88_C10H2G048140	0	0	0	0	0	0	0.061089	0	0	0.020363	0	0	-	-
C88_C01H1G044620	0	0.0611766	0	0	0	0	0	0	0	0	0	0.0203922	NADH dehydrogenase [ubiquinone] iron-sulfur protein 8, mitochondrial; AltName: Full=Complex I-28.5kD; Short=CI-28.5kD; AltName: Full=NADH-ubiquinone oxidoreductase 28.5 kDa subunit; Flags: Precursor -	-
C88_C10H1G023790	0	0.0612067	0	0	0	0	0	0	0	0	0	0.0204022	Dynamin-related protein 4C PF02212:Dynamin GTPase effector domain|PF01031:Dynamin central region|PF00350:Dynamin family	-
C88_C11H1G003750	0	0	0	0	0	0	0	0.0327196	0.0284947	0.0204048	0	0	Kinase-interacting protein 1 PF07765:KIP1-like protein	-
C88_C04H3G096740	0	0	0	0	0	0	0	0	0.061304	0.0204347	0	0	-	-
C88_C01H1G000170	0	0.0613271	0	0	0	0	0	0	0	0	0	0.0204424	Putative clathrin assembly protein At1g25240 PF07651:ANTH domain	-
C88_C03H4G114450	0	0.0615086	0	0	0	0	0	0	0	0	0	0.0205029	-	-
C88_C02H1G032040	0	0.0615694	0	0	0	0	0	0	0	0	0	0.0205231	-	-
C88_C01H3G098540	0	0	0	0	0	0	0	0.0615845	0	0.0205282	0	0	Peroxidase 56; Short=Atperox P56; AltName: Full=ATP33; Flags: Precursor PF00141:Peroxidase	-
C88_C12H1G024290	0	0	0	0	0	0	0	0.0616192	0	0.0205397	0	0	Protein NRT1/ PTR FAMILY 1.2; Short=AtNPF1.2; AltName: Full=Nitrate transporter 1.11 PF00854:POT family	-
C88_C10H3G062690	0	0	0	0	0	0	0.0616265	0	0	0.0205422	0	0	Putative secretory carrier-associated membrane protein 1; Short=Secretory carrier membrane protein 1 PF04144:SCAMP family	-
C88_C01H3G139950	0	0	0	0	0	0	0	0.0329665	0.0287097	0.0205587	0	0	-	-
C88_C08H1G007060	0.0616828	0	0	0	0	0	0	0	0	0	0	0.0205609	-	-
C88_C01H3G124990	0	0	0	0	0	0	0	0.0616888	0	0.0205629	0	0	Probable polygalacturonase; Short=PG; AltName: Full=Pectinase PF00295:Glycosyl hydrolases family 28	-
C88_C12H3G081160	0	0	0	0	0	0	0	0	0.0617016	0.0205672	0	0	PF13178:Protein of unknown function (DUF4005)	-
C88_C05H3G069910	0	0	0	0	0	0	0	0.0618284	0	0.0206095	0	0	-	-
C88_C06H2G060300	0	0	0	0	0	0	0	0	0.0620234	0.0206745	0	0	Solute carrier family 35 member F2 PF06027:Solute carrier family 35	-
C88_C04H1G023910	0	0	0	0	0	0	0	0.0620391	0	0.0206797	0	0	F-box/FBD/LRR-repeat protein At4g00160 -	-
C88_C03H1G032890	0	0	0	0	0	0	0	0	0.0620436	0.0206812	0	0	Protein PAF1 homolog; AltName: Full=Protein EARLY FLOWERING 7; AltName: Full=Protein VERNALIZATION INDEPENDENCE 2 PF03985:Paf1	-
C88_C03H2G050720	0	0	0	0	0	0	0	0.0620743	0	0.0206914	0	0	PF13178:Protein of unknown function (DUF4005)	-
C88_C09H3G066190	0	0.0620906	0	0	0	0	0	0	0	0	0	0.0206969	Mannan synthase 1; AltName: Full=CtManS [Cyamopsis tetragonoloba] PF13632:Glycosyl transferase family group 2	-
C88_C01H1G036740	0.0621306	0	0	0	0	0	0	0	0	0	0	0.0207102	Peroxidase 5; Flags: Precursor PF00141:Peroxidase	-
C88_C12H4G094310	0	0	0	0	0	0	0	0	0.0621855	0.0207285	0	0	Delta(12)-fatty-acid desaturase FAD2 PF00487:Fatty acid desaturase|PF11960:Domain of unknown function (DUF3474)	-
C88_C11H1G002730	0.0622348	0	0	0	0	0	0	0	0	0	0	0.0207449	TMV resistance protein N -	-
C88_C11H2G050130	0	0	0	0	0	0	0.062284	0	0	0.0207613	0	0	Protein NRT1/ PTR FAMILY 2.7; Short=AtNPF2.7; AltName: Full=Nitrate excretion transporter 1 PF00854:POT family	-
C88_C07H4G101790	0	0	0	0	0	0	0	0	0.0623077	0.0207692	0	0	PF12796:Ankyrin repeats (3 copies)	-
C88_C01H1G029930	0.0623394	0	0	0	0	0	0	0	0	0	0	0.0207798	PF05686:Glycosyl transferase family 90	-
C88_C03H2G049030	0	0	0	0	0	0	0.0623579	0	0	0.020786	0	0	Pectinesterase 17; Short=PE 17; AltName: Full=Pectin methylesterase 17; Short=AtPME17; Flags: Precursor PF04043:Plant invertase/pectin methylesterase inhibitor|PF01095:Pectinesterase	-
C88_C01H1G045400	0	0	0	0	0	0	0	0	0.0624303	0.0208101	0	0	PF07798:Protein of unknown function (DUF1640)	-
C88_C09H1G015050	0	0	0	0	0	0	0.0624691	0	0	0.020823	0	0	-	-
C88_C03H4G117320	0	0.0624952	0	0	0	0	0	0	0	0	0	0.0208317	MLO-like protein 6; Short=AtMlo6 PF03094:Mlo family	-
C88_C11H1G024860	0	0	0.0625117	0	0	0	0	0	0	0	0	0.0208372	PF12796:Ankyrin repeats (3 copies)|PF13962:Domain of unknown function	-
C88_C10H2G054730	0	0	0	0	0	0	0	0	0.0625124	0.0208375	0	0	Serine/threonine-protein phosphatase 7 long form homolog PF10536:Plant mobile domain	-
C88_C09H2G049250	0	0.0625266	0	0	0	0	0	0	0	0	0	0.0208422	Protein indeterminate-domain 12 -	-
C88_C04H4G110540	0	0	0.0625709	0	0	0	0	0	0	0	0	0.020857	PF13499:EF-hand domain pair	-
C88_C07H3G066150	0.0337711	0	0	0	0	0	0	0	0.0288752	0.00962507	0	0.011257	Microtubule-associated protein TORTIFOLIA1; AltName: Full=Microtubule-associated protein SPIRAL2; AltName: Full=Protein CONVOLUTA -	-
C88_C07H4G106310	0.0627259	0	0	0	0	0	0	0	0	0	0	0.0209086	DCN1-like protein 1; AltName: Full=DCUN1 domain-containing protein 1; AltName: Full=Defective in cullin neddylation protein 1-like protein 1; AltName: Full=Squamous cell carcinoma-related oncogene PF03556:Cullin binding|PF14555:UBA-like domain	-
C88_C09H4G090890	0	0	0	0	0	0	0	0.0627518	0	0.0209173	0	0	Probable transcriptional regulator RABBIT EARS PF13912:C2H2-type zinc finger	-
C88_C07H3G059900	0	0	0	0	0	0	0	0	0.0627598	0.0209199	0	0	PF10950:Organ specific protein	-
C88_C02H3G095560	0	0	0	0	0	0	0	0	0.0627598	0.0209199	0	0	Uncharacterized protein Rv2228c PF13456:Reverse transcriptase-like	-
C88_C06H2G060180	0	0	0	0	0	0	0	0	0.0628012	0.0209337	0	0	Protein farnesyltransferase/geranylgeranyltransferase type-1 subunit alpha; AltName: Full=CAAX farnesyltransferase subunit alpha; AltName: Full=FTase-alpha; AltName: Full=Ras proteins prenyltransferase subunit alpha; AltName: Full=Type I protein geranyl-geranyltransferase subunit alpha; Short=GGTase-I-alpha PF01239:Protein prenyltransferase alpha subunit repeat	-
C88_C01H2G051080	0	0	0	0	0	0	0	0	0.0628012	0.0209337	0	0	Transcription factor bHLH111; AltName: Full=Basic helix-loop-helix protein 111; Short=AtbHLH111; Short=bHLH 111; AltName: Full=Transcription factor EN 66; AltName: Full=bHLH transcription factor bHLH111 -	-
C88_C03H3G097730	0	0.0628734	0	0	0	0	0	0	0	0	0	0.0209578	Ribulose-phosphate 3-epimerase, chloroplastic; AltName: Full=Pentose-5-phosphate 3-epimerase; Short=PPE; AltName: Full=R5P3E; Short=RPE; Flags: Precursor PF00834:Ribulose-phosphate 3 epimerase family	-
C88_C07H1G016780	0	0	0	0	0	0	0.0629935	0	0	0.0209978	0	0	Formin-like protein 3; Short=AtFH3; Short=AtFORMIN-3; Flags: Precursor -	-
C88_C03H2G036980	0	0	0	0	0	0	0.0630124	0	0	0.0210041	0	0	Uncharacterized protein At4g04980 -	-
C88_C07H2G053600	0.0630458	0	0	0	0	0	0	0	0	0	0	0.0210153	PF01464:Transglycosylase SLT domain	-
C88_C04H3G089810	0	0	0	0	0	0	0	0	0.0630927	0.0210309	0	0	-	-
C88_C02H2G050950	0	0	0	0	0	0	0	0.0631508	0	0.0210503	0	0	-	-
C88_C10H4G094120	0	0	0.0631993	0	0	0	0	0	0	0	0	0.0210664	PF03004:Plant transposase (Ptta/En/Spm family)	-
C88_C11H4G080200	0	0	0	0	0	0	0	0.0632605	0	0.0210868	0	0	Zinc finger protein ZAT5 PF13912:C2H2-type zinc finger	-
C88_C02H2G037650	0.0632608	0	0	0	0	0	0	0	0	0	0	0.0210869	PF03004:Plant transposase (Ptta/En/Spm family)	-
C88_C10H1G020870	0	0	0	0	0	0	0.0633352	0	0	0.0211117	0	0	-	-
C88_C03H2G041270	0	0	0	0	0	0	0	0	0.0634292	0.0211431	0	0	PF03004:Plant transposase (Ptta/En/Spm family)	-
C88_C10H1G003110	0	0	0	0	0	0	0	0	0.0635139	0.0211713	0	0	Protodermal factor 1; Flags: Precursor -	-
C88_C03H3G083220	0	0.063514	0	0	0	0	0	0	0	0	0	0.0211713	F-box/kelch-repeat protein At3g06240 -	-
C88_C02H2G038410	0	0	0	0	0	0	0	0	0.0636414	0.0212138	0	0	Tryptophan aminotransferase-related protein 4 PF04864:Allinase|PF04863:Alliinase EGF-like domain	-
C88_C10H2G031080	0.0636589	0	0	0	0	0	0	0	0	0	0	0.0212196	Uroporphyrinogen decarboxylase 1, chloroplastic; Short=UPD1; Short=URO-D1; Flags: Precursor PF01208:Uroporphyrinogen decarboxylase (URO-D)	-
C88_C01H2G076150	0.0637319	0	0	0	0	0	0	0	0	0	0	0.021244	-	-
C88_C06H3G078290	0	0	0	0	0	0	0.0637967	0	0	0.0212656	0	0	-	-
C88_C03H2G049110	0	0	0	0	0	0	0	0	0.0638121	0.0212707	0	0	Endoglucanase 8; AltName: Full=Cellulase 1; Short=AtCEL1; AltName: Full=Endo-1,4-beta glucanase 8; Flags: Precursor PF00759:Glycosyl hydrolase family 9	-
C88_C01H4G188260	0	0	0	0	0	0	0.0638354	0	0	0.0212785	0	0	Probable 26S proteasome non-ATPase regulatory subunit 3; Short=26S proteasome subunit S3; AltName: Full=26S proteasome regulatory subunit RPN3; AltName: Full=Nuclear antigen 21D7 PF01399:PCI domain|PF08375:Proteasome regulatory subunit C-terminal	-
C88_C12H3G073180	0	0.0638392	0	0	0	0	0	0	0	0	0	0.0212797	60S ribosomal protein L5, mitochondrial PF05919:Mitovirus RNA-dependent RNA polymerase	-
C88_C05H3G063370	0.0638416	0	0	0	0	0	0	0	0	0	0	0.0212805	Pentatricopeptide repeat-containing protein At3g04130, mitochondrial; Flags: Precursor PF13041:PPR repeat family	-
C88_C09H4G114050	0	0	0	0	0	0	0	0	0.0640699	0.0213566	0	0	Haloacid dehalogenase-like hydrolase domain-containing protein At2g33255 PF13419:Haloacid dehalogenase-like hydrolase	-
C88_C05H4G099680	0	0	0	0	0	0	0	0	0.0640699	0.0213566	0	0	F-box protein At5g07610 -	-
C88_C06H2G060280	0	0	0	0	0	0	0.0641081	0	0	0.0213694	0	0	Uncharacterized protein At3g49140 -	-
C88_C11H4G080270	0	0.0641678	0	0	0	0	0	0	0	0	0	0.0213893	Viridiflorene synthase; Short=SlTPS31 PF03936:Terpene synthase family, metal binding domain|PF01397:Terpene synthase, N-terminal domain	-
C88_C05H3G064410	0	0	0	0	0	0	0.0642256	0	0	0.0214085	0	0	-	-
C88_C09H2G045650	0	0.0642339	0	0	0	0	0	0	0	0	0	0.0214113	Protein FAR1-RELATED SEQUENCE 2 PF10551:MULE transposase domain	-
C88_C04H3G079380	0	0.064267	0	0	0	0	0	0	0	0	0	0.0214223	Mediator of RNA polymerase II transcription subunit 15a PF16987:KIX domain	-
C88_C09H2G033850	0	0	0	0	0	0	0	0	0.0642864	0.0214288	0	0	Protein CIA1; AltName: Full=Cytosolic iron-sulfur protein assembly 1; AltName: Full=Protein EMBRYO DEFECTIVE 1345 -	-
C88_C12H4G108750	0	0	0	0	0	0	0	0	0.0642864	0.0214288	0	0	-	-
C88_C11H4G083200	0	0.0643001	0	0	0	0	0	0	0	0	0	0.0214334	Pectinesterase 51; Short=PE 51; AltName: Full=Pectin methylesterase 51; Short=AtPME51; Flags: Precursor PF04043:Plant invertase/pectin methylesterase inhibitor|PF01095:Pectinesterase	-
C88_C06H2G059410	0.0643213	0	0	0	0	0	0	0	0	0	0	0.0214404	Probable protein S-acyltransferase 7; AltName: Full=Probable palmitoyltransferase At3g26935; AltName: Full=Zinc finger DHHC domain-containing protein At3g26935 PF01529:DHHC palmitoyltransferase	-
C88_C04H3G086920	0.0643585	0	0	0	0	0	0	0	0	0	0	0.0214528	Protein UPSTREAM OF FLC PF06136:Domain of unknown function (DUF966)	-
C88_C07H2G032730	0.0643957	0	0	0	0	0	0	0	0	0	0	0.0214652	Probable cation transporter HKT6; Short=OsHKT6 PF02386:Cation transport protein	-
C88_C01H3G125590	0	0.0644664	0	0	0	0	0	0	0	0	0	0.0214888	Jasmonic acid-amido synthetase JAR1; AltName: Full=Auxin-responsive GH3-like protein 5; Short=OsGH3-5; AltName: Full=Indole-3-acetic acid-amido synthetase GH3.5; AltName: Full=Jasmonate-amino acid synthetase JAR1; AltName: Full=Protein JASMONATE RESISTANT 1; Short=OsJAR1 PF03321:GH3 auxin-responsive promoter	-
C88_C10H1G016130	0	0.0645331	0	0	0	0	0	0	0	0	0	0.021511	Triosephosphate isomerase, chloroplastic; Short=TIM; Short=Triose-phosphate isomerase; Flags: Precursor PF00121:Triosephosphate isomerase	-
C88_C03H4G106300	0	0	0	0	0	0	0	0	0.0645481	0.021516	0	0	-	-
C88_C02H3G076000	0.0645826	0	0	0	0	0	0	0	0	0	0	0.0215275	PF03107:C1 domain	-
C88_C00H3G044170	0.0646201	0	0	0	0	0	0	0	0	0	0	0.02154	Pectinesterase 33; Short=PE 33; AltName: Full=Pectin methylesterase 33; Short=AtPME33; Flags: Precursor PF01095:Pectinesterase|PF04043:Plant invertase/pectin methylesterase inhibitor	-
C88_C11H3G052010	0	0	0	0	0	0	0.0646206	0	0	0.0215402	0	0	Zinc protease PQQL-like PF05193:Peptidase M16 inactive domain	-
C88_C02H4G110750	0	0	0.0646209	0	0	0	0	0	0	0	0	0.0215403	-	-
C88_C10H4G107080	0	0	0	0	0	0	0	0	0.0646797	0.0215599	0	0	Caffeic acid 3-O-methyltransferase 2; Short=CAOMT-2; Short=COMT-2; AltName: Full=S-adenosysl-L-methionine:caffeic acid 3-O-methyltransferase 2 PF08100:Dimerisation domain|PF00891:O-methyltransferase domain	-
C88_C01H3G103820	0	0.0647341	0	0	0	0	0	0	0	0	0	0.021578	Cytochrome c oxidase subunit 2; AltName: Full=Cytochrome c oxidase polypeptide II PF00252:Ribosomal protein L16p/L10e|PF00116:Cytochrome C oxidase subunit II, periplasmic domain|PF00189:Ribosomal protein S3, C-terminal domain	-
C88_C09H3G062440	0.0648083	0	0	0	0	0	0	0	0	0	0	0.0216028	Putative DEAD-box ATP-dependent RNA helicase 33 -	-
C88_C09H2G052550	0	0	0	0	0	0	0	0.0648373	0	0.0216124	0	0	Probable E3 ubiquitin-protein ligase BAH1-like 1; AltName: Full=RING-type E3 ubiquitin transferase BAH1-like 1 PF13920:Zinc finger, C3HC4 type (RING finger)	-
C88_C04H1G026820	0	0	0	0	0	0	0	0	0.0648561	0.0216187	0	0	-	-
C88_C05H3G057890	0.0649596	0	0	0	0	0	0	0	0	0	0	0.0216532	Nicotinate-nucleotide pyrophosphorylase [carboxylating], chloroplastic; AltName: Full=Quinolinate phosphoribosyltransferase [decarboxylating]; Flags: Precursor PF01729:Quinolinate phosphoribosyl transferase, C-terminal domain|PF02749:Quinolinate phosphoribosyl transferase, N-terminal domain	-
C88_C11H1G021650	0.0350365	0	0	0	0	0	0	0	0.0299571	0.00998571	0	0.0116788	-	-
C88_C10H3G073820	0	0	0	0	0	0	0.0650205	0	0	0.0216735	0	0	PF03004:Plant transposase (Ptta/En/Spm family)	-
C88_C10H2G031680	0	0	0	0	0	0	0	0	0.0650334	0.0216778	0	0	PF13855:Leucine rich repeat	-
C88_C10H2G048590	0	0	0	0	0	0	0	0.0651078	0	0.0217026	0	0	Pectin acetylesterase 5; Flags: Precursor PF03283:Pectinacetylesterase	-
C88_C05H4G092820	0	0	0	0	0	0	0.0221067	0.0229857	0.0200176	0.0217033	0	0	-	-
C88_C12H3G083570	0	0	0	0	0	0	0	0	0.0651224	0.0217075	0	0	-	-
C88_C02H1G011930	0	0	0	0	0	0	0	0.0653414	0	0.0217805	0	0	Mediator of RNA polymerase II transcription subunit 9 -	-
C88_C04H4G131460	0	0	0.0654531	0	0	0	0	0	0	0	0	0.0218177	Probable prolyl 4-hydroxylase 3; Short=AtP4H3 PF13640:2OG-Fe(II) oxygenase superfamily|PF05347:Complex 1 protein (LYR family)	-
C88_C02H4G123270	0.0654564	0	0	0	0	0	0	0	0	0	0	0.0218188	Peroxidase 51; Short=Atperox P51; AltName: Full=ATP37; Flags: Precursor PF00141:Peroxidase	-
C88_C06H4G117010	0	0	0	0	0	0	0.0654661	0	0	0.021822	0	0	-	-
C88_C02H3G087220	0	0	0	0	0	0	0	0	0.065481	0.021827	0	0	Protein EARLY-RESPONSIVE TO DEHYDRATION 7, chloroplastic; Flags: Precursor PF06911:Senescence-associated protein	-
C88_C03H2G066480	0	0	0.0358616	0	0	0	0	0.0296474	0	0.00988248	0	0.0119539	PF11145:Protein of unknown function (DUF2921)	-
C88_C08H1G006490	0.0655142	0	0	0	0	0	0	0	0	0	0	0.0218381	PF13855:Leucine rich repeat	-
C88_C05H4G085970	0.0655721	0	0	0	0	0	0	0	0	0	0	0.0218574	-	-
C88_C08H4G087660	0.0655721	0	0	0	0	0	0	0	0	0	0	0.0218574	Putative hydrolase C777.06c PF12706:Beta-lactamase superfamily domain	-
C88_C12H4G089530	0	0	0	0	0	0	0.0655887	0	0	0.0218629	0	0	AT-hook motif nuclear-localized protein 10; AltName: Full=AT-hook protein 1 -	-
C88_C01H2G048610	0	0	0	0	0	0	0	0.0657346	0	0.0219115	0	0	PF10250:GDP-fucose protein O-fucosyltransferase	-
C88_C05H3G063450	0	0	0	0	0	0	0	0	0.0658435	0.0219478	0	0	3-oxoacyl-[acyl-carrier-protein] reductase, chloroplastic; AltName: Full=3-ketoacyl-acyl carrier protein reductase; Flags: Precursor PF13561:Enoyl-(Acyl carrier protein) reductase	-
C88_C02H1G028490	0	0	0	0	0	0	0	0.0658534	0	0.0219511	0	0	PI-PLC X domain-containing protein At5g67130; Flags: Precursor -	-
C88_C04H3G098270	0	0	0	0	0	0	0	0.0658534	0	0.0219511	0	0	Aldehyde oxidase GLOX1; AltName: Full=Glyoxal oxidase 1; Flags: Precursor PF07250:Glyoxal oxidase N-terminus|PF09118:Domain of unknown function (DUF1929)	-
C88_C04H4G121530	0	0.0658626	0	0	0	0	0	0	0	0	0	0.0219542	-	-
C88_C03H4G130820	0.0658827	0	0	0	0	0	0	0	0	0	0	0.0219609	CASP-like protein 4A3; Short=AtCASPL4A3 PF04535:Domain of unknown function (DUF588)	-
C88_C12H4G099240	0	0	0	0	0	0	0	0	0.0658891	0.021963	0	0	PF02458:Transferase family	-
C88_C06H1G030430	0	0	0.0659101	0	0	0	0	0	0	0	0	0.02197	Laccase-2; AltName: Full=Benzenediol:oxygen oxidoreductase 2; AltName: Full=Diphenol oxidase 2; AltName: Full=Urishiol oxidase 2; Flags: Precursor PF00394:Multicopper oxidase|PF07732:Multicopper oxidase|PF07731:Multicopper oxidase	-
C88_C09H4G102430	0	0	0	0	0	0	0.0659593	0	0	0.0219864	0	0	PF14111:Domain of unknown function (DUF4283)	-
C88_C03H4G119260	0	0	0	0	0	0	0	0	0.0659805	0.0219935	0	0	PF07279:Protein of unknown function (DUF1442)	-
C88_C07H4G099050	0	0	0	0	0	0	0.0660422	0	0	0.0220141	0	0	Expansin-B3; Short=At-EXPB3; Short=AtEXPB3; AltName: Full=Ath-ExpBeta-1.6; AltName: Full=Beta-expansin-3; Flags: Precursor PF03330:Lytic transglycolase|PF01357:Expansin C-terminal domain	-
C88_C01H1G018290	0	0.066072	0	0	0	0	0	0	0	0	0	0.022024	-	-
C88_C02H3G095840	0	0.066072	0	0	0	0	0	0	0	0	0	0.022024	Carbonic anhydrase, chloroplastic; AltName: Full=Carbonate dehydratase; Flags: Precursor PF00484:Carbonic anhydrase	-
C88_C00H3G039500	0	0.0662828	0	0	0	0	0	0	0	0	0	0.0220943	-	-
C88_C10H4G110390	0	0	0.066307	0	0	0	0	0	0	0	0	0.0221023	Beta-fructofuranosidase, insoluble isoenzyme 1; AltName: Full=Cell wall beta-fructosidase 1; AltName: Full=Invertase 1; AltName: Full=Sucrose hydrolase 1; Flags: Precursor PF08244:Glycosyl hydrolases family 32 C terminal|PF00251:Glycosyl hydrolases family 32 N-terminal domain	-
C88_C03H4G117750	0.0663146	0	0	0	0	0	0	0	0	0	0	0.0221049	Glutamate dehydrogenase A; Short=GDH A PF00208:Glutamate/Leucine/Phenylalanine/Valine dehydrogenase|PF02812:Glu/Leu/Phe/Val dehydrogenase, dimerisation domain	-
C88_C03H2G041860	0	0	0	0	0	0	0	0.0663332	0	0.0221111	0	0	PF14234:Domain of unknown function (DUF4336)	-
C88_C12H2G043650	0	0	0	0	0	0	0.0325203	0.0338133	0	0.0221112	0	0	-	-
C88_C11H3G064790	0	0	0	0	0	0	0.066334	0	0	0.0221113	0	0	PF14111:Domain of unknown function (DUF4283)	-
C88_C10H3G077450	0	0	0	0	0	0	0.066334	0	0	0.0221113	0	0	Probable protein S-acyltransferase 16; AltName: Full=Probable palmitoyltransferase At3g09320; AltName: Full=Zinc finger DHHC domain-containing protein At3g09320 PF01529:DHHC palmitoyltransferase	-
C88_C03H1G021090	0	0	0	0	0	0	0	0	0.0663486	0.0221162	0	0	-	-
C88_C05H3G064700	0.0663541	0	0	0	0	0	0	0	0	0	0	0.022118	Protein LAZY 1; Short=AtLA1; Short=AtLAZY1 -	-
C88_C01H4G185470	0	0	0	0	0	0	0.0664179	0	0	0.0221393	0	0	Salicylic acid-binding protein 2; Short=NtSABP2; AltName: Full=Methyl salicylate esterase PF12697:Alpha/beta hydrolase family	-
C88_C06H3G077470	0	0	0	0	0	0	0.0665441	0	0	0.0221814	0	0	PF03004:Plant transposase (Ptta/En/Spm family)	-
C88_C08H1G018460	0	0	0	0	0	0	0	0	0.0665807	0.0221936	0	0	-	-
C88_C11H4G077750	0	0	0	0	0	0	0.0665863	0	0	0.0221954	0	0	TMV resistance protein N PF13855:Leucine rich repeat	-
C88_C04H2G068870	0	0	0.0666078	0	0	0	0	0	0	0	0	0.0222026	-	-
C88_C10H2G040530	0.0667121	0	0	0	0	0	0	0	0	0	0	0.0222374	PF09790:Hyccin	-
C88_C06H1G023980	0	0	0.0668436	0	0	0	0	0	0	0	0	0.0222812	40S ribosomal protein S27-2 -	-
C88_C04H4G117260	0	0	0	0	0	0	0	0.066861	0	0.022287	0	0	Seipin-1; Short=AtSEIPIN1 PF06775:Putative adipose-regulatory protein (Seipin)	-
C88_C11H1G025350	0	0	0.0669452	0	0	0	0	0	0	0	0	0.0223151	Uncharacterized protein At1g24485; AltName: Full=Arabidopsis thaliana envelope membrane integrase; Short=Protein ARTEMIS; AltName: Full=Receptor without kinase 1; Flags: Precursor PF12819:Malectin-like domain	-
C88_C06H1G028870	0.066953	0	0	0	0	0	0	0	0	0	0	0.0223177	Arogenate dehydratase/prephenate dehydratase 6, chloroplastic; Short=AtADT6; Short=AtPDT6; Flags: Precursor PF00800:Prephenate dehydratase	-
C88_C10H3G060720	0	0.0670672	0	0	0	0	0	0	0	0	0	0.0223557	Protein transport protein Sec61 subunit alpha; AltName: Full=Secretory 61 complex subunit alpha PF10559:Plug domain of Sec61p|PF00344:SecY translocase	-
C88_C04H2G060060	0.067074	0	0	0	0	0	0	0	0	0	0	0.022358	-	-
C88_C04H4G125450	0	0	0	0	0	0	0	0	0.0670972	0.0223657	0	0	Purine permease 3; Short=AtPUP3 PF16913:Purine nucleobase transmembrane transport	-
C88_C02H2G045340	0	0	0	0	0	0	0	0.0671074	0	0.0223691	0	0	F-box protein At4g18380 PF12937:F-box-like	-
C88_C03H1G027130	0.0342177	0	0	0	0	0	0.0161552	0.0167975	0	0.0109842	0	0.0114059	-	-
C88_C04H3G089230	0	0	0	0	0	0	0	0.0672106	0	0.0224035	0	0	Maltose excess protein 1-like, chloroplastic; Flags: Precursor -	-
C88_C09H2G031270	0	0	0.0673203	0	0	0	0	0	0	0	0	0.0224401	-	-
C88_C00H4G071390	0	0	0	0	0	0	0	0	0.0673823	0.0224608	0	0	Trans-resveratrol di-O-methyltransferase; AltName: Full=Resveratrol O-methyltransferase; Short=ROMT; Short=VvROMT PF08100:Dimerisation domain|PF00891:O-methyltransferase domain	-
C88_C01H3G131190	0	0.03667	0	0	0	0	0.0309039	0	0	0.0103013	0	0.0122233	Putative RNA polymerase II subunit B1 CTD phosphatase RPAP2 homolog; AltName: Full=RNA polymerase II-associated protein 2 homolog PF04181:Rtr1/RPAP2 family	-
C88_C01H3G095430	0	0	0	0	0	0	0.0676146	0	0	0.0225382	0	0	Probable S-adenosylmethionine-dependent methyltransferase At5g38780 PF03492:SAM dependent carboxyl methyltransferase	-
C88_C07H1G016070	0	0	0	0	0	0	0	0.0676476	0	0.0225492	0	0	(-)-germacrene D synthase PF03936:Terpene synthase family, metal binding domain|PF01397:Terpene synthase, N-terminal domain	-
C88_C11H3G064370	0	0	0	0	0	0	0	0	0.0677663	0.0225888	0	0	PF03004:Plant transposase (Ptta/En/Spm family)	-
C88_C12H4G103230	0	0	0	0	0	0	0	0	0.0677663	0.0225888	0	0	Probable mediator of RNA polymerase II transcription subunit 36b; AltName: Full=Histone-glutamine methyltransferase; AltName: Full=SKP1-interacting partner 7; AltName: Full=rRNA 2'-O-methyltransferase fibrillarin 1 -	-
C88_C03H4G130890	0	0	0.0677691	0	0	0	0	0	0	0	0	0.0225897	Probable inactive poly [ADP-ribose] polymerase SRO5; AltName: Full=Protein SIMILAR TO RCD ONE 5 PF12174:RCD1-SRO-TAF4 (RST) plant domain	-
C88_C02H4G122390	0	0.0677966	0	0	0	0	0	0	0	0	0	0.0225989	Protein PTST, chloroplastic; AltName: Full=PROTEIN TARGETING TO STARCH; Flags: Precursor PF16561:Glycogen recognition site of AMP-activated protein kinase	-
C88_C08H2G041110	0.0678098	0	0	0	0	0	0	0	0	0	0	0.0226033	Histidine decarboxylase; Short=HDC; AltName: Full=TOM92 PF00282:Pyridoxal-dependent decarboxylase conserved domain	-
C88_C06H1G019470	0.0678511	0	0	0	0	0	0	0	0	0	0	0.022617	PF17921:Integrase zinc binding domain	-
C88_C09H2G053200	0.0678925	0	0	0	0	0	0	0	0	0	0	0.0226308	Probable membrane-associated kinase regulator 1 -	-
C88_C11H3G071260	0	0	0	0	0	0	0	0	0.0679114	0.0226371	0	0	PF11250:Fantastic Four meristem regulator	-
C88_C02H4G104940	0	0	0	0	0	0	0	0	0.0679114	0.0226371	0	0	Probable esterase D14L; AltName: Full=Protein DWARF-14-like; Short=Protein D14-like; AltName: Full=Protein HEBIBA D14L PF12697:Alpha/beta hydrolase family	-
C88_C11H3G054720	0	0	0	0	0	0	0	0	0.0679114	0.0226371	0	0	Stearoyl-[acyl-carrier-protein] 9-desaturase, chloroplastic; Short=Stearoyl-ACP desaturase; AltName: Full=Acyl-[acyl-carrier-protein] desaturase; Flags: Precursor PF03405:Fatty acid desaturase	-
C88_C04H3G085010	0	0	0	0	0	0	0.0679206	0	0	0.0226402	0	0	Vacuolar protein sorting-associated protein 26A; AltName: Full=Vesicle protein sorting 26A PF03643:Vacuolar protein sorting-associated protein 26	-
C88_C02H3G081860	0	0	0	0	0	0	0	0.0679421	0	0.0226474	0	0	CBS domain-containing protein CBSX5 -	-
C88_C08H4G087850	0	0.0679444	0	0	0	0	0	0	0	0	0	0.0226481	Hydroxyproline O-arabinosyltransferase 1 -	-
C88_C06H1G012480	0	0	0	0	0	0	0.0680085	0	0	0.0226695	0	0	Endoglucanase 25; AltName: Full=Cellulase homolog OR16pep; AltName: Full=Endo-1,4-beta glucanase 25; AltName: Full=Protein KORRIGAN; AltName: Full=Protein RADIALLY SWOLLEN 2 -	-
C88_C02H2G064970	0	0	0.0680133	0	0	0	0	0	0	0	0	0.0226711	Probable protein S-acyltransferase 7; AltName: Full=Probable palmitoyltransferase At3g26935; AltName: Full=Zinc finger DHHC domain-containing protein At3g26935 PF01529:DHHC palmitoyltransferase	-
C88_C01H4G180000	0	0.0680185	0	0	0	0	0	0	0	0	0	0.0226728	PF04339:Peptidogalycan biosysnthesis/recognition	-
C88_C01H4G175840	0.0680586	0	0	0	0	0	0	0	0	0	0	0.0226862	PF11926:Domain of unknown function (DUF3444)	-
C88_C01H4G180520	0	0.06813	0	0	0	0	0	0	0	0	0	0.02271	Embryogenesis-associated protein EMB8 PF12146:Serine aminopeptidase, S33	-
C88_C06H1G022330	0.0343868	0	0	0	0	0	0	0.0337611	0	0.0112537	0	0.0114623	ATP-dependent DNA helicase DDX11; AltName: Full=DEAD/H-box protein 11 PF06733:DEAD_2|PF13307:Helicase C-terminal domain	-
C88_C11H3G069800	0	0	0	0	0	0	0	0	0.0681546	0.0227182	0	0	PF13515:Fusaric acid resistance protein-like	-
C88_C05H2G047410	0	0	0	0	0	0	0	0.0681965	0	0.0227322	0	0	Cysteine-rich receptor-like protein kinase 19; Short=Cysteine-rich RLK19; Flags: Precursor -	-
C88_C01H2G075330	0	0	0	0	0	0	0	0	0.0682035	0.0227345	0	0	PF13962:Domain of unknown function|PF12796:Ankyrin repeats (3 copies)	-
C88_C01H1G027300	0	0	0	0	0	0	0	0	0.0682035	0.0227345	0	0	PF13962:Domain of unknown function|PF12796:Ankyrin repeats (3 copies)	-
C88_C03H1G027860	0	0	0	0	0	0	0.0682293	0	0	0.0227431	0	0	PF12428:Protein of unknown function (DUF3675)|PF12906:RING-variant domain	-
C88_C01H4G184900	0	0	0	0	0	0	0.068407	0	0	0.0228023	0	0	PF14111:Domain of unknown function (DUF4283)	-
C88_C02H4G101170	0.0684353	0	0	0	0	0	0	0	0	0	0	0.0228118	-	-
C88_C10H2G047520	0	0	0	0	0	0	0	0	0.0684488	0.0228163	0	0	Transcription initiation factor TFIID subunit 9; AltName: Full=TATA binding protein associated factor 21kDa subunit; AltName: Full=TBP-associated factor 9; Short=AtTAF9 PF02291:Transcription initiation factor IID, 31kD subunit	-
C88_C09H1G005730	0	0.0684668	0	0	0	0	0	0	0	0	0	0.0228223	Putative pentatricopeptide repeat-containing protein At3g05240 PF13041:PPR repeat family	-
C88_C06H2G040070	0	0	0	0	0	0	0	0	0.0684981	0.0228327	0	0	Uncharacterized membrane protein At1g06890 PF03151:Triose-phosphate Transporter family	-
C88_C02H3G076130	0	0.068542	0	0	0	0	0	0	0	0	0	0.0228473	PF13962:Domain of unknown function	-
C88_C07H4G086100	0.0686464	0	0	0	0	0	0	0	0	0	0	0.0228821	Probable cation transporter HKT6; Short=OsHKT6 PF02386:Cation transport protein	-
C88_C09H4G089960	0.0686676	0	0	0	0	0	0	0	0	0	0	0.0228892	Laccase-17; AltName: Full=Benzenediol:oxygen oxidoreductase 17; AltName: Full=Diphenol oxidase 17; AltName: Full=Urishiol oxidase 17; Flags: Precursor PF07731:Multicopper oxidase|PF07732:Multicopper oxidase|PF00394:Multicopper oxidase	-
C88_C08H4G095610	0.0686888	0	0	0	0	0	0	0	0	0	0	0.0228963	F-box/FBD/LRR-repeat protein At1g13570 -	-
C88_C11H3G064670	0	0	0	0	0	0	0	0	0.0687455	0.0229152	0	0	PF13963:Transposase-associated domain	-
C88_C09H3G081440	0	0	0	0	0	0	0	0	0.0687952	0.0229317	0	0	Thermospermine synthase ACAULIS5 PF17284:Spermidine synthase tetramerisation domain|PF01564:Spermine/spermidine synthase domain	-
C88_C03H4G128350	0	0	0	0	0	0	0.0688102	0	0	0.0229367	0	0	(-)-camphene/tricyclene synthase, chloroplastic; Short=SlTPS3; AltName: Full=(4S)-limonene synthase; AltName: Full=Myrcene synthase; Flags: Precursor PF03936:Terpene synthase family, metal binding domain|PF01397:Terpene synthase, N-terminal domain	-
C88_C04H1G000470	0	0	0	0	0	0	0.0688552	0	0	0.0229517	0	0	Ureide permease 1; Short=AtUPS1 PF07168:Ureide permease	-
C88_C09H3G067520	0	0	0.0688639	0	0	0	0	0	0	0	0	0.0229546	PF18592:Tho1/MOS11 C-terminal domain	-
C88_C12H2G051460	0	0	0.0688998	0	0	0	0	0	0	0	0	0.0229666	Tyrosine decarboxylase [Papaver somniferum] PF00282:Pyridoxal-dependent decarboxylase conserved domain	-
C88_C02H3G088460	0.0689441	0	0	0	0	0	0	0	0	0	0	0.0229814	-	-
C88_C04H3G090290	0	0	0	0	0	0	0	0	0.0689448	0.0229816	0	0	Peroxidase 12; Short=Atperox P12; AltName: Full=ATP4a; AltName: Full=PRXR6; Flags: Precursor PF00141:Peroxidase	-
C88_C09H2G047190	0	0	0	0	0	0	0	0	0.0689448	0.0229816	0	0	PF03004:Plant transposase (Ptta/En/Spm family)	-
C88_C09H2G050280	0.0689869	0	0	0	0	0	0	0	0	0	0	0.0229956	Patellin-4 PF00650:CRAL/TRIO domain	-
C88_C11H2G031040	0	0	0.0690077	0	0	0	0	0	0	0	0	0.0230026	Viridiflorene synthase; Short=SlTPS31 PF03936:Terpene synthase family, metal binding domain|PF01397:Terpene synthase, N-terminal domain	-
C88_C05H2G050520	0	0	0	0	0	0	0.0690816	0	0	0.0230272	0	0	SNF1-related protein kinase regulatory subunit beta-2; Short=AKIN subunit beta-2; Short=AKINB2; Short=AKINbeta2 PF04739:5'-AMP-activated protein kinase beta subunit, interaction domain|PF16561:Glycogen recognition site of AMP-activated protein kinase	-
C88_C12H4G112780	0	0	0	0	0	0	0	0.0691024	0	0.0230341	0	0	Probable sugar phosphate/phosphate translocator At1g06470 PF03151:Triose-phosphate Transporter family	-
C88_C01H4G145900	0.0691154	0	0	0	0	0	0	0	0	0	0	0.0230385	GDP-mannose transporter GONST1; AltName: Full=Protein GOLGI NUCLEOTIDE SUGAR TRANSPORTER 1 PF03151:Triose-phosphate Transporter family	-
C88_C03H1G011390	0.0691154	0	0	0	0	0	0	0	0	0	0	0.0230385	UPF0481 protein At3g47200 PF03140:Plant protein of unknown function	-
C88_C11H1G003170	0	0	0	0	0	0	0.0691726	0	0	0.0230575	0	0	Geranylgeranyl pyrophosphate synthase, chloroplastic/chromoplastic; Short=GGPP synthase; Short=GGPS; AltName: Full=(2E,6E)-farnesyl diphosphate synthase; AltName: Full=Dimethylallyltranstransferase; AltName: Full=Farnesyl diphosphate synthase; AltName: Full=Farnesyltranstransferase; AltName: Full=Geranyltranstransferase; Flags: Precursor PF00348:Polyprenyl synthetase	-
C88_C01H2G090750	0	0	0.0691884	0	0	0	0	0	0	0	0	0.0230628	PI-PLC X domain-containing protein At5g67130; Flags: Precursor -	-
C88_C01H4G142270	0	0	0.0691884	0	0	0	0	0	0	0	0	0.0230628	PF10536:Plant mobile domain	-
C88_C08H1G003690	0.0692014	0	0	0	0	0	0	0	0	0	0	0.0230671	RING-H2 finger protein ATL29; AltName: Full=RING-type E3 ubiquitin transferase ATL29 PF13639:Ring finger domain	-
C88_C09H2G046910	0	0.0692271	0	0	0	0	0	0	0	0	0	0.0230757	PF09335:SNARE associated Golgi protein	-
C88_C04H1G019200	0	0	0	0	0	0	0	0.0692337	0	0.0230779	0	0	protein SLOW GREEN 1, chloroplastic; Flags: Precursor PF14559:Tetratricopeptide repeat	-
C88_C06H1G015120	0.0692876	0	0	0	0	0	0	0	0	0	0	0.0230959	Probable prolyl 4-hydroxylase 4; Short=AtP4H4 PF13640:2OG-Fe(II) oxygenase superfamily	-
C88_C09H2G038860	0.0692876	0	0	0	0	0	0	0	0	0	0	0.0230959	Protein trichome birefringence-like 34 PF13839:GDSL/SGNH-like Acyl-Esterase family found in Pmr5 and Cas1p|PF14416:PMR5 N terminal Domain	-
C88_C03H1G030500	0	0.0693426	0	0	0	0	0	0	0	0	0	0.0231142	Probable E3 ubiquitin-protein ligase HIP1; AltName: Full=HAL3-interacting protein 1; Short=OsHIP1; AltName: Full=RING-H2 finger HIP1 PF13639:Ring finger domain	-
C88_C02H4G098050	0	0	0	0	0	0	0	0.0371223	0.0323289	0.0231504	0	0	Pentatricopeptide repeat-containing protein At5g27110 PF13041:PPR repeat family	-
C88_C05H2G034510	0.0694606	0	0	0	0	0	0	0	0	0	0	0.0231535	Protein NRT1/ PTR FAMILY 1.2; Short=AtNPF1.2; AltName: Full=Nitrate transporter 1.11 PF00854:POT family	-
C88_C01H4G178900	0	0.0695748	0	0	0	0	0	0	0	0	0	0.0231916	Vetispiradiene synthase 1 PF01397:Terpene synthase, N-terminal domain|PF03936:Terpene synthase family, metal binding domain	-
C88_C07H1G016090	0.0695909	0	0	0	0	0	0	0	0	0	0	0.023197	(-)-germacrene D synthase PF03936:Terpene synthase family, metal binding domain|PF01397:Terpene synthase, N-terminal domain	-
C88_C10H4G091390	0	0	0	0	0	0	0.069631	0	0	0.0232103	0	0	snRNA-activating protein complex subunit; Short=SNAPc subunit; AltName: Full=Protein SHOOT REDIFFERENTIATION DEFECTIVE 2 PF12251:snRNA-activating protein of 50kDa MW C terminal	-
C88_C06H1G014440	0	0	0	0	0	0	0	0	0.0697024	0.0232341	0	0	CSC1-like protein At4g35870 -	-
C88_C02H3G093070	0.0697217	0	0	0	0	0	0	0	0	0	0	0.0232406	Cinnamoyl-CoA reductase-like SNL6; AltName: Full=Protein SUPPRESSOR OF NH1-MEDIATED LESION 6 PF01073:3-beta hydroxysteroid dehydrogenase/isomerase family	-
C88_C09H1G000680	0	0	0	0	0	0	0	0.0698535	0	0.0232845	0	0	Cyclomaltodextrin glucanotransferase; AltName: Full=Cyclodextrin-glycosyltransferase; Short=CGTase; Flags: Precursor PF00686:Starch binding domain	-
C88_C11H3G063390	0	0	0	0	0	0	0.0699089	0	0	0.023303	0	0	PF03004:Plant transposase (Ptta/En/Spm family)	-
C88_C02H2G055230	0	0	0.0699205	0	0	0	0	0	0	0	0	0.0233068	Zinc finger CCCH domain-containing protein 45; Short=AtC3H45 -	-
C88_C09H2G050850	0.0699408	0	0	0	0	0	0	0	0	0	0	0.0233136	-	-
C88_C03H3G082120	0	0	0	0	0	0	0	0.0373891	0.0325612	0.0233168	0	0	-	-
C88_C11H1G018490	0	0	0	0	0	0	0	0	0.0700102	0.0233367	0	0	-	-
C88_C10H1G011110	0	0	0	0	0	0	0	0	0.0700102	0.0233367	0	0	PF14111:Domain of unknown function (DUF4283)	-
C88_C00H4G070440	0	0	0	0	0	0	0	0.0700326	0	0.0233442	0	0	Tubulin-folding cofactor A; Short=AtTFCA; Short=CFA; AltName: Full=Protein KIESEL; AltName: Full=TCP1-chaperonin cofactor A; AltName: Full=Tubulin-specific chaperone A PF09811:Essential protein Yae1, N terminal|PF02970:Tubulin binding cofactor A	-
C88_C01H1G033140	0	0	0	0	0	0	0	0	0.0701651	0.0233884	0	0	Ribosome biogenesis protein BMS1 homolog; AltName: Full=Ribosome assembly protein BMS1 homolog PF08142:AARP2CN (NUC121) domain	-
C88_C07H3G071840	0.0702499	0	0	0	0	0	0	0	0	0	0	0.0234166	Protein ACCELERATED CELL DEATH 6 PF13962:Domain of unknown function|PF12796:Ankyrin repeats (3 copies)	-
C88_C02H4G127070	0	0	0.0702551	0	0	0	0	0	0	0	0	0.0234184	Probable pectate lyase P59; Flags: Precursor PF04431:Pectate lyase, N terminus|PF00544:Pectate lyase	-
C88_C01H1G035040	0.0702943	0	0	0	0	0	0	0	0	0	0	0.0234314	Cyclin-H1-1; Short=CycH1;1 PF00134:Cyclin, N-terminal domain|PF16899:Cyclin C-terminal domain	-
C88_C09H1G030070	0	0.0703203	0	0	0	0	0	0	0	0	0	0.0234401	Putative late blight resistance protein homolog R1B-16 -	-
C88_C12H1G019600	0	0	0	0	0	0	0	0	0.0703206	0.0234402	0	0	Glucan endo-1,3-beta-glucosidase 4; AltName: Full=(1->3)-beta-glucan endohydrolase 4; Short=(1->3)-beta-glucanase 4; AltName: Full=Beta-1,3-endoglucanase 4; Short=Beta-1,3-glucanase 4; Flags: Precursor PF07983:X8 domain	-
C88_C07H2G051110	0.0703387	0	0	0	0	0	0	0	0	0	0	0.0234462	PF14780:Domain of unknown function (DUF4477)	-
C88_C04H1G030080	0	0	0	0	0	0	0	0	0.0703987	0.0234662	0	0	-	-
C88_C07H1G016270	0	0.0703998	0	0	0	0	0	0	0	0	0	0.0234666	Uncharacterized GPI-anchored protein At1g61900; Flags: Precursor PF19160:SPARK	-
C88_C03H2G049960	0	0	0	0	0	0	0.0704716	0	0	0.0234905	0	0	Xyloglucan galactosyltransferase XLT2; AltName: Full=Glycosyltransferase 18; Short=AtGT18; AltName: Full=Protein XYLOGLUCAN L-SIDE CHAIN GALACTOSYLTRANSFERASE POSITION 2 PF03016:Exostosin family	-
C88_C07H2G027890	0	0	0	0	0	0	0.0369976	0	0.0335013	0.0234996	0	0	Oxysterol-binding protein-related protein 1A; AltName: Full=OSBP-related protein 1A PF01237:Oxysterol-binding protein|PF15413:Pleckstrin homology domain	-
C88_C01H3G102230	0	0.0705192	0	0	0	0	0	0	0	0	0	0.0235064	Poly(A) polymerase I; Short=PAP I PF01743:Poly A polymerase head domain|PF12627:Probable RNA and SrmB- binding site of polymerase A	-
C88_C01H3G095280	0.0706513	0	0	0	0	0	0	0	0	0	0	0.0235504	Zinc finger protein 4 -	-
C88_C07H1G013030	0	0	0	0	0	0	0.0706611	0	0	0.0235537	0	0	Tubulin beta-1 chain; AltName: Full=Beta-1-tubulin -	-
C88_C09H1G007450	0	0	0	0	0	0	0	0.0707583	0	0.0235861	0	0	Probable membrane-associated kinase regulator 4 -	-
C88_C10H2G030310	0	0.0707995	0	0	0	0	0	0	0	0	0	0.0235998	Transcription factor bHLH123; AltName: Full=Basic helix-loop-helix protein 123; Short=AtbHLH123; Short=bHLH 123; AltName: Full=Transcription factor EN 63; AltName: Full=bHLH transcription factor bHLH123 -	-
C88_C02H2G052670	0	0	0	0	0	0	0.070804	0	0	0.0236013	0	0	Phosphatidylinositol N-acetylglucosaminyltransferase subunit C; AltName: Full=Phosphatidylinositol-glycan biosynthesis class C protein PF06432:Phosphatidylinositol N-acetylglucosaminyltransferase	-
C88_C08H2G049900	0	0	0	0	0	0	0	0.0708042	0	0.0236014	0	0	PF14365:Neprosin activation peptide|PF03080:Neprosin	-
C88_C03H3G095030	0	0	0.0708198	0	0	0	0	0	0	0	0	0.0236066	Probable pectate lyase P59; Flags: Precursor PF04431:Pectate lyase, N terminus|PF00544:Pectate lyase	-
C88_C07H2G053480	0.0709215	0	0	0	0	0	0	0	0	0	0	0.0236405	-	-
C88_C10H2G057000	0.0709215	0	0	0	0	0	0	0	0	0	0	0.0236405	PF03107:C1 domain	-
C88_C10H4G087310	0	0	0.070972	0	0	0	0	0	0	0	0	0.0236573	Equilibrative nucleotide transporter 3; Short=AtENT3; AltName: Full=Nucleoside transporter ENT3; AltName: Full=Protein FLUOROURIDINE RESISTANT 1 PF01733:Nucleoside transporter	-
C88_C06H1G017200	0	0.0268934	0	0	0	0	0	0.0235658	0.0205228	0.0146962	0	0.00896448	PF04783:Protein of unknown function (DUF630)|PF04782:Protein of unknown function (DUF632)	-
C88_C01H2G083970	0	0	0.0710483	0	0	0	0	0	0	0	0	0.0236828	-	-
C88_C04H3G080260	0.0710574	0	0	0	0	0	0	0	0	0	0	0.0236858	PF14111:Domain of unknown function (DUF4283)	-
C88_C03H1G026920	0.0710574	0	0	0	0	0	0	0	0	0	0	0.0236858	PF06549:Protein of unknown function (DUF1118)	-
C88_C02H4G122110	0	0	0	0	0	0	0	0	0.0711622	0.0237207	0	0	PF12906:RING-variant domain|PF12428:Protein of unknown function (DUF3675)	-
C88_C01H3G130640	0	0	0.0711631	0	0	0	0	0	0	0	0	0.023721	-	-
C88_C04H3G095830	0.0712393	0	0	0	0	0	0	0	0	0	0	0.0237464	Coenzyme Q-binding protein COQ10 homolog, mitochondrial; Flags: Precursor PF03364:Polyketide cyclase / dehydrase and lipid transport	-
C88_C03H2G051030	0	0.0713669	0	0	0	0	0	0	0	0	0	0.023789	F-box/LRR-repeat protein At3g48880 PF12937:F-box-like	-
C88_C07H3G078620	0.0714681	0	0	0	0	0	0	0	0	0	0	0.0238227	GrpE protein homolog, mitochondrial; Flags: Precursor PF01025:GrpE	-
C88_C05H3G071500	0	0	0.0715096	0	0	0	0	0	0	0	0	0.0238365	Delta(8)-fatty-acid desaturase; AltName: Full=Delta(8)-sphingolipid desaturase; AltName: Full=Sphingolipid 8-(E/Z)-desaturase PF00173:Cytochrome b5-like Heme/Steroid binding domain|PF00487:Fatty acid desaturase	-
C88_C11H2G040990	0	0	0.0715096	0	0	0	0	0	0	0	0	0.0238365	PF14214:Helitron helicase-like domain at N-terminus	-
C88_C10H1G020040	0	0	0	0	0	0	0.0715757	0	0	0.0238586	0	0	Caffeic acid 3-O-methyltransferase 2; Short=CAOMT-2; Short=COMT-2; AltName: Full=S-adenosysl-L-methionine:caffeic acid 3-O-methyltransferase 2 PF00891:O-methyltransferase domain|PF08100:Dimerisation domain	-
C88_C06H4G125890	0	0	0	0	0	0	0.0715757	0	0	0.0238586	0	0	Multicystatin; Short=MC PF00031:Cystatin domain	-
C88_C02H1G011950	0.0200859	0	0	0	0	0	0	0	0.0515219	0.017174	0	0.0066953	Protein CHUP1, chloroplastic; AltName: Full=Protein CHLOROPLAST UNUSUAL POSITIONING 1 PF02833:DHHA2 domain	-
C88_C04H3G073200	0	0.071654	0	0	0	0	0	0	0	0	0	0.0238847	-	-
C88_C04H3G082400	0	0	0	0	0	0	0	0.0716869	0	0.0238956	0	0	Trihelix transcription factor ASR3; AltName: Full=Protein ARABIDOPSIS SH4-RELATED3 PF13837:Myb/SANT-like DNA-binding domain	-
C88_C04H3G079600	0	0	0	0	0	0	0	0.071734	0	0.0239113	0	0	Uncharacterized protein At5g39865 PF00462:Glutaredoxin	-
C88_C09H3G084750	0	0	0	0	0	0	0	0.071734	0	0.0239113	0	0	Actin-related protein 2/3 complex subunit 2B; AltName: Full=Actin-related protein C2B; AltName: Full=Arp2/3 complex 34 kDa subunit; Short=p34-ARC PF04045:Arp2/3 complex, 34 kD subunit p34-Arc	-
C88_C10H2G049420	0.0717446	0	0	0	0	0	0	0	0	0	0	0.0239149	Probable sugar phosphate/phosphate translocator At5g04160 PF03151:Triose-phosphate Transporter family	-
C88_C06H1G022790	0.0718372	0	0	0	0	0	0	0	0	0	0	0.0239457	Probable polygalacturonase At1g80170; Short=PG; AltName: Full=Pectinase At1g80170; Flags: Precursor PF00295:Glycosyl hydrolases family 28	-
C88_C09H1G024780	0	0	0.0718987	0	0	0	0	0	0	0	0	0.0239662	-	-
C88_C10H1G011960	0.0719999	0	0	0	0	0	0	0	0	0	0	0.024	Uncharacterized protein At4g38062 -	-
C88_C11H3G074690	0	0	0	0	0	0	0	0	0.0720787	0.0240262	0	0	Putative disease resistance RPP13-like protein 1 -	-
C88_C06H4G111550	0	0	0.0720948	0	0	0	0	0	0	0	0	0.0240316	Uncharacterized protein At3g49140 -	-
C88_C10H4G105110	0.0721165	0	0	0	0	0	0	0	0	0	0	0.0240388	Protein trichome birefringence-like 3 PF13839:GDSL/SGNH-like Acyl-Esterase family found in Pmr5 and Cas1p|PF14416:PMR5 N terminal Domain	-
C88_C06H2G063140	0	0	0.0419923	0	0	0	0	0	0.0302332	0.0100777	0	0.0139974	Telomere repeat-binding protein 5; AltName: Full=Protein TRF-LIKE 2 -	-
C88_C01H3G133390	0	0	0	0	0	0	0	0	0.0724078	0.0241359	0	0	Probable plastid-lipid-associated protein 4, chloroplastic; AltName: Full=Fibrillin-3a; AltName: Full=Plastoglobulin 25; Short=AtPGL25; Flags: Precursor PF04755:PAP_fibrillin	-
C88_C01H1G016730	0	0.0352198	0.0373305	0	0	0	0	0	0	0	0	0.0241834	-	-
C88_C06H3G095720	0.0508573	0	0	0	0	0	0	0	0.0217422	0.0072474	0	0.0169524	-	-
C88_C07H2G052210	0	0	0	0	0	0	0	0	0.0726289	0.0242096	0	0	Pectinesterase QRT1; Short=AtQRT1; Short=PE QRT1; AltName: Full=Pectin methylesterase 62; Short=AtPME62; AltName: Full=Pectin methylesterase QRT1; AltName: Full=Protein QUARTET 1; Flags: Precursor PF01095:Pectinesterase	-
C88_C10H2G050270	0	0	0	0	0	0	0	0	0.0726844	0.0242281	0	0	TGACG-sequence-specific DNA-binding protein TGA-2.1; Short=TGA2.1 PF14144:Seed dormancy control	-
C88_C04H4G127590	0.0219782	0.0246253	0.0261011	0	0	0	0	0	0	0	0	0.0242349	PF09177:Syntaxin 6, N-terminal	-
C88_C12H3G071070	0	0	0	0	0	0	0.072715	0	0	0.0242383	0	0	Acetyl-CoA-benzylalcohol acetyltransferase; Short=CbBEAT-2 [Clarkia breweri] PF02458:Transferase family	-
C88_C04H2G034080	0	0	0	0	0	0	0	0	0.0727399	0.0242466	0	0	Myb-related protein B; Short=B-Myb; AltName: Full=Myb-like protein 2; AltName: Full=Myb-related protein 1; AltName: Full=XMYB1 PF13921:Myb-like DNA-binding domain	-
C88_C02H4G113470	0	0	0	0	0	0	0	0	0.0727956	0.0242652	0	0	Trans-resveratrol di-O-methyltransferase; AltName: Full=Resveratrol O-methyltransferase; Short=ROMT; Short=VvROMT PF00891:O-methyltransferase domain	-
C88_C10H4G089370	0	0	0	0	0	0	0	0	0.072991	0.0243303	0	0	Peptide-N4-(N-acetyl-beta-glucosaminyl)asparagine amidase A heavy chain; AltName: Full=PNGase A large chain; Short=PNGase A subunit A [Prunus dulcis] PF12222:Peptide N-acetyl-beta-D-glucosaminyl asparaginase amidase A	-
C88_C06H1G023790	0	0	0	0	0	0	0	0	0.0730191	0.0243397	0	0	Phosphatidylcholine:diacylglycerol cholinephosphotransferase 1; Short=AtPDCT1; AltName: Full=Protein REDUCED OLEATE DESATURATION 1 -	-
C88_C02H2G039320	0	0.0730392	0	0	0	0	0	0	0	0	0	0.0243464	PF14111:Domain of unknown function (DUF4283)	-
C88_C05H1G014740	0	0	0	0	0	0	0	0	0.0730751	0.0243584	0	0	Acylsugar acyltransferase 3; Short=Sl-ASAT3 PF02458:Transferase family	-
C88_C05H4G081210	0	0	0	0	0	0	0	0	0.0730751	0.0243584	0	0	FBD-associated F-box protein At1g66310 -	-
C88_C09H2G044760	0	0	0.0731727	0	0	0	0	0	0	0	0	0.0243909	Probable sodium/metabolite cotransporter BASS3, chloroplastic; AltName: Full=Bile acid transporter 3; AltName: Full=Bile acid-sodium symporter family protein 3; Flags: Precursor PF01758:Sodium Bile acid symporter family	-
C88_C12H2G032620	0	0	0	0	0	0	0.0358734	0.0372997	0	0.024391	0	0	PF14111:Domain of unknown function (DUF4283)	-
C88_C06H4G131330	0	0.0732538	0	0	0	0	0	0	0	0	0	0.0244179	Iron-sulfur protein NUBPL; AltName: Full=Nucleotide-binding protein-like; Flags: Precursor PF10609:NUBPL iron-transfer P-loop NTPase	-
C88_C08H4G094050	0	0	0	0	0	0	0	0.0732735	0	0.0244245	0	0	Histidine decarboxylase; Short=HDC; AltName: Full=TOM92 PF00282:Pyridoxal-dependent decarboxylase conserved domain	-
C88_C04H3G082670	0	0	0	0	0	0	0	0.0732735	0	0.0244245	0	0	Vesicle transport protein SFT2A; AltName: Full=SFT2 domain-containing protein 1 PF04178:Got1/Sft2-like family	-
C88_C06H1G017110	0.0395156	0	0	0	0	0	0	0	0.0337869	0.0112623	0	0.0131719	Caffeic acid 3-O-methyltransferase; Short=CAOMT; Short=COMT; AltName: Full=S-adenosysl-L-methionine:caffeic acid 3-O-methyltransferase PF08100:Dimerisation domain|PF00891:O-methyltransferase domain	-
C88_C08H3G053240	0	0	0	0	0	0	0	0	0.0733568	0.0244523	0	0	PF13921:Myb-like DNA-binding domain	-
C88_C07H1G025540	0	0	0.0733758	0	0	0	0	0	0	0	0	0.0244586	Putative uracil phosphoribosyltransferase; Short=UPRTase; AltName: Full=UMP pyrophosphorylase PF14681:Uracil phosphoribosyltransferase|PF00485:Phosphoribulokinase / Uridine kinase family	-
C88_C01H3G137560	0	0	0	0	0	0	0	0	0.0734134	0.0244711	0	0	PF14111:Domain of unknown function (DUF4283)	-
C88_C03H1G029250	0	0	0	0	0	0	0	0.0734213	0	0.0244738	0	0	Pentatricopeptide repeat-containing protein At1g80880, mitochondrial; Flags: Precursor PF13812:Pentatricopeptide repeat domain	-
C88_C08H4G090350	0	0	0	0	0	0	0	0	0.0735269	0.024509	0	0	PF12146:Serine aminopeptidase, S33	-
C88_C06H1G021890	0	0.0735346	0	0	0	0	0	0	0	0	0	0.0245115	Protein HEADING DATE 3B; AltName: Full=ELF3-like protein 1; Short=OsELF3-1; AltName: Full=OsELF3; AltName: Full=Protein HEADING DATE 17 -	-
C88_C03H3G069780	0.0735465	0	0	0	0	0	0	0	0	0	0	0.0245155	Triacylglycerol lipase 2; Flags: Precursor PF12146:Serine aminopeptidase, S33|PF04083:Partial alpha/beta-hydrolase lipase region	-
C88_C03H1G017510	0	0	0	0	0	0	0	0.073644	0	0.024548	0	0	Pentatricopeptide repeat-containing protein At5g40400 PF13041:PPR repeat family	-
C88_C12H2G042980	0	0	0	0	0	0	0.0736838	0	0	0.0245613	0	0	-	-
C88_C00H1G024630	0	0	0	0	0	0	0.0736838	0	0	0.0245613	0	0	Trans-resveratrol di-O-methyltransferase; AltName: Full=Resveratrol O-methyltransferase; Short=ROMT; Short=VvROMT PF08100:Dimerisation domain|PF00891:O-methyltransferase domain	-
C88_C04H2G039320	0	0	0	0	0	0	0.0736838	0	0	0.0245613	0	0	Glutathione S-transferase L2, chloroplastic; Short=AtGSTL2; AltName: Full=GST class-lambda member 2; Flags: Precursor PF13417:Glutathione S-transferase, N-terminal domain|PF13410:Glutathione S-transferase, C-terminal domain	-
C88_C03H4G119770	0	0	0	0	0	0	0	0.0737185	0	0.0245728	0	0	3-ketoacyl-CoA synthase 6; Short=KCS-6; AltName: Full=Cuticular protein 1; AltName: Full=Eceriferum 6; AltName: Full=Very long-chain fatty acid condensing enzyme 6; Short=VLCFA condensing enzyme 6 PF08541:3-Oxoacyl-[acyl-carrier-protein (ACP)] synthase III C terminal|PF08392:FAE1/Type III polyketide synthase-like protein	-
C88_C06H3G084560	0	0	0	0	0	0	0	0	0.0737549	0.024585	0	0	Probable sugar phosphate/phosphate translocator At4g32390 PF03151:Triose-phosphate Transporter family	-
C88_C02H3G088720	0	0	0	0	0	0	0.0737873	0	0	0.0245958	0	0	PF04788:Protein of unknown function (DUF620)	-
C88_C08H3G068260	0	0.0400765	0	0	0	0	0.0337747	0	0	0.0112582	0	0.0133588	Importin-5; Short=Imp5; AltName: Full=Importin subunit beta-3; AltName: Full=Karyopherin beta-3; AltName: Full=Ran-binding protein 5; Short=RanBP5 PF18808:Importin repeat|PF13646:HEAT repeats|PF18829:Importin repeat 6	-
C88_C03H3G096930	0.0739866	0	0	0	0	0	0	0	0	0	0	0.0246622	COBRA-like protein 3; AltName: Full=Protein BRITTLE CULM1-like 4; Flags: Precursor PF04833:COBRA-like protein	-
C88_C06H2G058750	0	0.0739929	0	0	0	0	0	0	0	0	0	0.0246643	Glyceraldehyde-3-phosphate dehydrogenase, cytosolic PF02800:Glyceraldehyde 3-phosphate dehydrogenase, C-terminal domain|PF00044:Glyceraldehyde 3-phosphate dehydrogenase, NAD binding domain	-
C88_C12H4G093420	0	0.0739929	0	0	0	0	0	0	0	0	0	0.0246643	2-oxoisovalerate dehydrogenase subunit alpha 1, mitochondrial; AltName: Full=Branched-chain alpha-keto acid dehydrogenase E1 component alpha chain; Short=BCKDE1A; Short=BCKDH E1-alpha; Flags: Precursor PF00676:Dehydrogenase E1 component	-
C88_C12H4G088620	0	0	0	0	0	0	0	0.0739931	0	0.0246644	0	0	Ankyrin repeat-containing protein At5g02620 PF12796:Ankyrin repeats (3 copies)|PF13962:Domain of unknown function	-
C88_C06H4G121510	0	0	0.0430455	0	0	0	0	0	0.0309915	0.0103305	0	0.0143485	DNA mismatch repair protein MSH6; Short=AtMSH6; AltName: Full=MutS protein homolog 6 -	-
C88_C03H1G014420	0	0	0	0	0	0	0.0740473	0	0	0.0246824	0	0	PF07279:Protein of unknown function (DUF1442)	-
C88_C08H4G088890	0	0	0.074075	0	0	0	0	0	0	0	0	0.0246917	Putative L-ascorbate peroxidase 6; Short=AtAPx08 PF00141:Peroxidase	-
C88_C12H2G029330	0	0	0	0	0	0	0	0	0.0742152	0.0247384	0	0	SNF1-related protein kinase regulatory subunit beta-1; Short=AKIN subunit beta-1; Short=AKINB1; Short=AKINbeta1 PF04739:5'-AMP-activated protein kinase beta subunit, interaction domain|PF16561:Glycogen recognition site of AMP-activated protein kinase	-
C88_C00H4G058790	0	0	0	0	0	0	0	0	0.0742152	0.0247384	0	0	SNF1-related protein kinase regulatory subunit beta-1; Short=AKIN subunit beta-1; Short=AKINB1; Short=AKINbeta1 PF04739:5'-AMP-activated protein kinase beta subunit, interaction domain|PF16561:Glycogen recognition site of AMP-activated protein kinase	-
C88_C02H2G064700	0	0	0	0	0	0	0	0.0742193	0	0.0247398	0	0	B2 protein PF10539:Development and cell death domain	-
C88_C02H3G081740	0.0400417	0	0	0	0	0	0	0	0.0342367	0.0114122	0	0.0133472	Pentatricopeptide repeat-containing protein At4g21705, mitochondrial; Flags: Precursor PF13812:Pentatricopeptide repeat domain|PF14223:gag-polypeptide of LTR copia-type	-
C88_C09H4G107340	0	0	0.0742832	0	0	0	0	0	0	0	0	0.0247611	Antimicrobial peptide 2d; AltName: Full=MiAMP2d; Flags: Precursor [Macadamia integrifolia] PF00190:Cupin	-
C88_C03H2G038740	0	0	0	0	0	0	0	0	0.0743311	0.024777	0	0	Protein SHI RELATED SEQUENCE 5 PF05142:Domain of unknown function (DUF702)	-
C88_C10H2G048630	0.0401139	0	0	0	0	0	0	0	0.0342984	0.0114328	0	0.0133713	Centromere/kinetochore protein zw10 homolog; Short=AtZW10; AltName: Full=MAG2-interacting protein 1 PF06248:Centromere/kinetochore Zw10	-
C88_C12H2G043390	0	0	0	0	0	0	0.0744144	0	0	0.0248048	0	0	-	-
C88_C03H3G073640	0	0	0	0	0	0	0.0744144	0	0	0.0248048	0	0	Calmodulin-lysine N-methyltransferase; Short=CLNMT; Short=CaM KMT PF10294:Lysine methyltransferase	-
C88_C04H2G067440	0	0.0744346	0	0	0	0	0	0	0	0	0	0.0248115	Uncharacterized PKHD-type hydroxylase At1g22950 -	-
C88_C02H2G049100	0	0.0745682	0	0	0	0	0	0	0	0	0	0.0248561	Pistil-specific extensin-like protein; Short=PELP; Flags: Precursor PF01190:Pollen protein Ole e 1 like	-
C88_C04H3G078170	0	0	0.0745766	0	0	0	0	0	0	0	0	0.0248589	-	-
C88_C10H4G090430	0	0	0	0	0	0	0	0	0.0747398	0.0249133	0	0	Trans-resveratrol di-O-methyltransferase; AltName: Full=Resveratrol O-methyltransferase; Short=ROMT; Short=VvROMT PF08100:Dimerisation domain|PF00891:O-methyltransferase domain	-
C88_C03H3G102100	0.0403319	0	0	0	0	0	0	0	0.0344849	0.011495	0	0.013444	PF12697:Alpha/beta hydrolase family	-
C88_C07H4G106270	0	0	0.0749149	0	0	0	0	0	0	0	0	0.0249716	Phosphoglycerate kinase, cytosolic PF00162:Phosphoglycerate kinase	-
C88_C10H4G094140	0	0	0.0749999	0	0	0	0	0	0	0	0	0.025	PF03004:Plant transposase (Ptta/En/Spm family)	-
C88_C08H3G069800	0	0	0.0750425	0	0	0	0	0	0	0	0	0.0250142	Putative disease resistance protein RGA1; AltName: Full=RGA3-blb -	-
C88_C11H4G083740	0	0.075062	0	0	0	0	0	0	0	0	0	0.0250207	PF00790:VHS domain|PF03127:GAT domain	-
C88_C03H3G074990	0	0.0751525	0	0	0	0	0	0	0	0	0	0.0250508	-	-
C88_C07H3G070730	0	0	0	0	0	0	0.0751596	0	0	0.0250532	0	0	Probable 6-phosphogluconolactonase 4, chloroplastic; Short=6PGL 4; Flags: Precursor PF01182:Glucosamine-6-phosphate isomerases/6-phosphogluconolactonase	-
C88_C12H2G040500	0	0	0.075299	0	0	0	0	0	0	0	0	0.0250997	Protein SAR DEFICIENT 1 PF07887:Calmodulin binding protein-like	-
C88_C07H2G043780	0	0	0	0	0	0	0.0753753	0	0	0.0251251	0	0	Uncharacterized GPI-anchored protein At1g61900; Flags: Precursor PF19160:SPARK	-
C88_C08H3G055350	0	0	0	0	0	0	0.0754023	0	0	0.0251341	0	0	Long-chain-alcohol oxidase FAO4A; AltName: Full=Long-chain fatty alcohol oxidase 4A PF00732:GMC oxidoreductase|PF05199:GMC oxidoreductase	-
C88_C08H1G003860	0	0	0	0	0	0	0	0.0754495	0	0.0251498	0	0	AT-hook motif nuclear-localized protein 21; AltName: Full=Protein GIANT KILLER PF03479:Plants and Prokaryotes Conserved (PCC) domain	-
C88_C06H4G122410	0.0755437	0	0	0	0	0	0	0	0	0	0	0.0251812	Piriformospora indica-insensitive protein 2; Flags: Precursor PF13855:Leucine rich repeat	-
C88_C07H3G059080	0.075595	0	0	0	0	0	0	0	0	0	0	0.0251983	Putative F-box protein At1g53550 PF08268:F-box associated domain	-
C88_C10H4G108170	0	0	0.0756439	0	0	0	0	0	0	0	0	0.0252146	GDSL esterase/lipase At2g38180; AltName: Full=Extracellular lipase At2g38180; Flags: Precursor PF13472:GDSL-like Lipase/Acylhydrolase family	-
C88_C03H2G066490	0	0	0	0	0	0	0.0756466	0	0	0.0252155	0	0	Molybdate transporter 2; AltName: Full=Sulfate transporter like protein 5.1 PF16983:Molybdate transporter of MFS superfamily	-
C88_C04H2G052880	0	0	0	0	0	0	0	0	0.0756912	0.0252304	0	0	Tuberculostearic acid methyltransferase UfaA1; Short=TSA methyltransferase PF02353:Mycolic acid cyclopropane synthetase|PF13450:NAD(P)-binding Rossmann-like domain	-
C88_C09H1G020800	0	0	0	0	0	0	0	0	0.0756912	0.0252304	0	0	-	-
C88_C02H3G089510	0	0	0	0	0	0	0	0	0.0756912	0.0252304	0	0	F-box protein At5g41720 -	-
C88_C04H1G025380	0	0	0	0	0	0	0	0	0.0756912	0.0252304	0	0	Protein EXORDIUM; Flags: Precursor PF04674:Phosphate-induced protein 1 conserved region	-
C88_C10H3G065630	0	0	0	0	0	0	0.0758103	0	0	0.0252701	0	0	ELMO domain-containing protein A PF04727:ELMO/CED-12 family	-
C88_C04H1G020260	0	0	0	0	0	0	0.0758103	0	0	0.0252701	0	0	Pentatricopeptide repeat-containing protein At2g36730 PF13041:PPR repeat family	-
C88_C04H4G124670	0.0759044	0	0	0	0	0	0	0	0	0	0	0.0253015	Probable carbohydrate esterase At4g34215 PF03629:Carbohydrate esterase, sialic acid-specific acetylesterase	-
C88_C01H4G170360	0	0	0	0	0	0	0.0759199	0	0	0.0253066	0	0	PF04640:PLATZ transcription factor	-
C88_C12H1G011770	0	0.0759305	0	0	0	0	0	0	0	0	0	0.0253102	-	-
C88_C07H2G052180	0	0.0760231	0	0	0	0	0	0	0	0	0	0.025341	Germin-like protein subfamily 3 member 4; Flags: Precursor PF00190:Cupin	-
C88_C12H4G091860	0.07606	0	0	0	0	0	0	0	0	0	0	0.0253533	Purine permease 1; Short=AtPUP1 PF16913:Purine nucleobase transmembrane transport	-
C88_C02H2G064600	0.0761642	0	0	0	0	0	0	0	0	0	0	0.0253881	Triacylglycerol lipase 2; Flags: Precursor PF04083:Partial alpha/beta-hydrolase lipase region	-
C88_C02H1G012410	0.0762163	0	0	0	0	0	0	0	0	0	0	0.0254054	Dihydroceramide fatty acyl 2-hydroxylase FAH2; AltName: Full=Fatty acid 2-hydroxylase 2; Short=AtFAH2 PF04116:Fatty acid hydroxylase superfamily	-
C88_C07H3G057100	0	0	0	0	0	0	0	0	0.076237	0.0254123	0	0	UDP-N-acetylglucosamine/UDP-glucose/GDP-mannose transporter; AltName: Full=Homolog of Fringe connection protein 1; Short=HFRC1; AltName: Full=SQV7-like protein; Short=SQV7L; AltName: Full=Solute carrier family 35 member D2; AltName: Full=UDP-galactose transporter-related protein 8; Short=UGTrel8 PF03151:Triose-phosphate Transporter family	-
C88_C02H1G011620	0.0762686	0	0	0	0	0	0	0	0	0	0	0.0254229	Fe(2+) transport protein 1; AltName: Full=Fe(II) transport protein 1; AltName: Full=Iron-regulated transporter 1; Flags: Precursor PF02535:ZIP Zinc transporter	-
C88_C01H3G126690	0	0	0	0	0	0	0.0763058	0	0	0.0254353	0	0	-	-
C88_C03H2G048890	0	0	0	0	0	0	0	0	0.0763594	0.0254531	0	0	14 kDa proline-rich protein DC2.15; Flags: Precursor PF14547:Hydrophobic seed protein	-
C88_C01H3G122050	0	0	0	0	0	0	0	0	0.0763594	0.0254531	0	0	PF13947:Wall-associated receptor kinase galacturonan-binding|PF14380:Wall-associated receptor kinase C-terminal	-
C88_C04H1G027050	0.0764257	0	0	0	0	0	0	0	0	0	0	0.0254752	Branched-chain-amino-acid aminotransferase 2, chloroplastic; Short=Atbcat-2; Flags: Precursor PF01063:Amino-transferase class IV	-
C88_C06H1G032530	0	0	0	0	0	0	0	0.0765062	0	0.0255021	0	0	Caffeic acid 3-O-methyltransferase; Short=CAOMT; Short=COMT; AltName: Full=S-adenosysl-L-methionine:caffeic acid 3-O-methyltransferase PF00891:O-methyltransferase domain	-
C88_C02H1G008000	0	0	0	0	0	0	0	0	0.0766053	0.0255351	0	0	Calmodulin-like protein 1 PF13499:EF-hand domain pair	-
C88_C11H2G034190	0	0	0	0	0	0	0	0.0766135	0	0.0255378	0	0	AT-hook motif nuclear-localized protein 20 PF03479:Plants and Prokaryotes Conserved (PCC) domain	-
C88_C08H2G049340	0.0350585	0	0.0416351	0	0	0	0	0	0	0	0	0.0255646	Hydroxymethylglutaryl-CoA synthase; Short=HMG-CoA synthase; AltName: Full=3-hydroxy-3-methylglutaryl coenzyme A synthase; AltName: Full=Protein EMBRYO DEFECTIVE 2778; AltName: Full=Protein FLAKY POLLEN 1 PF08540:Hydroxymethylglutaryl-coenzyme A synthase C terminal|PF01154:Hydroxymethylglutaryl-coenzyme A synthase N terminal	-
C88_C02H3G078020	0	0	0	0	0	0	0	0	0.0767289	0.0255763	0	0	PF08879:WRC	-
C88_C10H1G016360	0	0	0	0	0	0	0.0767517	0	0	0.0255839	0	0	-	-
C88_C01H2G069150	0	0.0767721	0	0	0	0	0	0	0	0	0	0.0255907	PF13966:zinc-binding in reverse transcriptase	-
C88_C02H1G022610	0	0	0	0	0	0	0	0.076829	0	0.0256097	0	0	CLP protease regulatory subunit CLPX3, mitochondrial; Flags: Precursor PF07724:AAA domain (Cdc48 subfamily)	-
C88_C07H4G083290	0	0	0	0	0	0	0	0	0.0768529	0.0256176	0	0	-	-
C88_C12H4G085090	0	0.0769617	0	0	0	0	0	0	0	0	0	0.0256539	Delta(12)-fatty-acid desaturase FAD2 PF13561:Enoyl-(Acyl carrier protein) reductase|PF00487:Fatty acid desaturase	-
C88_C08H1G001810	0	0	0.0428779	0	0	0	0.0340925	0	0	0.0113642	0	0.0142926	Probable E3 ubiquitin-protein ligase HIP1; AltName: Full=HAL3-interacting protein 1; Short=OsHIP1; AltName: Full=RING-H2 finger HIP1 PF13639:Ring finger domain	-
C88_C09H3G077340	0	0	0	0	0	0	0	0	0.0769772	0.0256591	0	0	-	-
C88_C11H3G064990	0.0770075	0	0	0	0	0	0	0	0	0	0	0.0256692	COBRA-like protein 4; Flags: Precursor PF04833:COBRA-like protein	-
C88_C02H3G072380	0	0	0	0	0	0	0	0.0770457	0	0.0256819	0	0	Probable esterase D14L; AltName: Full=Protein DWARF-14-like; Short=Protein D14-like; AltName: Full=Protein HEBIBA D14L PF12697:Alpha/beta hydrolase family	-
C88_C05H1G004230	0	0	0.0770553	0	0	0	0	0	0	0	0	0.0256851	Fructose-bisphosphate aldolase 3, chloroplastic; Short=AtFBA3; AltName: Full=Protein PIGMENT DEFECTIVE 345; Flags: Precursor PF00274:Fructose-bisphosphate aldolase class-I	-
C88_C09H3G078910	0	0.0771045	0	0	0	0	0	0	0	0	0	0.0257015	11S globulin seed storage protein 2 basic chain; AltName: Full=11S globulin seed storage protein II basic chain; Flags: Precursor PF00190:Cupin	-
C88_C04H2G061010	0	0.0771522	0	0	0	0	0	0	0	0	0	0.0257174	-	-
C88_C12H3G057750	0	0	0	0	0	0	0	0	0.0771645	0.0257215	0	0	SNF1-related protein kinase regulatory subunit beta-1; Short=AKIN subunit beta-1; Short=AKINB1; Short=AKINbeta1 PF04739:5'-AMP-activated protein kinase beta subunit, interaction domain|PF16561:Glycogen recognition site of AMP-activated protein kinase	-
C88_C08H1G007840	0.0771677	0	0	0	0	0	0	0	0	0	0	0.0257226	Probable 3-hydroxyisobutyryl-CoA hydrolase 3 PF16113:Enoyl-CoA hydratase/isomerase	-
C88_C03H4G121230	0	0	0.0771903	0	0	0	0	0	0	0	0	0.0257301	Uncharacterized protein At3g49055 -	-
C88_C06H1G016680	0.0772213	0	0	0	0	0	0	0	0	0	0	0.0257404	Caffeic acid 3-O-methyltransferase; Short=CAOMT; Short=COMT; AltName: Full=S-adenosysl-L-methionine:caffeic acid 3-O-methyltransferase PF08100:Dimerisation domain|PF00891:O-methyltransferase domain	-
C88_C01H4G184450	0	0	0	0	0	0	0	0.0772637	0	0.0257546	0	0	PF06830:Root cap	-
C88_C01H4G170500	0	0	0	0	0	0	0	0.0773183	0	0.0257728	0	0	Arginase 1, mitochondrial; AltName: Full=Arginine amidohydrolase 1; Flags: Precursor PF00491:Arginase family	-
C88_C07H1G001250	0.0773286	0	0	0	0	0	0	0	0	0	0	0.0257762	Oxysterol-binding protein-related protein 1A; AltName: Full=OSBP-related protein 1A PF01237:Oxysterol-binding protein|PF15413:Pleckstrin homology domain	-
C88_C04H4G128460	0	0	0.0774164	0	0	0	0	0	0	0	0	0.0258055	UDP-glycosyltransferase 79B6 -	-
C88_C06H3G076830	0	0	0.0450255	0	0	0	0	0	0.032417	0.0108057	0	0.0150085	Pentatricopeptide repeat-containing protein At2g40720 PF13041:PPR repeat family	-
C88_C06H4G113140	0	0	0.0774845	0	0	0	0	0	0	0	0	0.0258282	PF07227:PHD - plant homeodomain finger protein	-
C88_C04H3G098830	0	0	0	0	0	0	0	0.0775378	0	0.0258459	0	0	-	-
C88_C03H2G049890	0	0	0	0	0	0	0.0775447	0	0	0.0258482	0	0	-	-
C88_C02H3G084740	0	0	0	0	0	0	0.040726	0	0.0368775	0.0258678	0	0	Bifunctional 15-cis-phytoene synthase, chromoplastic; AltName: Full=Geranylgeranyl pyrophosphate geranylgeranyltransferase; AltName: Full=Phytoene synthase; Flags: Precursor PF00494:Squalene/phytoene synthase	-
C88_C09H1G028590	0	0	0.0776438	0	0	0	0	0	0	0	0	0.0258813	Protein ECERIFERUM 26-like; Short=CER26-like; AltName: Full=CER2-like protein 2; Short=CER2-like2 PF02458:Transferase family	-
C88_C07H1G008000	0	0	0	0	0	0	0	0.0776481	0	0.0258827	0	0	-	-
C88_C09H1G026390	0	0	0.0776895	0	0	0	0	0	0	0	0	0.0258965	26S proteasome non-ATPase regulatory subunit 13 homolog A; AltName: Full=26S proteasome regulatory subunit RPN9a; Short=AtRNP9a; AltName: Full=26S proteasome regulatory subunit S11 homolog A PF01399:PCI domain	-
C88_C11H4G098780	0.0777066	0	0	0	0	0	0	0	0	0	0	0.0259022	-	-
C88_C08H3G053620	0	0	0	0	0	0	0.0777168	0	0	0.0259056	0	0	PF10260:Uncharacterized conserved domain (SAYSvFN)	-
C88_C04H2G046360	0.0777609	0	0	0	0	0	0	0	0	0	0	0.0259203	Polygalacturonase At1g48100; Short=PG; AltName: Full=Pectinase At1g48100; Flags: Precursor PF00295:Glycosyl hydrolases family 28	-
C88_C01H2G060700	0	0	0	0	0	0	0.0778319	0	0	0.025944	0	0	Protein transport protein SEC16B homolog; AltName: Full=Protein MAIGO 5 homolog PF12932:Vesicle coat trafficking protein Sec16 mid-region	-
C88_C06H3G067150	0	0	0	0	0	0	0.0778319	0	0	0.025944	0	0	Protein MARD1; AltName: Full=Mediator of ABA-regulated dormancy1; AltName: Full=Senescence-associated protein SAG102 -	-
C88_C02H1G024080	0	0	0	0	0	0	0	0	0.0778591	0.025953	0	0	Putative Peroxidase 48; Short=Atperox P48; Flags: Precursor PF00141:Peroxidase	-
C88_C01H3G125870	0	0	0.0779415	0	0	0	0	0	0	0	0	0.0259805	F-box protein At5g51380 -	-
C88_C02H3G071600	0	0	0.0779645	0	0	0	0	0	0	0	0	0.0259882	3-ketoacyl-CoA synthase 6; Short=KCS-6; AltName: Full=Cuticular protein 1; AltName: Full=Eceriferum 6; AltName: Full=Very long-chain fatty acid condensing enzyme 6; Short=VLCFA condensing enzyme 6 PF08541:3-Oxoacyl-[acyl-carrier-protein (ACP)] synthase III C terminal|PF08392:FAE1/Type III polyketide synthase-like protein	-
C88_C02H2G057260	0	0.0779725	0	0	0	0	0	0	0	0	0	0.0259908	Putative glutamine amidotransferase Rv2859c PF07722:Peptidase C26	-
C88_C01H2G068940	0	0	0	0	0	0	0	0.0779806	0	0.0259935	0	0	-	-
C88_C06H3G066750	0	0	0	0	0	0	0	0.0779806	0	0.0259935	0	0	Pentatricopeptide repeat-containing protein At1g09220, mitochondrial; Flags: Precursor PF13041:PPR repeat family	-
C88_C01H4G169200	0	0	0	0	0	0	0.0780053	0	0	0.0260018	0	0	PF13962:Domain of unknown function|PF12796:Ankyrin repeats (3 copies)	-
C88_C03H3G081280	0	0.0780213	0	0	0	0	0	0	0	0	0	0.0260071	PF04788:Protein of unknown function (DUF620)	-
C88_C06H1G020160	0	0	0	0	0	0	0	0	0.0781148	0.0260383	0	0	Immune-associated nucleotide-binding protein 9; Short=AtIAN9; AltName: Full=AIG1-like protein PF04548:AIG1 family	-
C88_C04H3G074880	0.0781431	0	0	0	0	0	0	0	0	0	0	0.0260477	Glutathione S-transferase L2, chloroplastic; Short=AtGSTL2; AltName: Full=GST class-lambda member 2; Flags: Precursor PF13410:Glutathione S-transferase, C-terminal domain|PF13417:Glutathione S-transferase, N-terminal domain	-
C88_C01H1G012870	0	0	0	0	0	0	0	0.0781479	0	0.0260493	0	0	Putative receptor-like protein kinase At3g47110; Flags: Precursor -	-
C88_C02H4G117280	0	0	0	0	0	0	0	0	0.0782433	0.0260811	0	0	Peroxidase 64; Short=Atperox P64; AltName: Full=ATP17a; AltName: Full=PRXR4; Flags: Precursor PF00141:Peroxidase	-
C88_C12H2G055990	0	0	0	0	0	0	0	0.0782599	0	0.0260866	0	0	Interactor of constitutive active ROPs 4; AltName: Full=ROP-interactive partner 4 -	-
C88_C02H4G115700	0	0	0	0	0	0	0.0782959	0	0	0.0260986	0	0	Pentatricopeptide repeat-containing protein At1g55890, mitochondrial; Flags: Precursor PF13041:PPR repeat family	-
C88_C05H3G057340	0	0	0	0	0	0	0.0783543	0	0	0.0261181	0	0	Probable DNA replication complex GINS protein PSF3; AltName: Full=GINS complex subunit 3 -	-
C88_C04H4G100650	0	0	0.0783807	0	0	0	0	0	0	0	0	0.0261269	Zinc finger protein ZAT9 PF13912:C2H2-type zinc finger	-
C88_C04H4G106590	0	0	0	0	0	0	0.0784128	0	0	0.0261376	0	0	Protein UPSTREAM OF FLC PF06136:Domain of unknown function (DUF966)	-
C88_C12H3G065420	0.0785846	0	0	0	0	0	0	0	0	0	0	0.0261949	PF03004:Plant transposase (Ptta/En/Spm family)	-
C88_C02H2G057920	0	0	0	0	0	0	0	0	0.0786313	0.0262104	0	0	-	-
C88_C08H1G019810	0	0	0	0	0	0	0.0786475	0	0	0.0262158	0	0	PF13041:PPR repeat family|PF12854:PPR repeat|PF17177:Pentacotripeptide-repeat region of PRORP	-
C88_C10H1G004540	0	0.0787108	0	0	0	0	0	0	0	0	0	0.0262369	CBS domain-containing protein CBSX5 -	-
C88_C10H1G009140	0	0	0	0	0	0	0	0	0.0787614	0.0262538	0	0	-	-
C88_C11H4G096380	0	0	0	0	0	0	0	0	0.0787614	0.0262538	0	0	-	-
C88_C11H1G012360	0	0	0	0	0	0	0	0	0.0788921	0.0262974	0	0	Lysine histidine transporter 2; Short=AtLHT2; AltName: Full=Amino acid transporter-like protein 2 -	-
C88_C02H1G020090	0	0.0789101	0	0	0	0	0	0	0	0	0	0.0263034	Acylsugar acyltransferase 3; Short=Sl-ASAT3 PF02458:Transferase family	-
C88_C01H2G074460	0.0398838	0	0	0	0	0	0	0.039158	0	0.0130527	0	0.0132946	Nucleolar GTP-binding protein 1 PF17835:NOG1 N-terminal helical domain|PF08155:NOGCT (NUC087) domain|PF06858:Nucleolar GTP-binding protein 1 (NOG1)	-
C88_C03H1G032900	0.0252383	0	0.0299727	0	0	0	0.0238315	0	0	0.00794384	0	0.0184037	MMS19 nucleotide excision repair protein homolog; AltName: Full=MET18 homolog; AltName: Full=MMS19-like protein PF14500:Dos2-interacting transcription regulator of RNA-Pol-II|PF12460:RNAPII transcription regulator C-terminal	-
C88_C12H1G013980	0	0	0	0	0	0	0.0790618	0	0	0.0263539	0	0	PF01190:Pollen protein Ole e 1 like|PF04554:Extensin-like region	-
C88_C04H4G126520	0	0	0	0	0	0	0.0790618	0	0	0.0263539	0	0	Inactive poly [ADP-ribose] polymerase RCD1; AltName: Full=Protein RADICAL-INDUCED CELL DEATH 1 PF00644:Poly(ADP-ribose) polymerase catalytic domain	-
C88_C09H2G060570	0	0	0	0	0	0	0	0	0.0791217	0.0263739	0	0	Signal peptide peptidase-like 2; Short=OsSPPL2; Flags: Precursor PF02225:PA domain|PF04258:Signal peptide peptidase	-
C88_C06H1G022510	0.0791436	0	0	0	0	0	0	0	0	0	0	0.0263812	Protein CDI; AltName: Full=Protein CADMIUM INDUCED -	-
C88_C09H1G017210	0	0	0	0	0	0	0	0.0791673	0	0.0263891	0	0	PF03004:Plant transposase (Ptta/En/Spm family)	-
C88_C02H3G092380	0	0	0	0	0	0	0	0.0792247	0	0.0264082	0	0	Peroxidase 10; Short=Atperox P10; AltName: Full=ATP5a; Flags: Precursor PF00141:Peroxidase	-
C88_C11H4G098640	0.0792563	0	0	0	0	0	0	0	0	0	0	0.0264188	Protein NRT1/ PTR FAMILY 2.6; Short=AtNPF2.6; AltName: Full=Probable nitrate excretion transporter 2; AltName: Full=Protein NAXT1-like 1 PF00854:POT family	-
C88_C02H2G060320	0	0	0	0	0	0	0.0388728	0.0404184	0	0.0264304	0	0	Dipeptidyl aminopeptidase BI; Short=DAP BI; Flags: Precursor PF00326:Prolyl oligopeptidase family|PF02897:Prolyl oligopeptidase, N-terminal beta-propeller domain	-
C88_C02H3G070610	0	0	0	0	0	0	0.0793005	0	0	0.0264335	0	0	BURP domain-containing protein 3; Short=OsBURP03; Flags: Precursor PF03181:BURP domain	-
C88_C01H3G123310	0	0	0.0793216	0	0	0	0	0	0	0	0	0.0264405	Probable protein S-acyltransferase 14; AltName: Full=Probable palmitoyltransferase At3g60800; AltName: Full=Zinc finger DHHC domain-containing protein At3g60800 PF01529:DHHC palmitoyltransferase	-
C88_C03H2G061650	0	0	0	0	0	0	0	0.0793397	0	0.0264466	0	0	COBRA-like protein 3; AltName: Full=Protein BRITTLE CULM1-like 4; Flags: Precursor PF04833:COBRA-like protein	-
C88_C09H4G092620	0	0	0	0	0	0	0	0.0793397	0	0.0264466	0	0	PF12697:Alpha/beta hydrolase family	-
C88_C06H3G094620	0	0	0	0	0	0	0	0	0.0793527	0.0264509	0	0	Fasciclin-like arabinogalactan protein 11; Flags: Precursor PF02469:Fasciclin domain	-
C88_C01H4G149090	0.0793694	0	0	0	0	0	0	0	0	0	0	0.0264565	PF14223:gag-polypeptide of LTR copia-type	-
C88_C07H1G005060	0	0	0	0	0	0	0.038916	0.0404633	0	0.0264597	0	0	PF09331:Domain of unknown function (DUF1985)	-
C88_C01H2G083430	0	0.0794127	0	0	0	0	0	0	0	0	0	0.0264709	Pectinesterase 20; Short=PE 20; AltName: Full=Pectin methylesterase 20; Short=AtPME20; Flags: Precursor PF04043:Plant invertase/pectin methylesterase inhibitor|PF01095:Pectinesterase	-
C88_C10H4G113970	0	0.0794633	0	0	0	0	0	0	0	0	0	0.0264878	Activator of 90 kDa heat shock protein ATPase homolog PF09229:Activator of Hsp90 ATPase, N-terminal|PF08327:Activator of Hsp90 ATPase homolog 1-like protein	-
C88_C01H1G024810	0	0	0	0	0	0	0.0794804	0	0	0.0264935	0	0	Probable carbohydrate esterase At4g34215 PF12854:PPR repeat	-
C88_C06H4G122780	0	0	0.0794886	0	0	0	0	0	0	0	0	0.0264962	AT-rich interactive domain-containing protein 2; Short=ARID domain-containing protein 2; AltName: Full=ARID and ELM2 domain-containing protein 2 -	-
C88_C05H4G096180	0	0	0	0	0	0	0.0795105	0	0	0.0265035	0	0	PF12796:Ankyrin repeats (3 copies)|PF13962:Domain of unknown function|PF14244:gag-polypeptide of LTR copia-type	-
C88_C12H4G098050	0	0	0.0795125	0	0	0	0	0	0	0	0	0.0265042	PF03004:Plant transposase (Ptta/En/Spm family)|PF13960:Domain of unknown function (DUF4218)	-
C88_C02H2G050510	0	0	0	0	0	0	0	0.079513	0	0.0265043	0	0	Acyl transferase 1; Short=OsAT1; AltName: Full=Protein SPOTTED LEAF 18 PF02458:Transferase family	-
C88_C00H3G055850	0	0	0	0	0	0	0	0	0.0796183	0.0265394	0	0	-	-
C88_C00H3G046990	0	0	0	0	0	0	0.0417952	0	0.0378456	0.0265469	0	0	PF13963:Transposase-associated domain|PF13952:Domain of unknown function (DUF4216)|PF03004:Plant transposase (Ptta/En/Spm family)|PF13960:Domain of unknown function (DUF4218)	-
C88_C01H3G136090	0	0	0	0	0	0	0	0	0.0796849	0.0265616	0	0	Endo-1,4-beta-xylanase C; Short=Xylanase C; AltName: Full=1,4-beta-D-xylan xylanohydrolase C; Flags: Precursor PF00331:Glycosyl hydrolase family 10	-
C88_C01H3G096480	0	0	0	0	0	0	0	0.079687	0	0.0265623	0	0	-	-
C88_C10H3G080780	0	0	0	0	0	0	0.0797822	0	0	0.0265941	0	0	Peroxidase 44; Short=Atperox P44; AltName: Full=ATP35; Flags: Precursor PF00141:Peroxidase	-
C88_C02H1G008820	0	0	0	0	0	0	0	0	0.0798857	0.0266286	0	0	E3 ubiquitin-protein ligase RING1; AltName: Full=RING finger protein 1 PF13639:Ring finger domain	-
C88_C01H4G161750	0	0	0	0	0	0	0.0799643	0	0	0.0266548	0	0	FBD-associated F-box protein At5g38590 -	-
C88_C07H1G026050	0	0	0	0	0	0	0	0.0799786	0	0.0266595	0	0	Release factor glutamine methyltransferase; Short=RF MTase; AltName: Full=M.Ssp6803HemKP; AltName: Full=N5-glutamine methyltransferase PrmC; AltName: Full=Protein-(glutamine-N5) MTase PrmC; AltName: Full=Protein-glutamine N-methyltransferase PrmC PF06325:Ribosomal protein L11 methyltransferase (PrmA)	-
C88_C03H1G016430	0	0	0	0	0	0	0.039221	0.0407805	0	0.0266672	0	0	Signal peptide peptidase-like 1; Short=AtSPPL1 PF14111:Domain of unknown function (DUF4283)|PF04258:Signal peptide peptidase	-
C88_C01H2G075210	0	0	0	0	0	0	0	0	0.0800874	0.0266958	0	0	PF13962:Domain of unknown function|PF12796:Ankyrin repeats (3 copies)	-
C88_C09H3G068230	0.0801122	0	0	0	0	0	0	0	0	0	0	0.0267041	PF14383:DUF761-associated sequence motif	-
C88_C10H2G047010	0	0	0	0	0	0	0.0801473	0	0	0.0267158	0	0	Cationic peroxidase 1; AltName: Full=PNPC1; Flags: Precursor PF00141:Peroxidase	-
C88_C11H1G011230	0	0	0	0	0	0	0.0420629	0	0.038088	0.026717	0	0	-	-
C88_C04H2G060520	0	0	0	0	0	0	0	0.0801547	0	0.0267182	0	0	PF02536:mTERF	-
C88_C09H3G068240	0	0	0	0	0	0	0	0.0802135	0	0.0267378	0	0	Trihelix transcription factor GT-3a; AltName: Full=Trihelix DNA-binding protein GT-3a PF13837:Myb/SANT-like DNA-binding domain	-
C88_C06H4G127850	0	0	0.0802854	0	0	0	0	0	0	0	0	0.0267618	Vicilin-like seed storage protein At2g28490; AltName: Full=Globulin At2g28490; Flags: Precursor PF00190:Cupin	-
C88_C02H1G018340	0	0	0.0802854	0	0	0	0	0	0	0	0	0.0267618	-	-
C88_C09H1G028750	0	0	0	0	0	0	0	0.0803906	0	0.0267969	0	0	Apyrase; AltName: Full=ATP-diphosphatase; AltName: Full=ATP-diphosphohydrolase; AltName: Full=Adenosine diphosphatase; Short=ADPase PF01150:GDA1/CD39 (nucleoside phosphatase) family	-
C88_C03H2G040830	0.080518	0	0	0	0	0	0	0	0	0	0	0.0268393	Patatin-like protein 3; Short=AtPLP3; AltName: Full=Patatin-related phospholipase A IIbeta; Short=pPLAIIb; AltName: Full=Phospholipase A IVC; Short=AtPLAIVC PF01734:Patatin-like phospholipase	-
C88_C06H3G093260	0	0.0805413	0	0	0	0	0	0	0	0	0	0.0268471	Ribosome-binding factor PSRP1, chloroplastic; AltName: Full=30S ribosomal protein 1; AltName: Full=CS-S5; Short=CS5; AltName: Full=Plastid-specific 30S ribosomal protein 1; Short=PSrp-1; AltName: Full=Ribosomal protein 1; AltName: Full=S22; Flags: Precursor PF16321:Sigma 54 modulation/S30EA ribosomal protein C terminus|PF02482:Sigma 54 modulation protein / S30EA ribosomal protein	-
C88_C12H1G004940	0.0283939	0	0	0	0	0	0	0.0278772	0.0242776	0.0173849	0	0.00946465	5'-3' exoribonuclease 3; AltName: Full=Protein EXORIBONUCLEASE 3 PF03159:XRN 5'-3' exonuclease N-terminus|PF17846:Xrn1 helical domain	-
C88_C12H1G004760	0	0	0	0	0	0	0	0.0806279	0	0.026876	0	0	Mechanosensitive ion channel protein 8; AltName: Full=Mechanosensitive channel of small conductance-like 8; AltName: Full=MscS-Like protein 8 PF00924:Mechanosensitive ion channel	-
C88_C09H4G105570	0	0	0	0	0	0	0	0	0.0806304	0.0268768	0	0	-	-
C88_C07H3G055960	0	0.0806977	0	0	0	0	0	0	0	0	0	0.0268992	Putative UPF0481 protein At3g02645 PF03140:Plant protein of unknown function	-
C88_C11H1G014360	0	0	0	0	0	0	0	0	0.0806988	0.0268996	0	0	PF14111:Domain of unknown function (DUF4283)	-
C88_C03H3G087130	0.0807517	0	0	0	0	0	0	0	0	0	0	0.0269172	-	-
C88_C12H4G105110	0.0808103	0	0	0	0	0	0	0	0	0	0	0.0269368	DCN1-like protein 1; AltName: Full=DCUN1 domain-containing protein 1; AltName: Full=Defective in cullin neddylation protein 1-like protein 1; AltName: Full=Squamous cell carcinoma-related oncogene PF03556:Cullin binding|PF14555:UBA-like domain	-
C88_C12H3G082660	0	0	0.0808256	0	0	0	0	0	0	0	0	0.0269419	-	-
C88_C04H1G022210	0	0	0	0	0	0	0	0	0.0808359	0.0269453	0	0	-	-
C88_C02H1G014310	0.0808691	0	0	0	0	0	0	0	0	0	0	0.0269564	Aquaporin NIP1-1; AltName: Full=NOD26-like intrinsic protein 1-1; AltName: Full=OsNIP1;1 PF00230:Major intrinsic protein	-
C88_C04H4G126950	0.0809279	0	0	0	0	0	0	0	0	0	0	0.026976	-	-
C88_C11H3G054730	0	0.0809597	0	0	0	0	0	0	0	0	0	0.0269866	Stearoyl-[acyl-carrier-protein] 9-desaturase, chloroplastic; Short=Stearoyl-ACP desaturase; AltName: Full=Acyl-[acyl-carrier-protein] desaturase; Flags: Precursor PF03405:Fatty acid desaturase	-
C88_C06H4G130730	0.0811048	0	0	0	0	0	0	0	0	0	0	0.0270349	RPM1-interacting protein 4 PF05627:Cleavage site for pathogenic type III effector avirulence factor Avr	-
C88_C12H1G020300	0	0	0	0	0	0	0	0.0811068	0	0.0270356	0	0	Serine/threonine-protein phosphatase 7 long form homolog PF10536:Plant mobile domain	-
C88_C06H2G049460	0	0	0.0811233	0	0	0	0	0	0	0	0	0.0270411	Germacrene C synthase; AltName: Full=Sesquiterpene synthase 1 PF03936:Terpene synthase family, metal binding domain|PF01397:Terpene synthase, N-terminal domain	-
C88_C10H2G056030	0	0	0	0	0	0	0.0811375	0	0	0.0270458	0	0	Squalene synthase; Short=SQS; Short=SS; AltName: Full=FPP:FPP farnesyltransferase; AltName: Full=Farnesyl-diphosphate farnesyltransferase PF00494:Squalene/phytoene synthase	-
C88_C10H4G087600	0	0	0	0	0	0	0	0	0.0813195	0.0271065	0	0	Probable calcium-binding protein CML21; AltName: Full=Calmodulin-like protein 21 PF13499:EF-hand domain pair	-
C88_C04H2G058630	0	0	0.0453344	0	0	0	0.0360457	0	0	0.0120152	0	0.0151115	Trihelix transcription factor GT-2; AltName: Full=Trihelix DNA-binding protein GT-2 PF13837:Myb/SANT-like DNA-binding domain	-
C88_C02H1G005120	0	0	0.0814232	0	0	0	0	0	0	0	0	0.0271411	Putative F-box/FBD/LRR-repeat protein At1g78760 -	-
C88_C10H3G060780	0	0	0.0815236	0	0	0	0	0	0	0	0	0.0271745	Protein trichome birefringence-like 42 PF13839:GDSL/SGNH-like Acyl-Esterase family found in Pmr5 and Cas1p	-
C88_C01H3G121780	0	0.0815422	0	0	0	0	0	0	0	0	0	0.0271807	-	-
C88_C04H2G059470	0.0815805	0	0	0	0	0	0	0	0	0	0	0.0271935	PF15749:MRN-interacting protein	-
C88_C07H2G048930	0	0	0	0	0	0	0.0816419	0	0	0.027214	0	0	-	-
C88_C04H2G064700	0	0.081649	0	0	0	0	0	0	0	0	0	0.0272163	Uncharacterized acetyltransferase At3g50280 PF02458:Transferase family	-
C88_C10H1G022420	0	0	0	0	0	0	0	0	0.0816685	0.0272228	0	0	-	-
C88_C02H2G055480	0.0817003	0	0	0	0	0	0	0	0	0	0	0.0272334	Probable pectinesterase 53; Short=PE 53; AltName: Full=Pectin methylesterase 53; Short=AtPME53; Flags: Precursor PF01095:Pectinesterase	-
C88_C12H2G044200	0	0	0	0	0	0	0	0	0.0817387	0.0272462	0	0	-	-
C88_C01H3G105700	0	0.0818097	0	0	0	0	0	0	0	0	0	0.0272699	O-acyltransferase WSD1; AltName: Full=Diacylglycerol O-acyltransferase; Short=DGAT; AltName: Full=Long-chain-alcohol O-fatty-acyltransferase; AltName: Full=Wax synthase; Short=WS PF06974:WS/DGAT C-terminal domain|PF03007:Wax ester synthase-like Acyl-CoA acyltransferase domain	-
C88_C01H1G012960	0	0.0818097	0	0	0	0	0	0	0	0	0	0.0272699	Histone-lysine N-methyltransferase ATX5; AltName: Full=Protein SET DOMAIN GROUP 29; AltName: Full=Trithorax-homolog protein 5; Short=TRX-homolog protein 5 -	-
C88_C01H4G175000	0	0	0	0	0	0	0.0818326	0	0	0.0272775	0	0	-	-
C88_C02H1G015360	0.0818807	0	0	0	0	0	0	0	0	0	0	0.0272936	PF03004:Plant transposase (Ptta/En/Spm family)	-
C88_C10H4G109320	0.081941	0	0	0	0	0	0	0	0	0	0	0.0273137	Peroxidase 21; Short=Atperox P21; AltName: Full=ATP2a/ATP2b; AltName: Full=PRXR5; Flags: Precursor PF00141:Peroxidase	-
C88_C07H1G000150	0.081941	0	0	0	0	0	0	0	0	0	0	0.0273137	Chitotriosidase-1; AltName: Full=Chitinase-1; Flags: Precursor PF00704:Glycosyl hydrolases family 18	-
C88_C09H3G084130	0	0	0	0	0	0	0	0	0.0819499	0.0273166	0	0	Activating signal cointegrator 1; Short=ASC-1; AltName: Full=Thyroid receptor-interacting protein 4; Short=TR-interacting protein 4; Short=TRIP-4 PF04266:ASCH domain	-
C88_C04H3G088710	0	0	0	0	0	0	0.0819603	0	0	0.0273201	0	0	Caffeoyl-CoA O-methyltransferase; AltName: Full=Trans-caffeoyl-CoA 3-O-methyltransferase; Short=CCoAMT; Short=CCoAOMT PF01596:O-methyltransferase	-
C88_C12H4G110570	0	0	0	0	0	0	0.0819603	0	0	0.0273201	0	0	(RS)-norcoclaurine 6-O-methyltransferase; Short=Ps6OMT PF00891:O-methyltransferase domain|PF08100:Dimerisation domain	-
C88_C03H3G083430	0	0.081971	0	0	0	0	0	0	0	0	0	0.0273237	-	-
C88_C09H3G065340	0	0	0	0	0	0	0	0.0820201	0	0.02734	0	0	Embryonic protein DC-8 PF02987:Late embryogenesis abundant protein	-
C88_C12H2G050210	0	0	0	0	0	0	0.0820243	0	0	0.0273414	0	0	-	-
C88_C02H3G082580	0	0	0	0	0	0	0.0820243	0	0	0.0273414	0	0	-	-
C88_C12H2G050020	0.0820618	0	0	0	0	0	0	0	0	0	0	0.0273539	Vinorine synthase PF02458:Transferase family	-
C88_C06H3G084930	0	0	0	0	0	0	0	0.0820818	0	0.0273606	0	0	Golgi SNAP receptor complex member 1-1; AltName: Full=Golgi SNARE 11 protein; Short=AtGOS11 PF12352:Snare region anchored in the vesicle membrane C-terminus	-
C88_C01H1G047080	0.0375425	0	0.044585	0	0	0	0	0	0	0	0	0.0273758	-	-
C88_C01H4G173110	0	0	0.0821316	0	0	0	0	0	0	0	0	0.0273772	Protein trichome birefringence-like 26 PF13839:GDSL/SGNH-like Acyl-Esterase family found in Pmr5 and Cas1p|PF14416:PMR5 N terminal Domain	-
C88_C12H3G065140	0	0	0	0	0	0	0	0	0.0821622	0.0273874	0	0	-	-
C88_C12H2G028910	0	0	0	0	0	0	0	0	0.0821622	0.0273874	0	0	Delta(12)-fatty-acid desaturase FAD2 PF11960:Domain of unknown function (DUF3474)|PF00487:Fatty acid desaturase	-
C88_C04H3G087950	0.0375932	0	0.0446452	0	0	0	0	0	0	0	0	0.0274128	PF07137:VDE lipocalin domain	-
C88_C03H1G026570	0	0	0	0	0	0	0	0.0822672	0	0.0274224	0	0	-	-
C88_C03H4G112580	0.0248772	0.0278735	0.0295439	0	0	0	0	0	0	0	0	0.0274315	Alpha-1,4 glucan phosphorylase L-1 isozyme, chloroplastic/amyloplastic; AltName: Full=Starch phosphorylase L-1; Flags: Precursor PF00343:Carbohydrate phosphorylase	-
C88_C12H3G057340	0	0	0	0	0	0	0	0	0.0823756	0.0274585	0	0	Delta(12)-fatty-acid desaturase FAD2 PF11960:Domain of unknown function (DUF3474)|PF00487:Fatty acid desaturase	-
C88_C10H4G099330	0	0	0.0824391	0	0	0	0	0	0	0	0	0.0274797	3-oxo-Delta(4,5)-steroid 5-beta-reductase; AltName: Full=Delta(4)-3-oxosteroid 5-beta-reductase; AltName: Full=Delta-4,5-steroid 5-beta-reductase; Short=At5beta-StR; AltName: Full=Progesterone 5-beta-reductase; Short=5beta-POR -	-
C88_C07H2G028400	0	0	0	0	0	0	0.0825398	0	0	0.0275133	0	0	-	-
C88_C01H3G122040	0	0	0	0	0	0	0	0	0.0825901	0.02753	0	0	Dynamin-related protein 1E; AltName: Full=Dynamin-like protein 4; AltName: Full=Dynamin-like protein DLP2; AltName: Full=Dynamin-like protein E PF01031:Dynamin central region	-
C88_C04H3G080680	0	0	0	0	0	0	0	0	0.0827338	0.0275779	0	0	AMSH-like ubiquitin thioesterase 2; AltName: Full=Deubiquitinating enzyme AMSH2 -	-
C88_C01H2G076400	0	0	0.0453033	0	0	0	0	0.0374531	0	0.0124844	0	0.0151011	-	-
C88_C01H1G021430	0.0390442	0.0437467	0	0	0	0	0	0	0	0	0	0.0275969	-	-
C88_C02H3G096080	0	0	0	0	0	0	0	0.0828285	0	0.0276095	0	0	Sirohydrochlorin ferrochelatase, chloroplastic; Short=AtSirB; Flags: Precursor PF01903:CbiX	-
C88_C02H4G128720	0	0	0	0	0	0	0	0	0.0830225	0.0276742	0	0	Cystinosin homolog PF04193:PQ loop repeat	-
C88_C03H4G126040	0	0	0	0	0	0	0	0	0.0830225	0.0276742	0	0	-	-
C88_C04H2G056410	0	0	0.0830608	0	0	0	0	0	0	0	0	0.0276869	-	-
C88_C01H4G169210	0	0	0	0	0	0	0.0830617	0	0	0.0276872	0	0	Cyclin-U4-1; Short=CycU4;1; AltName: Full=Cyclin-P4.1; Short=CycP4;1 PF08613:Cyclin	-
C88_C05H3G059260	0	0.0830633	0	0	0	0	0	0	0	0	0	0.0276878	-	-
C88_C08H4G096180	0	0	0	0	0	0	0.0830946	0	0	0.0276982	0	0	Long-chain-alcohol oxidase FAO4A; AltName: Full=Long-chain fatty alcohol oxidase 4A PF00732:GMC oxidoreductase|PF05199:GMC oxidoreductase	-
C88_C12H3G066270	0.083228	0	0	0	0	0	0	0	0	0	0	0.0277427	Delta(12)-fatty-acid desaturase FAD2 PF00487:Fatty acid desaturase|PF11960:Domain of unknown function (DUF3474)	-
C88_C04H2G061570	0	0.0834245	0	0	0	0	0	0	0	0	0	0.0278082	PF12799:Leucine Rich repeats (2 copies)|PF13855:Leucine rich repeat	-
C88_C08H4G088410	0	0.0834524	0	0	0	0	0	0	0	0	0	0.0278175	Aspartic proteinase Asp1; Short=OSAP1; Short=OsAsp1; AltName: Full=Nucellin-like protein; Flags: Precursor PF14543:Xylanase inhibitor N-terminal|PF14541:Xylanase inhibitor C-terminal	-
C88_C04H4G129880	0	0	0.0834806	0	0	0	0	0	0	0	0	0.0278269	Putative S-adenosyl-L-methionine-dependent methyltransferase Franean1_4929 PF04072:Leucine carboxyl methyltransferase	-
C88_C09H3G084920	0	0	0.0834806	0	0	0	0	0	0	0	0	0.0278269	-	-
C88_C09H3G074350	0	0	0.0835334	0	0	0	0	0	0	0	0	0.0278445	Embryonic stem cell-specific 5-hydroxymethylcytosine-binding protein; Short=ES cell-specific 5hmC-binding protein; AltName: Full=Putative peptidase SRAPD1; AltName: Full=SRAP domain-containing protein 1 PF02586:SOS response associated peptidase (SRAP)	-
C88_C06H3G090260	0	0	0	0	0	0	0.0409642	0.0425929	0	0.0278524	0	0	-	-
C88_C02H3G076890	0	0	0	0	0	0	0.0410602	0.0426928	0	0.0279177	0	0	Pentatricopeptide repeat-containing protein At4g21300 PF13041:PPR repeat family	-
C88_C12H2G032810	0	0	0	0	0	0	0	0	0.0837534	0.0279178	0	0	PsbP domain-containing protein 3, chloroplastic; AltName: Full=OEC23-like protein 2; Flags: Precursor PF01789:PsbP	-
C88_C06H2G058160	0	0	0	0	0	0	0	0	0.0839011	0.027967	0	0	Anaphase-promoting complex subunit 11; AltName: Full=Cyclosome subunit 11 -	-
C88_C02H4G109980	0	0	0	0	0	0	0	0.08391	0	0.02797	0	0	-	-
C88_C00H2G034700	0.0840452	0	0	0	0	0	0	0	0	0	0	0.0280151	Caffeic acid 3-O-methyltransferase; Short=CAOMT; Short=COMT; AltName: Full=S-adenosysl-L-methionine:caffeic acid 3-O-methyltransferase PF00891:O-methyltransferase domain|PF08100:Dimerisation domain	-
C88_C06H4G116090	0	0	0	0	0	0	0	0.0841038	0	0.0280346	0	0	PF14111:Domain of unknown function (DUF4283)	-
C88_C05H1G021800	0	0.084185	0	0	0	0	0	0	0	0	0	0.0280617	PF13266:Protein of unknown function (DUF4057)	-
C88_C01H2G079980	0	0	0	0	0	0	0	0	0.0841981	0.028066	0	0	-	-
C88_C04H4G102070	0	0	0.0842255	0	0	0	0	0	0	0	0	0.0280752	PF13855:Leucine rich repeat	-
C88_C11H2G046660	0	0	0	0	0	0	0	0	0.0842727	0.0280909	0	0	-	-
C88_C02H1G009500	0	0	0	0	0	0	0	0.0842985	0	0.0280995	0	0	E3 ubiquitin-protein ligase At1g12760; AltName: Full=RING finger protein At1g12760 PF13639:Ring finger domain	-
C88_C10H2G034130	0.0842999	0	0	0	0	0	0	0	0	0	0	0.0281	Delta(8)-fatty-acid desaturase; AltName: Full=Delta(8)-sphingolipid desaturase; AltName: Full=Sphingolipid 8-(E/Z)-desaturase PF00487:Fatty acid desaturase|PF00173:Cytochrome b5-like Heme/Steroid binding domain	-
C88_C11H3G058240	0	0	0	0	0	0	0	0	0.0843474	0.0281158	0	0	Guanylate kinase 2, chloroplastic/mitochondrial; Short=OsGKpm; AltName: Full=GMP kinase 2; AltName: Full=Protein VIRESCENT 2; Flags: Precursor PF00625:Guanylate kinase	-
C88_C02H4G128740	0.0456235	0	0	0	0	0	0	0	0.0390094	0.0130031	0	0.0152078	Protein WVD2-like 7 PF06886:Targeting protein for Xklp2 (TPX2) domain	-
C88_C07H3G054530	0	0	0	0	0	0	0	0.0846906	0	0.0282302	0	0	-	-
C88_C01H2G074400	0	0	0.0471964	0	0	0	0.0375261	0	0	0.0125087	0	0.0157321	Protein transport protein SEC23 PF00626:Gelsolin repeat|PF04815:Sec23/Sec24 helical domain|PF08033:Sec23/Sec24 beta-sandwich domain|PF04811:Sec23/Sec24 trunk domain|PF04810:Sec23/Sec24 zinc finger	-
C88_C12H1G016380	0	0	0.0492729	0	0	0	0	0	0.035475	0.011825	0	0.0164243	Putative pentatricopeptide repeat-containing protein At1g74580 PF12854:PPR repeat|PF13041:PPR repeat family	-
C88_C11H1G006000	0	0	0	0	0	0	0	0.084888	0	0.028296	0	0	Copia protease -	-
C88_C07H4G082000	0	0	0	0	0	0	0	0	0.0849119	0.028304	0	0	RING-H2 finger protein ATL13; AltName: Full=RING-type E3 ubiquitin transferase ATL13 PF13639:Ring finger domain	-
C88_C02H4G107190	0	0	0	0	0	0	0	0.084954	0	0.028318	0	0	Polygalacturonase; Short=PG; AltName: Full=Pectinase; Flags: Precursor [Prunus persica] PF00295:Glycosyl hydrolases family 28	-
C88_C01H4G175780	0	0	0	0	0	0	0	0.0850863	0	0.0283621	0	0	PF10160:Predicted membrane protein	-
C88_C02H4G110690	0	0	0	0	0	0	0	0.0850863	0	0.0283621	0	0	-	-
C88_C10H3G069220	0	0	0	0	0	0	0	0.0850863	0	0.0283621	0	0	PF14111:Domain of unknown function (DUF4283)	-
C88_C03H4G122250	0	0	0	0	0	0	0	0	0.0851018	0.0283673	0	0	-	-
C88_C09H3G084730	0.0852035	0	0	0	0	0	0	0	0	0	0	0.0284012	-	-
C88_C04H1G023970	0	0.0852208	0	0	0	0	0	0	0	0	0	0.0284069	PF02536:mTERF	-
C88_C02H1G029310	0.0853342	0	0	0	0	0	0	0	0	0	0	0.0284447	PF10469:AKAP7 2'5' RNA ligase-like domain	-
C88_C08H4G089150	0	0	0	0	0	0	0	0.0853522	0	0.0284507	0	0	-	-
C88_C02H4G119360	0	0	0	0	0	0	0	0	0.0854074	0.0284691	0	0	L-ascorbate peroxidase 3, peroxisomal; Short=AtAPx03; Flags: Precursor PF00141:Peroxidase	-
C88_C07H1G026280	0	0.0854544	0	0	0	0	0	0	0	0	0	0.0284848	-	-
C88_C04H2G061500	0.0292293	0	0	0	0	0	0.0276	0.0286974	0	0.0187658	0	0.00974309	Cryptochrome-1; Short=AtCry; Short=Atcry1; AltName: Full=Blue light photoreceptor; AltName: Full=Protein BLUE LIGHT UNINHIBITED 1; AltName: Full=Protein ELONGATED HYPOCOTYL 4; AltName: Full=Protein OUT OF PHASE 2; Short=OOP2 PF12546:Blue/Ultraviolet sensing protein C terminal|PF03441:FAD binding domain of DNA photolyase|PF00875:DNA photolyase	-
C88_C02H1G029260	0.085531	0	0	0	0	0	0	0	0	0	0	0.0285103	Uncharacterized protein At5g39570 -	-
C88_C06H2G063120	0	0	0.0855339	0	0	0	0	0	0	0	0	0.0285113	-	-
C88_C02H3G076550	0.0855968	0	0	0	0	0	0	0	0	0	0	0.0285323	Fe(2+) transport protein 1; AltName: Full=Fe(II) transport protein 1; AltName: Full=Iron-regulated transporter 1; Flags: Precursor PF02535:ZIP Zinc transporter	-
C88_C02H1G018600	0	0	0	0	0	0	0.0856342	0	0	0.0285447	0	0	Probable xyloglucan endotransglucosylase/hydrolase protein 8; Short=At-XTH8; Short=XTH-8; Flags: Precursor PF00722:Glycosyl hydrolases family 16|PF06955:Xyloglucan endo-transglycosylase (XET) C-terminus	-
C88_C01H4G181820	0	0	0	0	0	0	0.085704	0	0	0.028568	0	0	Peroxidase 43; Short=Atperox P43; Flags: Precursor PF00141:Peroxidase	-
C88_C05H3G074250	0	0	0	0	0	0	0.085774	0	0	0.0285913	0	0	F-box protein At5g07610 -	-
C88_C09H3G061620	0	0	0.0858116	0	0	0	0	0	0	0	0	0.0286039	PF06127:Protein of unknown function (DUF962)	-
C88_C06H2G058550	0	0	0	0	0	0	0	0	0.0858699	0.0286233	0	0	-	-
C88_C06H3G076610	0.0859273	0	0	0	0	0	0	0	0	0	0	0.0286424	Expansin-A8; Short=AtEXPA8; AltName: Full=Alpha-expansin-8; Short=At-EXP8; Short=AtEx8; AltName: Full=Ath-ExpAlpha-1.11; Flags: Precursor PF03330:Lytic transglycolase|PF01357:Expansin C-terminal domain	-
C88_C01H2G081240	0	0	0	0	0	0	0	0	0.0859475	0.0286492	0	0	-	-
C88_C09H3G085270	0	0	0	0	0	0	0	0.0860243	0	0.0286748	0	0	-	-
C88_C07H4G099330	0	0.0860441	0	0	0	0	0	0	0	0	0	0.0286814	Leucine-rich repeat extensin-like protein 6; Short=AtLRX6; Short=LRR/EXTENSIN6; AltName: Full=Cell wall hydroxyproline-rich glycoprotein; Flags: Precursor PF13855:Leucine rich repeat	-
C88_C10H4G114760	0	0.0860441	0	0	0	0	0	0	0	0	0	0.0286814	Probable mediator of RNA polymerase II transcription subunit 26a -	-
C88_C03H3G076280	0.0860602	0	0	0	0	0	0	0	0	0	0	0.0286867	Calcium uniporter protein 2, mitochondrial; Flags: Precursor PF04678:Mitochondrial calcium uniporter	-
C88_C06H2G034620	0	0	0	0	0	0	0	0	0.086181	0.028727	0	0	Protein TRANSPORT INHIBITOR RESPONSE 1; AltName: Full=Weak ethylene-insensitive protein 1 -	-
C88_C06H2G065220	0.0443507	0	0	0	0	0	0.0418785	0	0	0.0139595	0	0.0147836	-	-
C88_C12H3G063310	0	0	0	0	0	0	0.0863142	0	0	0.0287714	0	0	Protein FAM91A1 PF14648:FAM91 C-terminus|PF14647:FAM91 N-terminus	-
C88_C06H3G097710	0.0863943	0	0	0	0	0	0	0	0	0	0	0.0287981	Protein NETWORKED 4A PF07765:KIP1-like protein	-
C88_C04H2G053130	0	0	0	0	0	0	0	0	0.0864158	0.0288053	0	0	Salicylate carboxymethyltransferase; AltName: Full=S-adenosyl-L-methionine:salicylate acid carboxylmethyltransferase; Short=CbSAMT; AltName: Full=Salicylate O-methyltransferase -	-
C88_C01H1G042420	0	0	0	0	0	0	0	0	0.0864158	0.0288053	0	0	Transcription factor bHLH113; AltName: Full=Basic helix-loop-helix protein 113; Short=AtbHLH113; Short=bHLH 113; AltName: Full=Transcription factor EN 61; AltName: Full=bHLH transcription factor bHLH113 -	-
C88_C12H2G056490	0.0864614	0	0	0	0	0	0	0	0	0	0	0.0288205	Beta-glucuronosyltransferase GlcAT14A; AltName: Full=GT14 family glucuronic acid transferase 1; Short=AtGlcAT14A PF02485:Core-2/I-Branching enzyme	-
C88_C03H1G004480	0	0.0864618	0	0	0	0	0	0	0	0	0	0.0288206	Protein-lysine N-methyltransferase METTL10; AltName: Full=Methyltransferase-like protein 10 PF13847:Methyltransferase domain	-
C88_C06H4G117330	0	0	0	0	0	0	0	0.0866382	0	0.0288794	0	0	Vesicle-associated membrane protein 713; Short=AtVAMP713 PF13774:Regulated-SNARE-like domain|PF00957:Synaptobrevin	-
C88_C09H3G077000	0.0866634	0	0	0	0	0	0	0	0	0	0	0.0288878	Aluminum-activated malate transporter 13; Short=AtALMT13 PF11744:Aluminium activated malate transporter	-
C88_C12H3G071550	0	0	0	0	0	0	0	0.086707	0	0.0289023	0	0	PF14111:Domain of unknown function (DUF4283)	-
C88_C06H1G017120	0	0	0	0	0	0	0	0.0867759	0	0.0289253	0	0	Caffeic acid 3-O-methyltransferase 1; Short=CAOMT-1; Short=COMT-1; AltName: Full=S-adenosysl-L-methionine:caffeic acid 3-O-methyltransferase 1 PF00891:O-methyltransferase domain|PF08100:Dimerisation domain	-
C88_C02H1G004080	0	0	0	0	0	0	0.0455453	0	0.0412414	0.0289289	0	0	Putative disease resistance protein At4g11170 -	-
C88_C06H3G095550	0	0	0	0	0	0	0	0	0.0868101	0.0289367	0	0	Fasciclin-like arabinogalactan protein 11; Flags: Precursor PF02469:Fasciclin domain	-
C88_C06H2G065320	0	0.0868231	0	0	0	0	0	0	0	0	0	0.028941	Caffeic acid 3-O-methyltransferase; Short=CAOMT; Short=COMT; AltName: Full=S-adenosysl-L-methionine:caffeic acid 3-O-methyltransferase PF00891:O-methyltransferase domain|PF08100:Dimerisation domain	-
C88_C06H2G053410	0	0	0	0	0	0	0.0869091	0	0	0.0289697	0	0	-	-
C88_C08H4G094150	0	0	0.0869407	0	0	0	0	0	0	0	0	0.0289802	Histidine decarboxylase; Short=HDC; AltName: Full=TOM92 PF00282:Pyridoxal-dependent decarboxylase conserved domain	-
C88_C02H1G012710	0	0	0	0	0	0	0	0.0714174	0.0155489	0.0289888	0	0	187-kDa microtubule-associated protein AIR9; AltName: Full=Auxin-induced in root cultures protein 9 -	-
C88_C09H3G079500	0	0	0	0	0	0	0	0.0870525	0	0.0290175	0	0	F-box/kelch-repeat protein At3g06240 -	-
C88_C07H2G043000	0.0870703	0	0	0	0	0	0	0	0	0	0	0.0290234	PF04078:Cell differentiation family, Rcd1-like	-
C88_C07H2G053310	0	0	0	0	0	0	0.0871253	0	0	0.0290418	0	0	-	-
C88_C07H3G054430	0	0.0871265	0	0	0	0	0	0	0	0	0	0.0290422	Pentatricopeptide repeat-containing protein At2g01510, mitochondrial; Flags: Precursor PF13041:PPR repeat family	-
C88_C09H1G026680	0	0	0	0	0	0	0	0	0.087128	0.0290427	0	0	Pathogenesis-related protein STH-2 PF00407:Pathogenesis-related protein Bet v 1 family	-
C88_C02H3G076510	0	0	0	0	0	0	0	0	0.087128	0.0290427	0	0	Probable zinc transporter 10; AltName: Full=ZRT/IRT-like protein 10; Flags: Precursor PF02535:ZIP Zinc transporter	-
C88_C04H4G104670	0	0	0	0	0	0	0	0	0.087128	0.0290427	0	0	Putative UPF0481 protein At3g02645 PF03140:Plant protein of unknown function	-
C88_C09H3G077970	0.0871385	0	0	0	0	0	0	0	0	0	0	0.0290462	Protein ELC-like; AltName: Full=ESCRT-I complex subunit VPS23 homolog 2; AltName: Full=Protein VACUOLAR PROTEIN SORTING 23B; AltName: Full=Vacuolar protein sorting-associated protein 23 homolog 2 PF09454:Vps23 core domain|PF05743:UEV domain	-
C88_C09H1G028870	0	0	0	0	0	0	0	0.0873308	0	0.0291103	0	0	(E,E)-germacrene B synthase PF03936:Terpene synthase family, metal binding domain|PF01397:Terpene synthase, N-terminal domain	-
C88_C04H4G104630	0.0873437	0	0	0	0	0	0	0	0	0	0	0.0291146	UPF0481 protein At3g47200 PF03140:Plant protein of unknown function	-
C88_C02H4G110740	0	0	0	0	0	0	0	0	0.0873681	0.0291227	0	0	PF04043:Plant invertase/pectin methylesterase inhibitor	-
C88_C03H1G015250	0	0.0874626	0	0	0	0	0	0	0	0	0	0.0291542	PF14309:Domain of unknown function (DUF4378)|PF14383:DUF761-associated sequence motif	-
C88_C06H1G031490	0	0	0	0	0	0	0.087488	0	0	0.0291627	0	0	Cationic peroxidase 1; AltName: Full=PNPC1; Flags: Precursor PF00141:Peroxidase	-
C88_C10H1G007400	0	0	0	0	0	0	0	0.0875407	0	0.0291802	0	0	PF13347:MFS/sugar transport protein	-
C88_C05H1G002780	0	0	0	0	0	0	0.0875609	0	0	0.029187	0	0	-	-
C88_C01H1G022270	0	0	0	0	0	0	0.0876705	0	0	0.0292235	0	0	-	-
C88_C06H3G099530	0	0	0	0	0	0	0	0.0876812	0	0.0292271	0	0	EID1-like F-box protein 3 -	-
C88_C07H3G066390	0	0	0	0	0	0	0	0	0.0876902	0.0292301	0	0	-	-
C88_C11H2G045900	0	0	0	0	0	0	0.0877804	0	0	0.0292601	0	0	PF07876:Stress responsive A/B Barrel Domain	-
C88_C04H3G094140	0	0	0	0	0	0	0.0460847	0	0.0417297	0.0292715	0	0	Putative lipase ROG1; AltName: Full=Revertant of glycogen synthase kinase mutation protein 1 PF05057:Putative serine esterase (DUF676)	-
C88_C08H2G043710	0	0.0878633	0	0	0	0	0	0	0	0	0	0.0292878	Putative disease resistance protein RGA1; AltName: Full=RGA3-blb -	-
C88_C07H4G089040	0	0	0.087924	0	0	0	0	0	0	0	0	0.029308	PF03004:Plant transposase (Ptta/En/Spm family)	-
C88_C06H3G082500	0.0879651	0	0	0	0	0	0	0	0	0	0	0.0293217	Caffeic acid 3-O-methyltransferase; Short=CAOMT; Short=COMT; AltName: Full=S-adenosysl-L-methionine:caffeic acid 3-O-methyltransferase PF08100:Dimerisation domain|PF00891:O-methyltransferase domain	-
C88_C02H2G038110	0	0	0.0879826	0	0	0	0	0	0	0	0	0.0293275	PF12776:Myb/SANT-like DNA-binding domain	-
C88_C12H1G027400	0	0	0	0	0	0	0.0880009	0	0	0.0293336	0	0	Probable xyloglucan endotransglucosylase/hydrolase protein 16; Short=At-XTH16; Short=XTH-16; Flags: Precursor PF00722:Glycosyl hydrolases family 16|PF06955:Xyloglucan endo-transglycosylase (XET) C-terminus	-
C88_C03H2G046280	0	0	0	0	0	0	0	0	0.0880961	0.0293654	0	0	PF03004:Plant transposase (Ptta/En/Spm family)	-
C88_C03H4G117560	0	0	0.0880999	0	0	0	0	0	0	0	0	0.0293666	Cell division cycle 20.2, cofactor of APC complex; Short=AtCDC20.2 PF12894:Anaphase-promoting complex subunit 4 WD40 domain	-
C88_C10H1G013400	0	0	0	0	0	0	0	0.0881766	0	0.0293922	0	0	Zinc finger protein 1 -	-
C88_C08H1G005750	0	0	0	0	0	0	0.0882226	0	0	0.0294075	0	0	Methanol O-anthraniloyltransferase; AltName: Full=Anthraniloyl-CoA:methanol acyltransferase; AltName: Full=Benzyl alcohol O-benzoyltransferase PF02458:Transferase family	-
C88_C06H3G076340	0.0882441	0	0	0	0	0	0	0	0	0	0	0.0294147	-	-
C88_C02H1G002200	0.0883492	0	0	0	0	0	0	0	0	0	0	0.0294497	Pentatricopeptide repeat-containing protein At4g14850; AltName: Full=Protein LOVASTATIN INSENSITIVE 1 PF14432:DYW family of nucleic acid deaminases|PF13041:PPR repeat family	-
C88_C04H4G113530	0	0.0883614	0	0	0	0	0	0	0	0	0	0.0294538	-	-
C88_C02H1G022320	0.0883843	0	0	0	0	0	0	0	0	0	0	0.0294614	WEB family protein At3g51220 -	-
C88_C04H2G050100	0.0476965	0	0	0	0	0	0	0	0.0407818	0.0135939	0	0.0158988	PF02176:TRAF-type zinc finger	-
C88_C12H2G033320	0	0	0	0	0	0	0	0	0.0885059	0.029502	0	0	Peroxidase 64; Short=Atperox P64; AltName: Full=ATP17a; AltName: Full=PRXR4; Flags: Precursor PF00141:Peroxidase	-
C88_C09H2G032560	0	0	0.0885129	0	0	0	0	0	0	0	0	0.0295043	E3 ubiquitin-protein ligase RNF181; AltName: Full=RING finger protein 181 PF13639:Ring finger domain	-
C88_C12H2G034300	0.0885249	0	0	0	0	0	0	0	0	0	0	0.0295083	Cell division cycle-associated 7-like protein; AltName: Full=Transcription factor RAM2 PF10497:Zinc-finger domain of monoamine-oxidase A repressor R1	-
C88_C02H1G018620	0	0	0.0885723	0	0	0	0	0	0	0	0	0.0295241	Probable dolichyl-diphosphooligosaccharide--protein glycosyltransferase subunit 3B; Flags: Precursor PF04756:OST3 / OST6 family, transporter family	-
C88_C07H3G076100	0	0	0	0	0	0	0	0	0.0885883	0.0295294	0	0	-	-
C88_C09H2G044290	0	0	0	0	0	0	0.0885945	0	0	0.0295315	0	0	-	-
C88_C04H3G094750	0.0885954	0	0	0	0	0	0	0	0	0	0	0.0295318	-	-
C88_C01H3G119090	0.0888785	0	0	0	0	0	0	0	0	0	0	0.0296262	-	-
C88_C02H4G121440	0	0	0	0	0	0	0	0	0.0889195	0.0296398	0	0	Putative Peroxidase 48; Short=Atperox P48; Flags: Precursor PF00141:Peroxidase	-
C88_C09H4G090760	0	0	0	0	0	0	0	0	0.0889195	0.0296398	0	0	PF03107:C1 domain	-
C88_C06H3G068160	0	0	0.0517018	0	0	0	0	0	0.0372237	0.0124079	0	0.0172339	Pentatricopeptide repeat-containing protein At1g09900 PF12854:PPR repeat|PF13041:PPR repeat family	-
C88_C05H2G046060	0	0	0	0	0	0	0	0.089039	0	0.0296797	0	0	-	-
C88_C01H1G009970	0.0890563	0	0	0	0	0	0	0	0	0	0	0.0296854	PF12579:Protein of unknown function (DUF3755)	-
C88_C03H3G082910	0.0890919	0	0	0	0	0	0	0	0	0	0	0.0296973	Uncharacterized protein At1g28695; Flags: Precursor PF03407:Nucleotide-diphospho-sugar transferase	-
C88_C02H3G083810	0	0	0	0	0	0	0.0467615	0	0.0423426	0.0297014	0	0	Uncharacterized GPI-anchored protein At1g61900; Flags: Precursor PF19160:SPARK	-
C88_C07H1G018460	0.0891633	0	0	0	0	0	0	0	0	0	0	0.0297211	PF13359:DDE superfamily endonuclease	-
C88_C09H3G068600	0.0892348	0	0	0	0	0	0	0	0	0	0	0.0297449	PHD finger protein ALFIN-LIKE 1; Short=Protein AL1 PF12165:Alfin	-
C88_C00H1G025900	0	0.0892469	0	0	0	0	0	0	0	0	0	0.029749	Protein CDI; AltName: Full=Protein CADMIUM INDUCED -	-
C88_C11H1G021040	0	0	0	0	0	0	0	0	0.0892531	0.029751	0	0	PF08646:Replication factor-A C terminal domain	-
C88_C07H2G039590	0	0	0	0	0	0	0	0.0892572	0	0.0297524	0	0	PF13456:Reverse transcriptase-like|PF13966:zinc-binding in reverse transcriptase	-
C88_C02H4G115610	0	0	0	0	0	0	0.089272	0	0	0.0297573	0	0	Uncharacterized protein At5g39570 -	-
C88_C06H3G077580	0	0	0	0	0	0	0.089272	0	0	0.0297573	0	0	-	-
C88_C12H4G087220	0	0	0	0	0	0	0.0290017	0.0603096	0	0.0297704	0	0	Clathrin interactor EPSIN 2; AltName: Full=EPSIN-related 2 PF01417:ENTH domain	-
C88_C06H4G108170	0	0	0	0	0	0	0	0.0893302	0	0.0297767	0	0	PHD finger protein ALFIN-LIKE 2, N-terminally processed PF12165:Alfin	-
C88_C03H1G020210	0	0	0	0	0	0	0	0	0.0893369	0.029779	0	0	Trans-resveratrol di-O-methyltransferase; AltName: Full=Resveratrol O-methyltransferase; Short=ROMT; Short=VvROMT PF08100:Dimerisation domain|PF00891:O-methyltransferase domain	-
C88_C01H4G167920	0	0	0	0	0	0	0.0893479	0	0	0.0297826	0	0	Dynamin-related protein 1E; AltName: Full=Dynamin-like protein 4; AltName: Full=Dynamin-like protein DLP2; AltName: Full=Dynamin-like protein E PF02212:Dynamin GTPase effector domain|PF01031:Dynamin central region|PF00350:Dynamin family	-
C88_C00H2G028520	0	0	0	0	0	0	0.0893479	0	0	0.0297826	0	0	Ultraviolet-B receptor UVR8; AltName: Full=Protein UV-B RESISTANCE 8; AltName: Full=RCC1 domain-containing protein UVR8 PF00415:Regulator of chromosome condensation (RCC1) repeat	-
C88_C01H2G069720	0.0893782	0	0	0	0	0	0	0	0	0	0	0.0297927	PF14541:Xylanase inhibitor C-terminal|PF14543:Xylanase inhibitor N-terminal	-
C88_C12H2G056960	0.0893782	0	0	0	0	0	0	0	0	0	0	0.0297927	PF04859:Plant protein of unknown function (DUF641)	-
C88_C05H3G073010	0	0	0	0	0	0	0	0	0.0894209	0.029807	0	0	-	-
C88_C04H1G023070	0	0	0	0	0	0	0	0.0894765	0	0.0298255	0	0	PF07343:Protein of unknown function (DUF1475)	-
C88_C10H3G058200	0	0	0.0367185	0	0	0	0	0	0.0528724	0.0176241	0	0.0122395	Protein neuralized PF13920:Zinc finger, C3HC4 type (RING finger)	-
C88_C01H1G015570	0.0895941	0	0	0	0	0	0	0	0	0	0	0.0298647	-	-
C88_C10H1G009850	0	0	0.0896539	0	0	0	0	0	0	0	0	0.0298846	Putative F-box protein At1g50870 -	-
C88_C02H1G026220	0	0	0	0	0	0	0	0	0.0896737	0.0298912	0	0	Probable indole-3-acetic acid-amido synthetase GH3.1; AltName: Full=Auxin-responsive GH3-like protein 1; Short=AtGH3-1 PF03321:GH3 auxin-responsive promoter	-
C88_C10H1G017340	0	0	0	0	0	0	0	0	0.0898007	0.0299336	0	0	Mannan endo-1,4-beta-mannosidase 6; AltName: Full=Beta-mannanase 6; AltName: Full=Endo-beta-1,4-mannanase 6; Short=AtMAN6; Flags: Precursor PF00150:Cellulase (glycosyl hydrolase family 5)	-
C88_C12H1G024580	0.089811	0	0	0	0	0	0	0	0	0	0	0.029937	Alpha-soluble NSF attachment protein; Short=Alpha-SNAP; AltName: Full=N-ethylmaleimide-sensitive factor attachment protein alpha PF14938:Soluble NSF attachment protein, SNAP	-
C88_C01H2G077190	0	0	0	0	0	0	0	0.0898444	0	0.0299481	0	0	3-oxo-Delta(4,5)-steroid 5-beta-reductase; AltName: Full=Delta(4)-3-oxosteroid 5-beta-reductase; AltName: Full=Delta-4,5-steroid 5-beta-reductase; Short=At5beta-StR; AltName: Full=Progesterone 5-beta-reductase; Short=5beta-POR; AltName: Full=Protein VEIN PATTERNING 1 -	-
C88_C06H2G040450	0.0898835	0	0	0	0	0	0	0	0	0	0	0.0299612	Fatty acid amide hydrolase; AltName: Full=N-acylethanolamine amidohydrolase -	-
C88_C07H1G026120	0	0	0	0	0	0	0	0.0899184	0	0.0299728	0	0	-	-
C88_C09H4G104470	0	0.0899552	0	0	0	0	0	0	0	0	0	0.0299851	-	-
C88_C06H4G117240	0	0	0	0	0	0	0	0.0899924	0	0.0299975	0	0	PF18036:Ubiquitin-like domain	-
C88_C01H4G168660	0	0.0900202	0	0	0	0	0	0	0	0	0	0.0300067	-	-
C88_C08H3G058590	0.0295868	0	0.0351369	0	0	0	0	0	0.0252975	0.00843249	0	0.0215745	Ankyrin repeat protein SKIP35; AltName: Full=SKP1-interacting partner 35 -	-
C88_C05H3G073620	0	0	0	0	0	0	0.0900369	0	0	0.0300123	0	0	F-box protein At5g07610 -	-
C88_C06H4G119110	0	0	0	0	0	0	0.0901142	0	0	0.0300381	0	0	60S ribosomal protein L7a-2 PF01248:Ribosomal protein L7Ae/L30e/S12e/Gadd45 family	-
C88_C02H4G108900	0	0.0901504	0	0	0	0	0	0	0	0	0	0.0300501	PF07524:Bromodomain associated	-
C88_C09H1G015820	0	0	0.0902663	0	0	0	0	0	0	0	0	0.0300888	Probable xyloglucan glycosyltransferase 6; AltName: Full=Cellulose synthase-like protein C6; Short=AtCslC6 PF13632:Glycosyl transferase family group 2	-
C88_C12H2G035160	0	0	0.090328	0	0	0	0	0	0	0	0	0.0301093	Purine permease 1; Short=AtPUP1 PF16913:Purine nucleobase transmembrane transport	-
C88_C08H1G019750	0	0	0	0	0	0	0	0	0.090355	0.0301183	0	0	-	-
C88_C08H2G029740	0	0	0	0	0	0	0	0	0.090355	0.0301183	0	0	Cellulose synthase-like protein G3; Short=AtCslG3 PF03552:Cellulose synthase	-
C88_C03H2G049670	0	0	0	0	0	0	0	0	0.090355	0.0301183	0	0	F-box/LRR-repeat protein At5g02910 -	-
C88_C01H2G091730	0.0903947	0	0	0	0	0	0	0	0	0	0	0.0301316	CCG-binding protein 1; Short=AtCBP1; AltName: Full=Protein MATERNAL EFFECT EMBRYO ARREST 14 -	-
C88_C02H1G031820	0	0	0	0	0	0	0.0905022	0	0	0.0301674	0	0	F-box protein CPR30; AltName: Full=Protein CONSTITUTIVE EXPRESSER OF PR GENES 30 -	-
C88_C04H1G007550	0	0	0	0	0	0	0	0	0.090527	0.0301757	0	0	Probable rhamnogalacturonate lyase B; Flags: Precursor PF14683:Polysaccharide lyase family 4, domain III|PF06045:Rhamnogalacturonate lyase family|PF14686:Polysaccharide lyase family 4, domain II	-
C88_C09H1G016560	0	0	0	0	0	0	0	0	0.090527	0.0301757	0	0	-	-
C88_C01H1G006530	0	0	0.0906999	0	0	0	0	0	0	0	0	0.0302333	Double-stranded RNA-binding protein 1; AltName: Full=dsRNA-binding protein 1 PF00035:Double-stranded RNA binding motif	-
C88_C12H3G077290	0	0.0907409	0	0	0	0	0	0	0	0	0	0.030247	Indole-3-acetate O-methyltransferase 1; AltName: Full=IAA carboxylmethyltransferase 1; AltName: Full=S-adenosyl-L-methionine:(indol-3-yl) acetate carboxylmethyltransferase 1 PF03492:SAM dependent carboxyl methyltransferase	-
C88_C09H2G033790	0	0.0907409	0	0	0	0	0	0	0	0	0	0.030247	PF08268:F-box associated domain	-
C88_C07H3G059510	0	0.0907409	0	0	0	0	0	0	0	0	0	0.030247	Sodium transporter HKT1; Short=AtHKT1 PF02386:Cation transport protein	-
C88_C01H2G049220	0	0	0	0	0	0	0	0	0.0907861	0.030262	0	0	PF01419:Jacalin-like lectin domain	-
C88_C02H1G021490	0	0	0	0	0	0	0	0	0.0908728	0.0302909	0	0	PF03087:Arabidopsis protein of unknown function	-
C88_C02H2G045530	0	0.0908731	0	0	0	0	0	0	0	0	0	0.030291	Uncharacterized protein At4g18257 -	-
C88_C06H3G086510	0	0	0	0	0	0	0	0	0.0909597	0.0303199	0	0	PF12826:Helix-hairpin-helix motif	-
C88_C11H1G002480	0	0	0	0	0	0	0.0909724	0	0	0.0303241	0	0	PF14683:Polysaccharide lyase family 4, domain III|PF06045:Rhamnogalacturonate lyase family|PF14686:Polysaccharide lyase family 4, domain II	-
C88_C08H2G031060	0	0	0.091075	0	0	0	0	0	0	0	0	0.0303583	Pectin acetylesterase 8; Flags: Precursor PF03283:Pectinacetylesterase|PF03107:C1 domain	-
C88_C04H1G012520	0	0	0	0	0	0	0.0911302	0	0	0.0303767	0	0	-	-
C88_C02H1G030040	0	0	0	0	0	0	0	0	0.0911339	0.030378	0	0	-	-
C88_C10H4G107240	0.091135	0	0	0	0	0	0	0	0	0	0	0.0303783	Aspartic proteinase-like protein 2; Flags: Precursor PF14541:Xylanase inhibitor C-terminal|PF14543:Xylanase inhibitor N-terminal	-
C88_C01H1G012540	0	0	0	0	0	0	0	0.0911943	0	0.0303981	0	0	-	-
C88_C08H4G094790	0	0	0	0	0	0	0.0912489	0	0	0.0304163	0	0	UDP-4-keto-6-deoxy-D-glucose 3,5-epimerase/UDP-4-keto-L-rhamnose 4-keto-reductase PF04321:RmlD substrate binding domain|PF16363:GDP-mannose 4,6 dehydratase	-
C88_C02H4G116980	0	0	0.0913268	0	0	0	0	0	0	0	0	0.0304423	Light-induced protein, chloroplastic; AltName: Full=Drought-induced stress protein CDSP-34; Flags: Precursor PF04755:PAP_fibrillin	-
C88_C04H2G061520	0.0913595	0	0	0	0	0	0	0	0	0	0	0.0304532	Uncharacterized protein Rv2715 PF12697:Alpha/beta hydrolase family	-
C88_C03H1G008420	0	0	0.0915799	0	0	0	0	0	0	0	0	0.0305266	PF03004:Plant transposase (Ptta/En/Spm family)	-
C88_C08H4G103180	0.091585	0	0	0	0	0	0	0	0	0	0	0.0305283	PF05633:Protein BYPASS1-related	-
C88_C02H4G128390	0	0	0	0	0	0	0.044903	0.0466884	0	0.0305305	0	0	Putative lipid II flippase MurJ PF03023:Lipid II flippase MurJ	-
C88_C02H3G084230	0	0	0	0	0	0	0	0	0.0916607	0.0305536	0	0	PF03004:Plant transposase (Ptta/En/Spm family)	-
C88_C04H3G084710	0	0.091675	0	0	0	0	0	0	0	0	0	0.0305583	PF13233:Complex1_LYR-like	-
C88_C12H3G065580	0.0918117	0	0	0	0	0	0	0	0	0	0	0.0306039	-	-
C88_C02H2G056600	0	0	0.0918983	0	0	0	0	0	0	0	0	0.0306328	-	-
C88_C06H2G047520	0	0	0.0919623	0	0	0	0	0	0	0	0	0.0306541	(E,E)-germacrene B synthase PF03936:Terpene synthase family, metal binding domain|PF01397:Terpene synthase, N-terminal domain	-
C88_C10H4G090810	0	0	0	0	0	0	0	0.0492121	0.0428576	0.0306899	0	0	ELMO domain-containing protein A PF04727:ELMO/CED-12 family	-
C88_C02H4G115690	0	0.0920812	0	0	0	0	0	0	0	0	0	0.0306937	Pentatricopeptide repeat-containing protein At1g55890, mitochondrial; Flags: Precursor PF13041:PPR repeat family	-
C88_C03H1G019950	0.0473716	0	0	0	0	0	0.044731	0	0	0.0149103	0	0.0157905	Protein DEK PF08766:DEK C terminal domain	-
C88_C12H1G000780	0	0	0	0	0	0	0	0.0921171	0	0.0307057	0	0	-	-
C88_C01H3G123470	0	0	0	0	0	0	0.0451733	0.0469694	0	0.0307142	0	0	Pentatricopeptide repeat-containing protein At1g01970 PF17177:Pentacotripeptide-repeat region of PRORP	-
C88_C03H3G072470	0	0	0	0	0	0	0.0921694	0	0	0.0307231	0	0	Pentatricopeptide repeat-containing protein At1g55890, mitochondrial; Flags: Precursor PF13041:PPR repeat family	-
C88_C06H2G059190	0	0.0522978	0	0	0	0	0	0	0.0399093	0.0133031	0	0.0174326	Putative 3,4-dihydroxy-2-butanone kinase PF02733:Dak1 domain|PF02734:DAK2 domain	-
C88_C08H1G009160	0	0	0.092219	0	0	0	0	0	0	0	0	0.0307397	-	-
C88_C10H2G034310	0	0	0.0922834	0	0	0	0	0	0	0	0	0.0307611	Protein BPS1, chloroplastic; AltName: Full=Protein BYPASS 1; Flags: Precursor PF03087:Arabidopsis protein of unknown function	-
C88_C05H3G059820	0	0	0	0	0	0	0.0924126	0	0	0.0308042	0	0	-	-
C88_C02H1G007470	0	0	0	0	0	0	0	0.0924288	0	0.0308096	0	0	Cytochrome b561 and DOMON domain-containing protein At5g47530; AltName: Full=Protein b561A.tha10; Flags: Precursor PF04526:Protein of unknown function (DUF568)	-
C88_C01H1G032410	0.0498771	0	0	0	0	0	0	0	0.0426463	0.0142154	0	0.0166257	Protein ENDOSPERM DEFECTIVE 1; AltName: Full=Protein EMBRYO DEFECTIVE 3116; AltName: Full=QWRF motif-containing protein 5 PF04484:QWRF family	-
C88_C03H2G045760	0	0.0925597	0	0	0	0	0	0	0	0	0	0.0308532	SPX domain-containing membrane protein At4g22990 -	-
C88_C02H4G117020	0.0476148	0	0	0	0	0	0.0449607	0	0	0.0149869	0	0.0158716	HSP-interacting protein PF00564:PB1 domain	-
C88_C01H1G026560	0	0	0	0	0	0	0	0.092664	0	0.030888	0	0	PF14111:Domain of unknown function (DUF4283)	-
C88_C03H2G061520	0	0.0926974	0	0	0	0	0	0	0	0	0	0.0308991	-	-
C88_C02H1G009350	0.0499891	0	0	0	0	0	0	0	0.0427421	0.0142474	0	0.016663	PF06886:Targeting protein for Xklp2 (TPX2) domain	-
C88_C05H3G071610	0	0	0	0	0	0	0	0	0.0927328	0.0309109	0	0	Eukaryotic translation initiation factor 1A; Short=eIF-1A; AltName: Full=Eukaryotic translation initiation factor 4C; Short=eIF-4C PF01176:Translation initiation factor 1A / IF-1	-
C88_C02H2G061720	0	0	0.0927367	0	0	0	0	0	0	0	0	0.0309122	Membrane-anchored ubiquitin-fold protein 1; Short=AtMUB1; Short=Membrane-anchored ub-fold protein 1; Flags: Precursor PF13881:Ubiquitin-2 like Rad60 SUMO-like	-
C88_C12H2G030860	0	0	0	0	0	0	0	0.0927426	0	0.0309142	0	0	Xyloglucan endotransglucosylase/hydrolase 2; AltName: Full=Brassinosteroid-regulated protein BRU1; Flags: Precursor PF06955:Xyloglucan endo-transglycosylase (XET) C-terminus|PF00722:Glycosyl hydrolases family 16	-
C88_C06H3G085840	0	0	0.0928018	0	0	0	0	0	0	0	0	0.0309339	-	-
C88_C11H3G062100	0	0	0	0	0	0	0	0	0.0928232	0.0309411	0	0	Alkaline/neutral invertase CINV2; AltName: Full=Alkaline/neutral invertase I; Short=A/N-INVI; AltName: Full=Cytosolic invertase 2 PF12899:Alkaline and neutral invertase	-
C88_C01H1G031780	0	0	0.0929324	0	0	0	0	0	0	0	0	0.0309775	Pentatricopeptide repeat-containing protein At5g16420, mitochondrial; Flags: Precursor PF13041:PPR repeat family|PF12854:PPR repeat	-
C88_C06H4G126960	0	0.0931823	0	0	0	0	0	0	0	0	0	0.0310608	Agmatine hydroxycinnamoyltransferase 1; Short=OsAHT1; AltName: Full=Agmatine hydroxycinnamoyl transferase PF02458:Transferase family	-
C88_C06H3G089290	0	0	0.0931945	0	0	0	0	0	0	0	0	0.0310648	SNF1-related protein kinase regulatory subunit gamma-like PV42a; Short=AtPV42a; AltName: Full=AKIN subunit gamma-like PV42a; AltName: Full=CBS domain-containing protein CBSCBS4 -	-
C88_C04H3G086190	0	0	0.0932603	0	0	0	0	0	0	0	0	0.0310868	Pentatricopeptide repeat-containing protein At4g21190; AltName: Full=Protein EMBRYO DEFECTIVE 1417 -	-
C88_C09H3G065790	0	0	0	0	0	0	0	0	0.0932783	0.0310928	0	0	Salicylic acid-binding protein 2; Short=NtSABP2; AltName: Full=Methyl salicylate esterase PF12697:Alpha/beta hydrolase family	-
C88_C10H2G029650	0.0933522	0	0	0	0	0	0	0	0	0	0	0.0311174	40S ribosomal protein S8 PF01201:Ribosomal protein S8e	-
C88_C06H3G067670	0	0	0	0	0	0	0	0	0.0933698	0.0311233	0	0	Auxin-responsive protein IAA16; AltName: Full=Indoleacetic acid-induced protein 16 PF02309:AUX/IAA family	-
C88_C10H3G072590	0	0.0649364	0	0	0	0	0	0.0284507	0	0.00948358	0	0.0216455	Dipeptidyl peptidase family member 6 PF00326:Prolyl oligopeptidase family	-
C88_C07H3G065030	0.0934306	0	0	0	0	0	0	0	0	0	0	0.0311435	NAD(P)H-quinone oxidoreductase subunit 2 B, chloroplastic; AltName: Full=NAD(P)H dehydrogenase, subunit 2 B; AltName: Full=NADH-plastoquinone oxidoreductase subunit 2 B PF00361:Proton-conducting membrane transporter	-
C88_C06H2G046240	0.0934306	0	0	0	0	0	0	0	0	0	0	0.0311435	Membrane steroid-binding protein 2; Short=AtMP2; AltName: Full=Membrane-associated progesterone-binding protein 3; Short=AtMAPR3 -	-
C88_C01H1G025500	0	0	0	0	0	0	0	0	0.0934615	0.0311538	0	0	PF03107:C1 domain	-
C88_C12H1G021710	0	0	0	0	0	0	0.0490767	0	0.044439	0.0311719	0	0	Protein LAZ1; AltName: Full=Lazarus1 PF03619:Organic solute transporter Ostalpha	-
C88_C06H3G083870	0	0.0935319	0	0	0	0	0	0	0	0	0	0.0311773	PF04640:PLATZ transcription factor	-
C88_C01H1G017720	0	0	0	0	0	0	0.0490996	0	0.0444597	0.0311864	0	0	Peroxidase 40; Short=Atperox P40; Flags: Precursor PF00141:Peroxidase|PF01084:Ribosomal protein S18	-
C88_C03H4G105790	0	0	0	0	0	0	0.093648	0	0	0.031216	0	0	Auxin-responsive protein IAA3; AltName: Full=Indoleacetic acid-induced protein 3; AltName: Full=Short hypocotyl; AltName: Full=Suppressor of HY2 PF02309:AUX/IAA family	-
C88_C08H1G002790	0	0.0455361	0.0482651	0	0	0	0	0	0	0	0	0.0312671	-	-
C88_C01H1G022770	0	0	0	0	0	0	0.0938153	0	0	0.0312718	0	0	-	-
C88_C12H4G106600	0	0	0	0	0	0	0	0	0.0938302	0.0312767	0	0	Protein NDR1; AltName: Full=Non-race specific disease resistance protein 1; Short=AtNDR1; Flags: Precursor -	-
C88_C12H2G056870	0	0	0	0	0	0	0	0.0938581	0	0.031286	0	0	Protein LIGHT-DEPENDENT SHORT HYPOCOTYLS 10; AltName: Full=Protein ORGAN BOUNDARY 10 PF04852:Protein of unknown function (DUF640)	-
C88_C06H4G102270	0	0.093884	0	0	0	0	0	0	0	0	0	0.0312947	Peroxisomal membrane protein 13; AltName: Full=Peroxin-13; Short=AtPEX13; AltName: Full=Peroxisome biogenesis protein 13; AltName: Full=Pex13p; AltName: Full=Protein ABERRANT PEROXISOME MORPHOLOGY 2 -	-
C88_C09H3G081940	0	0	0	0	0	0	0.0938991	0	0	0.0312997	0	0	Antimicrobial peptide 2d; AltName: Full=MiAMP2d; Flags: Precursor [Macadamia integrifolia] PF00190:Cupin	-
C88_C01H2G058370	0	0	0	0	0	0	0.0938991	0	0	0.0312997	0	0	Integrase p49; Short=IN -	-
C88_C03H3G097070	0.0939037	0	0	0	0	0	0	0	0	0	0	0.0313012	Basic 7S globulin low kDa subunit; Flags: Precursor PF14543:Xylanase inhibitor N-terminal|PF14541:Xylanase inhibitor C-terminal	-
C88_C08H4G082000	0.0939037	0	0	0	0	0	0	0	0	0	0	0.0313012	Methanol O-anthraniloyltransferase; AltName: Full=Anthraniloyl-CoA:methanol acyltransferase; AltName: Full=Benzyl alcohol O-benzoyltransferase PF02458:Transferase family	-
C88_C03H1G025020	0.0507182	0	0	0	0	0	0	0	0.0433655	0.0144552	0	0.0169061	Protein NRT1/ PTR FAMILY 2.8; Short=AtNPF2.8 PF00854:POT family	-
C88_C06H1G014260	0	0	0	0	0	0	0.0493765	0	0.0447104	0.0313623	0	0	-	-
C88_C03H4G113820	0.094142	0	0	0	0	0	0	0	0	0	0	0.0313807	Zinc finger protein WIP2; AltName: Full=Protein NO TRANSMITTING TRACT; AltName: Full=WIP-domain protein 2; Short=AtWIP2 -	-
C88_C01H2G054570	0.094142	0	0	0	0	0	0	0	0	0	0	0.0313807	-	-
C88_C02H1G007380	0.094142	0	0	0	0	0	0	0	0	0	0	0.0313807	Cytochrome b561 and DOMON domain-containing protein At5g47530; AltName: Full=Protein b561A.tha10; Flags: Precursor PF04526:Protein of unknown function (DUF568)	-
C88_C01H4G154560	0.094142	0	0	0	0	0	0	0	0	0	0	0.0313807	PF03004:Plant transposase (Ptta/En/Spm family)	-
C88_C08H1G002640	0	0	0.0941909	0	0	0	0	0	0	0	0	0.031397	Aspartic proteinase CDR1; AltName: Full=Protein CONSTITUTIVE DISEASE RESISTANCE 1; Flags: Precursor PF14541:Xylanase inhibitor C-terminal|PF14543:Xylanase inhibitor N-terminal	-
C88_C06H3G068570	0.0942217	0	0	0	0	0	0	0	0	0	0	0.0314072	Uncharacterized protein ycf54; AltName: Full=ORF108 (chloroplast) [Porphyra purpurea] PF10674:Protein of unknown function (DUF2488)	-
C88_C10H4G104540	0	0	0	0	0	0	0	0.094263	0	0.031421	0	0	Peroxidase 4; Flags: Precursor PF00141:Peroxidase	-
C88_C03H4G122320	0	0.0945246	0	0	0	0	0	0	0	0	0	0.0315082	Plastid division protein PDV1; AltName: Full=Protein PLASTID DIVISION1 -	-
C88_C02H4G112080	0	0	0	0	0	0	0	0.0945895	0	0.0315298	0	0	Ubiquitin domain-containing protein 1 PF16455:Ubiquitin-binding domain	-
C88_C12H2G044650	0.0946223	0	0	0	0	0	0	0	0	0	0	0.0315408	-	-
C88_C10H2G028850	0	0	0	0	0	0	0	0.0505791	0.0440481	0.0315424	0	0	-	-
C88_C03H4G138440	0	0	0	0	0	0	0.0336773	0	0.0609896	0.0315556	0	0	Protein indeterminate-domain 7 -	-
C88_C10H3G081830	0	0	0	0	0	0	0	0	0.0948593	0.0316198	0	0	Casparian strip membrane protein 1; Short=NtCASP1 PF04535:Domain of unknown function (DUF588)	-
C88_C06H3G076390	0	0	0	0	0	0	0.0497977	0	0.0450919	0.0316298	0	0	Adenine/guanine permease AZG1; AltName: Full=AzgA-homolog protein; AltName: Full=Protein AZAGUANINE RESISTANT 1; Short=AtAzg1 PF00860:Permease family	-
C88_C05H4G081550	0	0	0	0	0	0	0.094917	0	0	0.031639	0	0	-	-
C88_C08H4G089480	0	0	0	0	0	0	0.094917	0	0	0.031639	0	0	YlmG homolog protein 2, chloroplastic; Short=AtYLMG2; AltName: Full=YGGT family protein YLMG2; Flags: Precursor PF02325:YGGT family	-
C88_C06H1G006650	0	0	0	0	0	0	0	0.0950834	0	0.0316945	0	0	Cytochrome c oxidase subunit 2; AltName: Full=Cytochrome c oxidase polypeptide II PF00189:Ribosomal protein S3, C-terminal domain|PF02790:Cytochrome C oxidase subunit II, transmembrane domain|PF00252:Ribosomal protein L16p/L10e	-
C88_C08H1G019040	0	0	0	0	0	0	0	0	0.0951438	0.0317146	0	0	PF04570:zinc-finger of the FCS-type, C2-C2	-
C88_C02H4G124550	0	0	0.0952088	0	0	0	0	0	0	0	0	0.0317363	Peroxidase 10; Short=Atperox P10; AltName: Full=ATP5a; Flags: Precursor PF00141:Peroxidase	-
C88_C12H4G096320	0	0	0	0	0	0	0	0	0.0952391	0.0317464	0	0	PF07712:Stress up-regulated Nod 19	-
C88_C01H2G075190	0	0.0952467	0	0	0	0	0	0	0	0	0	0.0317489	Uncharacterized protein At1g28695; Flags: Precursor PF03407:Nucleotide-diphospho-sugar transferase	-
C88_C03H2G062420	0.0952704	0	0	0	0	0	0	0	0	0	0	0.0317568	-	-
C88_C08H4G082740	0	0.0953195	0	0	0	0	0	0	0	0	0	0.0317732	F-box/FBD/LRR-repeat protein At3g52680 -	-
C88_C02H4G109260	0	0	0.0554785	0	0	0	0	0	0.0399428	0.0133143	0	0.0184928	PF14111:Domain of unknown function (DUF4283)	-
C88_C09H4G095730	0.0954338	0	0	0	0	0	0	0	0	0	0	0.0318113	-	-
C88_C03H3G100020	0	0.0954655	0	0	0	0	0	0	0	0	0	0.0318218	Inositol polyphosphate multikinase beta; AltName: Full=Inositol polyphosphate 6-/3-/5-kinase beta; Short=AtIpk2-beta; Short=AtIpk2beta PF03770:Inositol polyphosphate kinase	-
C88_C02H4G100220	0	0	0	0	0	0	0	0	0.0955259	0.031842	0	0	Coatomer subunit epsilon-1; AltName: Full=Epsilon-coat protein 1; Short=Epsilon-COP 1 PF04733:Coatomer epsilon subunit	-
C88_C09H1G000750	0	0	0.095553	0	0	0	0	0	0	0	0	0.031851	BAHD acyltransferase DCR; AltName: Full=Protein DEFECTIVE IN CUTICULAR RIDGES; AltName: Full=Protein PERMEABLE LEAVES 3 PF02458:Transferase family	-
C88_C09H3G088960	0	0	0	0	0	0	0	0	0.0955739	0.031858	0	0	Signal peptide peptidase-like 2; Short=OsSPPL2; Flags: Precursor PF02225:PA domain|PF04258:Signal peptide peptidase	-
C88_C04H2G049690	0.0955978	0	0	0	0	0	0	0	0	0	0	0.0318659	Pectin acetylesterase 8; Flags: Precursor PF03283:Pectinacetylesterase	-
C88_C07H3G061750	0.0955978	0	0	0	0	0	0	0	0	0	0	0.0318659	PF03004:Plant transposase (Ptta/En/Spm family)	-
C88_C06H3G084790	0	0	0	0	0	0	0	0	0.0956219	0.031874	0	0	-	-
C88_C06H4G117390	0	0	0	0	0	0	0	0	0.0956219	0.031874	0	0	-	-
C88_C02H4G120180	0	0	0	0	0	0	0.0502022	0	0.0454581	0.0318868	0	0	Protein SHI RELATED SEQUENCE 1; AltName: Full=Protein STYLISH 1 PF05142:Domain of unknown function (DUF702)	-
C88_C03H2G061760	0.09568	0	0	0	0	0	0	0	0	0	0	0.0318933	PF06549:Protein of unknown function (DUF1118)	-
C88_C03H2G037090	0	0	0	0	0	0	0.0502502	0	0.0455016	0.0319173	0	0	Sphingosine kinase 1 PF00781:Diacylglycerol kinase catalytic domain	-
C88_C04H2G050900	0	0.0957588	0	0	0	0	0	0	0	0	0	0.0319196	PF13041:PPR repeat family	-
C88_C01H2G073350	0	0	0.0957607	0	0	0	0	0	0	0	0	0.0319202	PF03107:C1 domain	-
C88_C12H3G076380	0	0	0	0	0	0	0.0502742	0	0.0455234	0.0319325	0	0	Putative clathrin assembly protein At5g57200 PF07651:ANTH domain	-
C88_C02H4G114220	0	0	0	0	0	0	0	0	0.0959111	0.0319704	0	0	-	-
C88_C02H2G064570	0	0	0	0	0	0	0	0	0.0959111	0.0319704	0	0	PF13499:EF-hand domain pair|PF13833:EF-hand domain pair	-
C88_C05H3G073700	0	0	0	0	0	0	0	0.0959182	0	0.0319727	0	0	Caffeic acid 3-O-methyltransferase; Short=CAOMT; Short=COMT; AltName: Full=S-adenosysl-L-methionine:caffeic acid 3-O-methyltransferase PF00891:O-methyltransferase domain|PF08100:Dimerisation domain	-
C88_C10H2G042370	0	0	0	0	0	0	0	0.0959182	0	0.0319727	0	0	Zinc finger protein 1 -	-
C88_C03H1G032680	0	0	0	0	0	0	0.0960449	0	0	0.032015	0	0	Cytochrome c oxidase assembly protein COX19 -	-
C88_C01H4G167170	0	0.0960539	0	0	0	0	0	0	0	0	0	0.032018	-	-
C88_C00H1G018880	0	0	0	0	0	0	0	0	0.0961049	0.032035	0	0	Probable purine permease 9; Short=AtPUP9 PF16913:Purine nucleobase transmembrane transport	-
C88_C06H1G017460	0	0.096128	0	0	0	0	0	0	0	0	0	0.0320427	Protein cornichon homolog 4 PF03311:Cornichon protein	-
C88_C09H2G031000	0	0	0	0	0	0	0.0962208	0	0	0.0320736	0	0	PF12937:F-box-like	-
C88_C05H4G080740	0	0	0	0	0	0	0.0505402	0	0.0457642	0.0321015	0	0	PF10536:Plant mobile domain	-
C88_C03H1G020850	0	0	0	0	0	0	0	0	0.096397	0.0321323	0	0	Transcription factor MYB44; AltName: Full=Myb-related protein 44; Short=AtMYB44; AltName: Full=Myb-related protein R1; Short=AtMYBR1 PF13921:Myb-like DNA-binding domain	-
C88_C12H4G100110	0.0344401	0	0	0	0	0	0.0325203	0	0.0294472	0.0206558	0	0.01148	-	-
C88_C02H3G092630	0	0.0964253	0	0	0	0	0	0	0	0	0	0.0321418	Pentatricopeptide repeat-containing protein At3g50420 PF13041:PPR repeat family	-
C88_C00H3G055020	0	0.0964253	0	0	0	0	0	0	0	0	0	0.0321418	Putative disease resistance protein RGA1; AltName: Full=RGA3-blb PF18052:Rx N-terminal domain	-
C88_C03H1G003250	0.0964262	0	0	0	0	0	0	0	0	0	0	0.0321421	Putative methyltransferase NSUN3; AltName: Full=NOL1/NOP2/Sun domain family member 3 PF01189:16S rRNA methyltransferase RsmB/F	-
C88_C04H1G007780	0	0	0	0	0	0	0.0965745	0	0	0.0321915	0	0	Armadillo repeat-containing protein 7 -	-
C88_C04H3G086500	0.031514	0.0353095	0	0	0	0	0.0297573	0	0	0.00991911	0	0.0222745	-	-
C88_C03H1G027290	0	0	0.0538069	0	0	0	0.0427822	0	0	0.0142607	0	0.0179356	AT-rich interactive domain-containing protein 2; Short=ARID domain-containing protein 2; AltName: Full=ARID and ELM2 domain-containing protein 2 -	-
C88_C12H1G009630	0	0	0	0	0	0	0	0	0.0965927	0.0321976	0	0	Anthocyanin 5-aromatic acyltransferase; Short=5AT PF02458:Transferase family	-
C88_C09H3G074690	0.0965936	0	0	0	0	0	0	0	0	0	0	0.0321979	-	-
C88_C01H3G109130	0.0965936	0	0	0	0	0	0	0	0	0	0	0.0321979	PF14111:Domain of unknown function (DUF4283)	-
C88_C07H2G033610	0	0	0	0	0	0	0	0.0965967	0	0.0321989	0	0	-	-
C88_C03H3G098160	0	0	0	0	0	0	0	0.0965967	0	0.0321989	0	0	Chitin-binding lectin 1; AltName: Full=PL-I; Flags: Precursor PF00187:Chitin recognition protein	-
C88_C11H1G012690	0	0	0.0528811	0	0	0	0	0.0437178	0	0.0145726	0	0.017627	PF02536:mTERF	-
C88_C07H4G090540	0	0.0966496	0	0	0	0	0	0	0	0	0	0.0322165	-	-
C88_C09H3G087690	0	0	0	0	0	0	0.0473943	0.0492787	0	0.0322243	0	0	-	-
C88_C02H1G017590	0	0	0.096813	0	0	0	0	0	0	0	0	0.032271	-	-
C88_C03H2G061670	0.0968458	0	0	0	0	0	0	0	0	0	0	0.0322819	PsbP-like protein 1, chloroplastic; AltName: Full=OEC23-like protein 4; AltName: Full=PsbP-related thylakoid lumenal protein 2; Flags: Precursor PF01789:PsbP	-
C88_C07H3G060360	0.0968458	0	0	0	0	0	0	0	0	0	0	0.0322819	Peroxidase 45; Short=Atperox P45; AltName: Full=ATP8a; Flags: Precursor PF00141:Peroxidase	-
C88_C01H1G042880	0	0	0.0685424	0	0	0	0	0.0283327	0	0.00944423	0	0.0228475	E3 ubiquitin-protein ligase MBR2; AltName: Full=HAL3-interacting protein 1 homolog; Short=AtHIP1; AltName: Full=MED25-binding RING-H2 protein 2; AltName: Full=RING-H2 finger MBR2 PF13639:Ring finger domain	-
C88_C02H1G002720	0.0970147	0	0	0	0	0	0	0	0	0	0	0.0323382	Transcription termination factor MTEF1, chloroplastic; AltName: Full=Mitochondrial transcription termination factor 1; AltName: Full=Protein EMBRYO DEFECTIVE 93; AltName: Full=Protein SINGLET OXYGEN-LINKED DEATH ACTIVATOR 10; Flags: Precursor PF02536:mTERF	-
C88_C03H2G036300	0	0	0	0	0	0	0.0509569	0	0.0461415	0.0323661	0	0	Receptor-like protein 51; Short=AtRLP51; AltName: Full=Protein PUTATIVE DEVELOPMENTAL ORTHOLOG 1; Short=AtPDO1; AltName: Full=Protein SUPPRESSOR OF NPR1-1, CONSTITUTIVE 2; Flags: Precursor PF13855:Leucine rich repeat	-
C88_C02H1G026390	0.0524144	0	0	0	0	0	0	0	0.0448157	0.0149386	0	0.0174715	F-box protein SKIP2; AltName: Full=SKP1-interacting partner 2 PF12937:F-box-like	-
C88_C11H4G085650	0	0.0282205	0	0	0	0	0.0475659	0	0.0215355	0.0230338	0	0.00940682	Protein PIR; AltName: Full=PIR of plants; AltName: Full=Protein KLUNKER; Short=AtSRA1; AltName: Full=Protein PIROGI PF05994:Cytoplasmic Fragile-X interacting family	-
C88_C03H2G036940	0.0973542	0	0	0	0	0	0	0	0	0	0	0.0324514	PF12481:Aluminium induced protein	-
C88_C07H4G089540	0	0	0	0	0	0	0	0.0973715	0	0.0324572	0	0	-	-
C88_C02H2G038480	0	0	0	0	0	0	0	0.0973715	0	0.0324572	0	0	-	-
C88_C04H3G086900	0	0	0	0	0	0	0.0973801	0	0	0.03246	0	0	Pollen-specific protein C13; Flags: Precursor PF01190:Pollen protein Ole e 1 like	-
C88_C02H4G114230	0	0	0	0	0	0	0	0	0.0973837	0.0324612	0	0	Transcription initiation factor TFIID subunit 13; AltName: Full=TBP-associated factor 13; Short=AtTAF13 PF02269:Transcription initiation factor IID, 18kD subunit	-
C88_C11H3G063910	0.0525134	0	0	0	0	0	0	0	0.0449003	0.0149668	0	0.0175045	Protein indeterminate-domain 9; AltName: Full=ID1-like zinc finger protein 1 -	-
C88_C11H2G036830	0	0.0975571	0	0	0	0	0	0	0	0	0	0.032519	-	-
C88_C01H2G047570	0.0976104	0	0	0	0	0	0	0	0	0	0	0.0325368	Probable S-adenosylmethionine-dependent methyltransferase At5g37970 PF03492:SAM dependent carboxyl methyltransferase	-
C88_C08H2G045620	0.0976104	0	0	0	0	0	0	0	0	0	0	0.0325368	-	-
C88_C05H1G021150	0.0976104	0	0	0	0	0	0	0	0	0	0	0.0325368	MEPFL1; Flags: Precursor PF17181:Epidermal patterning factor proteins	-
C88_C06H1G012500	0	0	0	0	0	0	0	0.0976326	0	0.0325442	0	0	-	-
C88_C02H2G056640	0	0	0	0	0	0	0	0.0976326	0	0.0325442	0	0	Heterodimeric geranylgeranyl pyrophosphate synthase large subunit 1, chloroplastic; Short=GGPP synthase 1; Short=GGPS1; AltName: Full=(2E,6E)-farnesyl diphosphate synthase 1; AltName: Full=Dimethylallyltranstransferase 1; AltName: Full=Farnesyl diphosphate synthase 1; AltName: Full=Farnesyltranstransferase 1; AltName: Full=Geranyltranstransferase 1; Flags: Precursor PF00348:Polyprenyl synthetase	-
C88_C01H3G120820	0	0.0976335	0	0	0	0	0	0	0	0	0	0.0325445	RING-H2 finger protein ATL52; AltName: Full=RING-type E3 ubiquitin transferase ATL52 PF13639:Ring finger domain	-
C88_C11H1G007920	0	0	0.0567898	0	0	0	0	0	0.0408869	0.013629	0	0.0189299	-	-
C88_C02H4G113500	0.0446532	0	0.0530296	0	0	0	0	0	0	0	0	0.0325609	PF04654:Protein of unknown function, DUF599	-
C88_C01H2G065070	0	0	0	0	0	0	0	0.0977199	0	0.0325733	0	0	PF03004:Plant transposase (Ptta/En/Spm family)|PF14111:Domain of unknown function (DUF4283)	-
C88_C01H1G047250	0	0.0977866	0	0	0	0	0	0	0	0	0	0.0325955	PF14111:Domain of unknown function (DUF4283)	-
C88_C12H1G008840	0	0	0	0	0	0	0.0978334	0	0	0.0326111	0	0	PF13855:Leucine rich repeat	-
C88_C02H1G006200	0	0	0	0	0	0	0	0	0.0978846	0.0326282	0	0	-	-
C88_C02H3G068950	0	0	0	0	0	0	0	0.097895	0	0.0326317	0	0	-	-
C88_C08H4G092610	0	0	0.0979613	0	0	0	0	0	0	0	0	0.0326538	Pectin acetylesterase 11; Flags: Precursor PF03283:Pectinacetylesterase	-
C88_C12H2G052410	0.0979972	0	0	0	0	0	0	0	0	0	0	0.0326657	PF06075:Plant protein of unknown function (DUF936)	-
C88_C03H4G133180	0	0	0	0	0	0	0.0981075	0	0	0.0327025	0	0	PF14144:Seed dormancy control	-
C88_C04H2G062990	0.0981268	0	0	0	0	0	0	0	0	0	0	0.0327089	Peroxidase 9; Short=Atperox P9; AltName: Full=ATP18a; Flags: Precursor PF00141:Peroxidase	-
C88_C04H3G089410	0	0	0	0	0	0	0	0.0981589	0	0.0327196	0	0	Glycolipid transfer protein 3 PF08718:Glycolipid transfer protein (GLTP)	-
C88_C06H1G026750	0	0	0	0	0	0	0	0	0.0982891	0.032763	0	0	Protein BASIC PENTACYSTEINE2; Short=AtBPC2; AltName: Full=GAGA-binding transcriptional activator BBR/BPC2 PF06217:GAGA binding protein-like family	-
C88_C01H3G125450	0	0	0	0	0	0	0.0983831	0	0	0.0327944	0	0	-	-
C88_C10H1G011870	0.0983871	0	0	0	0	0	0	0	0	0	0	0.0327957	Uncharacterized hydrolase YugF PF12697:Alpha/beta hydrolase family	-
C88_C12H1G021210	0.0983871	0	0	0	0	0	0	0	0	0	0	0.0327957	Chlorophyllase-2, chloroplastic; Short=AtCLH2; AltName: Full=Chlorophyll-chlorophyllido hydrolase 2; Short=Chlase 2; Flags: Precursor PF12740:Chlorophyllase enzyme	-
C88_C11H1G008030	0.0530643	0	0	0	0	0	0	0	0.0453714	0.0151238	0	0.0176881	Protein GAMETE EXPRESSED 1; Flags: Precursor -	-
C88_C09H3G080190	0	0	0	0	0	0	0	0	0.0984926	0.0328309	0	0	Putative E3 ubiquitin-protein ligase UBR7; AltName: Full=N-recognin-7 -	-
C88_C01H1G038240	0.0985614	0	0	0	0	0	0	0	0	0	0	0.0328538	Glucuronoxylan 4-O-methyltransferase 1 PF04669:Polysaccharide biosynthesis	-
C88_C05H4G102470	0.0986488	0	0	0	0	0	0	0	0	0	0	0.0328829	Desiccation-related protein PCC13-62; Flags: Precursor [Craterostigma plantagineum] PF13668:Ferritin-like domain	-
C88_C09H1G025510	0	0	0	0	0	0	0	0	0.0986969	0.032899	0	0	Germin-like protein subfamily 1 member 15; Flags: Precursor PF00190:Cupin	-
C88_C08H1G020670	0.0987363	0	0	0	0	0	0	0	0	0	0	0.0329121	Protein INAPERTURATE POLLEN1 PF14144:Seed dormancy control	-
C88_C03H4G137510	0	0.0987939	0	0	0	0	0	0	0	0	0	0.0329313	-	-
C88_C02H4G106770	0	0	0	0	0	0	0	0	0.0987994	0.0329331	0	0	Uncharacterized protein At5g39865 PF00462:Glutaredoxin	-
C88_C04H3G088720	0	0	0	0	0	0	0	0	0.0987994	0.0329331	0	0	-	-
C88_C02H2G038140	0	0	0.0988405	0	0	0	0	0	0	0	0	0.0329468	60S ribosomal protein L27 PF01777:Ribosomal L27e protein family	-
C88_C01H4G173350	0	0.0989508	0	0	0	0	0	0	0	0	0	0.0329836	Putative RING-H2 finger protein ATL21A; AltName: Full=RING-type E3 ubiquitin transferase ATL21A; Flags: Precursor PF13639:Ring finger domain|PF13947:Wall-associated receptor kinase galacturonan-binding|PF14380:Wall-associated receptor kinase C-terminal	-
C88_C03H1G032940	0	0	0	0	0	0	0	0.0529829	0.0461415	0.0330415	0	0	Hexokinase-1; AltName: Full=NtHxK1 PF00349:Hexokinase|PF03727:Hexokinase	-
C88_C09H4G116470	0	0	0	0	0	0	0.0991256	0	0	0.0330419	0	0	Adenosylhomocysteinase; Short=AdoHcyase; AltName: Full=Cytokinin-binding protein CBP57; AltName: Full=S-adenosyl-L-homocysteine hydrolase PF05221:S-adenosyl-L-homocysteine hydrolase|PF01150:GDA1/CD39 (nucleoside phosphatase) family|PF00670:S-adenosyl-L-homocysteine hydrolase, NAD binding domain	-
C88_C06H3G067140	0	0	0	0	0	0	0.0992192	0	0	0.0330731	0	0	Nuclear transcription factor Y subunit B-5; Short=AtNF-YB-5 PF00808:Histone-like transcription factor (CBF/NF-Y) and archaeal histone	-
C88_C06H4G127980	0.0992648	0	0	0	0	0	0	0	0	0	0	0.0330883	Protein NRT1/ PTR FAMILY 2.3; Short=AtNPF2.3; AltName: Full=Probable nitrate excretion transporter 3; AltName: Full=Protein NAXT1-like 2 PF00854:POT family|PF05189:RNA 3'-terminal phosphate cyclase (RTC), insert domain	-
C88_C10H3G077150	0	0.099345	0	0	0	0	0	0	0	0	0	0.033115	Tropinone reductase homolog; AltName: Full=P29X PF13561:Enoyl-(Acyl carrier protein) reductase	-
C88_C07H2G039290	0	0	0	0	0	0	0.0994069	0	0	0.0331356	0	0	-	-
C88_C10H2G051630	0	0	0	0	0	0	0.0994069	0	0	0.0331356	0	0	-	-
C88_C12H2G055660	0	0	0	0	0	0	0	0	0.0994188	0.0331396	0	0	Probable sugar phosphate/phosphate translocator At1g06470 PF03151:Triose-phosphate Transporter family	-
C88_C06H2G054530	0.0994422	0	0	0	0	0	0	0	0	0	0	0.0331474	-	-
C88_C12H2G033830	0	0	0	0	0	0	0	0.0994998	0	0.0331666	0	0	-	-
C88_C06H2G050920	0	0.0995036	0	0	0	0	0	0	0	0	0	0.0331679	PF07534:TLD	-
C88_C01H3G119130	0	0	0.0780259	0	0	0	0	0.0215018	0	0.00716728	0	0.0260086	Telomerase reverse transcriptase; Short=AtTERT PF12009:Telomerase ribonucleoprotein complex - RNA binding domain	-
C88_C01H3G097740	0	0	0	0	0	0	0	0.0995905	0	0.0331968	0	0	Uncharacterized protein At5g39865 PF00462:Glutaredoxin	-
C88_C09H4G118080	0	0	0.0545397	0	0	0	0	0.0450891	0	0.0150297	0	0.0181799	Aspartic proteinase-like protein 2; Flags: Precursor PF14541:Xylanase inhibitor C-terminal|PF14543:Xylanase inhibitor N-terminal	-
C88_C02H1G029520	0	0	0	0	0	0	0.0996426	0	0	0.0332142	0	0	PF07891:Protein of unknown function (DUF1666)	-
C88_C01H2G092270	0.0997095	0	0	0	0	0	0	0	0	0	0	0.0332365	BURP domain-containing protein BNM2A; AltName: Full=Brassica napus microspore-derived embryo protein 2; Short=BNM2; Flags: Precursor PF03181:BURP domain	-
C88_C03H2G051270	0	0	0	0	0	0	0	0	0.0997315	0.0332438	0	0	O-glucosyltransferase rumi homolog; Flags: Precursor PF05686:Glycosyl transferase family 90	-
C88_C03H3G095100	0.099799	0	0	0	0	0	0	0	0	0	0	0.0332663	Mitochondrial outer membrane protein porin of 34 kDa; AltName: Full=POM 34; AltName: Full=Voltage-dependent anion-selective channel protein; Short=VDAC PF01459:Eukaryotic porin	-
C88_C01H2G092740	0.0514451	0	0	0	0	0	0.0485775	0	0	0.0161925	0	0.0171484	Glucose-1-phosphate adenylyltransferase large subunit 1; AltName: Full=ADP-glucose pyrophosphorylase; AltName: Full=ADP-glucose synthase; AltName: Full=AGPase S; AltName: Full=Alpha-D-glucose-1-phosphate adenyl transferase PF00483:Nucleotidyl transferase	-
C88_C01H2G052660	0	0	0	0	0	0	0	0.100047	0	0.0333488	0	0	-	-
C88_C08H2G027900	0	0	0.100113	0	0	0	0	0	0	0	0	0.0333712	Aspartic proteinase CDR1; AltName: Full=Protein CONSTITUTIVE DISEASE RESISTANCE 1; Flags: Precursor PF14541:Xylanase inhibitor C-terminal|PF14543:Xylanase inhibitor N-terminal	-
C88_C01H1G018440	0	0	0.100113	0	0	0	0	0	0	0	0	0.0333712	Multiple organellar RNA editing factor 3, mitochondrial; AltName: Full=RNA editing-interacting protein 3; Flags: Precursor -	-
C88_C01H1G020440	0	0.100143	0	0	0	0	0	0	0	0	0	0.033381	Peroxidase 24; Short=Atperox P24; AltName: Full=ATP47; Flags: Precursor PF00141:Peroxidase	-
C88_C03H4G111250	0	0	0	0	0	0	0.100165	0	0	0.0333883	0	0	-	-
C88_C09H2G030770	0	0	0	0	0	0	0.0491225	0.0510757	0	0.0333994	0	0	Laccase-4; AltName: Full=Benzenediol:oxygen oxidoreductase 4; AltName: Full=Diphenol oxidase 4; AltName: Full=Protein IRREGULAR XYLEM 12; AltName: Full=Urishiol oxidase 4; Flags: Precursor PF07732:Multicopper oxidase|PF00394:Multicopper oxidase|PF07731:Multicopper oxidase	-
C88_C06H2G061070	0	0	0.100342	0	0	0	0	0	0	0	0	0.0334472	PF13962:Domain of unknown function|PF12796:Ankyrin repeats (3 copies)	-
C88_C11H1G007940	0.100429	0	0	0	0	0	0	0	0	0	0	0.0334765	-	-
C88_C03H1G032450	0	0.0535328	0	0	0	0	0	0.0469089	0	0.0156363	0	0.0178443	Protein NRT1/ PTR FAMILY 1.2; Short=AtNPF1.2; AltName: Full=Nitrate transporter 1.11 PF00854:POT family	-
C88_C05H4G090470	0	0.0707192	0	0	0	0	0.0297995	0	0	0.00993317	0	0.0235731	Vacuolar protein sorting-associated protein 18 homolog; Short=hVPS18 PF05131:Pep3/Vps18/deep orange family|PF00637:Region in Clathrin and VPS	-
C88_C08H3G054040	0.10052	0	0	0	0	0	0	0	0	0	0	0.0335067	Phospholipid hydroperoxide glutathione peroxidase 1, chloroplastic; Short=PHGPx; Flags: Precursor -	-
C88_C12H3G071530	0	0	0	0	0	0	0	0	0.100575	0.033525	0	0	Photosynthetic NDH subunit of subcomplex B 4, chloroplastic; Short=Protein PnsB4; AltName: Full=NDH DEPENDENT FLOW 6; AltName: Full=NDH-DEPENDENT CYCLIC ELECTRON FLOW 6; Flags: Precursor -	-
C88_C06H4G125960	0.0474322	0.0531449	0	0	0	0	0	0	0	0	0	0.0335257	Transcription factor GAMYB; AltName: Full=OsGAMyb PF13921:Myb-like DNA-binding domain	-
C88_C03H3G095340	0	0.0546115	0	0	0	0	0.0460241	0	0	0.0153414	0	0.0182038	Protein NRT1/ PTR FAMILY 2.8; Short=AtNPF2.8 PF00854:POT family	-
C88_C02H2G035820	0	0.100709	0	0	0	0	0	0	0	0	0	0.0335697	Zinc transporter 5; AltName: Full=ZRT/IRT-like protein 5; Short=OsZIP5; Flags: Precursor PF02535:ZIP Zinc transporter	-
C88_C04H3G076070	0	0	0	0	0	0	0	0.100785	0	0.033595	0	0	-	-
C88_C03H2G047800	0	0.100872	0	0	0	0	0	0	0	0	0	0.033624	Uncharacterized protein At1g28695; Flags: Precursor PF03407:Nucleotide-diphospho-sugar transferase	-
C88_C11H3G058980	0	0.0538333	0	0	0	0	0	0.0471722	0	0.0157241	0	0.0179444	Trihelix transcription factor GT-2; AltName: Full=Trihelix DNA-binding protein GT-2 PF13837:Myb/SANT-like DNA-binding domain	-
C88_C01H4G169350	0	0	0	0	0	0	0	0	0.101109	0.0337031	0	0	Bax inhibitor 1; Short=AtBI-1; Short=BI-1 -	-
C88_C08H3G064200	0	0.101118	0	0	0	0	0	0	0	0	0	0.0337059	-	-
C88_C07H1G022760	0	0.101118	0	0	0	0	0	0	0	0	0	0.0337059	LanC-like protein GCR2; AltName: Full=G-protein coupled receptor 2 PF05147:Lanthionine synthetase C-like protein	-
C88_C07H2G043280	0	0.101118	0	0	0	0	0	0	0	0	0	0.0337059	(-)-germacrene D synthase PF01397:Terpene synthase, N-terminal domain|PF03936:Terpene synthase family, metal binding domain	-
C88_C04H1G019770	0	0.101118	0	0	0	0	0	0	0	0	0	0.0337059	Putative laccase-9; AltName: Full=Benzenediol:oxygen oxidoreductase 9; AltName: Full=Diphenol oxidase 9; AltName: Full=Urishiol oxidase 9; Flags: Precursor PF00394:Multicopper oxidase|PF07732:Multicopper oxidase	-
C88_C06H3G083050	0	0.1012	0	0	0	0	0	0	0	0	0	0.0337332	Receptor-like protein kinase 2; Flags: Precursor -	-
C88_C10H1G017680	0	0	0	0	0	0	0.0531209	0	0.048101	0.0337406	0	0	Cationic peroxidase 1; AltName: Full=PNPC1; Flags: Precursor PF00141:Peroxidase	-
C88_C04H4G127530	0.101252	0	0	0	0	0	0	0	0	0	0	0.0337506	Uncharacterized protein At2g23090 -	-
C88_C06H4G130130	0	0	0	0	0	0	0.10152	0	0	0.03384	0	0	-	-
C88_C02H4G099290	0	0	0	0	0	0	0.03612	0	0.0654134	0.0338445	0	0	-	-
C88_C11H2G044280	0	0	0	0	0	0	0	0.0542726	0.0472647	0.0338458	0	0	-	-
C88_C05H4G083670	0	0	0	0	0	0	0	0	0.101541	0.033847	0	0	Histone chaperone ASF1B; AltName: Full=Anti-silencing function protein 1-like protein b; Short=Anti-silencing function 1b protein; AltName: Full=Silencing group A protein 1 PF04729:ASF1 like histone chaperone	-
C88_C10H2G049540	0	0	0	0	0	0	0	0	0.101541	0.033847	0	0	Protein MIZU-KUSSEI 1 PF04759:Protein of unknown function, DUF617	-
C88_C06H3G095360	0.0265006	0	0	0	0	0	0.0750701	0	0	0.0250234	0	0.00883352	-	-
C88_C01H1G032630	0.0225529	0	0	0	0	0	0.0212957	0	0.0578499	0.0263819	0	0.00751762	Fanconi anemia group D2 protein homolog; Short=Protein FACD2 PF14631:Fanconi anaemia protein FancD2 nuclease	-
C88_C11H3G057180	0	0	0	0	0	0	0	0.10185	0	0.0339499	0	0	Pentatricopeptide repeat-containing protein At5g04780 PF13041:PPR repeat family|PF12854:PPR repeat|PF14432:DYW family of nucleic acid deaminases	-
C88_C04H1G000840	0	0	0	0	0	0	0	0	0.101867	0.0339557	0	0	Probable peroxygenase 5; Short=AtPXG5; AltName: Full=Caleosin-5 PF05042:Caleosin related protein	-
C88_C07H4G084460	0	0	0	0	0	0	0	0	0.101867	0.0339557	0	0	-	-
C88_C01H1G019150	0	0	0.101889	0	0	0	0	0	0	0	0	0.0339629	Epoxide hydrolase 3; AltName: Full=Abhydrolase domain-containing protein 9; Flags: Precursor PF12697:Alpha/beta hydrolase family	-
C88_C11H4G098950	0.101901	0	0	0	0	0	0	0	0	0	0	0.033967	Chitinase 1; AltName: Full=Tulip bulb chitinase-1; Short=TBC-1; Flags: Precursor PF00704:Glycosyl hydrolases family 18	-
C88_C09H3G081490	0	0	0	0	0	0	0.0534995	0	0.0484439	0.0339812	0	0	Primary amine oxidase; AltName: Full=Amine oxidase [copper-containing]; Flags: Precursor PF02728:Copper amine oxidase, N3 domain|PF02727:Copper amine oxidase, N2 domain|PF01179:Copper amine oxidase, enzyme domain	-
C88_C01H4G180340	0	0	0	0	0	0	0	0.102008	0	0.0340027	0	0	-	-
C88_C11H2G044440	0	0	0	0	0	0	0	0.102104	0	0.0340345	0	0	Probable xyloglucan endotransglucosylase/hydrolase protein; Flags: Precursor PF00722:Glycosyl hydrolases family 16|PF06955:Xyloglucan endo-transglycosylase (XET) C-terminus	-
C88_C12H3G070500	0.0329218	0.036887	0	0	0	0	0	0.0323227	0	0.0107742	0	0.0232696	Filament-like plant protein 3; Short=AtFPP3 PF05911:Filament-like plant protein, long coiled-coil	-
C88_C02H1G024300	0	0	0	0	0	0	0	0.102199	0	0.0340664	0	0	-	-
C88_C05H4G100170	0	0.102279	0	0	0	0	0	0	0	0	0	0.034093	-	-
C88_C05H2G039150	0	0	0	0	0	0	0	0.102295	0	0.0340983	0	0	PF13966:zinc-binding in reverse transcriptase|PF13456:Reverse transcriptase-like	-
C88_C02H1G001700	0	0	0	0	0	0	0	0	0.102305	0.0341017	0	0	-	-
C88_C01H1G026460	0	0	0	0	0	0	0	0	0.102305	0.0341017	0	0	Probable 3-hydroxyisobutyryl-CoA hydrolase 3 PF16113:Enoyl-CoA hydratase/isomerase	-
C88_C06H3G094390	0	0	0	0	0	0	0	0	0.102415	0.0341384	0	0	Casparian strip membrane protein 2; Short=VvCASP2 PF04535:Domain of unknown function (DUF588)	-
C88_C03H2G050630	0	0	0	0	0	0	0	0.102583	0	0.0341943	0	0	-	-
C88_C07H1G021840	0	0	0	0	0	0	0	0.102583	0	0.0341943	0	0	-	-
C88_C01H4G184000	0	0	0.102601	0	0	0	0	0	0	0	0	0.0342003	Zinc finger protein ZAT10; AltName: Full=Salt-tolerance zinc finger PF13912:C2H2-type zinc finger	-
C88_C10H3G080770	0	0	0	0	0	0	0.10261	0	0	0.0342035	0	0	Peroxidase 44; Short=Atperox P44; AltName: Full=ATP35; Flags: Precursor PF00141:Peroxidase	-
C88_C08H3G076900	0	0.102616	0	0	0	0	0	0	0	0	0	0.0342052	PF05633:Protein BYPASS1-related	-
C88_C06H3G079970	0.0553336	0	0	0	0	0	0	0	0.0473117	0.0157706	0	0.0184445	-	-
C88_C02H1G018360	0.102653	0	0	0	0	0	0	0	0	0	0	0.0342177	PF06749:Protein of unknown function (DUF1218)	-
C88_C03H1G007510	0	0	0	0	0	0	0	0.102776	0	0.0342586	0	0	3-dehydroquinate synthase; Short=DHQ synthase; AltName: Full=3-dehydroquinate synthase II PF01959:3-dehydroquinate synthase II	-
C88_C12H4G108050	0	0	0	0	0	0	0	0.102776	0	0.0342586	0	0	Reticulon-like protein B8; Short=AtRTNLB8 PF02453:Reticulon	-
C88_C02H4G125570	0.0689441	0	0	0	0	0	0	0.0338447	0	0.0112816	0	0.0229814	Protein ABHD17B; AltName: Full=Alpha/beta hydrolase domain-containing protein 17B; Short=Abhydrolase domain-containing protein 17B; Flags: Precursor PF12146:Serine aminopeptidase, S33	-
C88_C00H2G036670	0	0	0	0	0	0	0.102811	0	0	0.0342704	0	0	Esterase CG5412 PF03959:Serine hydrolase (FSH1)	-
C88_C09H2G054510	0.10289	0	0	0	0	0	0	0	0	0	0	0.0342968	PF10536:Plant mobile domain	-
C88_C01H4G175010	0	0	0.10292	0	0	0	0	0	0	0	0	0.0343068	-	-
C88_C09H2G048550	0	0	0.10292	0	0	0	0	0	0	0	0	0.0343068	Aluminum-activated malate transporter 13; Short=AtALMT13 PF11744:Aluminium activated malate transporter	-
C88_C02H4G122360	0	0.102955	0	0	0	0	0	0	0	0	0	0.0343182	PF13499:EF-hand domain pair	-
C88_C11H1G024900	0	0.102955	0	0	0	0	0	0	0	0	0	0.0343182	Extradiol ring-cleavage dioxygenase; Short=AtLigB PF02900:Catalytic LigB subunit of aromatic ring-opening dioxygenase	-
C88_C05H4G098660	0	0	0.102961	0	0	0	0	0	0	0	0	0.0343202	-	-
C88_C10H4G086960	0	0	0	0	0	0	0	0.10297	0	0.0343232	0	0	Plasma membrane-associated cation-binding protein 1; Short=AtPCAP1; AltName: Full=Microtubule-destabilizing protein 25 PF05558:DREPP plasma membrane polypeptide	-
C88_C02H1G021560	0	0	0	0	0	0	0.103013	0	0	0.0343376	0	0	PF03087:Arabidopsis protein of unknown function	-
C88_C05H2G027480	0	0.103125	0	0	0	0	0	0	0	0	0	0.034375	14-3-3-like protein GF14 iota; AltName: Full=General regulatory factor 12 PF00244:14-3-3 protein	-
C88_C00H1G016310	0.0486558	0.0545159	0	0	0	0	0	0	0	0	0	0.0343906	Villin-2 PF00626:Gelsolin repeat|PF02209:Villin headpiece domain	-
C88_C10H2G054060	0	0	0	0	0	0	0	0	0.103193	0.0343976	0	0	Xanthine dehydrogenase 1; Short=AtXDH1 PF02738:Molybdopterin-binding domain of aldehyde dehydrogenase	-
C88_C07H4G081890	0	0	0	0	0	0	0.103215	0	0	0.0344051	0	0	DNA-directed RNA polymerase III subunit rpc8; Short=RNA polymerase III subunit C8; AltName: Full=RNA polymerase III subunit C25 PF08292:RNA polymerase III subunit Rpc25|PF03876:SHS2 domain found in N terminus of Rpb7p/Rpc25p/MJ0397	-
C88_C06H1G025530	0.103224	0	0	0	0	0	0	0	0	0	0	0.0344081	Dynein light chain, cytoplasmic; AltName: Full=Dynein light chain LC8-type 2 PF01221:Dynein light chain type 1	-
C88_C06H3G075060	0	0	0	0	0	0	0.103317	0	0	0.0344389	0	0	PF13456:Reverse transcriptase-like	-
C88_C02H2G035640	0	0	0	0	0	0	0.103317	0	0	0.0344389	0	0	PF12776:Myb/SANT-like DNA-binding domain	-
C88_C12H4G095220	0.10332	0	0	0	0	0	0	0	0	0	0	0.0344401	Dynein light chain 1, cytoplasmic; AltName: Full=8 kDa dynein light chain; Short=DLC8; AltName: Full=Dynein light chain LC8-type 1; AltName: Full=Protein inhibitor of neuronal nitric oxide synthase; Short=PIN -	-
C88_C04H2G041690	0	0.103467	0	0	0	0	0	0	0	0	0	0.0344891	Protein MIZU-KUSSEI 1 PF04759:Protein of unknown function, DUF617	-
C88_C06H2G057550	0	0	0	0	0	0	0.103622	0	0	0.0345408	0	0	Thioredoxin-like 1-1, chloroplastic; AltName: Full=Lilium-type thioredoxin 1-1 -	-
C88_C04H3G085930	0	0.103639	0	0	0	0	0	0	0	0	0	0.0345464	PF00861:Ribosomal L18 of archaea, bacteria, mitoch. and chloroplast	-
C88_C08H3G074900	0	0	0.103647	0	0	0	0	0	0	0	0	0.034549	-	-
C88_C02H2G043820	0	0	0	0	0	0	0	0.0554291	0.0482719	0.034567	0	0	PF04578:Protein of unknown function, DUF594|PF13968:Domain of unknown function (DUF4220)	-
C88_C08H2G026250	0	0	0	0	0	0	0	0	0.103756	0.0345852	0	0	Expansin-like B1; AltName: Full=Expansin-related 1; AltName: Full=OsEXLB1; AltName: Full=OsEXPR1; AltName: Full=OsaEXPb3.1; Flags: Precursor PF01357:Expansin C-terminal domain|PF03330:Lytic transglycolase	-
C88_C01H2G073470	0	0	0	0	0	0	0	0	0.103869	0.0346229	0	0	PF03107:C1 domain	-
C88_C01H3G137760	0	0	0.0603975	0	0	0	0	0	0.0434844	0.0144948	0	0.0201325	Salicylic acid-binding protein 2; Short=NtSABP2; AltName: Full=Methyl salicylate esterase PF12697:Alpha/beta hydrolase family	-
C88_C05H3G069860	0.0560019	0	0	0	0	0	0	0	0.0478832	0.0159611	0	0.0186673	PF13962:Domain of unknown function|PF12796:Ankyrin repeats (3 copies)	-
C88_C04H1G028850	0.103899	0	0	0	0	0	0	0	0	0	0	0.034633	UDP-glycosyltransferase 79B6 -	-
C88_C03H1G013160	0	0.103985	0	0	0	0	0	0	0	0	0	0.0346617	Protein mago nashi homolog; AltName: Full=Mago nashi-like protein PF02792:Mago nashi protein	-
C88_C06H4G120090	0	0.0554371	0	0	0	0	0	0.0485775	0	0.0161925	0	0.018479	Protein HOTHEAD; AltName: Full=Protein ADHESION OF CALYX EDGES; Flags: Precursor PF00732:GMC oxidoreductase|PF05199:GMC oxidoreductase	-
C88_C08H4G103330	0	0	0	0	0	0	0.104033	0	0	0.0346776	0	0	Protein LURP-one-related 17 PF04525:LURP-one-related	-
C88_C11H4G089280	0	0	0.104137	0	0	0	0	0	0	0	0	0.0347123	PF13417:Glutathione S-transferase, N-terminal domain	-
C88_C09H1G014980	0	0.104159	0	0	0	0	0	0	0	0	0	0.0347196	PF03004:Plant transposase (Ptta/En/Spm family)	-
C88_C03H2G055940	0	0	0	0	0	0	0.104239	0	0	0.0347464	0	0	Plastid division protein PDV1; AltName: Full=Protein PLASTID DIVISION1 -	-
C88_C06H3G075070	0	0.10442	0	0	0	0	0	0	0	0	0	0.0348068	PF14111:Domain of unknown function (DUF4283)	-
C88_C04H2G035150	0	0	0	0	0	0	0.10455	0	0	0.0348501	0	0	PF14111:Domain of unknown function (DUF4283)	-
C88_C05H2G047990	0	0.104596	0	0	0	0	0	0	0	0	0	0.0348652	F-box protein At5g07610 -	-
C88_C09H3G067320	0	0	0	0	0	0	0	0.104646	0	0.0348821	0	0	-	-
C88_C10H1G004740	0.104681	0	0	0	0	0	0	0	0	0	0	0.0348936	PF10950:Organ specific protein	-
C88_C11H3G072170	0	0.104771	0	0	0	0	0	0	0	0	0	0.0349238	Alpha carbonic anhydrase 7; Short=AtaCA7; Short=AtalphaCA7; AltName: Full=Alpha carbonate dehydratase 7; Flags: Precursor PF00194:Eukaryotic-type carbonic anhydrase	-
C88_C07H2G039210	0.10478	0	0	0	0	0	0	0	0	0	0	0.0349265	BI1-like protein PF01027:Inhibitor of apoptosis-promoting Bax1	-
C88_C08H2G030350	0	0.104948	0	0	0	0	0	0	0	0	0	0.0349826	Cell number regulator 1; AltName: Full=ZmCNR01 PF04749:PLAC8 family	-
C88_C01H3G095800	0.104977	0	0	0	0	0	0	0	0	0	0	0.0349924	Probable peroxygenase 4; Short=AtPXG4; AltName: Full=Caleosin-4 PF05042:Caleosin related protein	-
C88_C07H1G022640	0	0	0	0	0	0	0.105073	0	0	0.0350244	0	0	Expansin-A12; Short=AtEXPA12; AltName: Full=Alpha-expansin-12; Short=At-EXP12; Short=AtEx12; AltName: Full=Ath-ExpAlpha-1.24; AltName: Full=Expansin-S2; Flags: Precursor PF03330:Lytic transglycolase|PF01357:Expansin C-terminal domain	-
C88_C08H4G100560	0	0	0	0	0	0	0	0	0.105131	0.0350438	0	0	36.4 kDa proline-rich protein PF14547:Hydrophobic seed protein	-
C88_C01H2G087430	0	0	0	0	0	0	0.105178	0	0	0.0350594	0	0	-	-
C88_C09H3G075300	0	0.105213	0	0	0	0	0	0	0	0	0	0.0350712	-	-
C88_C12H3G083540	0	0	0	0	0	0	0.0515823	0.0536332	0	0.0350718	0	0	-	-
C88_C02H4G109810	0	0	0	0	0	0	0	0	0.105248	0.0350825	0	0	Protein NRT1/ PTR FAMILY 4.5; Short=AtNPF4.5; AltName: Full=Protein ABA-IMPORTING TRANSPORTER 2 PF00854:POT family	-
C88_C08H2G035440	0	0	0.105299	0	0	0	0	0	0	0	0	0.0350996	Topless-related protein 1; AltName: Full=Protein MODIFIER OF SNC1 10 -	-
C88_C01H3G136200	0.0481505	0	0.057183	0	0	0	0	0	0	0	0	0.0351112	PF06075:Plant protein of unknown function (DUF936)	-
C88_C02H1G007920	0	0	0	0	0	0	0	0	0.105364	0.0351214	0	0	Protein IRREGULAR XYLEM 15; Short=AtIRX15 PF04669:Polysaccharide biosynthesis	-
C88_C01H2G074840	0	0	0	0	0	0	0	0	0.105364	0.0351214	0	0	PF13947:Wall-associated receptor kinase galacturonan-binding|PF14380:Wall-associated receptor kinase C-terminal	-
C88_C09H1G020200	0.105375	0	0	0	0	0	0	0	0	0	0	0.0351249	RING-H2 finger protein ATL16; AltName: Full=RING-type E3 ubiquitin transferase ATL16 PF13639:Ring finger domain	-
C88_C07H1G008810	0.105375	0	0	0	0	0	0	0	0	0	0	0.0351249	-	-
C88_C04H3G079850	0	0	0	0	0	0	0.0553016	0	0.0500757	0.0351258	0	0	F-box/FBD/LRR-repeat protein At1g13570 -	-
C88_C06H4G113540	0	0	0	0	0	0	0	0.105454	0	0.0351515	0	0	-	-
C88_C05H3G071540	0.105475	0	0	0	0	0	0	0	0	0	0	0.0351582	Acidic endochitinase; Flags: Precursor PF00704:Glycosyl hydrolases family 18	-
C88_C12H3G073980	0	0	0	0	0	0	0.0553599	0	0.0501285	0.0351628	0	0	Phosphatidylinositol N-acetylglucosaminyltransferase subunit C; AltName: Full=Phosphatidylinositol-glycan biosynthesis class C protein PF06432:Phosphatidylinositol N-acetylglucosaminyltransferase	-
C88_C01H4G184270	0	0.10557	0	0	0	0	0	0	0	0	0	0.0351899	Transcription factor bHLH113; AltName: Full=Basic helix-loop-helix protein 113; Short=AtbHLH113; Short=bHLH 113; AltName: Full=Transcription factor EN 61; AltName: Full=bHLH transcription factor bHLH113 -	-
C88_C08H1G017850	0	0	0	0	0	0	0.105601	0	0	0.0352004	0	0	Protein BASIC PENTACYSTEINE7; Short=AtBPC7; AltName: Full=GAGA-binding transcriptional activator BBR/BPC7 PF06217:GAGA binding protein-like family	-
C88_C02H2G064140	0.105675	0	0	0	0	0	0	0	0	0	0	0.035225	-	-
C88_C06H4G124060	0	0.105749	0	0	0	0	0	0	0	0	0	0.0352496	Protein DEHYDRATION-INDUCED 19 homolog 5; AltName: Full=OsDi19-5 PF05605:Drought induced 19 protein (Di19), zinc-binding|PF14571:Stress-induced protein Di19, C-terminal	-
C88_C05H1G000490	0	0	0	0	0	0	0	0	0.105833	0.0352777	0	0	Nodulin-related protein 1; Short=AtNRP1; AltName: Full=RPS2-interacting protein 11 -	-
C88_C04H4G112970	0.105876	0	0	0	0	0	0	0	0	0	0	0.0352921	-	-
C88_C05H4G100660	0	0.0600858	0	0	0	0	0	0	0.0458524	0.0152841	0	0.0200286	Laccase-5; AltName: Full=Benzenediol:oxygen oxidoreductase 5; AltName: Full=Diphenol oxidase 5; AltName: Full=Urishiol oxidase 5; Flags: Precursor PF07732:Multicopper oxidase|PF00394:Multicopper oxidase|PF07731:Multicopper oxidase	-
C88_C01H4G161480	0	0.106019	0	0	0	0	0	0	0	0	0	0.0353396	Peroxidase 24; Short=Atperox P24; AltName: Full=ATP47; Flags: Precursor PF00141:Peroxidase	-
C88_C11H2G035990	0	0	0	0	0	0	0.106027	0	0	0.0353425	0	0	Xyloglucan endotransglucosylase/hydrolase protein 2; Short=At-XTH2; Short=XTH-2; Flags: Precursor PF00722:Glycosyl hydrolases family 16	-
C88_C04H4G117320	0	0	0	0	0	0	0.106027	0	0	0.0353425	0	0	Putative gamma-glutamylcyclotransferase At3g02910 PF06094:Gamma-glutamyl cyclotransferase, AIG2-like	-
C88_C11H3G074930	0.106027	0	0	0	0	0	0	0	0	0	0	0.0353425	Protein NRT1/ PTR FAMILY 2.6; Short=AtNPF2.6; AltName: Full=Probable nitrate excretion transporter 2; AltName: Full=Protein NAXT1-like 1 PF00854:POT family	-
C88_C10H2G047630	0.106078	0	0	0	0	0	0	0	0	0	0	0.0353593	Transcription initiation factor TFIID subunit 9; AltName: Full=TATA binding protein associated factor 21kDa subunit; AltName: Full=TBP-associated factor 9; Short=AtTAF9 PF02291:Transcription initiation factor IID, 31kD subunit	-
C88_C10H1G018710	0	0	0.106144	0	0	0	0	0	0	0	0	0.0353815	PF13474:SnoaL-like domain	-
C88_C03H4G109790	0	0.106199	0	0	0	0	0	0	0	0	0	0.0353998	PF14009:Domain of unknown function (DUF4228)	-
C88_C11H3G057750	0.0744071	0	0	0	0	0	0	0	0.03181	0.0106033	0	0.0248024	PF10358:N-terminal C2 in EEIG1 and EHBP1 proteins	-
C88_C06H2G059530	0.0391954	0	0	0	0	0	0	0	0.0670263	0.0223421	0	0.0130651	WEB family protein At4g27595, chloroplastic; Flags: Precursor PF05701:Weak chloroplast movement under blue light	-
C88_C02H4G123020	0.0536269	0	0	0	0	0	0	0.052651	0	0.0175503	0	0.0178756	F-box/FBD/LRR-repeat protein At2g04230 -	-
C88_C04H2G068450	0.106382	0	0	0	0	0	0	0	0	0	0	0.0354608	PF05347:Complex 1 protein (LYR family)	-
C88_C02H2G040520	0	0	0	0	0	0	0	0	0.106425	0.035475	0	0	LOB domain-containing protein 36; AltName: Full=ASYMMETRIC LEAVES 2-like protein 1; Short=AS2-like protein 1 PF03195:Lateral organ boundaries (LOB) domain	-
C88_C11H3G051350	0	0	0	0	0	0	0	0	0.106425	0.035475	0	0	-	-
C88_C03H1G026500	0	0	0	0	0	0	0	0	0.106425	0.035475	0	0	-	-
C88_C04H3G099670	0	0	0	0	0	0	0.106457	0	0	0.0354857	0	0	Protein canopy homolog 1; Flags: Precursor PF11938:TLR4 regulator and MIR-interacting MSAP	-
C88_C06H3G067040	0	0.106562	0	0	0	0	0	0	0	0	0	0.0355208	PF04398:Protein of unknown function, DUF538	-
C88_C02H1G018330	0.0487411	0	0.0578843	0	0	0	0	0	0	0	0	0.0355418	(E,E)-alpha-farnesene synthase; Short=MdASF1; AltName: Full=Prenyltransferase PF01397:Terpene synthase, N-terminal domain|PF03936:Terpene synthase family, metal binding domain	-
C88_C02H2G061340	0.106688	0	0	0	0	0	0	0	0	0	0	0.0355627	Uncharacterized protein C9orf85 PF10217:Uncharacterized conserved protein (DUF2039)	-
C88_C06H1G029810	0	0	0.106745	0	0	0	0	0	0	0	0	0.0355815	Dirigent protein 25; Short=AtDIR25; Flags: Precursor PF03018:Dirigent-like protein	-
C88_C05H1G015060	0	0	0	0	0	0	0.106782	0	0	0.0355939	0	0	-	-
C88_C09H2G033780	0	0	0	0	0	0	0	0	0.106783	0.0355944	0	0	-	-
C88_C01H1G004180	0	0	0	0	0	0	0	0.106795	0	0.0355982	0	0	Phospholipase D alpha 1; Short=CpPLD1; AltName: Full=Choline phosphatase 1; AltName: Full=Phosphatidylcholine-hydrolyzing phospholipase D 1 PF00614:Phospholipase D Active site motif	-
C88_C09H4G095380	0	0.106836	0	0	0	0	0	0	0	0	0	0.0356121	L-ascorbate peroxidase 2, cytosolic; AltName: Full=L-ascorbate peroxidase 1b; Short=APX1b; Short=AtAPx02 PF00141:Peroxidase	-
C88_C06H2G040300	0.106893	0	0	0	0	0	0	0	0	0	0	0.0356311	Probable xyloglucan endotransglucosylase/hydrolase protein 32; Short=At-XTH32; Short=XTH-32; Flags: Precursor PF00722:Glycosyl hydrolases family 16	-
C88_C09H3G083350	0.106893	0	0	0	0	0	0	0	0	0	0	0.0356311	DNA-directed RNA polymerase V subunit 7 -	-
C88_C03H1G025630	0	0	0	0	0	0	0	0.106951	0	0.0356505	0	0	Calmodulin-binding protein 60 A PF07887:Calmodulin binding protein-like	-
C88_C12H2G035520	0	0	0	0	0	0	0.106999	0	0	0.0356664	0	0	Laccase-15; AltName: Full=Benzenediol:oxygen oxidoreductase 15; AltName: Full=Diphenol oxidase 15; AltName: Full=Protein TRANSPARENT TESTA 10; AltName: Full=Urishiol oxidase 15; Flags: Precursor PF07731:Multicopper oxidase|PF00394:Multicopper oxidase	-
C88_C11H4G090450	0	0	0.107004	0	0	0	0	0	0	0	0	0.035668	PF13806:Rieske-like [2Fe-2S] domain	-
C88_C06H3G069080	0	0	0.107177	0	0	0	0	0	0	0	0	0.0357258	PF02721:Domain of unknown function DUF223|PF08646:Replication factor-A C terminal domain	-
C88_C07H2G027220	0	0	0.107177	0	0	0	0	0	0	0	0	0.0357258	Photosystem II CP47 reaction center protein; AltName: Full=PSII 47 kDa protein; AltName: Full=Protein CP-47 PF00421:Photosystem II protein	-
C88_C01H1G037180	0	0	0	0	0	0	0	0	0.107265	0.0357549	0	0	Nectarin-1; AltName: Full=Superoxide dismutase [Mn]; Flags: Precursor PF00190:Cupin	-
C88_C07H3G072220	0	0.107388	0	0	0	0	0	0	0	0	0	0.0357961	CASP-like protein 2A1; Short=VvCASPL2A1 PF04535:Domain of unknown function (DUF588)	-
C88_C01H2G072730	0	0	0	0	0	0	0	0.107425	0	0.0358082	0	0	Probable carbohydrate esterase At4g34215 PF03629:Carbohydrate esterase, sialic acid-specific acetylesterase	-
C88_C01H1G017000	0	0	0	0	0	0	0	0	0.107507	0.0358357	0	0	-	-
C88_C06H3G080700	0	0	0	0	0	0	0	0	0.107507	0.0358357	0	0	PF04720:PDDEXK-like family of unknown function	-
C88_C06H4G121370	0	0	0	0	0	0	0.107547	0	0	0.0358489	0	0	-	-
C88_C06H2G042510	0	0	0	0	0	0	0	0.107636	0	0.0358788	0	0	GDSL esterase/lipase CPRD49; AltName: Full=Extracellular lipase CPRD49; Flags: Precursor PF13472:GDSL-like Lipase/Acylhydrolase family	-
C88_C10H3G079310	0	0.107667	0	0	0	0	0	0	0	0	0	0.0358889	Short-chain dehydrogenase reductase 2a; Short=AtSDR2a PF13561:Enoyl-(Acyl carrier protein) reductase	-
C88_C07H1G002280	0	0.0522759	0.0554087	0	0	0	0	0	0	0	0	0.0358949	Putative pentatricopeptide repeat-containing protein At3g15130 PF14432:DYW family of nucleic acid deaminases|PF13041:PPR repeat family	-
C88_C06H4G103720	0	0	0	0	0	0	0.107767	0	0	0.0359224	0	0	Protein INVOLVED IN DE NOVO 2; AltName: Full=Protein RNA-DIRECTED DNA METHYLATION 12 PF03469:XH domain|PF03470:XS zinc finger domain|PF03468:XS domain	-
C88_C04H1G020010	0	0	0	0	0	0	0.107767	0	0	0.0359224	0	0	Purine permease 3; Short=AtPUP3 PF16913:Purine nucleobase transmembrane transport	-
C88_C04H1G011670	0.107825	0	0	0	0	0	0	0	0	0	0	0.0359418	F-box/LRR-repeat protein At3g59210 -	-
C88_C07H1G020940	0	0.107853	0	0	0	0	0	0	0	0	0	0.035951	Xyloglucan endotransglucosylase/hydrolase protein 15; Short=At-XTH15; Short=XTH-15; Flags: Precursor PF00722:Glycosyl hydrolases family 16|PF06955:Xyloglucan endo-transglycosylase (XET) C-terminus	-
C88_C09H1G022690	0	0.0523637	0.0555018	0	0	0	0	0	0	0	0	0.0359552	Probable polygalacturonase; Short=PG; AltName: Full=Pectinase PF12708:Pectate lyase superfamily protein|PF00295:Glycosyl hydrolases family 28	-
C88_C01H2G069610	0	0	0	0	0	0	0	0	0.107873	0.0359576	0	0	-	-
C88_C08H3G057910	0	0	0	0	0	0	0.107878	0	0	0.0359593	0	0	2-isopropylmalate synthase A; AltName: Full=Alpha-IPM synthase A; AltName: Full=Alpha-isopropylmalate synthase A -	-
C88_C03H2G059590	0.10793	0	0	0	0	0	0	0	0	0	0	0.0359767	-	-
C88_C08H1G021890	0	0	0	0	0	0	0.0710193	0.0369215	0	0.0359803	0	0	Pentatricopeptide repeat-containing protein At4g11690 PF12854:PPR repeat|PF13041:PPR repeat family	-
C88_C02H1G029840	0	0.107946	0	0	0	0	0	0	0	0	0	0.0359821	F-box/kelch-repeat protein At3g06240 -	-
C88_C10H3G081120	0	0	0	0	0	0	0.1081	0	0	0.0360333	0	0	-	-
C88_C04H3G090740	0	0.108134	0	0	0	0	0	0	0	0	0	0.0360445	PF07343:Protein of unknown function (DUF1475)	-
C88_C03H3G094730	0.10814	0	0	0	0	0	0	0	0	0	0	0.0360466	-	-
C88_C07H3G075320	0	0	0.108231	0	0	0	0	0	0	0	0	0.0360769	50S ribosomal protein L4, chloroplastic; AltName: Full=CL4; AltName: Full=R-protein L4; Flags: Precursor PF00573:Ribosomal protein L4/L1 family	-
C88_C01H1G005540	0	0	0	0	0	0	0	0	0.108241	0.0360803	0	0	Fatty acid desaturase 4-like 1, chloroplastic; Short=FAD4-L1; Flags: Precursor PF10520:B domain of TMEM189, localisation domain	-
C88_C06H2G051930	0	0	0	0	0	0	0	0	0.108488	0.0361626	0	0	Protein WVD2-like 5 -	-
C88_C04H4G110090	0.108509	0	0	0	0	0	0	0	0	0	0	0.0361696	PF16770:Regulator of Ty1 transposition protein 107 BRCT domain	-
C88_C12H2G039370	0.0496103	0	0.0589165	0	0	0	0	0	0	0	0	0.0361756	(6-4)DNA photolyase; AltName: Full=Protein UV repair defective 3 PF00875:DNA photolyase|PF03441:FAD binding domain of DNA photolyase	-
C88_C12H1G028070	0.108562	0	0	0	0	0	0	0	0	0	0	0.0361873	Beta-glucuronosyltransferase GlcAT14A; AltName: Full=GT14 family glucuronic acid transferase 1; Short=AtGlcAT14A PF02485:Core-2/I-Branching enzyme	-
C88_C04H3G081130	0	0	0	0	0	0	0.0532285	0.0553449	0	0.0361911	0	0	Putative pentatricopeptide repeat-containing protein At3g25970 PF13041:PPR repeat family	-
C88_C01H3G131510	0	0	0	0	0	0	0	0	0.108612	0.0362039	0	0	Nectarin-1; AltName: Full=Superoxide dismutase [Mn]; Flags: Precursor PF00190:Cupin	-
C88_C09H2G043840	0	0	0	0	0	0	0	0.0580812	0.0505815	0.0362209	0	0	PF11210:Protein of unknown function (DUF2996)	-
C88_C12H2G031210	0	0	0.108676	0	0	0	0	0	0	0	0	0.0362253	F-box protein PP2-B10; AltName: Full=Protein PHLOEM PROTEIN 2-LIKE B10; Short=AtPP2-B10 PF14299:Phloem protein 2	-
C88_C05H1G000050	0	0	0	0	0	0	0	0.108707	0	0.0362358	0	0	PF07802:GCK domain	-
C88_C05H4G099920	0	0	0	0	0	0	0	0	0.108736	0.0362453	0	0	-	-
C88_C10H1G007990	0	0	0.0605914	0	0	0	0.0481766	0	0	0.0160589	0	0.0201971	Dynamin-related protein 1E; AltName: Full=Dynamin-like protein 4; AltName: Full=Dynamin-like protein DLP2; AltName: Full=Dynamin-like protein E PF02212:Dynamin GTPase effector domain|PF01031:Dynamin central region|PF00350:Dynamin family	-
C88_C01H2G091600	0	0	0	0	0	0	0.108771	0	0	0.0362571	0	0	3-hydroxyisobutyryl-CoA hydrolase 1; AltName: Full=CoA-thioester hydrolase CHY1 PF16113:Enoyl-CoA hydratase/isomerase	-
C88_C02H4G123030	0	0.108889	0	0	0	0	0	0	0	0	0	0.0362963	50S ribosomal protein L7/L12 PF00542:Ribosomal protein L7/L12 C-terminal domain	-
C88_C06H2G065020	0	0.108889	0	0	0	0	0	0	0	0	0	0.0362963	PF04720:PDDEXK-like family of unknown function	-
C88_C03H4G128390	0	0	0	0	0	0	0.0571671	0	0.0517649	0.0363107	0	0	(-)-camphene/tricyclene synthase, chloroplastic; Short=SlTPS3; AltName: Full=(4S)-limonene synthase; AltName: Full=Myrcene synthase; Flags: Precursor PF01397:Terpene synthase, N-terminal domain|PF03936:Terpene synthase family, metal binding domain	-
C88_C05H4G090700	0	0	0	0	0	0	0	0	0.108985	0.0363283	0	0	PF03004:Plant transposase (Ptta/En/Spm family)	-
C88_C07H1G025720	0.109094	0	0	0	0	0	0	0	0	0	0	0.0363647	-	-
C88_C10H2G040900	0	0	0	0	0	0	0	0	0.10911	0.03637	0	0	PF06747:CHCH domain	-
C88_C02H3G073590	0	0	0.109215	0	0	0	0	0	0	0	0	0.0364049	Alpha-1,4-glucan-protein synthase [UDP-forming]; AltName: Full=Reversibly glycosylated polypeptide 1; AltName: Full=UDP-glucose:protein transglucosylase; Short=UPTG [Pisum sativum] PF03214:Reversibly glycosylated polypeptide	-
C88_C04H1G019660	0	0	0	0	0	0	0.109224	0	0	0.0364079	0	0	PF03080:Neprosin|PF14365:Neprosin activation peptide	-
C88_C06H1G030140	0	0	0	0	0	0	0	0	0.109277	0.0364257	0	0	PF13515:Fusaric acid resistance protein-like	-
C88_C11H2G045130	0	0	0	0	0	0	0	0.10936	0	0.0364534	0	0	Ethylene-responsive transcription factor 5; Short=AtERF5; AltName: Full=Ethylene-responsive element-binding factor 5; Short=EREBP-5 -	-
C88_C12H4G095850	0	0	0.109577	0	0	0	0	0	0	0	0	0.0365257	-	-
C88_C01H2G062330	0.109631	0	0	0	0	0	0	0	0	0	0	0.0365438	L-ascorbate oxidase homolog; AltName: Full=Pollen-specific protein NTP303; Flags: Precursor PF07732:Multicopper oxidase|PF07731:Multicopper oxidase|PF00394:Multicopper oxidase	-
C88_C04H1G031880	0	0	0	0	0	0	0	0.10969	0	0.0365632	0	0	Peroxidase 64; Short=Atperox P64; AltName: Full=ATP17a; AltName: Full=PRXR4; Flags: Precursor PF00141:Peroxidase	-
C88_C11H2G039280	0	0	0	0	0	0	0	0.10969	0	0.0365632	0	0	PF12776:Myb/SANT-like DNA-binding domain	-
C88_C03H1G020260	0	0	0	0	0	0	0.109794	0	0	0.0365981	0	0	Trans-resveratrol di-O-methyltransferase; AltName: Full=Resveratrol O-methyltransferase; Short=ROMT; Short=VvROMT PF00891:O-methyltransferase domain	-
C88_C06H2G056930	0	0	0	0	0	0	0.109794	0	0	0.0365981	0	0	-	-
C88_C03H1G033410	0	0.109848	0	0	0	0	0	0	0	0	0	0.0366161	Inorganic pyrophosphatase 2; Short=AtPPsPase2; Short=PPi phosphatase 2; Short=Pyrophosphate-specific phosphatase 2 PF06888:Putative Phosphatase	-
C88_C02H1G009440	0	0.109848	0	0	0	0	0	0	0	0	0	0.0366161	-	-
C88_C12H4G089680	0	0	0	0	0	0	0	0.058737	0.0511526	0.0366299	0	0	-	-
C88_C04H2G033270	0	0.109897	0	0	0	0	0	0	0	0	0	0.0366323	Uridine-cytidine kinase C; AltName: Full=Cytidine monophosphokinase C; AltName: Full=Uridine monophosphokinase C PF01928:CYTH domain|PF00485:Phosphoribulokinase / Uridine kinase family	-
C88_C01H2G047450	0	0.109945	0	0	0	0	0	0	0	0	0	0.0366484	PF08285:Dolichol-phosphate mannosyltransferase subunit 3 (DPM3)	-
C88_C01H3G137630	0	0.109945	0	0	0	0	0	0	0	0	0	0.0366484	Cyclin-dependent kinase inhibitor 7; AltName: Full=Inhibitor/interactor of CDK protein 5; AltName: Full=KIP-related protein 7 PF02234:Cyclin-dependent kinase inhibitor	-
C88_C12H4G106100	0	0	0	0	0	0	0	0	0.109993	0.0366643	0	0	CASP-like protein 2D1; Short=VvCASPL2D1 PF04535:Domain of unknown function (DUF588)	-
C88_C04H2G047980	0.0503283	0	0.0597693	0	0	0	0	0	0	0	0	0.0366992	PF03004:Plant transposase (Ptta/En/Spm family)|PF13963:Transposase-associated domain|PF13952:Domain of unknown function (DUF4216)	-
C88_C05H2G052450	0	0	0	0	0	0	0	0	0.11012	0.0367067	0	0	Protein ACCELERATED CELL DEATH 6 PF13962:Domain of unknown function	-
C88_C02H3G086090	0	0	0	0	0	0	0.11014	0	0	0.0367132	0	0	MLO-like protein 14; Short=AtMlo14 -	-
C88_C02H4G109300	0	0	0.110217	0	0	0	0	0	0	0	0	0.0367389	Photosystem I reaction center subunit III, chloroplastic; AltName: Full=Light-harvesting complex I 17 kDa protein; AltName: Full=PSI-F; Flags: Precursor PF02507:Photosystem I reaction centre subunit III	-
C88_C04H1G023100	0	0	0.110217	0	0	0	0	0	0	0	0	0.0367389	PF07343:Protein of unknown function (DUF1475)	-
C88_C01H2G078040	0	0	0	0	0	0	0	0	0.110248	0.0367493	0	0	-	-
C88_C03H1G010000	0.110393	0	0	0	0	0	0	0	0	0	0	0.0367976	Ycf20-like protein PF04483:Protein of unknown function (DUF565)	-
C88_C09H1G009420	0.110502	0	0	0	0	0	0	0	0	0	0	0.0368341	PF03227:Gamma interferon inducible lysosomal thiol reductase (GILT)	-
C88_C02H4G117660	0	0	0	0	0	0	0	0	0.110504	0.0368346	0	0	PF03087:Arabidopsis protein of unknown function	-
C88_C09H2G060720	0	0	0	0	0	0	0.0541893	0.0563439	0	0.0368444	0	0	PF08268:F-box associated domain	-
C88_C10H3G065380	0.110557	0	0	0	0	0	0	0	0	0	0	0.0368524	PF14111:Domain of unknown function (DUF4283)	-
C88_C01H3G131920	0	0	0	0	0	0	0	0	0.110632	0.0368775	0	0	Germin-like protein subfamily 1 member 20; AltName: Full=GLP2a copy 2; AltName: Full=GLP2b; AltName: Full=Germin type 2; Short=At-GERM2; Short=AtGER2; Flags: Precursor PF00190:Cupin	-
C88_C12H1G006970	0.110722	0	0	0	0	0	0	0	0	0	0	0.0369074	Probable WRKY transcription factor 51; AltName: Full=WRKY DNA-binding protein 51 -	-
C88_C02H4G116240	0	0	0	0	0	0	0	0.0592145	0.0515685	0.0369277	0	0	Pentatricopeptide repeat-containing protein At1g77170 PF13041:PPR repeat family	-
C88_C01H1G014080	0	0.110825	0	0	0	0	0	0	0	0	0	0.0369416	-	-
C88_C09H1G004480	0	0.110825	0	0	0	0	0	0	0	0	0	0.0369416	-	-
C88_C01H1G044330	0	0.0628734	0	0	0	0	0	0	0.0479797	0.0159932	0	0.0209578	-	-
C88_C03H3G078950	0	0	0	0	0	0	0	0.111027	0	0.0370091	0	0	PF14111:Domain of unknown function (DUF4283)	-
C88_C02H3G067930	0	0	0	0	0	0	0	0	0.111149	0.0370498	0	0	-	-
C88_C06H1G029830	0.111165	0	0	0	0	0	0	0	0	0	0	0.0370549	Aquaporin TIP1-3, N-terminally processed PF00230:Major intrinsic protein	-
C88_C01H4G183390	0	0	0	0	0	0	0.111188	0	0	0.0370628	0	0	Squalene monooxygenase; AltName: Full=Squalene epoxidase; Short=SE PF08491:Squalene epoxidase	-
C88_C03H3G095270	0.111276	0	0	0	0	0	0	0	0	0	0	0.0370919	LOB domain-containing protein 27; AltName: Full=ASYMMETRIC LEAVES 2-like protein 29; Short=AS2-like protein 29 PF03195:Lateral organ boundaries (LOB) domain	-
C88_C10H1G025160	0	0	0	0	0	0	0	0.111367	0	0.0371223	0	0	-	-
C88_C12H3G073900	0.111387	0	0	0	0	0	0	0	0	0	0	0.0371291	Hydroxyproline O-arabinosyltransferase 3 -	-
C88_C02H4G098740	0	0	0	0	0	0	0	0	0.11141	0.0371365	0	0	-	-
C88_C12H1G021890	0	0	0	0	0	0	0	0	0.11141	0.0371365	0	0	Cysteine-rich repeat secretory protein 38; Flags: Precursor PF01657:Salt stress response/antifungal	-
C88_C01H1G043240	0	0.0631921	0	0	0	0	0	0	0.0482229	0.0160743	0	0.021064	Leucine-rich repeat receptor-like serine/threonine-protein kinase At2g14510; Flags: Precursor PF12819:Malectin-like domain|PF12799:Leucine Rich repeats (2 copies)	-
C88_C06H2G055480	0	0.111419	0	0	0	0	0	0	0	0	0	0.0371397	Protein CDI; AltName: Full=Protein CADMIUM INDUCED -	-
C88_C01H3G109810	0	0	0.111519	0	0	0	0	0	0	0	0	0.0371729	F-box protein At5g10340 -	-
C88_C03H4G118690	0	0	0	0	0	0	0	0	0.11154	0.0371801	0	0	14 kDa proline-rich protein DC2.15; Flags: Precursor PF14547:Hydrophobic seed protein	-
C88_C12H4G112190	0	0	0	0	0	0	0.0585366	0	0.0530049	0.0371805	0	0	O-acyltransferase WSD1; AltName: Full=Diacylglycerol O-acyltransferase; Short=DGAT; AltName: Full=Long-chain-alcohol O-fatty-acyltransferase; AltName: Full=Wax synthase; Short=WS PF06974:WS/DGAT C-terminal domain|PF03007:Wax ester synthase-like Acyl-CoA acyltransferase domain	-
C88_C01H3G130190	0	0.111619	0	0	0	0	0	0	0	0	0	0.0372062	F-box protein PP2-B15; AltName: Full=Protein PHLOEM PROTEIN 2-LIKE B15; Short=AtPP2-B15 PF14299:Phloem protein 2	-
C88_C04H1G017520	0	0	0	0	0	0	0.0586345	0	0.0530937	0.0372427	0	0	PF05678:VQ motif	-
C88_C07H1G026450	0.0394036	0	0	0	0	0	0	0.0386866	0.0336912	0.0241259	0	0.0131345	Ribosomal RNA large subunit methyltransferase I; AltName: Full=23S rRNA m5C1962 methyltransferase; AltName: Full=rRNA (cytosine-C(5)-)-methyltransferase RlmI PF10672:S-adenosylmethionine-dependent methyltransferase|PF17785:PUA-like domain	-
C88_C12H2G044490	0	0	0	0	0	0	0.111899	0	0	0.0372996	0	0	Ribosomal protein S13, mitochondrial (mitochondrion) [Nicotiana tabacum] PF00416:Ribosomal protein S13/S18	-
C88_C03H3G069920	0.111948	0	0	0	0	0	0	0	0	0	0	0.0373158	Primary amine oxidase; AltName: Full=Amine oxidase [copper-containing]; Flags: Precursor PF02727:Copper amine oxidase, N2 domain|PF01179:Copper amine oxidase, enzyme domain|PF02728:Copper amine oxidase, N3 domain	-
C88_C07H3G072830	0	0.11202	0	0	0	0	0	0	0	0	0	0.0373399	Protein trichome birefringence-like 43 PF14416:PMR5 N terminal Domain|PF13839:GDSL/SGNH-like Acyl-Esterase family found in Pmr5 and Cas1p	-
C88_C11H1G019190	0	0	0	0	0	0	0	0.112052	0	0.0373507	0	0	-	-
C88_C07H3G068220	0	0	0	0	0	0	0	0.112052	0	0.0373507	0	0	Peroxidase 3; Short=Atperox P3; AltName: Full=ATPRC; AltName: Full=RCI3A; AltName: Full=Rare cold-inducible protein; Flags: Precursor PF00141:Peroxidase	-
C88_C01H1G023550	0.11206	0	0	0	0	0	0	0	0	0	0	0.0373534	PF03004:Plant transposase (Ptta/En/Spm family)	-
C88_C12H4G113380	0	0.112322	0	0	0	0	0	0	0	0	0	0.0374408	Mannan endo-1,4-beta-mannosidase 1; AltName: Full=Beta-mannanase 1; AltName: Full=Endo-beta-1,4-mannanase 1; AltName: Full=LeMAN1; Flags: Precursor PF00150:Cellulase (glycosyl hydrolase family 5)	-
C88_C11H1G009460	0	0.112322	0	0	0	0	0	0	0	0	0	0.0374408	WD repeat-containing protein RUP2; AltName: Full=Protein EARLY FLOWERING BY OVEREXPRESSION 2; AltName: Full=Protein EPRESSOR OF UV-B PHOTOMORPHOGENESIS 2 -	-
C88_C02H1G030410	0	0	0	0	0	0	0	0	0.112397	0.0374656	0	0	Protein ALTERED XYLOGLUCAN 4-like; AltName: Full=Protein trichome birefringence-like 22 PF13839:GDSL/SGNH-like Acyl-Esterase family found in Pmr5 and Cas1p|PF14416:PMR5 N terminal Domain	-
C88_C09H1G022590	0.0606408	0	0	0	0	0	0	0	0.0518495	0.0172832	0	0.0202136	Pectinesterase 40; Short=PE 40; AltName: Full=Pectin methylesterase 40; Short=AtPME40; Flags: Precursor PF01095:Pectinesterase|PF04043:Plant invertase/pectin methylesterase inhibitor	-
C88_C03H4G117380	0	0	0	0	0	0	0.112498	0	0	0.0374993	0	0	Methylesterase 17; Short=AtMES17; AltName: Full=Methyl indole-3-acetic acid esterase PF12697:Alpha/beta hydrolase family	-
C88_C07H1G024350	0	0	0	0	0	0	0.112619	0	0	0.0375395	0	0	PF04520:Senescence regulator	-
C88_C08H4G092330	0	0.0639702	0	0	0	0	0	0	0.0488167	0.0162722	0	0.0213234	Lysine histidine transporter-like 2 -	-
C88_C08H2G050880	0	0	0	0	0	0	0	0.060293	0.0525076	0.0376002	0	0	Probable membrane-associated kinase regulator 2 -	-
C88_C04H1G004180	0	0	0	0	0	0	0	0	0.112863	0.0376211	0	0	Probable disease resistance protein At1g58602 -	-
C88_C03H3G084050	0	0	0	0	0	0	0	0	0.112863	0.0376211	0	0	14 kDa proline-rich protein DC2.15; Flags: Precursor PF14547:Hydrophobic seed protein	-
C88_C06H3G088370	0	0	0	0	0	0	0	0	0.112997	0.0376658	0	0	60S ribosomal protein L28-1 PF01778:Ribosomal L28e protein family	-
C88_C09H1G006760	0	0	0	0	0	0	0.0705189	0	0.0425699	0.0376963	0	0	-	-
C88_C02H4G119810	0	0	0	0	0	0	0.0744144	0.0386866	0	0.0377003	0	0	Zinc finger CCCH domain-containing protein 45; Short=AtC3H45 PF10431:C-terminal, D2-small domain, of ClpB protein	-
C88_C07H3G078770	0	0.113138	0	0	0	0	0	0	0	0	0	0.0377126	Probable long-chain-alcohol O-fatty-acyltransferase 3; AltName: Full=Wax synthase 3 PF13813:Membrane bound O-acyl transferase family	-
C88_C09H4G090950	0	0	0	0	0	0	0.113225	0	0	0.0377418	0	0	Ribulose bisphosphate carboxylase/oxygenase activase 1, chloroplastic; Short=RA 1; Short=RuBisCO activase 1; Flags: Precursor -	-
C88_C01H3G128130	0	0	0	0	0	0	0.113225	0	0	0.0377418	0	0	Uncharacterized N-acetyltransferase p20 PF13302:Acetyltransferase (GNAT) domain	-
C88_C02H3G078300	0	0	0	0	0	0	0.113225	0	0	0.0377418	0	0	Chlorophyll a-b binding protein 1B, chloroplastic; AltName: Full=LHCII type I CAB-1B; Short=LHCP; Flags: Precursor PF00504:Chlorophyll A-B binding protein	-
C88_C12H1G017800	0	0.113241	0	0	0	0	0	0	0	0	0	0.0377469	-	-
C88_C08H2G026790	0	0	0	0	0	0	0.11347	0	0	0.0378233	0	0	-	-
C88_C01H2G049430	0	0	0	0	0	0	0	0	0.113537	0.0378456	0	0	Non-structural maintenance of chromosomes element 4 homolog A; Short=Non-SMC element 4 homolog A PF08743:Nse4 C-terminal	-
C88_C02H2G057120	0	0	0	0	0	0	0.113593	0	0	0.0378642	0	0	Delta(7)-sterol-C5(6)-desaturase; AltName: Full=Delta(7)-sterol-C5-desaturase; AltName: Full=Delta-7-C-5 sterol desaturase PF04116:Fatty acid hydroxylase superfamily	-
C88_C03H3G087380	0	0	0	0	0	0	0.0557121	0.0579273	0	0.0378798	0	0	PF04278:Tic22-like family	-
C88_C01H3G103400	0.113663	0	0	0	0	0	0	0	0	0	0	0.0378876	Endonuclease -	-
C88_C00H3G055330	0	0	0	0	0	0	0	0	0.113672	0.0378908	0	0	PF10780:39S ribosomal protein L53/MRP-L53	-
C88_C03H3G095400	0	0	0	0	0	0	0	0	0.113672	0.0378908	0	0	-	-
C88_C07H1G016140	0	0	0.113824	0	0	0	0	0	0	0	0	0.0379414	Glycine-rich cell wall structural protein 1; Flags: Precursor -	-
C88_C06H4G125110	0.114012	0	0	0	0	0	0	0	0	0	0	0.038004	PF02469:Fasciclin domain	-
C88_C11H4G083600	0	0	0	0	0	0	0	0	0.114081	0.0380271	0	0	PF02469:Fasciclin domain	-
C88_C02H3G068330	0	0	0	0	0	0	0	0	0.114081	0.0380271	0	0	Dirigent protein 23; Short=AtDIR23; Flags: Precursor PF03018:Dirigent-like protein	-
C88_C09H4G096520	0	0	0	0	0	0	0	0	0.114081	0.0380271	0	0	MLP-like protein 28 PF00407:Pathogenesis-related protein Bet v 1 family	-
C88_C07H4G104880	0.0586898	0	0	0	0	0	0.0554183	0	0	0.0184728	0	0.0195633	Putative MO25-like protein At5g47540 PF08569:Mo25-like	-
C88_C12H1G009490	0	0	0.114119	0	0	0	0	0	0	0	0	0.0380397	Pectate lyase 1; AltName: Full=Major pollen allergen Jun v 1; AltName: Allergen=Jun v 1; Flags: Precursor PF00544:Pectate lyase	-
C88_C08H2G031230	0	0	0.114119	0	0	0	0	0	0	0	0	0.0380397	PF13976:GAG-pre-integrase domain	-
C88_C01H2G084600	0.114129	0	0	0	0	0	0	0	0	0	0	0.038043	Peroxidase 5; Flags: Precursor PF00141:Peroxidase	-
C88_C09H3G077560	0.114129	0	0	0	0	0	0	0	0	0	0	0.038043	PF13456:Reverse transcriptase-like	-
C88_C11H3G068470	0	0.114174	0	0	0	0	0	0	0	0	0	0.038058	PF07816:Protein of unknown function (DUF1645)	-
C88_C10H3G059700	0.114246	0	0	0	0	0	0	0	0	0	0	0.0380821	Indole-3-acetic acid-amido synthetase GH3.6; AltName: Full=Auxin-responsive GH3-like protein 6; Short=AtGH3-6; AltName: Full=Protein DWARF IN LIGHT 1; Short=DFL-1 PF03321:GH3 auxin-responsive promoter	-
C88_C02H3G095480	0.114246	0	0	0	0	0	0	0	0	0	0	0.0380821	Ferredoxin-thioredoxin reductase catalytic chain, chloroplastic; Short=FTR-C; AltName: Full=B1; AltName: Full=Ferredoxin-thioredoxin reductase subunit B; Short=FTR-B; Flags: Precursor PF02943:Ferredoxin thioredoxin reductase catalytic beta chain	-
C88_C01H4G168760	0	0	0	0	0	0	0	0	0.114287	0.0380956	0	0	-	-
C88_C09H1G016570	0	0	0	0	0	0	0.0787654	0	0.0356611	0.0381422	0	0	GPI transamidase component PIG-T; AltName: Full=Phosphatidylinositol-glycan biosynthesis class T protein; Flags: Precursor PF04113:Gpi16 subunit, GPI transamidase component	-
C88_C11H2G038800	0	0	0	0	0	0	0.114459	0	0	0.0381529	0	0	-	-
C88_C03H4G109950	0.114481	0	0	0	0	0	0	0	0	0	0	0.0381604	PF13952:Domain of unknown function (DUF4216)|PF13960:Domain of unknown function (DUF4218)	-
C88_C12H2G053630	0.114481	0	0	0	0	0	0	0	0	0	0	0.0381604	(RS)-norcoclaurine 6-O-methyltransferase; Short=Ps6OMT PF00891:O-methyltransferase domain	-
C88_C08H2G031760	0	0	0	0	0	0	0	0.114519	0	0.0381729	0	0	-	-
C88_C11H1G007900	0.0617513	0	0	0	0	0	0	0	0.052799	0.0175997	0	0.0205838	Uncharacterized protein At5g39865 PF00462:Glutaredoxin	-
C88_C09H4G095650	0	0	0	0	0	0	0.114584	0	0	0.0381945	0	0	NDR1/HIN1-Like protein 3 PF03168:Late embryogenesis abundant protein	-
C88_C12H4G091570	0.114836	0	0	0	0	0	0	0	0	0	0	0.0382786	RING-H2 finger protein ATL54; AltName: Full=RING-type E3 ubiquitin transferase ATL54 PF13639:Ring finger domain	-
C88_C10H3G079890	0.114836	0	0	0	0	0	0	0	0	0	0	0.0382786	Transcriptional regulator TAC1; AltName: Full=Protein TELOMERASE ACTIVATOR1 -	-
C88_C02H4G118970	0	0	0	0	0	0	0	0.0614114	0.0534816	0.0382977	0	0	Protein UNUSUAL FLORAL ORGANS; AltName: Full=F-box only protein 1; Short=AtFBX1 -	-
C88_C04H4G130790	0	0	0	0	0	0	0	0	0.114908	0.0383027	0	0	PF10780:39S ribosomal protein L53/MRP-L53	-
C88_C04H1G008480	0	0.0651741	0	0	0	0	0	0	0.0497354	0.0165785	0	0.0217247	Microtubule-associated protein 70-5; Short=AtMAP70-5; AltName: Full=70 kDa microtubule-associated protein 5 PF07058:Microtubule-associated protein 70	-
C88_C12H4G092690	0.114954	0	0	0	0	0	0	0	0	0	0	0.0383181	Protein STAY-GREEN, chloroplastic; AltName: Full=Protein STAYGREEN; Flags: Precursor [Pisum sativum] PF12638:Staygreen protein	-
C88_C03H2G062600	0	0	0.115013	0	0	0	0	0	0	0	0	0.0383376	Chlorophyll a-b binding protein 4, chloroplastic; AltName: Full=LHCI type III CAB-4; Flags: Precursor PF00504:Chlorophyll A-B binding protein	-
C88_C02H3G088120	0	0.115017	0	0	0	0	0	0	0	0	0	0.0383389	PF00257:Dehydrin	-
C88_C04H2G060050	0.115073	0	0	0	0	0	0	0	0	0	0	0.0383578	Laccase-14; AltName: Full=Benzenediol:oxygen oxidoreductase 14; AltName: Full=Diphenol oxidase 14; AltName: Full=Urishiol oxidase 14; Flags: Precursor PF07732:Multicopper oxidase|PF00394:Multicopper oxidase	-
C88_C12H1G026830	0	0	0	0	0	0	0	0	0.115186	0.0383954	0	0	O-acyltransferase WSD1; AltName: Full=Diacylglycerol O-acyltransferase; Short=DGAT; AltName: Full=Long-chain-alcohol O-fatty-acyltransferase; AltName: Full=Wax synthase; Short=WS PF06974:WS/DGAT C-terminal domain|PF03007:Wax ester synthase-like Acyl-CoA acyltransferase domain	-
C88_C11H2G037460	0.115192	0	0	0	0	0	0	0	0	0	0	0.0383975	Lignin-forming anionic peroxidase; Flags: Precursor PF00141:Peroxidase	-
C88_C11H3G062710	0.115192	0	0	0	0	0	0	0	0	0	0	0.0383975	F-box protein SKIP19; AltName: Full=F-box/LRR-repeat protein 20; AltName: Full=SKP1-interacting partner 19 PF12937:F-box-like	-
C88_C02H2G056060	0	0	0.0670131	0	0	0	0	0	0.0482474	0.0160825	0	0.0223377	Laccase-11; AltName: Full=Benzenediol:oxygen oxidoreductase 11; AltName: Full=Diphenol oxidase 11; AltName: Full=Urishiol oxidase 11; Flags: Precursor PF00394:Multicopper oxidase|PF07731:Multicopper oxidase|PF07732:Multicopper oxidase	-
C88_C08H2G041940	0	0	0.115314	0	0	0	0	0	0	0	0	0.038438	40S ribosomal protein S6-1 PF01092:Ribosomal protein S6e	-
C88_C05H2G048860	0	0.0351008	0	0	0	0	0	0	0.080358	0.026786	0	0.0117003	Folylpolyglutamate synthase; AltName: Full=DHFS-FPGS homolog B; AltName: Full=Folylpoly-gamma-glutamate synthetase; Short=FPGS; AltName: Full=Tetrahydrofolylpolyglutamate synthase; Short=Tetrahydrofolate synthase -	-
C88_C05H2G043110	0	0	0	0	0	0	0	0	0.115466	0.0384886	0	0	-	-
C88_C12H2G029040	0	0	0	0	0	0	0	0.0617236	0.0537536	0.0384924	0	0	HemK methyltransferase family member 2; AltName: Full=M.HsaHemK2P; AltName: Full=N(6)-adenine-specific DNA methyltransferase 1 PF05175:Methyltransferase small domain	-
C88_C03H3G102710	0	0	0	0	0	0	0.115592	0	0	0.0385307	0	0	-	-
C88_C03H1G028060	0	0	0	0	0	0	0.115592	0	0	0.0385307	0	0	-	-
C88_C01H1G020240	0	0	0.115617	0	0	0	0	0	0	0	0	0.0385389	Superoxide dismutase [Cu-Zn] 2 PF00080:Copper/zinc superoxide dismutase (SODC)	-
C88_C02H3G086480	0.0265448	0	0.0630486	0	0	0	0	0.0260617	0	0.00868725	0	0.0298645	Protein GRIP; Short=AtGRIP PF01465:GRIP domain	-
C88_C02H1G023130	0	0.115657	0	0	0	0	0	0	0	0	0	0.0385522	Lipid phosphate phosphatase epsilon 2, chloroplastic; Short=AtLPPE2; AltName: Full=Phosphatidic acid phosphatase epsilon 2; AltName: Full=Plastidic phosphatidic acid phosphatase epsilon 2; Flags: Precursor -	-
C88_C08H2G051900	0.0426835	0	0	0	0	0	0	0	0.072991	0.0243303	0	0.0142278	Cellulose synthase-like protein G3; Short=AtCslG3 PF03552:Cellulose synthase	-
C88_C05H3G072750	0	0	0	0	0	0	0.115847	0	0	0.0386156	0	0	Protein cornichon homolog 4 PF03311:Cornichon protein	-
C88_C12H1G004400	0	0	0	0	0	0	0.056827	0.0590864	0	0.0386378	0	0	Protein PIN-LIKES 1; AltName: Full=Auxin efflux carrier-like protein 1 PF03547:Membrane transport protein	-
C88_C12H3G074720	0	0	0	0	0	0	0.115975	0	0	0.0386582	0	0	3-hydroxy-3-methylglutaryl-coenzyme A reductase 1; Short=HMG-CoA reductase 1; Short=HMGR; Short=HMGR1 PF00368:Hydroxymethylglutaryl-coenzyme A reductase	-
C88_C01H4G169430	0	0	0	0	0	0	0	0.115978	0	0.0386592	0	0	Bax inhibitor 1; Short=AtBI-1; Short=BI-1 -	-
C88_C02H4G115800	0	0	0	0	0	0	0	0	0.116029	0.0386764	0	0	PF06749:Protein of unknown function (DUF1218)	-
C88_C09H3G061340	0	0	0	0	0	0	0	0	0.116029	0.0386764	0	0	Kirola; AltName: Allergen=Act d 11 PF00407:Pathogenesis-related protein Bet v 1 family	-
C88_C05H2G036590	0	0	0	0	0	0	0	0	0.116029	0.0386764	0	0	-	-
C88_C03H2G053290	0	0	0	0	0	0	0.0609119	0	0.0551558	0.0386893	0	0	Trans-resveratrol di-O-methyltransferase; AltName: Full=Resveratrol O-methyltransferase; Short=ROMT; Short=VvROMT PF00891:O-methyltransferase domain|PF08100:Dimerisation domain	-
C88_C03H2G048970	0	0	0	0	0	0	0.0799035	0	0.0361764	0.0386933	0	0	Trehalose-phosphate phosphatase A; Short=AtTPPA; AltName: Full=Trehalose 6-phosphate phosphatase PF02358:Trehalose-phosphatase	-
C88_C05H1G018500	0	0.116087	0	0	0	0	0	0	0	0	0	0.0386958	Peroxidase 56; Short=Atperox P56; AltName: Full=ATP33; Flags: Precursor PF00141:Peroxidase	-
C88_C10H4G102670	0	0	0	0	0	0	0	0.116224	0	0.0387414	0	0	-	-
C88_C03H3G102550	0	0.0564537	0.0598369	0	0	0	0	0	0	0	0	0.0387635	N-alpha-acetyltransferase 15, NatA auxiliary subunit; AltName: Full=N-terminal acetyltransferase 1; AltName: Full=NMDA receptor-regulated protein 1; AltName: Full=Protein tubedown-1 PF13414:TPR repeat|PF12569:NMDA receptor-regulated protein 1	-
C88_C07H4G087000	0	0	0	0	0	0	0	0	0.116313	0.0387709	0	0	-	-
C88_C07H4G086130	0	0	0	0	0	0	0	0	0.116313	0.0387709	0	0	Pectinesterase 44; Short=PE 44; AltName: Full=Pectin methylesterase 44; Short=AtPME44; Flags: Precursor PF01095:Pectinesterase	-
C88_C04H2G059950	0	0	0	0	0	0	0	0.116348	0	0.0387827	0	0	Midasin; AltName: Full=MIDAS-containing protein -	-
C88_C01H3G106190	0	0.116413	0	0	0	0	0	0	0	0	0	0.0388042	-	-
C88_C01H2G069070	0	0	0	0	0	0	0	0	0.116455	0.0388184	0	0	PF05078:Protein of unknown function (DUF679)	-
C88_C01H2G074750	0.0549239	0.061539	0	0	0	0	0	0	0	0	0	0.038821	Protein ECERIFERUM 1 PF12076:WAX2 C-terminal domain|PF04116:Fatty acid hydroxylase superfamily	-
C88_C05H3G057490	0.116519	0	0	0	0	0	0	0	0	0	0	0.0388397	Histone chaperone ASF1B; AltName: Full=Anti-silencing function protein 1-like protein b; Short=Anti-silencing function 1b protein; AltName: Full=Silencing group A protein 1 PF04729:ASF1 like histone chaperone	-
C88_C10H3G058470	0	0.11663	0	0	0	0	0	0	0	0	0	0.0388768	Protein strawberry notch homolog 1; Short=mSno1 PF13872:P-loop containing NTP hydrolase pore-1|PF13871:C-terminal domain on Strawberry notch homologue	-
C88_C12H2G046370	0	0	0	0	0	0	0	0.116721	0	0.038907	0	0	AT-rich interactive domain-containing protein 3; Short=ARID domain-containing protein 3 -	-
C88_C02H1G019140	0.116764	0	0	0	0	0	0	0	0	0	0	0.0389212	Putative Myb family transcription factor At1g14600 -	-
C88_C01H3G121620	0	0.116794	0	0	0	0	0	0	0	0	0	0.0389314	Protein ECERIFERUM 1 PF12076:WAX2 C-terminal domain|PF04116:Fatty acid hydroxylase superfamily	-
C88_C07H1G015550	0	0	0.116843	0	0	0	0	0	0	0	0	0.0389478	-	-
C88_C09H1G009110	0.116886	0	0	0	0	0	0	0	0	0	0	0.0389621	(-)-camphene/tricyclene synthase, chloroplastic; Short=SlTPS3; AltName: Full=(4S)-limonene synthase; AltName: Full=Myrcene synthase; Flags: Precursor PF01397:Terpene synthase, N-terminal domain|PF03936:Terpene synthase family, metal binding domain	-
C88_C07H4G097500	0	0.117069	0	0	0	0	0	0	0	0	0	0.0390228	PF04646:Protein of unknown function, DUF604	-
C88_C06H2G044470	0	0	0	0	0	0	0.117138	0	0	0.0390461	0	0	PF14111:Domain of unknown function (DUF4283)	-
C88_C03H4G109810	0	0.0569046	0.0603148	0	0	0	0	0	0	0	0	0.0390731	Probable eukaryotic translation initiation factor 5-2; Short=eIF-5 2 PF02020:eIF4-gamma/eIF5/eIF2-epsilon|PF01873:Domain found in IF2B/IF5	-
C88_C12H2G038080	0	0	0.117258	0	0	0	0	0	0	0	0	0.039086	F-box protein PP2-B10; AltName: Full=Protein PHLOEM PROTEIN 2-LIKE B10; Short=AtPP2-B10 PF14299:Phloem protein 2	-
C88_C01H2G078590	0	0	0	0	0	0	0	0	0.117317	0.0391056	0	0	PF04646:Protein of unknown function, DUF604	-
C88_C02H4G111840	0	0	0	0	0	0	0	0	0.117317	0.0391056	0	0	-	-
C88_C02H4G107370	0.117318	0	0	0	0	0	0	0	0	0	0	0.0391059	-	-
C88_C10H4G095430	0.11738	0	0	0	0	0	0	0	0	0	0	0.0391265	30S ribosomal protein S3, chloroplastic PF00189:Ribosomal protein S3, C-terminal domain|PF00237:Ribosomal protein L22p/L17e	-
C88_C09H2G052350	0.0537564	0	0.0638405	0	0	0	0	0	0	0	0	0.039199	Phosphomannomutase; AltName: Full=LePMM PF03332:Eukaryotic phosphomannomutase	-
C88_C03H2G045230	0	0	0	0	0	0	0	0	0.117607	0.0392022	0	0	Non-symbiotic hemoglobin 2; AltName: Full=Hb2; AltName: Full=SOLly GLB2 PF00042:Globin	-
C88_C02H1G028720	0	0.0667084	0	0	0	0	0	0	0.0509063	0.0169688	0	0.0222361	-	-
C88_C01H4G171030	0.117628	0	0	0	0	0	0	0	0	0	0	0.0392092	Short-chain dehydrogenase reductase 3b; Short=AtSDR3b PF13561:Enoyl-(Acyl carrier protein) reductase	-
C88_C01H2G073480	0.117628	0	0	0	0	0	0	0	0	0	0	0.0392092	PF03107:C1 domain	-
C88_C11H3G051300	0	0	0	0	0	0	0	0.0628963	0.0547748	0.0392237	0	0	-	-
C88_C01H4G184530	0.117752	0	0	0	0	0	0	0	0	0	0	0.0392507	Protein IRREGULAR XYLEM 15; Short=AtIRX15 PF04669:Polysaccharide biosynthesis	-
C88_C07H1G010990	0	0	0	0	0	0	0.0618441	0	0.0559999	0.0392813	0	0	Serine/threonine-protein phosphatase 7 long form homolog PF10536:Plant mobile domain	-
C88_C02H2G042690	0.117877	0	0	0	0	0	0	0	0	0	0	0.0392923	-	-
C88_C07H1G007970	0	0	0	0	0	0	0.117927	0	0	0.0393091	0	0	Probable carbohydrate esterase At4g34215 PF03629:Carbohydrate esterase, sialic acid-specific acetylesterase	-
C88_C08H2G034150	0	0	0.117991	0	0	0	0	0	0	0	0	0.0393303	Stem-specific protein TSJT1 PF12481:Aluminium induced protein	-
C88_C11H3G058860	0	0	0	0	0	0	0.11806	0	0	0.0393532	0	0	Citrate-binding protein; Flags: Precursor PF08787:Alginate lyase	-
C88_C01H1G040880	0.118065	0	0	0	0	0	0	0	0	0	0	0.0393548	(-)-camphene/tricyclene synthase, chloroplastic; Short=SlTPS3; AltName: Full=(4S)-limonene synthase; AltName: Full=Myrcene synthase; Flags: Precursor PF01397:Terpene synthase, N-terminal domain|PF03936:Terpene synthase family, metal binding domain	-
C88_C12H3G082230	0	0	0.118096	0	0	0	0	0	0	0	0	0.0393654	PF13855:Leucine rich repeat	-
C88_C02H3G096470	0.118127	0	0	0	0	0	0	0	0	0	0	0.0393757	-	-
C88_C03H1G026980	0	0	0	0	0	0	0	0.0631508	0.0549964	0.0393824	0	0	Presenilin-like protein At2g29900 PF01080:Presenilin	-
C88_C00H1G025910	0.0596973	0	0	0	0	0	0	0.058611	0	0.019537	0	0.0198991	D-glycerate 3-kinase, chloroplastic; Short=AtGLYK; Flags: Precursor -	-
C88_C05H3G071210	0	0	0	0	0	0	0.0620999	0	0.0562316	0.0394438	0	0	PF05686:Glycosyl transferase family 90	-
C88_C02H4G113960	0.0296815	0	0.0352493	0	0	0	0.028027	0	0.0253785	0.0178018	0	0.0216436	Protein SMG7L; AltName: Full=Protetin SMG7-like PF10373:Est1 DNA/RNA binding domain|PF10374:Telomerase activating protein Est1	-
C88_C01H3G119960	0.118379	0	0	0	0	0	0	0	0	0	0	0.0394595	PF03107:C1 domain	-
C88_C07H1G022190	0	0	0.118414	0	0	0	0	0	0	0	0	0.0394713	-	-
C88_C01H4G180460	0.0398267	0.0446235	0	0	0	0	0	0	0.0340529	0.011351	0	0.0281501	Probable sodium/metabolite cotransporter BASS1, chloroplastic; AltName: Full=Bile acid transporter 2; AltName: Full=Bile acid-sodium symporter family protein 1; Flags: Precursor PF01758:Sodium Bile acid symporter family|PF13639:Ring finger domain	-
C88_C01H2G073430	0.118505	0	0	0	0	0	0	0	0	0	0	0.0395015	PF03107:C1 domain	-
C88_C02H4G126430	0	0	0.0648747	0	0	0	0	0.0536332	0	0.0178777	0	0.0216249	PF07059:Protein of unknown function (DUF1336)	-
C88_C07H1G023460	0.0558894	0.0626208	0	0	0	0	0	0	0	0	0	0.0395034	-	-
C88_C09H4G091440	0	0	0	0	0	0	0	0.118622	0	0.0395407	0	0	PF13639:Ring finger domain	-
C88_C02H2G034940	0	0	0	0	0	0	0	0	0.118633	0.0395444	0	0	-	-
C88_C09H4G093410	0	0	0.118733	0	0	0	0	0	0	0	0	0.0395777	-	-
C88_C06H2G034180	0	0.118741	0	0	0	0	0	0	0	0	0	0.0395803	60S ribosomal protein L19-3 PF01280:Ribosomal protein L19e	-
C88_C11H2G046840	0	0	0.118947	0	0	0	0	0	0	0	0	0.0396489	Protein YLS9; AltName: Full=Protein NDR1/HIN1-LIKE 10; Short=AtNHL10; AltName: Full=Protein YELLOW-LEAF-SPECIFIC GENE 9 PF03168:Late embryogenesis abundant protein	-
C88_C07H2G052130	0.119012	0	0	0	0	0	0	0	0	0	0	0.0396705	PF10785:NADH-ubiquinone oxidoreductase complex I, 21 kDa subunit	-
C88_C06H1G013020	0	0	0	0	0	0	0.119131	0	0	0.0397102	0	0	Probable membrane-associated kinase regulator 6 -	-
C88_C09H1G000060	0.0763733	0.0427858	0	0	0	0	0	0	0	0	0	0.0397197	BTB/POZ domain-containing protein At3g08570 PF03000:NPH3 family	-
C88_C01H3G109780	0.119267	0	0	0	0	0	0	0	0	0	0	0.0397556	-	-
C88_C03H4G118850	0.0643213	0	0	0	0	0	0	0	0.0549964	0.0183321	0	0.0214404	Pectinesterase 17; Short=PE 17; AltName: Full=Pectin methylesterase 17; Short=AtPME17; Flags: Precursor PF01095:Pectinesterase|PF04043:Plant invertase/pectin methylesterase inhibitor	-
C88_C08H2G048370	0	0	0	0	0	0	0	0	0.119527	0.0398425	0	0	14 kDa proline-rich protein DC2.15; Flags: Precursor PF14547:Hydrophobic seed protein	-
C88_C02H3G068570	0	0	0	0	0	0	0.119537	0	0	0.0398457	0	0	Putative ribonuclease H protein At1g65750 PF13456:Reverse transcriptase-like|PF13966:zinc-binding in reverse transcriptase	-
C88_C09H3G074730	0.119651	0	0	0	0	0	0	0	0	0	0	0.0398838	PF12776:Myb/SANT-like DNA-binding domain	-
C88_C08H4G102910	0.0324136	0	0	0	0	0	0	0.0318237	0.055429	0.0290842	0	0.0108045	Puromycin-sensitive aminopeptidase; Short=PSA; AltName: Full=Cytosol alanyl aminopeptidase; Short=AAP-S; AltName: Full=Meiotic prophase aminopeptidase 1 PF11940:Domain of unknown function (DUF3458) Ig-like fold|PF01433:Peptidase family M1 domain|PF17900:Peptidase M1 N-terminal domain|PF17432:Domain of unknown function (DUF3458_C) ARM repeats	-
C88_C07H4G098320	0	0	0	0	0	0	0	0	0.119678	0.0398926	0	0	Polyneuridine-aldehyde esterase; AltName: Full=Polyneuridine aldehyde esterase; Flags: Precursor PF12697:Alpha/beta hydrolase family	-
C88_C11H4G086610	0	0	0.119701	0	0	0	0	0	0	0	0	0.0399003	Lignin-forming anionic peroxidase; Flags: Precursor PF00141:Peroxidase	-
C88_C06H3G092610	0	0	0.119809	0	0	0	0	0	0	0	0	0.0399365	PF05056:Protein of unknown function (DUF674)	-
C88_C02H2G041480	0	0	0	0	0	0	0	0	0.119904	0.039968	0	0	PF06886:Targeting protein for Xklp2 (TPX2) domain	-
C88_C08H1G001640	0	0	0	0	0	0	0	0.083557	0.0363839	0.0399803	0	0	Dynamin-related protein 3A; AltName: Full=Dynamin-like protein 2; AltName: Full=Dynamin-like protein 2a PF00350:Dynamin family|PF01031:Dynamin central region|PF02212:Dynamin GTPase effector domain	-
C88_C05H1G010120	0.120039	0	0	0	0	0	0	0	0	0	0	0.0400129	Protein POOR HOMOLOGOUS SYNAPSIS 1 -	-
C88_C07H2G033640	0.120039	0	0	0	0	0	0	0	0	0	0	0.0400129	Ribulose bisphosphate carboxylase small chain 6, chloroplastic; Short=RuBisCO small subunit 6; Flags: Precursor PF00101:Ribulose bisphosphate carboxylase, small chain	-
C88_C05H2G047430	0	0	0	0	0	0	0	0	0.120131	0.0400437	0	0	F-box protein At5g07610 -	-
C88_C02H2G056840	0	0	0.120136	0	0	0	0	0	0	0	0	0.0400454	LOB domain-containing protein 41; AltName: Full=ASYMMETRIC LEAVES 2-like protein 38; Short=AS2-like protein 38 PF03195:Lateral organ boundaries (LOB) domain	-
C88_C01H1G026760	0.0566578	0.0634816	0	0	0	0	0	0	0	0	0	0.0400465	Protein ECERIFERUM 1 PF12076:WAX2 C-terminal domain|PF04116:Fatty acid hydroxylase superfamily	-
C88_C12H3G070950	0	0	0	0	0	0	0.0790618	0.0411026	0	0.0400548	0	0	PF01190:Pollen protein Ole e 1 like|PF04554:Extensin-like region	-
C88_C04H4G130750	0	0	0.0658117	0	0	0	0	0.0544078	0	0.0181359	0	0.0219372	Protein BASIC PENTACYSTEINE6; Short=AtBPC6; AltName: Full=GAGA-binding transcriptional activator BBR/BPC6 PF06217:GAGA binding protein-like family	-
C88_C11H4G083720	0	0	0	0	0	0	0.120221	0	0	0.0400736	0	0	Citrate-binding protein; Flags: Precursor PF08787:Alginate lyase	-
C88_C03H1G021130	0	0	0	0	0	0	0	0.0643409	0.0560329	0.0401246	0	0	Pentatricopeptide repeat-containing protein At4g33170 PF13041:PPR repeat family	-
C88_C07H4G088120	0	0.120462	0	0	0	0	0	0	0	0	0	0.0401539	Intron-binding protein aquarius; AltName: Full=Intron-binding protein of 160 kDa; Short=IBP160 PF13086:AAA domain	-
C88_C01H3G119710	0	0.120462	0	0	0	0	0	0	0	0	0	0.0401539	-	-
C88_C09H2G036750	0	0	0	0	0	0	0	0.120586	0	0.0401953	0	0	Kinesin-like protein KIN-5D -	-
C88_C09H2G057580	0	0	0	0	0	0	0	0	0.120588	0.040196	0	0	-	-
C88_C04H1G015940	0	0	0	0	0	0	0	0	0.120588	0.040196	0	0	WAT1-related protein At1g09380 -	-
C88_C07H2G032770	0	0	0	0	0	0	0	0	0.120588	0.040196	0	0	Pectinesterase 44; Short=PE 44; AltName: Full=Pectin methylesterase 44; Short=AtPME44; Flags: Precursor PF01095:Pectinesterase	-
C88_C09H4G108380	0	0	0	0	0	0	0	0	0.120588	0.040196	0	0	PF14392:Zinc knuckle	-
C88_C03H3G072920	0	0	0.120685	0	0	0	0	0	0	0	0	0.0402283	-	-
C88_C04H4G100740	0	0	0.120795	0	0	0	0	0	0	0	0	0.040265	Nodulin-related protein 1; Short=AtNRP1; AltName: Full=RPS2-interacting protein 11 -	-
C88_C03H3G094830	0	0	0	0	0	0	0.120913	0	0	0.0403042	0	0	-	-
C88_C01H3G136310	0	0	0.121016	0	0	0	0	0	0	0	0	0.0403388	-	-
C88_C06H2G046320	0	0	0	0	0	0	0	0	0.121048	0.0403494	0	0	Homeobox-leucine zipper protein ROC5; AltName: Full=GLABRA 2-like homeobox protein 5; AltName: Full=HD-ZIP protein ROC5; AltName: Full=Homeodomain transcription factor ROC5; AltName: Full=Protein RICE OUTERMOST CELL-SPECIFIC 5 -	-
C88_C01H3G096650	0	0	0	0	0	0	0	0	0.121048	0.0403494	0	0	Dirigent protein 19; Short=AtDIR19; Flags: Precursor PF03018:Dirigent-like protein	-
C88_C09H2G037520	0.121216	0	0	0	0	0	0	0	0	0	0	0.0404052	PF14111:Domain of unknown function (DUF4283)	-
C88_C07H2G034720	0	0	0.121238	0	0	0	0	0	0	0	0	0.0404128	Protein trichome birefringence-like 38 PF13839:GDSL/SGNH-like Acyl-Esterase family found in Pmr5 and Cas1p|PF14416:PMR5 N terminal Domain	-
C88_C03H2G047320	0	0	0	0	0	0	0	0.121322	0	0.0404408	0	0	MLO-like protein 6; Short=AtMlo6 PF03094:Mlo family	-
C88_C10H4G103500	0.121348	0	0	0	0	0	0	0	0	0	0	0.0404492	-	-
C88_C11H4G098210	0	0	0	0	0	0	0.121472	0	0	0.0404906	0	0	Putative disease resistance RPP13-like protein 1 PF18052:Rx N-terminal domain	-
C88_C09H2G050430	0.121679	0	0	0	0	0	0	0	0	0	0	0.0405598	Probable indole-3-acetic acid-amido synthetase GH3.2; AltName: Full=Auxin-responsive GH3-like protein 2; Short=OsGH3-2 -	-
C88_C01H1G001760	0.121746	0	0	0	0	0	0	0	0	0	0	0.040582	Dirigent protein 19; Short=AtDIR19; Flags: Precursor PF03018:Dirigent-like protein	-
C88_C03H2G049990	0	0	0	0	0	0	0.0639131	0	0.0578734	0.0405955	0	0	Pentatricopeptide repeat-containing protein At5g66520 PF13041:PPR repeat family	-
C88_C07H1G015530	0	0	0	0	0	0	0	0.121796	0	0.0405986	0	0	PF13966:zinc-binding in reverse transcriptase|PF13456:Reverse transcriptase-like	-
C88_C07H2G043430	0	0	0	0	0	0	0	0.121796	0	0.0405986	0	0	Pre-mRNA-splicing factor syf2 PF08231:SYF2 splicing factor	-
C88_C02H2G048500	0	0	0	0	0	0	0	0	0.121823	0.0406077	0	0	-	-
C88_C03H4G131710	0	0	0	0	0	0	0	0	0.121979	0.0406598	0	0	DNAJ protein JJJ1 homolog; Short=AtJJJ1 -	-
C88_C01H4G153520	0	0	0	0	0	0	0	0	0.121979	0.0406598	0	0	-	-
C88_C01H1G008630	0.122013	0	0	0	0	0	0	0	0	0	0	0.040671	PF13855:Leucine rich repeat	-
C88_C01H2G084710	0	0.122054	0	0	0	0	0	0	0	0	0	0.0406846	Viridiflorene synthase; Short=SlTPS31 PF03936:Terpene synthase family, metal binding domain|PF01397:Terpene synthase, N-terminal domain	-
C88_C03H1G010370	0	0.0483248	0	0	0	0	0	0	0.0737549	0.024585	0	0.0161083	Phenylalanine ammonia-lyase 1 PF00221:Aromatic amino acid lyase	-
C88_C11H4G083280	0	0	0	0	0	0	0	0	0.122136	0.040712	0	0	Glutamate-rich WD repeat-containing protein 1 PF12265:Histone-binding protein RBBP4 or subunit C of CAF1 complex	-
C88_C05H4G082930	0.0558614	0	0.0663403	0	0	0	0	0	0	0	0	0.0407339	PF02485:Core-2/I-Branching enzyme	-
C88_C10H4G108740	0	0	0	0	0	0	0.12232	0	0	0.0407734	0	0	-	-
C88_C04H2G047380	0	0	0.122361	0	0	0	0	0	0	0	0	0.040787	Ribosomal protein S3, mitochondrial PF00252:Ribosomal protein L16p/L10e|PF00116:Cytochrome C oxidase subunit II, periplasmic domain	-
[truncated: 80,679 more rows]
