# Supplementary material for: Integrated Analysis of Transcriptome and Metabolome Reveals Metabolite Biosynthesis in Pigmented Potatoes
Source: Int J Mol Sci. 2026 Mar 23;27(6):2881. doi: 10.3390/ijms27062881 (PMC13026113; doi:10.3390/ijms27062881)
Supplement: Supplementary file 1 [file ijms-27-02881-s001.zip › TableS7.xlsx]

## Sheet: Sheet1
TableS7: Different expressed genes identified in AG594_DJ247.
gene_id	AG594_1_fpkm	AG594_2_fpkm	AG594_3_fpkm	DJ247_1_fpkm	DJ247_3_fpkm	DJ247_2_fpkm	log2FoldChange	pvalue	padj	gene_description	tf_family
C88_C09H3G068030	386.307	438.392	398.138	1.41831	1.72049	1.92642	7.91562	1.54726e-120	8.75176e-116	60S ribosomal protein L23A && PF03939:Ribosomal protein L23, N-terminal domain|PF00276:Ribosomal protein L23	-
C88_C06H2G039590	721.128	479.933	555.497	0.57105	0.323866	0.658109	10.1361	3.4851e-120	9.8564e-116	Elongation factor 1-alpha; Short=EF-1-alpha && PF03144:Elongation factor Tu domain 2|PF03143:Elongation factor Tu C-terminal domain|PF00009:Elongation factor Tu GTP binding domain	GTP_EFTU
C88_C09H4G091420	10.2019	5.73515	9.86674	1575.42	1583.83	1737.07	-7.56561	1.26618e-115	2.3873e-111	Heat shock cognate 70 kDa protein 2 && PF00012:Hsp70 protein	HSP70
C88_C01H4G162850	532.93	496.944	568.743	5.58708	8.43274	7.50706	6.21929	5.46118e-109	7.72252e-105	Stem-specific protein TSJT1 && PF12481:Aluminium induced protein	-
C88_C12H1G017760	1.09315	1.00332	0.950056	198.396	208.912	136.066	-7.47291	3.27389e-105	3.70362e-101	ATP-dependent RNA helicase-like protein DB10 && PF00270:DEAD/DEAH box helicase|PF00271:Helicase conserved C-terminal domain	DEAD
C88_C09H1G003240	195.502	171.036	178.785	1.53332	2.26557	1.60765	6.66576	1.36678e-96	1.28848e-92	Ras-related protein RABE1a; Short=AtRABE1a; AltName: Full=Ras-related protein Rab8B; Short=AtRab8B && PF00071:Ras family	Ras
C88_C11H2G027280	90.5499	74.8496	89.4604	2.38942	2.38887	2.30231	5.17424	6.73374e-96	5.44115e-92	NADH dehydrogenase [ubiquinone] iron-sulfur protein 1, mitochondrial; AltName: Full=76 kDa mitochondrial complex I subunit; AltName: Full=Complex I-76kD; Short=CI-76kD; AltName: Full=NADH-ubiquinone oxidoreductase 76 kDa subunit; Flags: Precursor && PF10588:NADH-ubiquinone oxidoreductase-G iron-sulfur binding region|PF13510:2Fe-2S iron-sulfur cluster binding domain|PF00384:Molybdopterin oxidoredu…	-
C88_C06H4G100340	2.15547	2.04993	3.1854	257.365	278.214	240.46	-6.71516	6.49794e-94	4.59429e-90	60S ribosomal protein L19-3 && PF01280:Ribosomal protein L19e	-
C88_C11H2G036000	1.73652	3.12425	1.8997	420.736	385.609	368.381	-7.42202	3.19183e-91	2.006e-87	Snakin-2; Flags: Precursor && PF02704:Gibberellin regulated protein	-
C88_C05H2G036010	0.688131	0.522449	0.893022	227.526	199.445	138.747	-8.0729	7.48445e-89	4.22007e-85	Endoglucanase 25; AltName: Full=Cellulase homolog OR16pep; AltName: Full=Endo-1,4-beta glucanase 25; AltName: Full=Protein KORRIGAN; AltName: Full=Protein RADIALLY SWOLLEN 2 && PF00759:Glycosyl hydrolase family 9	-
C88_C04H1G020350	0.975496	0.587562	0.58694	200.544	219.738	211.238	-8.20271	8.20691e-89	4.22007e-85	40S ribosomal protein S2-4 && PF03719:Ribosomal protein S5, C-terminal domain|PF00333:Ribosomal protein S5, N-terminal domain	-
C88_C08H2G046390	22.8012	18.8452	18.7555	0.262198	0.320036	0.227098	6.23153	2.44538e-83	1.15265e-79	Eukaryotic translation initiation factor 4G; Short=eIF-4G; Short=eIF4G; AltName: Full=Protein cucumovirus multiplication 2; AltName: Full=Protein synthesis initiation factor 4G && PF01780:Ribosomal L37ae protein family|PF00176:SNF2 family N-terminal domain|PF00271:Helicase conserved C-terminal domain|PF02854:MIF4G domain|PF02847:MA3 domain	SNF2_N
C88_C02H2G033860	66.4863	73.652	66.6728	0.671791	1.03482	0.563248	6.52168	8.74994e-83	3.8071e-79	Protein odr-4 homolog && PF14778:Odorant response abnormal 4-like	-
C88_C08H2G045450	487.192	383.596	461.708	0.237543	0.740963	0.143397	10.2516	5.38238e-77	2.1746e-73	- && - && -	-
C88_C05H1G008490	6.27338	5.39799	5.78771	489.452	375.937	664.232	-6.45148	6.48697e-77	2.44615e-73	Spermidine synthase; Short=SPDSY; AltName: Full=Putrescine aminopropyltransferase && PF01564:Spermine/spermidine synthase domain|PF17284:Spermidine synthase tetramerisation domain	-
C88_C11H3G053730	0.231102	0.238625	0.23175	176.653	111.053	170.749	-9.34818	2.91092e-75	1.02907e-71	Uncharacterized protein At1g04910 && PF10250:GDP-fucose protein O-fucosyltransferase	-
C88_C12H3G082840	0.192049	0.227219	0.192588	38.1225	46.3538	31.015	-7.54934	4.61999e-71	1.53718e-67	Leucine aminopeptidase 2, chloroplastic; AltName: Full=Leucyl aminopeptidase 2; Short=LAP 2; AltName: Full=Proline aminopeptidase 2; AltName: Full=Prolyl aminopeptidase 2; Flags: Precursor && PF00883:Cytosol aminopeptidase family, catalytic domain	-
C88_C06H3G089480	88.5745	102.491	90.041	3.09039	3.46694	3.31383	4.83651	2.50791e-70	7.88084e-67	60S ribosomal protein L7-1 && PF00327:Ribosomal protein L30p/L7e	-
C88_C00H1G002580	0.132927	0.251633	0.159961	32.798	30.8369	35.4984	-7.48506	3.13181e-68	9.3234e-65	RNA polymerase II-associated protein 3 && PF08646:Replication factor-A C terminal domain	-
C88_C08H2G046060	58.5464	50.7958	54.0371	0.0652088	0.0678015	0.0590466	9.74067	8.9765e-68	2.53869e-64	SUPPRESSOR OF ABI3-5; AltName: Full=REQUIRED FOR SNC4-1D protein 1; AltName: Full=Splicing factor SUA && PF00076:RNA recognition motif. (a.k.a. RRM, RBD, or RNP domain)|PF01585:G-patch domain|PF17780:OCRE domain	RRM_1
C88_C06H1G005580	291.991	165.194	191.765	2.12269	1.41884	2.15092	6.83402	6.71643e-67	1.80905e-63	Elongation factor 1-alpha; Short=EF-1-alpha && PF03144:Elongation factor Tu domain 2|PF03143:Elongation factor Tu C-terminal domain|PF00009:Elongation factor Tu GTP binding domain	GTP_EFTU
C88_C02H3G084120	0.932742	0.735704	1.09125	253.72	417.229	194.51	-8.29149	7.35244e-67	1.89035e-63	Lactoylglutathione lyase; AltName: Full=Aldoketomutase; AltName: Full=Allergen Glb33; AltName: Full=Glyoxalase I; Short=Glx I; AltName: Full=Glyoxylase I 11; Short=OsGLYI-11; Short=OsGLYI11; AltName: Full=Ketone-aldehyde mutase; AltName: Full=Methylglyoxalase; AltName: Full=PP33; AltName: Full=S-D-lactoylglutathione methylglyoxal lyase; AltName: Allergen=Ory s Glyoxalase I && PF00903:Glyoxalase/B…	Glyoxalase
C88_C11H2G028450	99.3153	81.3218	99.594	2.57427	3.56883	2.60295	5.00888	8.54402e-67	2.1012e-63	THO complex subunit 4D; AltName: Full=ALYREF homolog 4; Short=AtALY4 && PF00076:RNA recognition motif. (a.k.a. RRM, RBD, or RNP domain)|PF13865:C-terminal duplication domain of Friend of PRMT1	RRM_1
C88_C04H1G029830	4.97944	4.68882	6.97194	196.495	205.131	171.546	-5.1041	1.36397e-66	3.2146e-63	NEDD8-conjugating enzyme Ubc12; AltName: Full=RUB1 carrier protein 1; AltName: Full=RUB1-conjugating enzyme 1; AltName: Full=RUB1-protein ligase 1 && PF00179:Ubiquitin-conjugating enzyme	UQ_con
C88_C09H2G053210	70.5489	82.01	96.3826	0.753053	0.782995	0.361001	7.05228	2.65773e-66	6.01317e-63	Cyclin-T1-4; Short=CycT1;4 && PF00134:Cyclin, N-terminal domain	-
C88_C01H1G002140	0.545061	0.51164	0.894421	268.768	129.681	247.239	-8.37396	1.21209e-65	2.63691e-62	Delta(12)-acyl-lipid-desaturase; AltName: Full=Delta(12)-oleate desaturase; Short=PgFAD2 && PF00487:Fatty acid desaturase|PF11960:Domain of unknown function (DUF3474)	-
C88_C03H4G130040	444.626	208.728	409.251	1.3917	2.17055	1.19717	7.81275	6.1923e-62	1.29724e-58	Transcription factor MYB1R1; AltName: Full=Myb-related protein R1; Short=StMYB1R-1 && PF00249:Myb-like DNA-binding domain	Myb_DNA-binding
C88_C09H2G053270	16.6633	17.5194	22.1446	0.506453	0.378486	0.429931	5.42376	7.51792e-62	1.5187e-58	Protein TIME FOR COFFEE && -	-
C88_C08H3G078700	3.51721	2.91702	2.76217	62.8452	71.4158	59.1007	-4.38955	8.64221e-62	1.68562e-58	ABC transporter F family member 3; Short=ABC transporter ABCF.3; Short=AtABCF3; AltName: Full=GCN20-type ATP-binding cassette protein GCN3 && PF00005:ABC transporter|PF12848:ABC transporter	ABC_tran
C88_C03H1G022720	144.031	142.57	155.024	8.62919	8.57645	7.00939	4.19558	5.70092e-61	1.07487e-57	60S ribosomal protein L17-2 && PF00237:Ribosomal protein L22p/L17e	-
C88_C01H1G021280	26.1287	21.6276	22.7143	0.383578	0.341854	0.248093	6.18937	8.43041e-61	1.53822e-57	Putative E3 ubiquitin-protein ligase RF298; AltName: Full=RING finger protein 298 && PF13920:Zinc finger, C3HC4 type (RING finger)	-
C88_C01H1G039700	146.45	164.636	135.493	1.10099	0.647044	0.30342	7.78071	1.40124e-60	2.47682e-57	Actin-101 && PF00022:Actin	Actin
C88_C12H1G004200	0.46335	0.239216	0.27879	140.995	217.463	95.6551	-8.85576	3.43186e-59	5.88231e-56	Far upstream element-binding protein 2; Short=FUSE-binding protein 2; AltName: Full=KH type-splicing regulatory protein; Short=KSRP; AltName: Full=p75 && PF00013:KH domain	KH_1
C88_C01H3G130030	0.716958	0.719732	0.359485	130.277	159.45	121.111	-7.8208	4.354e-59	7.24339e-56	Dormancy-associated protein homolog 3; AltName: Full=DRM1 homolog 3 && PF05564:Dormancy/auxin associated protein	-
C88_C11H2G026820	88.369	81.4411	67.6778	0.428637	0.742799	0.232879	7.42066	1.12339e-58	1.81549e-55	Cysteine-rich receptor-like protein kinase 3; Short=Cysteine-rich RLK3; Flags: Precursor && PF07714:Protein tyrosine and serine/threonine kinase|PF01657:Salt stress response/antifungal	Pkinase_Tyr
C88_C02H2G034770	162.106	136.012	142.721	9.42805	9.35146	7.30147	4.08551	1.75673e-57	2.76017e-54	UBP1-associated protein 2C && PF00076:RNA recognition motif. (a.k.a. RRM, RBD, or RNP domain)	RRM_1
C88_C03H3G083520	17.3	15.247	14.2622	0.0874274	0.166656	0.0659713	7.21613	2.85379e-57	4.36267e-54	Uncharacterized protein At3g06530 && PF08146:BP28CT (NUC211) domain|PF12397:U3 small nucleolar RNA-associated protein 10	-
C88_C06H4G123350	1.55939	1.88321	1.42659	47.3688	54.0521	38.2015	-4.83331	3.07576e-57	4.57827e-54	Plasma membrane ATPase 1; AltName: Full=Proton pump 1 && PF00690:Cation transporter/ATPase, N-terminus|PF00122:E1-E2 ATPase|PF00702:haloacid dehalogenase-like hydrolase	E1-E2_ATPase
C88_C04H2G056650	0.681069	0.251157	0.780548	98.2324	113.613	98.0345	-7.5228	4.15457e-57	6.0255e-54	40S ribosomal protein S2-4 && PF03719:Ribosomal protein S5, C-terminal domain|PF00333:Ribosomal protein S5, N-terminal domain	-
C88_C11H2G029390	113.358	113.182	123.314	4.12477	5.75598	5.60248	4.50157	7.37899e-57	1.04344e-53	Histone H3.3; AltName: Full=Histone H3.2 >Q71V89.3 RecName: Full=Histone H3.3 >P69245.2 RecName: Full=Histone H3.3 >P69244.2 RecName: Full=Histone H3.3; AltName: Full=Histone H3.2; AltName: Full=Minor histone H3 >Q71H73.3 RecName: Full=Histone H3.3 >Q6RUR1.3 RecName: Full=Histone H3.3 >Q71U98.3 RecName: Full=Histone H3.3 >Q711T2.3 RecName: Full=Histone H3.3 >Q76N23.1 RecName: Full=Histone H3.3 >Q…	Histone
C88_C09H4G104190	132.43	95.4002	126.905	0.962368	0.454833	0.396103	7.62327	1.24721e-56	1.72063e-53	40S ribosomal protein S8 && PF01201:Ribosomal protein S8e	-
C88_C06H4G121350	0.0807234	0.277837	0.121425	56.5283	48.3898	47.7946	-8.26939	5.12016e-56	6.89552e-53	Proline--tRNA ligase, cytoplasmic; AltName: Full=Prolyl-tRNA synthetase; Short=ProRS && PF03129:Anticodon binding domain|PF09180:Prolyl-tRNA synthetase, C-terminal|PF00587:tRNA synthetase class II core domain (G, H, P, S and T)	HGTP_anticodon
C88_C04H3G098950	252.382	141.329	122.656	0.639228	0.664644	0.651174	8.05	7.61205e-56	1.0013e-52	- && - && PF01918:Alba	-
novel.525	49.4686	31.0244	48.0093	0.124494	0.226527	0.197277	7.87696	2.08221e-55	2.67673e-52	- && - && -	-
C88_C12H1G004170	0.249354	0.429117	0.250053	57.387	65.7449	49.6357	-7.51364	1.27245e-54	1.59942e-51	Eukaryotic initiation factor 4A-2; Short=eIF-4A-2; AltName: Full=ATP-dependent RNA helicase eIF4A-2 && PF00270:DEAD/DEAH box helicase|PF00271:Helicase conserved C-terminal domain	DEAD
C88_C04H1G030180	0	0	0.273034	367.16	449.919	466.474	-12.2503	1.47175e-54	1.80971e-51	- && - && -	-
C88_C02H2G034650	63.8034	68.994	67.8978	2.41034	2.22771	1.53588	5.03359	5.66518e-54	6.81786e-51	Phytoene synthase 2, chloroplastic; Flags: Precursor && PF00494:Squalene/phytoene synthase	-
C88_C08H3G072190	0.139611	0.12013	0.116669	33.5484	46.3131	24.1958	-8.10581	1.24234e-53	1.46397e-50	SUPPRESSOR OF ABI3-5; AltName: Full=REQUIRED FOR SNC4-1D protein 1; AltName: Full=Splicing factor SUA && PF17780:OCRE domain|PF01585:G-patch domain|PF00076:RNA recognition motif. (a.k.a. RRM, RBD, or RNP domain)	RRM_1
C88_C02H2G034450	170.256	413.788	434.926	0.579447	0.736372	1.28258	8.6102	1.32371e-53	1.52802e-50	Equilibrative nucleotide transporter 3; Short=AtENT3; AltName: Full=Nucleoside transporter ENT3; AltName: Full=Protein FLUOROURIDINE RESISTANT 1 && PF01733:Nucleoside transporter	-
C88_C07H3G068100	46.378	49.63	37.586	0.239674	0.498407	0.26043	7.08188	1.84856e-53	2.0912e-50	Pescadillo homolog; Short=AtPES && PF06732:Pescadillo N-terminus|PF16589:BRCT domain, a BRCA1 C-terminus domain	-
C88_C04H2G061800	498.345	350.836	410.884	28.7843	27.1636	26.442	3.93944	2.13359e-53	2.36632e-50	Phospho-2-dehydro-3-deoxyheptonate aldolase 1, chloroplastic; AltName: Full=3-deoxy-D-arabino-heptulosonate 7-phosphate synthase 1; AltName: Full=DAHP synthase 1; AltName: Full=Phospho-2-keto-3-deoxyheptonate aldolase 1; Flags: Precursor && PF01474:Class-II DAHP synthetase family	-
C88_C04H1G031040	0	0.0662998	0.0772678	60.2172	58.706	50.646	-10.1772	6.88521e-52	7.48939e-49	Coatomer subunit alpha-1; AltName: Full=Alpha-coat protein 1; Short=Alpha-COP 1 && PF04053:Coatomer WD associated region|PF06957:Coatomer (COPI) alpha subunit C-terminus|PF00400:WD domain, G-beta repeat	Coatomer_WDAD
C88_C04H2G054580	0.0866856	0.149179	0.478108	109.705	80.9876	85.4676	-8.6076	1.18809e-51	1.26796e-48	4-alpha-glucanotransferase, chloroplastic/amyloplastic; AltName: Full=Amylomaltase; AltName: Full=Disproportionating enzyme; Short=D-enzyme; Flags: Precursor && PF02446:4-alpha-glucanotransferase	-
C88_C02H2G060140	68.315	47.9519	34.8979	0.0840809	0.116565	0.152271	8.73756	1.64077e-51	1.71865e-48	Probable disease resistance protein At5g66900 && PF00931:NB-ARC domain|PF05659:Arabidopsis broad-spectrum mildew resistance protein RPW8	NB-ARC
C88_C03H1G020450	0.374551	0.161143	0.281702	130.705	119.473	98.2438	-8.75504	2.1898e-51	2.25203e-48	40S ribosomal protein S3a; AltName: Full=Protein cyc07 && PF01015:Ribosomal S3Ae family	-
C88_C04H1G025450	117.007	104.916	122.081	13.9167	13.4285	13.1847	3.08968	1.50474e-50	1.51878e-47	Phospho-2-dehydro-3-deoxyheptonate aldolase 1, chloroplastic; AltName: Full=3-deoxy-D-arabino-heptulosonate 7-phosphate synthase 1; AltName: Full=DAHP synthase 1; AltName: Full=Phospho-2-keto-3-deoxyheptonate aldolase 1; Flags: Precursor && PF01474:Class-II DAHP synthetase family	-
C88_C06H1G027650	0.565512	0.87588	0.226839	92.88	95.3602	109.161	-7.44441	1.53051e-50	1.51878e-47	60S ribosomal protein L9-1 && PF00347:Ribosomal protein L6	-
C88_C03H3G072330	157.611	128.087	96.788	0.11014	0.343556	0.0498657	9.61383	2.45776e-50	2.39686e-47	Polyadenylate-binding protein RBP45; Short=Poly(A)-binding protein RBP45; AltName: Full=RNA-binding protein 45; Short=NplRBP45 && PF00076:RNA recognition motif. (a.k.a. RRM, RBD, or RNP domain)	RRM_1
C88_C08H2G052070	29.3204	29.4479	32.992	1.83855	1.76828	1.58157	4.15044	4.4777e-50	4.29275e-47	Protein KINESIN LIGHT CHAIN-RELATED 2; AltName: Full=Kinesin light chain-like protein 1; Short=AtKLC1 && PF17874:MalT-like TPR region|PF13424:Tetratricopeptide repeat	-
C88_C02H2G034110	26.7958	21.8987	20.9691	0.0376606	0.097895	0.0341017	8.71306	7.62354e-50	7.18684e-47	ENHANCER OF AG-4 protein 2; AltName: Full=Protein AERIAL ROSETTE 1 && PF04818:CID domain|PF00855:PWWP domain	PWWP
C88_C12H1G000680	31.5993	36.5568	28.2514	0.236226	0.245618	0.299463	6.9454	7.81053e-50	7.24241e-47	- && - && -	-
C88_C01H3G130590	0.274717	0.41367	0.206616	57.1721	45.9228	50.1371	-7.39399	1.54107e-49	1.40593e-46	Calreticulin; Flags: Precursor && PF00262:Calreticulin family	-
C88_C08H1G006350	0.244459	0.841388	0.245145	119.625	123.548	141.004	-8.12114	2.07992e-49	1.86741e-46	60S ribosomal protein L18a-3 && PF01775:Ribosomal proteins 50S-L18Ae/60S-L20/60S-L18A	-
C88_C01H3G133950	122.95	112.548	114.38	0.487352	1.46951	0.529557	7.15318	2.33561e-49	2.06421e-46	Actin-101 && PF00022:Actin	Actin
C88_C10H4G107130	46.9061	34.7045	33.1275	0.626679	0.542996	0.425594	6.17861	3.39277e-49	2.95239e-46	DEAD-box ATP-dependent RNA helicase 38; AltName: Full=Low expression of osmotically-responsive genes 4 protein; AltName: Full=Protein CRYOPHYTE && PF00270:DEAD/DEAH box helicase|PF00271:Helicase conserved C-terminal domain	DEAD
C88_C04H1G003360	0.378664	0.434433	0.253151	169.797	222.07	135.966	-8.93213	4.34264e-49	3.72171e-46	60S ribosomal protein L15 && PF00827:Ribosomal L15	-
C88_C03H2G054360	135.143	138.387	104.203	5.883	6.40142	6.07037	4.36835	6.13372e-49	5.17823e-46	- && - && -	-
C88_C06H2G039600	132.125	95.0501	103.072	4.61242	6.19946	5.29709	4.36305	6.37262e-49	5.3008e-46	Elongation factor 1-alpha; Short=EF-1-alpha && PF03144:Elongation factor Tu domain 2|PF03143:Elongation factor Tu C-terminal domain|PF00009:Elongation factor Tu GTP binding domain	GTP_EFTU
C88_C04H1G017350	0.822135	1.25762	0.458023	77.9271	66.4231	79.3253	-6.43845	6.83236e-49	5.60085e-46	Annexin D2; AltName: Full=AnnAt2 && PF00191:Annexin	-
C88_C01H4G182320	169.407	76.5643	113.964	0.292683	0.486912	0.159015	8.60731	1.40611e-47	1.1362e-44	Chaperone protein dnaJ A6, chloroplastic; Short=atDjA6; AltName: Full=Chaperone protein dnaJ A26; Short=AtDjA26; Flags: Precursor && PF01556:DnaJ C terminal domain|PF00684:DnaJ central domain|PF00226:DnaJ domain	DnaJ_C
C88_C02H1G006970	47.4501	41.3405	38.3409	0.557417	0.695496	0.252371	6.42339	1.91987e-47	1.52948e-44	Ubiquitin receptor RAD23c; Short=AtRAD23c; AltName: Full=Putative DNA repair protein RAD23-3; AltName: Full=RAD23-like protein 3; Short=AtRAD23-3 && PF00240:Ubiquitin family|PF00627:UBA/TS-N domain|PF09280:XPC-binding domain	ubiquitin
C88_C11H2G047060	0.492679	0.42393	0.123515	41.6828	40.5789	39.8349	-6.85871	6.77422e-47	5.25821e-44	Elongation factor 1-alpha; Short=EF-1-alpha && PF00009:Elongation factor Tu GTP binding domain|PF03143:Elongation factor Tu C-terminal domain|PF03144:Elongation factor Tu domain 2	GTP_EFTU
C88_C01H4G143350	44.3668	44.0152	33.0757	0.547256	0.711268	0.557483	6.07276	6.78623e-47	5.25821e-44	scyllo-inositol 2-dehydrogenase (NADP(+)) && PF01408:Oxidoreductase family, NAD-binding Rossmann fold|PF02894:Oxidoreductase family, C-terminal alpha/beta domain	GFO_IDH_MocA
C88_C01H3G130530	1.93116	1.52875	2.16897	79.7281	53.3831	72.5873	-5.19309	1.48827e-46	1.13758e-43	Protein disulfide-isomerase like 2-1; Short=AtPDIL2-1; AltName: Full=P5; AltName: Full=Protein MATERNAL EFFECT EMBRYO ARREST 30; AltName: Full=Protein UNFERTILIZED EMBRYO SAC 5; AltName: Full=Protein disulfide isomerase 11; Short=AtPDI11; AltName: Full=Protein disulfide-isomerase A6; AltName: Full=Protein disulfide-isomerase like 4-1; Short=AtPDIL4-1; Flags: Precursor && PF00085:Thioredoxin|PF077…	-
C88_C10H3G079410	17.7717	15.6258	12.9872	0.229794	0.0995542	0.242758	6.33309	1.63983e-46	1.23672e-43	BAG family molecular chaperone regulator 4; AltName: Full=Bcl-2-associated athanogene 4 && PF00240:Ubiquitin family|PF02179:BAG domain	ubiquitin
C88_C12H4G109370	0.41385	0.474802	0.276674	35.4985	33.2795	32.8466	-6.42964	3.16006e-46	2.35188e-43	Auxin-responsive protein IAA27; AltName: Full=Auxin-induced protein 27; AltName: Full=Indoleacetic acid-induced protein 27; AltName: Full=Phytochrome-associated protein 2 && PF02309:AUX/IAA family	-
C88_C12H2G054580	240.895	124.353	128.862	0.0414817	0.086262	0.0751234	11.2544	3.51607e-46	2.58285e-43	Leucine aminopeptidase 2, chloroplastic; AltName: Full=Leucyl aminopeptidase 2; Short=LAP 2; AltName: Full=Proline aminopeptidase 2; AltName: Full=Prolyl aminopeptidase 2; Flags: Precursor && PF02789:Cytosol aminopeptidase family, N-terminal domain|PF00883:Cytosol aminopeptidase family, catalytic domain	-
C88_C08H4G098140	0.343028	0.0737904	0.257993	176.864	333.353	157.966	-9.9785	6.15612e-46	4.46421e-43	- && - && -	-
C88_C10H3G079300	21.5058	13.6775	14.9064	0.157329	0.210322	0.142461	6.62947	2.58198e-45	1.84867e-42	D-alanine--D-alanine ligase; AltName: Full=D-Ala-D-Ala ligase; AltName: Full=D-alanylalanine synthetase && PF01820:D-ala D-ala ligase N-terminus|PF07478:D-ala D-ala ligase C-terminus	-
C88_C08H3G073200	84.418	89.1192	51.4569	0.295564	0.384145	0.267634	7.90468	3.0786e-45	2.15209e-42	DeSI-like protein At4g17486 && PF05903:PPPDE putative peptidase domain	-
C88_C02H1G020720	1.01664	1.31216	1.31684	22.0391	22.8741	21.6465	-4.18349	3.08186e-45	2.15209e-42	Probable RNA-binding protein ARP1; AltName: Full=ABA-regulated RNA-binding protein 1 && PF00076:RNA recognition motif. (a.k.a. RRM, RBD, or RNP domain)	RRM_1
C88_C11H3G067880	13.9582	13.1638	13.9764	0	0.0408262	0.0177772	9.47952	3.48986e-45	2.40728e-42	Chromatin structure-remodeling complex protein SYD; AltName: Full=ATP-dependent helicase SYD; AltName: Full=Protein CHROMATIN REMODELING 3; AltName: Full=Protein SPLAYED && PF00271:Helicase conserved C-terminal domain|PF14619:Snf2-ATP coupling, chromatin remodelling complex|PF00176:SNF2 family N-terminal domain	SNF2_N
C88_C01H1G039520	26.9048	30.5431	25.2798	1.11273	0.826406	0.815656	4.91465	3.8878e-45	2.64946e-42	- && - && PF04696:pinin/SDK/memA/ protein conserved region	-
C88_C02H1G011460	150.17	88.9021	114.733	2.9086	2.495	1.58024	5.67202	5.37243e-45	3.61763e-42	Cathepsin B; Contains: RecName: Full=Cathepsin B light chain; Contains: RecName: Full=Cathepsin B heavy chain; Flags: Precursor && PF08127:Peptidase family C1 propeptide|PF00112:Papain family cysteine protease	Peptidase_C1
C88_C04H3G093470	0.0286979	0.00823113	0.0287784	9.83743	9.21224	8.92405	-8.76992	7.5582e-45	5.02959e-42	E3 ubiquitin-protein ligase UPL1; Short=Ubiquitin-protein ligase 1; AltName: Full=HECT-type E3 ubiquitin transferase UPL1 && PF14377:Ubiquitin binding region|PF00627:UBA/TS-N domain|PF06025:Domain of Unknown Function (DUF913)|PF00632:HECT-domain (ubiquitin-transferase)|PF06012:Domain of Unknown Function (DUF908)	HECT
novel.916	0.800603	1.37777	3.2114	748.646	529.867	1152.26	-8.82589	7.90216e-45	5.19732e-42	Probable serine protease inhibitor 6; AltName: Full=AM66; Flags: Precursor && -	-
C88_C04H2G037900	36.6018	35.5352	31.7183	1.87746	1.48091	1.75867	4.34551	8.81925e-45	5.73383e-42	Probable protein arginine N-methyltransferase 6 && PF06325:Ribosomal protein L11 methyltransferase (PrmA)	-
C88_C04H2G062200	71.3713	76.8499	53.3821	0.36965	0.384348	0.334719	7.54109	1.48695e-44	9.49479e-42	40S ribosomal protein S21-2 && -	-
C88_C12H4G109420	0.573505	0.555163	0.431336	34.8788	48.0047	24.9193	-6.10164	1.49397e-44	9.49479e-42	Casein kinase 1-like protein 3; AltName: Full=Protein CASEIN KINASE I-LIKE 3; Short=CK1.3 && PF00069:Protein kinase domain	Pkinase
C88_C04H3G089980	0.102244	0.0439882	0.256326	158.053	57.528	107.186	-9.66632	3.05281e-44	1.91863e-41	Cellulose synthase A catalytic subunit 2 [UDP-forming]; Short=AtCesA2; Short=Ath-A && PF14569:Zinc-binding RING-finger|PF03552:Cellulose synthase	-
C88_C04H4G121180	21.0858	18.0447	19.649	1.55983	1.4261	1.63159	3.6726	4.27998e-44	2.66032e-41	E3 ubiquitin-protein ligase HERC2; AltName: Full=HECT domain and RCC1-like domain-containing protein 2; AltName: Full=HECT-type E3 ubiquitin transferase HERC2 && PF01363:FYVE zinc finger|PF13713:Transcription factor BRX N-terminal domain|PF08381:Transcription factor regulating root and shoot growth via Pin3|PF00415:Regulator of chromosome condensation (RCC1) repeat|PF16457:Pleckstrin homology dom…	FYVE
C88_C11H2G026880	31.1242	32.8994	30.3358	0.760128	0.911943	0.423567	5.51148	5.72179e-44	3.51784e-41	60S ribosomal export protein NMD3 && PF04981:NMD3 family	-
C88_C09H1G015870	0.578026	0.452152	0.263476	25.4678	23.5609	26.0051	-5.85123	6.87295e-44	4.18015e-41	Peptidyl-prolyl cis-trans isomerase FKBP65; Short=PPIase FKBP65; AltName: Full=70 kDa peptidyl-prolyl isomerase; AltName: Full=FK506-binding protein 65; Short=AtFKBP65; AltName: Full=Immunophilin FKBP65; AltName: Full=Peptidyl-prolyl isomerase ROF2; AltName: Full=Protein ROTAMASE FKBP 2; AltName: Full=Rotamase && PF00254:FKBP-type peptidyl-prolyl cis-trans isomerase|PF00515:Tetratricopeptide repe…	FKBP_C
C88_C10H3G078340	0.366631	0.270404	0.157569	30.098	37.472	27.2538	-6.89146	7.35523e-44	4.42589e-41	- && - && PF18592:Tho1/MOS11 C-terminal domain	-
C88_C01H2G083280	202.224	134.475	186.543	9.70941	10.6952	9.14008	4.15177	9.44846e-44	5.62561e-41	Translationally-controlled tumor protein homolog; Short=TCTP; AltName: Full=p23 && PF00838:Translationally controlled tumour protein	-
C88_C11H2G029530	147.945	91.2059	180.782	2.73353	3.93921	3.08316	5.43311	1.04985e-43	6.1857e-41	Phospho-2-dehydro-3-deoxyheptonate aldolase 2, chloroplastic; AltName: Full=3-deoxy-D-arabino-heptulosonate 7-phosphate synthase 2; AltName: Full=DAHP synthase 2; AltName: Full=Phospho-2-keto-3-deoxyheptonate aldolase 2; Flags: Precursor && PF01474:Class-II DAHP synthetase family	-
C88_C04H4G125130	1.65969	2.28495	2.10817	53.8331	47.0221	51.1879	-4.64208	1.29759e-43	7.56657e-41	Cytochrome c oxidase subunit 6b-1; Short=AtCOX6b-1 && PF02297:Cytochrome oxidase c subunit VIb	-
C88_C11H4G096310	9.10828	7.05358	9.36219	0.131362	0.102439	0.0892113	6.31283	1.97313e-43	1.13884e-40	Putative disease resistance RPP13-like protein 1 && PF00931:NB-ARC domain|PF18052:Rx N-terminal domain	NB-ARC
C88_C06H2G049830	0.360787	0.362183	0.844198	43.6301	35.4596	40.3749	-6.26147	2.41183e-43	1.37798e-40	Aldehyde dehydrogenase family 3 member H1; Short=AtALDH4; Short=Ath-ALDH4 && PF00171:Aldehyde dehydrogenase family	Aldedh
C88_C02H1G020570	3.6244	3.35254	3.90716	70.5867	62.265	53.3021	-4.09299	3.21397e-43	1.81792e-40	- && - && PF15459:60S ribosome biogenesis protein Rrp14|PF04935:Surfeit locus protein 6	-
C88_C02H2G055100	0.0452684	0.0155806	0.0453954	6.34003	8.1188	5.641	-7.58816	3.44142e-43	1.9273e-40	Transformation/transcription domain-associated protein; AltName: Full=350/400 kDa PCAF-associated factor; Short=PAF350/400; AltName: Full=STAF40; AltName: Full=Tra1 homolog && PF00454:Phosphatidylinositol 3- and 4-kinase|PF02259:FAT domain|PF02260:FATC domain	PI3_PI4_kinase
C88_C11H3G054180	0.515924	0.332949	0.646714	66.3811	69.3975	62.9548	-7.06901	4.3332e-43	2.40293e-40	- && - && PF08561:Mitochondrial ribosomal protein L37	-
C88_C08H2G045570	79.0117	72.954	88.9928	2.16486	3.93914	2.45036	4.82501	5.30796e-43	2.91489e-40	- && - && PF04640:PLATZ transcription factor	-
C88_C02H1G014500	0.131864	0.113464	0.264468	22.189	26.0274	17.6856	-7.02528	6.21566e-43	3.38054e-40	Protein transport protein Sec61 subunit alpha; AltName: Full=Secretory 61 complex subunit alpha && PF10559:Plug domain of Sec61p|PF00344:SecY translocase	-
C88_C11H1G023270	0.560957	0.505665	0.455382	11.4689	11.0396	10.4078	-4.43001	8.19724e-43	4.41581e-40	Ubiquitin carboxyl-terminal hydrolase 13; AltName: Full=Deubiquitinating enzyme 13; Short=AtUBP13; AltName: Full=Ubiquitin thioesterase 13; AltName: Full=Ubiquitin-specific-processing protease 13 && PF14533:Ubiquitin-specific protease C-terminal|PF00443:Ubiquitin carboxyl-terminal hydrolase|PF12436:ICP0-binding domain of Ubiquitin-specific protease 7|PF00917:MATH domain	UCH
C88_C08H2G051870	83.4657	117.308	154.249	3.71374	3.72824	4.23248	4.92901	9.53789e-43	5.08954e-40	B2 protein && PF10539:Development and cell death domain	-
C88_C01H2G049240	0.356795	0.48244	0.460023	33.4953	18.4072	35.7817	-6.07186	1.60866e-42	8.5038e-40	Formate--tetrahydrofolate ligase; AltName: Full=10-formyletrahydrofolate synthetase; Short=FHS; Short=FTHFS; AltName: Full=Formyltetrahydrofolate synthetase && PF01268:Formate--tetrahydrofolate ligase	-
C88_C06H1G027530	110.597	84.2353	96.0579	4.9371	7.18676	5.41726	4.05799	1.9487e-42	1.02059e-39	B-box zinc finger protein 24; AltName: Full=Salt tolerance protein && PF00643:B-box zinc finger	zf-B_box
C88_C11H2G028520	25.4978	15.7353	17.246	0.939847	0.761101	0.801935	4.55062	2.09493e-42	1.08711e-39	TMV resistance protein N && PF00931:NB-ARC domain|PF13855:Leucine rich repeat|PF01582:TIR domain	TIR
C88_C08H4G099370	0.171034	0.098112	0.114343	44.8405	43.4558	47.2815	-8.47646	2.33783e-42	1.20213e-39	Bax inhibitor 1; Short=AtBI-1; Short=BI-1 && PF01027:Inhibitor of apoptosis-promoting Bax1	-
C88_C06H4G121280	0.0169184	0.0145576	0.152693	77.2069	120.217	59.0538	-10.4655	3.63567e-42	1.85265e-39	Protein TSS; AltName: Full=TPR-domain suppressor of STIMPY && PF12807:Translation initiation factor eIF3 subunit 135|PF13424:Tetratricopeptide repeat|PF15044:Mitochondrial function, CLU-N-term	-
novel.439	33.3498	27.8686	30.159	0.950337	1.69754	1.08118	4.62336	4.18989e-42	2.116e-39	- && - && -	-
C88_C12H2G052610	69.633	64.0053	50.1951	0.118794	0.0617585	0.215136	8.83035	4.7244e-42	2.36483e-39	Cyclin-dependent kinase F-1; Short=CDKF;1; AltName: Full=CDK-activating kinase 1-At; Short=CAK1-At && PF00069:Protein kinase domain	Pkinase
C88_C11H1G002510	13.5077	12.0214	16.1129	0.594279	0.404017	0.558817	4.74104	7.08993e-42	3.51779e-39	TMV resistance protein N && PF00931:NB-ARC domain|PF13855:Leucine rich repeat|PF01582:TIR domain	TIR
C88_C04H3G089940	0	0	0.889232	561.609	469.675	401.501	-10.7113	9.74365e-42	4.79244e-39	Abscisic stress-ripening protein 1 && PF02496:ABA/WDS induced protein	-
C88_C02H4G108270	0.17658	0.22791	0.287748	11.5253	9.53094	8.9373	-5.4334	1.03695e-41	5.05629e-39	Mitogen-activated protein kinase kinase kinase 13-A && PF07714:Protein tyrosine and serine/threonine kinase|PF00564:PB1 domain	Pkinase_Tyr
C88_C02H1G020660	0.537507	0.365134	0.539016	13.3397	13.8701	11.5748	-4.75304	1.81619e-41	8.78029e-39	Protein transport protein Sec24-like At3g07100 && PF08033:Sec23/Sec24 beta-sandwich domain|PF04811:Sec23/Sec24 trunk domain|PF00626:Gelsolin repeat|PF04810:Sec23/Sec24 zinc finger|PF04815:Sec23/Sec24 helical domain	-
C88_C11H2G027270	28.3833	23.0593	26.8741	1.06092	0.926602	0.576396	4.94473	1.9839e-41	9.50978e-39	Nicastrin; Flags: Precursor && PF05450:Nicastrin|PF18266:Nicastrin small lobe	-
C88_C01H4G143610	15.1492	13.4286	13.2436	0.994721	1.27295	0.928435	3.71733	2.60439e-41	1.23792e-38	Histone-lysine N-methyltransferase ATXR7; AltName: Full=Protein SET DOMAIN GROUP 25; AltName: Full=Trithorax-related protein 7 && PF00856:SET domain	SET
C88_C02H1G016380	2.54129	3.10739	2.14604	122	253.311	148.279	-6.05884	3.3037e-41	1.55723e-38	Dormancy-associated protein 1; Short=AtDRM1; AltName: Full=Dormancy-associated protein-like 1; Short=AtDYL1 && PF05564:Dormancy/auxin associated protein	-
C88_C04H3G098920	41.8645	35.102	31.3859	0.626928	0.391113	0.227074	6.4611	6.48744e-41	3.03264e-38	UPF0496 protein At1g20180 && PF01597:Glycine cleavage H-protein|PF05055:Protein of unknown function (DUF677)	-
C88_C09H2G038750	18.4395	14.118	14.6707	0.500008	0.396105	0.237159	5.39409	7.93678e-41	3.67974e-38	Ubiquitin-activating enzyme E1 1; Short=AtUBA1; AltName: Full=Protein MODIFIER OF SNC1 5 && PF09358:Ubiquitin fold domain|PF00899:ThiF family|PF10585:Ubiquitin-activating enzyme active site|PF16191:Ubiquitin-activating enzyme E1 four-helix bundle|PF16190:Ubiquitin-activating enzyme E1 FCCH domain	-
C88_C03H1G021740	0.557634	0	0	1237.35	793.201	887.22	-12.4147	1.01621e-40	4.67317e-38	Aspartic protease inhibitor 1; Short=pA1; AltName: Full=STPIA; AltName: Full=STPID; AltName: Full=gCDI-A1; Flags: Precursor && PF00197:Trypsin and protease inhibitor	-
C88_C04H1G026310	32.8644	27.9008	26.559	0.384079	0.1141	0.0993669	7.20352	1.65819e-40	7.5639e-38	NADPH--cytochrome P450 reductase; Short=CPR; Short=P450R && PF00667:FAD binding domain|PF00175:Oxidoreductase NAD-binding domain|PF00258:Flavodoxin|PF13041:PPR repeat family	NAD_binding_1
C88_C05H1G013560	0.298551	0.110096	0.171079	20.5108	19.9545	18.4278	-6.68514	2.36705e-40	1.0711e-37	- && - && PF10151:TMEM214, C-terminal, caspase 4 activator	-
C88_C02H4G118300	3.73001	3.44726	5.07966	166.2	220.387	105.776	-5.3225	2.43397e-40	1.09264e-37	RNA polymerase I-specific transcription initiation factor RRN3 && PF05327:RNA polymerase I specific transcription initiation factor RRN3	RRN3
C88_C11H2G035540	0.596194	1.4364	1.7936	74.669	65.6667	75.5078	-5.81029	2.57888e-40	1.14858e-37	AP-1 complex subunit sigma-1; AltName: Full=Adaptor AP-1 19 kDa protein; AltName: Full=Adaptor protein complex AP-1 sigma-1 subunit; AltName: Full=Adaptor-related protein complex 1 sigma-1 subunit; AltName: Full=Clathrin assembly protein complex 1 sigma-1 small chain; AltName: Full=Clathrin assembly small subunit protein AP19-1; Short=AtAP19-1; AltName: Full=Sigma 1 subunit of AP-1 clathrin; AltN…	-
C88_C11H3G055970	25.5398	20.2608	21.1555	0.700747	1.13339	0.881288	4.63107	3.20501e-40	1.41629e-37	- && - && PF05003:Protein of unknown function (DUF668)|PF11961:Domain of unknown function (DUF3475)	-
C88_C03H4G120250	0.26435	0.36394	0.265092	39.5511	25.0452	44.9689	-6.92624	4.03044e-40	1.76724e-37	BAG family molecular chaperone regulator 1; AltName: Full=Bcl-2-associated athanogene 1 && PF02179:BAG domain	-
C88_C02H1G020370	53.8227	52.5191	58.0079	384.271	348.169	395.883	-2.77578	4.25751e-40	1.85244e-37	40S ribosomal protein S15 && PF00203:Ribosomal protein S19	-
C88_C07H3G079280	0.177069	0.253934	0.0591885	34.0284	44.2987	37.0755	-7.84092	4.67652e-40	2.01922e-37	Replication protein A 70 kDa DNA-binding subunit C; Short=OsRPA70c; AltName: Full=Replication factor A protein 1C; AltName: Full=Replication protein A 1C && -	-
C88_C10H3G078300	0.795952	1.12072	1.01587	30.7283	25.6024	30.3428	-4.87614	5.41418e-40	2.32002e-37	60S ribosomal protein L4-1; Short=L1 && PF14374:60S ribosomal protein L4 C-terminal domain|PF00573:Ribosomal protein L4/L1 family	-
C88_C05H1G013630	0.0694882	0.0597918	0.20905	123.834	117.853	79.4536	-9.91557	6.87686e-40	2.92463e-37	Nucleosome assembly protein 1;2; Short=NtNAP1;2; AltName: Full=Nucleosome assembly protein 1-like 2; Short=NtNAP1_L2; Flags: Precursor && PF00956:Nucleosome assembly protein (NAP)	-
C88_C02H4G110450	0.628903	0.300636	0.350371	110.707	124.916	50.7157	-7.80807	7.0943e-40	2.99459e-37	La-related protein 6A; Short=AtLARP6a && PF05383:La domain	-
C88_C03H2G061970	60.9162	29.6327	45.7308	0.18972	0.0986315	0.0286319	8.77471	8.70336e-40	3.64658e-37	Chaperone protein ClpB1; AltName: Full=ATP-dependent Clp protease ATP-binding subunit ClpB homolog 1; AltName: Full=Casein lytic proteinase B1; AltName: Full=Heat shock protein 101; AltName: Full=Protein DEFECTIVE IN LONG-TERM ACQUIRED THERMOTOLERANCE && PF07724:AAA domain (Cdc48 subfamily)|PF00004:ATPase family associated with various cellular activities (AAA)|PF02861:Clp amino terminal domain, …	AAA
C88_C02H1G016750	0.134329	0.069351	0.107765	18.1586	22.3896	13.3183	-7.44504	8.91857e-40	3.70927e-37	DNA-directed RNA polymerase II subunit RPB2; Short=RNA polymerase II subunit 2; Short=RNA polymerase II subunit B2; AltName: Full=DNA-directed RNA polymerase II 135 kDa polypeptide && PF04563:RNA polymerase beta subunit|PF04560:RNA polymerase Rpb2, domain 7|PF04565:RNA polymerase Rpb2, domain 3|PF04566:RNA polymerase Rpb2, domain 4|PF04561:RNA polymerase Rpb2, domain 2|PF04567:RNA polymerase Rpb2…	RNA_pol_Rpb2_6
C88_C09H3G074790	75.6013	72.9871	91.7688	0.475014	0	0.258075	8.34339	1.01273e-39	4.18126e-37	40S ribosomal protein S8 && PF01201:Ribosomal protein S8e	-
C88_C07H1G024300	81.3616	108.001	140.112	0.578915	0.300966	0.786313	7.6105	1.22488e-39	5.02051e-37	Protein translation factor SUI1 homolog; AltName: Full=Protein GOS2; AltName: Full=Protein eIF1; AltName: Full=Translation initiation factor 1 >A6MZM2.1 RecName: Full=Protein translation factor SUI1 homolog; AltName: Full=Protein GOS2; AltName: Full=Protein eIF1; AltName: Full=Translation initiation factor 1 && PF01253:Translation initiation factor SUI1	SUI1
novel.9	25.3771	35.8933	22.6042	0.775447	1.15183	0.777401	4.96367	1.48634e-39	6.04832e-37	- && - && -	-
C88_C05H4G105020	0.364799	0.470842	1.18892	174.623	259.971	94.2148	-8.02712	1.6772e-39	6.74084e-37	Cleft lip and palate transmembrane protein 1 homolog && PF05602:Cleft lip and palate transmembrane protein 1 (CLPTM1)	-
C88_C12H1G001740	179.986	175.847	76.5561	1.45873	2.43597	1.88126	6.23306	1.68035e-39	6.74084e-37	S-adenosylmethionine synthase 2; Short=AdoMet synthase 2; AltName: Full=Methionine adenosyltransferase 2; Short=MAT 2 && PF00438:S-adenosylmethionine synthetase, N-terminal domain|PF02773:S-adenosylmethionine synthetase, C-terminal domain|PF02772:S-adenosylmethionine synthetase, central domain	-
C88_C09H3G073350	14.6393	14.3822	11.0612	0.465206	0.483703	0.268065	5.05518	1.80558e-39	7.19218e-37	Auxilin-related protein 2 && -	-
C88_C03H3G083690	11.8044	9.78038	10.0046	0.767478	0.835109	0.678791	3.7984	1.94191e-39	7.68113e-37	Branchpoint-bridging protein; AltName: Full=Splicing factor 1 && PF00013:KH domain|PF00076:RNA recognition motif. (a.k.a. RRM, RBD, or RNP domain)|PF16275:Splicing factor 1 helix-hairpin domain	RRM_1
C88_C08H2G046710	13.0798	11.4247	14.5702	0.586828	0.578047	0.475439	4.58172	2.2174e-39	8.70993e-37	GATA transcription factor 26 && PF13919:Asx homology domain|PF00320:GATA zinc finger	GATA
C88_C08H2G052110	17.6945	34.1404	20.2381	0.241178	0.111452	0.169856	7.10907	2.68398e-39	1.04699e-36	Luminal-binding protein; Short=BiP; AltName: Full=78 kDa glucose-regulated protein homolog; Short=GRP-78; Flags: Precursor && PF00012:Hsp70 protein	HSP70
C88_C08H2G046180	66.0562	109.846	79.0877	0.0395681	0.0205707	0	12.0992	3.31778e-39	1.28537e-36	- && - && -	-
C88_C02H2G034820	36.1818	30.5619	26.9986	0.444346	0.924027	0.992479	5.31314	3.47763e-39	1.33813e-36	DNA damage-binding protein 1; AltName: Full=UV-damaged DNA-binding protein 1 && PF10433:Mono-functional DNA-alkylating methyl methanesulfonate N-term|PF03178:CPSF A subunit region	-
C88_C12H4G109280	1.1092	1.8134	1.50162	46.3757	32.5428	44.1117	-4.78911	5.54476e-39	2.11911e-36	- && - && -	-
C88_C03H3G093500	399.105	298.431	249.059	0	0.164907	0.0718067	11.9921	6.8942e-39	2.61716e-36	- && - && -	-
novel.1130	1.94415	2.32746	1.61054	35.4206	35.0987	35.661	-4.16351	7.03727e-39	2.65366e-36	Protein BASIC PENTACYSTEINE1; Short=AtBPC1 && -	-
C88_C01H3G131250	1.36927	0.448838	1.63466	90.8922	106.01	84.849	-6.35796	7.90333e-39	2.9605e-36	S-adenosylmethionine synthase 1; Short=AdoMet synthase 1; AltName: Full=Methionine adenosyltransferase 1; Short=MAT 1 && PF00438:S-adenosylmethionine synthetase, N-terminal domain|PF02773:S-adenosylmethionine synthetase, C-terminal domain|PF02772:S-adenosylmethionine synthetase, central domain	-
C88_C04H4G122610	190.743	246.405	597.682	0.467684	0.48628	0.705815	9.2778	8.09441e-39	3.01213e-36	Abscisic stress-ripening protein 1 && PF02496:ABA/WDS induced protein	-
C88_C11H4G086010	56.1424	51.8696	47.798	5.06904	4.88017	3.91002	3.4978	9.29933e-39	3.4379e-36	- && - && PF00515:Tetratricopeptide repeat|PF16546:Homodimerisation domain of SGTA	TPR_1
C88_C11H4G096280	8.06847	10.0668	11.5298	0.252125	0.305841	0.19025	5.32191	9.57054e-39	3.51519e-36	Putative disease resistance RPP13-like protein 1 && PF00931:NB-ARC domain|PF18052:Rx N-terminal domain	NB-ARC
C88_C08H2G052510	10.974	7.9433	8.44604	0.369496	0.363967	0.369798	4.63622	1.71654e-38	6.26405e-36	- && - && PF00628:PHD-finger	PHD
C88_C08H2G047500	21.6502	21.028	30.0983	1.10259	1.01905	1.14631	4.47897	2.24751e-38	8.1491e-36	Peroxisomal acyl-coenzyme A oxidase 1; Short=AOX 1; AltName: Full=Long-chain acyl-CoA oxidase; Short=AtCX1 && PF02770:Acyl-CoA dehydrogenase, middle domain|PF01756:Acyl-CoA oxidase|PF14749:Acyl-coenzyme A oxidase N-terminal	-
C88_C10H3G079260	175.268	132.402	129.138	12.9482	13.9786	14.319	3.40901	2.34395e-38	8.44464e-36	Protein LURP-one-related 10 && PF03489:Saposin-like type B, region 2|PF05184:Saposin-like type B, region 1|PF04525:LURP-one-related	-
C88_C10H3G079220	14.1834	19.2708	14.3493	0.0785593	0.0408414	0.0177839	8.47246	3.20062e-38	1.1458e-35	Putative disease resistance RPP13-like protein 1 && PF18052:Rx N-terminal domain|PF00931:NB-ARC domain	NB-ARC
C88_C01H2G082800	7.8363	6.75842	7.73095	0.306088	0.282896	0.169377	4.89327	3.2679e-38	1.16253e-35	DNA polymerase zeta catalytic subunit; AltName: Full=Protein reversionless 3-like; Short=AtREV3 && PF03104:DNA polymerase family B, exonuclease domain|PF00136:DNA polymerase family B|PF14260:C4-type zinc-finger of DNA polymerase delta	DNA_pol_B
C88_C06H4G103560	1.41569	1.66323	1.93838	25.9046	33.8871	23.6415	-4.05014	3.33685e-38	1.17964e-35	Pumilio homolog 2; Short=APUM-2; Short=AtPUM2 && PF00806:Pumilio-family RNA binding repeat|PF07990:Nucleic acid binding protein NABP	PUF
C88_C10H1G011690	40.5776	43.1399	41.2341	0.169064	0.61525	0.229631	6.97343	3.40346e-38	1.19571e-35	- && - && -	-
C88_C03H4G134770	37.7773	21.7715	24.5071	0.509773	0.56122	0.814588	5.47671	3.5475e-38	1.23862e-35	Auxin response factor 2; AltName: Full=ARF1-binding protein; Short=ARF1-BP; AltName: Full=Protein MEGAINTEGUMENTA && PF06507:Auxin response factor|PF02309:AUX/IAA family|PF02362:B3 DNA binding domain	Auxin_resp
C88_C11H3G054270	13.567	12.078	15.4889	148.902	204.26	149.67	-3.60683	4.07225e-38	1.41312e-35	Phospho-2-dehydro-3-deoxyheptonate aldolase 2, chloroplastic; AltName: Full=3-deoxy-D-arabino-heptulosonate 7-phosphate synthase 2; AltName: Full=DAHP synthase 2; AltName: Full=Phospho-2-keto-3-deoxyheptonate aldolase 2; Flags: Precursor && PF01474:Class-II DAHP synthetase family	-
C88_C03H3G084610	75.8071	99.2427	90.6969	5.27711	4.14568	6.05268	4.10221	4.51612e-38	1.55759e-35	40S ribosomal protein S13 && PF00312:Ribosomal protein S15|PF08069:Ribosomal S13/S15 N-terminal domain	-
C88_C02H4G118680	16.64	21.6121	19.2054	191.015	184.533	221.736	-3.37293	6.17739e-38	2.11765e-35	40S ribosomal protein S15 && PF00203:Ribosomal protein S19	-
C88_C05H1G026580	65.4742	41.2488	31.5433	0.257532	0.133886	0.0777319	8.2221	6.31553e-38	2.15196e-35	Cleft lip and palate transmembrane protein 1 homolog && PF05602:Cleft lip and palate transmembrane protein 1 (CLPTM1)	-
C88_C08H3G078870	0.39397	0.338995	1.18523	75.8041	65.8577	93.8061	-6.95583	6.89009e-38	2.33368e-35	26S proteasome non-ATPase regulatory subunit 8 homolog A; AltName: Full=26S proteasome regulatory subunit RPN12a; Short=AtRPN12a; AltName: Full=26S proteasome regulatory subunit S14 homolog A && PF10075:CSN8/PSMD8/EIF3K family	-
C88_C09H1G015860	6.05298	5.11854	4.18618	106.541	77.3097	106.395	-4.23673	7.18707e-38	2.41978e-35	40S ribosomal protein S8 && PF01201:Ribosomal protein S8e	-
C88_C06H1G012890	17.9701	18.8171	18.9979	0.685259	0.65313	0.827338	4.68561	8.39837e-38	2.81087e-35	- && - && -	-
C88_C01H4G144600	0.240525	0	0.1608	90.5673	86.8224	73.1614	-9.34741	9.02919e-38	3.00422e-35	40S ribosomal protein S27-2 && PF01667:Ribosomal protein S27	-
C88_C01H1G006510	128.417	94.2564	133.53	1.65629	2.73022	0.877913	6.09219	9.95164e-38	3.29178e-35	Protein ETHYLENE INSENSITIVE 3 && PF04873:Ethylene insensitive 3	EIN3
C88_C04H1G001710	0.471339	0.405568	0.504173	11.3704	14.6709	11.1495	-4.74985	1.06353e-37	3.49748e-35	PHD finger protein At1g33420 && PF00628:PHD-finger	PHD
C88_C02H2G034140	4.01785	4.7244	3.70346	0.247797	0.316541	0.250024	3.94136	1.11662e-37	3.65084e-35	Sacsin; AltName: Full=DnaJ homolog subfamily C member 29; Short=DNAJC29 && PF13920:Zinc finger, C3HC4 type (RING finger)	-
C88_C03H4G106470	16.5551	19.2234	21.1754	0.752219	0.658633	1.00378	4.55662	1.14566e-37	3.72425e-35	Heat stress transcription factor A-4a; Short=AtHsfA4a; AltName: Full=AtHsf-15; AltName: Full=Heat shock factor protein 21; Short=HSF 21; AltName: Full=Heat shock transcription factor 21; Short=HSTF 21 && PF00447:HSF-type DNA-binding	HSF_DNA-bind
C88_C08H4G099350	0.170284	0.0814012	0.265629	10.9082	16.561	14.021	-6.33909	1.15813e-37	3.74327e-35	GATA transcription factor 26 && PF00320:GATA zinc finger|PF13919:Asx homology domain	GATA
C88_C01H4G142470	114.295	199.292	228.493	6.07918	5.45895	6.81833	4.8865	2.17468e-37	6.98901e-35	Protein MAK16 homolog A; AltName: Full=MAK16-like protein A [Xenopus laevis] && PF01778:Ribosomal L28e protein family|PF04874:Mak16 protein C-terminal region	-
C88_C01H2G079370	0.498399	0.142951	0.277665	110.939	179.368	56.0333	-8.56568	2.29061e-37	7.31999e-35	Protein SDE2 homolog && PF13019:Silencing defective 2 N-terminal ubiquitin domain|PF13297:Telomere stability C-terminal	-
C88_C07H1G018960	156.636	82.2876	81.2876	0.930284	1.47636	0.48769	6.80463	2.96378e-37	9.41798e-35	Ketol-acid reductoisomerase, chloroplastic; AltName: Full=Acetohydroxy-acid reductoisomerase; AltName: Full=Alpha-keto-beta-hydroxylacyl reductoisomerase; Flags: Precursor && PF01450:Acetohydroxy acid isomeroreductase, catalytic domain|PF07991:Acetohydroxy acid isomeroreductase, NADPH-binding domain	-
C88_C04H4G102380	24.644	28.9223	23.7773	1.3642	1.97348	1.15472	4.11405	3.34724e-37	1.05771e-34	Putative 1-phosphatidylinositol-3-phosphate 5-kinase FAB1C; Short=Phosphatidylinositol 3-phosphate 5-kinase; AltName: Full=Phosphatidylinositol 3-phosphate 5-kinase type III; Short=PIPkin-III; Short=Type III PIP kinase; AltName: Full=Protein FORMS APLOID AND BINUCLEATE CELLS 1C && PF00118:TCP-1/cpn60 chaperonin family|PF01504:Phosphatidylinositol-4-phosphate 5-Kinase	PIP5K
C88_C09H4G114380	13.0912	11.1632	10.4434	0.137891	0.114699	0.0749164	6.74408	3.78352e-37	1.18893e-34	Lipase ZK262.3; Flags: Precursor && PF01764:Lipase (class 3)	Lipase_3
C88_C01H2G049400	3.74772	3.76222	7.65566	303.964	184.678	225.517	-5.5562	3.81041e-37	1.19076e-34	Delta(12)-acyl-lipid-desaturase; AltName: Full=Delta(12)-oleate desaturase; Short=PgFAD2 && PF00487:Fatty acid desaturase|PF11960:Domain of unknown function (DUF3474)	-
C88_C01H4G178410	1.99853	0.859828	1.94847	59.9526	56.8169	52.7791	-5.14434	4.03995e-37	1.25556e-34	Importin subunit alpha-4; Short=IMPa-4 && PF16186:Atypical Arm repeat|PF01749:Importin beta binding domain|PF00514:Armadillo/beta-catenin-like repeat	Arm
C88_C02H2G034680	13.0618	19.0357	18.1136	0.193048	0.0573495	0.0749164	7.27826	5.69137e-37	1.75913e-34	Villin-4 && PF02209:Villin headpiece domain|PF00626:Gelsolin repeat	-
C88_C02H3G068430	2.13441	2.39237	2.45019	26.3802	21.1603	22.5999	-3.32509	5.82553e-37	1.79081e-34	TMV resistance protein N && PF00931:NB-ARC domain|PF01582:TIR domain	TIR
C88_C02H4G124260	6.46887	7.28566	5.85759	0.0240167	0.0499432	0.0217472	7.70535	6.94688e-37	2.12398e-34	- && - && -	-
C88_C04H4G103810	33.3666	38.0234	27.6894	0.148478	0.0514606	0.134447	8.19852	8.35934e-37	2.54209e-34	IAA-alanine resistance protein 1; Flags: Precursor && PF02535:ZIP Zinc transporter	-
C88_C04H2G056490	0.0614835	0.026452	0.0924841	70.6347	29.1855	49.6856	-9.72305	9.17907e-37	2.77645e-34	Probable methyltransferase PMT26 && PF03141:Putative S-adenosyl-L-methionine-dependent methyltransferase	-
C88_C02H1G016610	0.438141	0.411275	0.279599	15.4585	20.7709	14.2006	-5.47098	9.31957e-37	2.80395e-34	Serine/threonine-protein kinase HT1; AltName: Full=High leaf temperature protein 1 && PF07714:Protein tyrosine and serine/threonine kinase	Pkinase_Tyr
C88_C02H1G028840	27.6871	24.0995	22.1904	1.80383	1.61506	1.86023	3.81122	9.85036e-37	2.94797e-34	Probable mitochondrial-processing peptidase subunit beta, mitochondrial; AltName: Full=Beta-MPP; Flags: Precursor && PF05193:Peptidase M16 inactive domain|PF00675:Insulinase (Peptidase family M16)	-
C88_C01H4G176120	9.15238	9.26174	9.27501	0.181265	0.251296	0.191491	5.48125	1.01512e-36	3.022e-34	DNA mismatch repair protein MLH3; AltName: Full=MutL protein homolog 3 && -	-
C88_C02H2G055360	2.73655	4.1207	1.94383	112.555	82.6883	92.9177	-5.02046	1.3588e-36	4.02397e-34	V-type proton ATPase subunit c2; Short=V-ATPase subunit c2; AltName: Full=V-type proton ATPase 16 kDa proteolipid subunit c2; Short=V-ATPase 16 kDa proteolipid subunit c2; AltName: Full=Vacuolar H(+)-ATPase subunit c isoform 2; AltName: Full=Vacuolar proton pump 16 kDa proteolipid subunit c2; AltName: Full=Vacuolar proton pump subunit c2 && PF00137:ATP synthase subunit C	-
C88_C10H2G051050	1.27809	2.16616	1.7089	78.5688	42.6962	75.2208	-5.2474	1.60096e-36	4.71641e-34	5-methyltetrahydropteroyltriglutamate--homocysteine methyltransferase; AltName: Full=Cobalamin-independent methionine synthase isozyme; AltName: Full=Vitamin-B12-independent methionine synthase isozyme && PF01717:Cobalamin-independent synthase, Catalytic domain|PF08267:Cobalamin-independent synthase, N-terminal domain	-
C88_C02H4G129090	152.628	70.0197	93.3678	1.61734	1.62559	0.732251	6.32439	1.71506e-36	5.02638e-34	Sulfite oxidase; AltName: Full=Moco-containing protein AtMCP; Short=At-SO; Short=AtSOX && PF00174:Oxidoreductase molybdopterin binding domain	-
C88_C04H2G068070	0.187432	0.161278	0.125305	44.1612	43.0548	28.8507	-7.92835	2.83005e-36	8.25134e-34	Tubulin beta-1 chain; AltName: Full=Beta-1-tubulin && PF03953:Tubulin C-terminal domain|PF00091:Tubulin/FtsZ family, GTPase domain	Tubulin
C88_C11H2G028370	31.5472	25.7807	32.9748	1.72123	2.48112	1.80653	3.91665	3.09052e-36	8.96456e-34	- && - && PF10151:TMEM214, C-terminal, caspase 4 activator	-
C88_C07H1G009000	70.3622	59.8918	67.1659	2.32023	4.13568	2.2296	4.51579	3.20516e-36	9.24968e-34	- && - && -	-
C88_C10H4G106730	137.916	110.082	105.111	7.22378	9.04733	5.57483	4.02285	3.24527e-36	9.31788e-34	- && - && PF18592:Tho1/MOS11 C-terminal domain	-
C88_C10H4G106600	28.8132	33.6958	26.2628	2.6918	2.55755	2.35338	3.55146	3.43154e-36	9.78439e-34	Protein IQ-DOMAIN 1 && -	-
C88_C01H1G022880	17.4614	16.3678	14.0866	0.228619	0.190167	0.248417	6.1642	3.44235e-36	9.78439e-34	- && - && PF00931:NB-ARC domain|PF10187:FAM192A/Fyv6, N-terminal domain	NB-ARC
C88_C11H3G054240	3.52328	4.07377	2.98111	51.9173	46.8984	48.2261	-3.78837	3.58589e-36	1.01414e-33	Ras-related protein Rab11D && PF00071:Ras family	Ras
C88_C08H2G052140	65.238	55.1642	57.0259	1.30121	1.05699	0.368204	6.03788	3.76242e-36	1.05877e-33	ABC transporter F family member 3; Short=ABC transporter ABCF.3; Short=AtABCF3; AltName: Full=GCN20-type ATP-binding cassette protein GCN3 && PF12848:ABC transporter|PF00005:ABC transporter	ABC_tran
C88_C04H4G104330	1.98697	1.4014	1.76389	22.1078	20.7643	25.2168	-3.72394	6.07254e-36	1.7004e-33	Pyruvate kinase, cytosolic isozyme; Short=PK && PF00224:Pyruvate kinase, barrel domain|PF02887:Pyruvate kinase, alpha/beta domain	PK
C88_C04H3G089760	0.0716195	0.0616256	0.0239401	13.8531	11.914	15.1987	-8.01078	6.98933e-36	1.94747e-33	Exocyst complex component SEC5A; Short=AtSec5a; AltName: Full=Exocyst complex component 2 && PF15469:Exocyst complex component Sec5	-
C88_C11H2G029430	38.9675	34.5482	27.9726	1.66405	1.64783	1.57856	4.3806	7.17929e-36	1.9906e-33	Prohibitin-3, mitochondrial; Short=Atphb3; AltName: Full=Protein ENHANCED ETHYLENE RESPONSE 3 && PF01145:SPFH domain / Band 7 family	-
C88_C09H4G102540	30.5973	29.1242	22.4957	0.594473	0.386318	0.538296	5.7576	7.9082e-36	2.18201e-33	60S ribosomal protein L5 && PF17144:Ribosomal large subunit proteins 60S L5, and 50S L18|PF14204:Ribosomal L18 C-terminal region	-
C88_C04H2G068690	52.3116	30.5787	30.9818	1.73568	1.53533	1.40745	4.61075	1.04459e-35	2.8682e-33	Ubiquitin-like protein 4A && PF00240:Ubiquitin family	ubiquitin
C88_C04H3G094110	0.265918	0.40042	0.399996	22.8718	21.3188	28.9495	-6.09085	1.14472e-35	3.12796e-33	Homeotic protein knotted-1; Short=TKN1 && PF03789:ELK domain|PF03791:KNOX2 domain|PF05920:Homeobox KN domain|PF03790:KNOX1 domain	KNOX2
C88_C03H4G138810	0.459049	0.263329	0.153446	30.0516	30.799	39.0317	-6.83469	1.17915e-35	3.20654e-33	Oligouridylate-binding protein 1B; Short=AtUBP1b; AltName: Full=Polyuridylate-binding protein UBP1B; Short=Poly(U)-binding protein UBP1B && PF00076:RNA recognition motif. (a.k.a. RRM, RBD, or RNP domain)	RRM_1
C88_C01H3G109820	33.5919	26.6589	26.0363	0.188191	0.195673	0.170407	7.29051	1.25427e-35	3.3945e-33	Transcription factor Pur-alpha 1; AltName: Full=Purine-rich single-stranded DNA-binding protein alpha 1 && PF04845:PurA ssDNA and RNA-binding protein	-
C88_C01H4G163430	9.7228	8.31588	7.02006	0.0729168	0.037908	0.0660263	7.141	1.40244e-35	3.77744e-33	PH-interacting protein; Short=PHIP; AltName: Full=IRS-1 PH domain-binding protein; AltName: Full=WD repeat-containing protein 11 && PF00400:WD domain, G-beta repeat	WD40
C88_C02H4G104900	172.146	113.153	125.713	2.62471	4.57779	1.84001	5.51851	1.73197e-35	4.64292e-33	Uncharacterized protein At2g23090 && PF04419:4F5 protein related disordered region|PF12907:Zinc-binding	-
C88_C09H2G052620	69.909	50.4764	55.2383	2.99524	3.36348	2.49522	4.3185	2.12046e-35	5.65754e-33	Small nuclear ribonucleoprotein Sm D2; Short=Sm-D2; AltName: Full=snRNP core protein D2 >P62317.1 RecName: Full=Small nuclear ribonucleoprotein Sm D2; Short=Sm-D2; AltName: Full=snRNP core protein D2 >Q3SZF8.1 RecName: Full=Small nuclear ribonucleoprotein Sm D2; Short=Sm-D2; AltName: Full=snRNP core protein D2 && PF01423:LSM domain	LSM
C88_C01H4G163320	44.0655	32.9582	36.1444	1.37697	0.991187	1.05502	5.05146	2.28156e-35	6.05877e-33	Transmembrane protein 205 && PF13664:Domain of unknown function (DUF4149)	-
C88_C04H4G104150	0.458207	0.454925	0.494838	12.1264	9.92877	12.4764	-4.61415	2.38505e-35	6.30399e-33	Uncharacterized protein At2g02148 && -	-
C88_C03H4G120280	0.0629865	0.0541973	0.0947448	14.4073	17.6201	18.1252	-7.89738	2.46236e-35	6.47808e-33	Probable transcriptional regulator SLK2; Short=AtSLK2; AltName: Full=Protein SEUSS-like 2 && PF01803:LIM-domain binding protein	-
C88_C08H3G078730	1.14794	2.3706	1.1972	104.384	57.0199	84.542	-5.6952	3.29976e-35	8.64095e-33	Luminal-binding protein; Short=BiP; AltName: Full=78 kDa glucose-regulated protein homolog; Short=GRP-78; Flags: Precursor && PF00012:Hsp70 protein	HSP70
C88_C11H2G035820	1.53094	1.42942	1.69856	16.8251	15.1446	15.4564	-3.34529	3.53185e-35	9.20607e-33	- && - && PF13445:RING-type zinc-finger	-
C88_C12H2G052490	49.4787	39.6575	78.9107	0.676146	1.12485	0.551026	6.17235	3.82478e-35	9.88865e-33	Heat stress transcription factor C-1; Short=AtHsfC1; AltName: Full=AtHsf-08 && PF00447:HSF-type DNA-binding	HSF_DNA-bind
C88_C04H1G003410	0.9859	1.06041	0.741499	20.7374	20.3607	18.2546	-4.40156	3.82868e-35	9.88865e-33	Plant UBX domain-containing protein 7; Short=PUX7 && PF13899:Thioredoxin-like|PF14555:UBA-like domain|PF00789:UBX domain	UBX
C88_C05H4G101180	105.456	123.666	155.606	0.847364	2.0558	2.30187	6.20373	5.63502e-35	1.44879e-32	- && - && -	-
C88_C02H2G035010	6.91506	6.89173	6.51419	0.414705	0.36311	0.415044	4.09264	8.42789e-35	2.15704e-32	- && - && -	-
C88_C02H4G110440	0.198849	0.114068	0	82.8282	61.5061	116.412	-9.6937	9.44561e-35	2.40663e-32	- && - && PF04862:Protein of unknown function (DUF642)	-
C88_C04H2G055580	0.061908	0.0266347	0.0620817	22.7789	21.6631	20.2847	-8.7743	1.03731e-34	2.6311e-32	Systemin receptor SR160; AltName: Full=Brassinosteroid LRR receptor kinase; Flags: Precursor && PF13855:Leucine rich repeat|PF00069:Protein kinase domain|PF08263:Leucine rich repeat N-terminal domain	Pkinase
C88_C08H3G072000	0.15876	0.170758	0.318411	7.70189	8.12418	6.75508	-5.12658	1.29499e-34	3.27001e-32	Protein phosphatase 2C 29; Short=AtPP2C29; AltName: Full=Protein POLTERGEIST-LIKE 1; AltName: Full=Protein phosphatase 2C PLL1; Short=PP2C PLL1 && PF13041:PPR repeat family|PF17177:Pentacotripeptide-repeat region of PRORP|PF13812:Pentatricopeptide repeat domain|PF00481:Protein phosphatase 2C	PP2C
C88_C12H4G086890	75.8197	54.9222	44.725	0.548327	0.855192	0.186191	6.81269	1.42732e-34	3.57786e-32	ADP-ribosylation factor 1; AltName: Full=13 kDa cold-induced protein && PF00025:ADP-ribosylation factor family	Arf
novel.1722	0.376122	0.215759	0.62863	50.1859	77.3555	60.0236	-7.28471	1.42955e-34	3.57786e-32	- && - && -	-
C88_C04H1G002730	0.707529	0.4566	0.413884	63.6187	58.2748	27.7273	-6.56382	1.47629e-34	3.67857e-32	Cytochrome P450 82C4 && PF00067:Cytochrome P450	p450
C88_C04H3G073890	126.362	97.9367	98.6167	0.375261	1.69079	0.453066	7.0289	1.51038e-34	3.747e-32	- && - && -	-
C88_C02H1G019470	1.31062	0.541314	0.368004	177.022	277.675	86.5551	-7.92426	1.61412e-34	3.98688e-32	Pyrophosphate--fructose 6-phosphate 1-phosphotransferase subunit beta; Short=PFP; AltName: Full=6-phosphofructokinase, pyrophosphate dependent; AltName: Full=PPi-PFK; AltName: Full=Pyrophosphate-dependent 6-phosphofructose-1-kinase && PF00365:Phosphofructokinase	PFK
novel.317	13.4984	15.4648	11.9986	0.16495	0.171508	0.0213375	6.87458	1.64281e-34	4.04011e-32	- && - && -	-
C88_C03H2G067990	0.147092	0.126567	0.147505	306.532	390.263	249.097	-11.1336	2.05505e-34	5.03203e-32	60S ribosomal protein L28-1 && PF01778:Ribosomal L28e protein family	-
C88_C05H2G033850	0.177912	0.0510286	0.0594703	42.8076	40.0008	40.2222	-8.76302	2.092e-34	5.10043e-32	Pyruvate dehydrogenase E1 component subunit alpha, mitochondrial; Short=PDHE1-A; Flags: Precursor && PF00676:Dehydrogenase E1 component	-
C88_C02H1G011510	46.1578	43.0721	39.1032	0.170021	0.0883906	0.307909	7.7937	2.44315e-34	5.93098e-32	Vesicle-associated membrane protein 725; Short=AtVAMP725 && PF13774:Regulated-SNARE-like domain|PF00957:Synaptobrevin	-
C88_C06H4G125620	83.8786	134.174	71.0213	2.3093	2.40112	3.13661	5.20428	2.5828e-34	6.24321e-32	60S ribosomal protein L9-1 && PF00347:Ribosomal protein L6	-
C88_C11H2G028930	87.0469	34.3695	56.4193	0.639297	1.09203	0.785629	6.15023	2.69918e-34	6.49676e-32	Protein ecdysoneless homolog && PF07093:SGT1 protein	SGT1
C88_C04H1G004520	0.142059	0.030559	0.0712287	23.172	16.7892	22.7308	-8.04023	4.07014e-34	9.75507e-32	Glutamate-1-semialdehyde 2,1-aminomutase, chloroplastic; Short=GSA; AltName: Full=Glutamate-1-semialdehyde aminotransferase; Short=GSA-AT; Flags: Precursor && PF00202:Aminotransferase class-III	Aminotran_3
C88_C08H3G078540	0.62617	0.404095	0.470945	22.5261	20.599	24.3839	-5.49678	4.32576e-34	1.0324e-31	- && - && -	-
C88_C02H1G013010	0.316176	0.0680142	0.396329	92.1798	123.967	49.719	-8.43773	4.50503e-34	1.07066e-31	La-related protein 6A; Short=AtLARP6a && PF05383:La domain	-
C88_C07H3G058530	18.6287	16.835	14.3558	1.51624	1.24463	0.975525	3.74371	5.22325e-34	1.23616e-31	Pre-mRNA-processing-splicing factor 8A; AltName: Full=PRP8 homolog A; Short=AtPRP8A; AltName: Full=Protein ABNORMAL SUSPENSOR 2; AltName: Full=Protein EMBRYO DEFECTIVE 14; AltName: Full=Protein EMBRYO DEFECTIVE 177; AltName: Full=Protein EMBRYO DEFECTIVE 33; AltName: Full=Protein SUPPRESSOR OF OVEREXPRESSED FCA 81 && PF12134:PRP8 domain IV core|PF10597:U5-snRNA binding site 2 of PrP8|PF08082:PRO8…	-
C88_C02H1G020250	0.732578	0.787942	0.459146	168.684	220.198	59.0762	-7.80801	5.61687e-34	1.32378e-31	Mitochondrial amidoxime-reducing component 1; Short=mARC1; AltName: Full=Molybdenum cofactor sulfurase C-terminal domain-containing protein 1; Short=MOSC domain-containing protein 1; Short=Moco sulfurase C-terminal domain-containing protein 1 && PF03473:MOSC domain|PF03476:MOSC N-terminal beta barrel domain	MOSC
C88_C10H3G080930	0.400016	0.550716	0.441252	20.7371	13.0228	20.1697	-5.26678	6.48087e-34	1.52107e-31	Cell division cycle protein 48 homolog; AltName: Full=Valosin-containing protein homolog; Short=VCP && PF17862:AAA+ lid domain|PF02359:Cell division protein 48 (CDC48), N-terminal domain|PF02933:Cell division protein 48 (CDC48), domain 2|PF00004:ATPase family associated with various cellular activities (AAA)	AAA
C88_C01H4G142600	32.879	32.1665	25.1639	2.17143	2.13234	1.69315	3.91906	6.62489e-34	1.54845e-31	Serine/threonine-protein phosphatase PP2A catalytic subunit && PF00149:Calcineurin-like phosphoesterase	Metallophos
C88_C01H1G045900	0.132488	0.342	0	466.246	236.839	208.957	-10.8361	7.17147e-34	1.6693e-31	Snakin-2; Flags: Precursor && PF02704:Gibberellin regulated protein	-
C88_C04H1G030410	3.40005	2.52207	2.17508	45.8871	42.8547	35.4799	-3.93496	7.21423e-34	1.67237e-31	3-ketoacyl-CoA synthase 4; Short=KCS-4; AltName: Full=Very long-chain fatty acid condensing enzyme 4; Short=VLCFA condensing enzyme 4 && PF08392:FAE1/Type III polyketide synthase-like protein|PF08541:3-Oxoacyl-[acyl-carrier-protein (ACP)] synthase III C terminal	-
C88_C09H4G117370	0.118066	0.0338638	0.118398	22.3207	29.0773	18.7749	-8.05157	7.80134e-34	1.80109e-31	DNA topoisomerase 3-beta && PF01131:DNA topoisomerase|PF01751:Toprim domain	Topoisom_bac
C88_C10H3G079480	167.667	137.619	128.825	0	0.179394	0.624918	9.01972	1.25839e-33	2.89027e-31	- && - && -	-
C88_C10H4G110030	79.8164	50.9765	48.281	0.120038	0.0416035	0	10.1566	1.26213e-33	2.89027e-31	Splicing factor U2af small subunit B; AltName: Full=U2 auxiliary factor 35 kDa subunit B; AltName: Full=U2 small nuclear ribonucleoprotein auxiliary factor small subunit B; Short=U2 snRNP auxiliary factor small subunit B; AltName: Full=Zinc finger CCCH domain-containing protein 60; Short=AtC3H60 && PF00642:Zinc finger C-x8-C-x5-C-x3-H type (and similar)|PF00076:RNA recognition motif. (a.k.a. RRM,…	zf-CCCH
C88_C03H2G065410	0.452562	0.562482	0.605109	10.9834	11.7877	8.4302	-4.26052	1.95127e-33	4.45039e-31	DExH-box ATP-dependent RNA helicase DExH3 && PF00270:DEAD/DEAH box helicase|PF07717:Oligonucleotide/oligosaccharide-binding (OB)-fold|PF00035:Double-stranded RNA binding motif|PF04408:Helicase associated domain (HA2)|PF00271:Helicase conserved C-terminal domain	HA2
C88_C01H1G005690	31.3485	27.4392	28.9974	2.66008	2.8317	2.12195	3.53539	2.10332e-33	4.77793e-31	COP9 signalosome complex subunit 2; Short=Signalosome subunit 2; AltName: Full=Protein FUSCA 12 && PF01399:PCI domain	-
C88_C05H2G034700	0.887061	0.615548	0.545208	12.8223	11.6307	11.2463	-4.12155	2.18841e-33	4.95133e-31	AP-1 complex subunit gamma-2; AltName: Full=Adaptor protein complex AP-1 large subunit gamma-2; AltName: Full=Adaptor-related protein complex 1 subunit gamma-2; AltName: Full=Clathrin assembly protein complex 1 gamma-2 large chain; AltName: Full=Gamma-adaptin 2 && PF01602:Adaptin N terminal region|PF02883:Adaptin C-terminal domain	-
C88_C04H1G030260	0.0652412	0	0.130849	79.0495	106.707	34.6405	-10.1756	2.30465e-33	5.19355e-31	Peroxidase 10; Short=Atperox P10; AltName: Full=ATP5a; Flags: Precursor && PF10258:PHAX RNA-binding domain|PF00141:Peroxidase	-
C88_C08H4G103410	1.18016	1.25599	0.68517	18.1673	20.827	22.303	-4.28697	2.85869e-33	6.41651e-31	GDT1-like protein 1, chloroplastic; Flags: Precursor && PF01169:Uncharacterized protein family UPF0016	-
C88_C09H1G021320	1.85589	1.01622	1.18433	71.9643	108.538	46.0681	-5.79957	4.11412e-33	9.1979e-31	Elongation factor Tu, mitochondrial; Flags: Precursor && PF03143:Elongation factor Tu C-terminal domain|PF00009:Elongation factor Tu GTP binding domain	GTP_EFTU
C88_C01H4G170040	0.110247	0.126484	0.257965	39.3421	51.1151	18.3425	-7.78277	4.23954e-33	9.44099e-31	Elongation factor G-2, mitochondrial; Short=EF-Gmt; Short=mEF-G 1-2; AltName: Full=Elongation factor G1-2; Flags: Precursor && PF00009:Elongation factor Tu GTP binding domain|PF14492:Elongation Factor G, domain III|PF03144:Elongation factor Tu domain 2|PF03764:Elongation factor G, domain IV|PF00679:Elongation factor G C-terminus	GTP_EFTU
C88_C10H2G051070	1.12309	0.708674	0.750828	28.8477	23.7184	35.2738	-5.09133	5.21145e-33	1.15598e-30	V-type proton ATPase subunit d2; Short=V-ATPase subunit d2; AltName: Full=Vacuolar H(+)-ATPase subunit d isoform 2; AltName: Full=Vacuolar proton pump subunit d2 && PF01992:ATP synthase (C/AC39) subunit	-
C88_C08H4G103390	0.079044	0.136028	0.158532	45.2748	47.229	52.0674	-8.58635	5.4401e-33	1.20198e-30	Reticulon-like protein B2; Short=AtRTNLB2; AltName: Full=VirB2-interacting protein 2 && PF02453:Reticulon	-
C88_C04H2G061870	39.4371	31.6609	28.289	1.50357	1.19551	1.60175	4.5302	5.68298e-33	1.24944e-30	Probable transcription factor At4g00390; AltName: Full=Storekeeper-like protein At4g00390 && PF04504:Protein of unknown function, DUF573	-
C88_C09H1G006890	12.3791	8.74133	9.64769	129.166	144.99	102.111	-3.60736	5.69904e-33	1.24944e-30	60S ribosomal protein L4; AltName: Full=L1 && PF14374:60S ribosomal protein L4 C-terminal domain|PF00573:Ribosomal protein L4/L1 family	-
C88_C09H3G063800	12.1067	11.8735	8.09377	130.457	170.411	134.041	-3.75425	7.24297e-33	1.58179e-30	40S ribosomal protein S14-2 && PF00411:Ribosomal protein S11	-
C88_C01H1G032280	0.0447443	0.0770013	0.0448698	54.6967	44.4418	36.5383	-9.63892	7.45706e-33	1.62228e-30	DnaJ homolog subfamily C member 2 && PF00226:DnaJ domain|PF00249:Myb-like DNA-binding domain	DnaJ
novel.1640	15.2394	16.1317	11.4341	0.44537	0.320593	0.186131	5.50643	9.03828e-33	1.95608e-30	- && - && -	-
C88_C04H2G063060	2.16499	2.07578	3.78385	57.0596	52.7563	70.0977	-4.48734	9.06055e-33	1.95608e-30	Auxin-responsive protein IAA9; AltName: Full=Indoleacetic acid-induced protein 9 && PF02309:AUX/IAA family	-
C88_C06H1G010140	13.0366	11.6995	13.6349	0.525127	0.546006	0.432275	4.68267	9.75567e-33	2.09814e-30	Sorting nexin 2A && PF00787:PX domain|PF09325:Vps5 C terminal like	PX
C88_C08H2G052260	24.9287	23.4076	22.8125	0.133285	0.138585	0	8.08763	9.92205e-33	2.12584e-30	Probable serine/threonine-protein kinase WNK4; Short=OsWNK4; AltName: Full=Protein kinase with no lysine 4 && PF00069:Protein kinase domain|PF07714:Protein tyrosine and serine/threonine kinase	Pkinase
C88_C10H2G051090	0.117736	0.101307	0.0590331	34.215	35.7475	32.0811	-8.50795	1.16456e-32	2.48571e-30	Cytochrome P450 82C4 && PF00067:Cytochrome P450	p450
C88_C10H4G107150	4.23404	4.06248	3.89209	0.0945044	0.0982619	0.128361	5.24248	1.19709e-32	2.54552e-30	Disease resistance protein RGA2; AltName: Full=Blight resistance protein RPI; AltName: Full=RGA2-blb && PF00931:NB-ARC domain|PF18052:Rx N-terminal domain	NB-ARC
C88_C09H1G029440	21.0396	12.7791	14.8295	0.0297489	0.123727	0.161626	7.25869	1.21637e-32	2.57684e-30	Probable UDP-N-acetylglucosamine--peptide N-acetylglucosaminyltransferase SEC; AltName: Full=Protein SECRET AGENT && PF13844:Glycosyl transferase family 41|PF13414:TPR repeat|PF00515:Tetratricopeptide repeat	TPR_1
C88_C01H1G021050	28.899	16.3788	51.5452	0.209685	0.109011	0.284805	7.31788	1.46169e-32	3.08498e-30	ABC transporter C family member 14; Short=ABC transporter ABCC.14; Short=AtABCC14; AltName: Full=ATP-energized glutathione S-conjugate pump 10; AltName: Full=Glutathione S-conjugate-transporting ATPase 10; AltName: Full=Multidrug resistance-associated protein 10 && PF00005:ABC transporter|PF00664:ABC transporter transmembrane region	ABC_membrane
C88_C08H2G045980	16.137	11.3886	19.0919	0.26082	0.154966	0.303651	6.009	1.76513e-32	3.71156e-30	Two-component response regulator-like APRR2; AltName: Full=Pseudo-response regulator 2; AltName: Full=TOC2 protein && PF00249:Myb-like DNA-binding domain|PF00072:Response regulator receiver domain	Response_reg
C88_C02H4G106860	1.06409	0.686706	0.622463	54.3654	83.9261	37.3349	-6.20568	2.00107e-32	4.1921e-30	Hypersensitive-induced response protein 1; Short=AtHIR1 && PF01145:SPFH domain / Band 7 family	-
C88_C09H3G063700	0.0656809	0.0565157	0.0658652	25.0291	31.8502	16.2801	-8.60257	2.03581e-32	4.24913e-30	Probable UDP-N-acetylglucosamine--peptide N-acetylglucosaminyltransferase SPINDLY; Short=LeSPY && PF13844:Glycosyl transferase family 41|PF00515:Tetratricopeptide repeat	TPR_1
C88_C11H2G028960	77.4071	38.2759	31.9744	0.243507	0.189891	0.330743	7.58733	2.06373e-32	4.29157e-30	- && - && -	-
C88_C02H2G034720	31.3012	20.8048	23.6827	1.36173	1.64424	1.19328	4.18176	2.23443e-32	4.62952e-30	Cullin-4; Short=AtCUL4 && PF00888:Cullin family|PF10557:Cullin protein neddylation domain	Cullin
C88_C08H2G030460	1.24322	2.64093	2.10383	268.601	122.77	514.238	-7.23967	2.50347e-32	5.16803e-30	Linoleate 9S-lipoxygenase 1; AltName: Full=Lipoxygenase 1; Short=StLOX1 && PF01477:PLAT/LH2 domain|PF00305:Lipoxygenase	Lipoxygenase
novel.1786	15.4411	21.7216	18.9863	0.512744	0.328081	0.750008	5.13276	2.5194e-32	5.18198e-30	Glycosyltransferase-like KOBITO 1; AltName: Full=Protein ABA INSENSITIVE 8; AltName: Full=Protein ELONGATION DEFECTIVE 1; Flags: Precursor && -	-
C88_C03H2G061990	4.29936	4.39037	3.94235	0.0940953	0.163061	0.127805	5.04425	2.55201e-32	5.23004e-30	- && - && -	-
C88_C06H4G126530	19.0365	22.3774	28.2199	1.59264	1.23135	1.14631	4.1379	2.56269e-32	5.23298e-30	OTU domain-containing protein 5; AltName: Full=Deubiquitinating enzyme A; Short=DUBA && PF02338:OTU-like cysteine protease	OTU
C88_C04H2G065910	28.2971	37.9001	37.5647	3.72551	3.65843	3.87322	3.20813	3.41624e-32	6.95081e-30	Thylakoidal processing peptidase 1, chloroplastic; AltName: Full=Signal peptidase I-1; Flags: Precursor && PF10502:Signal peptidase, peptidase S26	-
C88_C04H4G120570	18.9909	12.0555	14.4615	0.872189	0.960212	0.812997	4.11057	3.57598e-32	7.24976e-30	Scarecrow-like protein 1; Short=AtSCL1; AltName: Full=GRAS family protein 4; Short=AtGRAS-4 && PF03514:GRAS domain family	GRAS
C88_C01H4G177620	35.7427	30.6716	24.1551	0.455256	0.757371	0.659576	5.60169	4.43479e-32	8.95875e-30	60S ribosomal protein L18-2 && PF17135:Ribosomal protein 60S L18 and 50S L18e	-
C88_C04H2G061860	20.4405	19.1098	17.1076	0.975156	0.608357	1.10376	4.3941	4.97848e-32	1.00213e-29	Alcohol dehydrogenase-like 2 && PF02297:Cytochrome oxidase c subunit VIb|PF00107:Zinc-binding dehydrogenase|PF08240:Alcohol dehydrogenase GroES-like domain	ADH_N
novel.1035	704.905	3144.5	9750.32	0.460174	0	1.11117	13.0562	5.32885e-32	1.06885e-29	Serine protease inhibitor 1; AltName: Full=PSPI-21; AltName: Full=PSPI-21-6.3; Contains: RecName: Full=Serine protease inhibitor 1 chain A; Contains: RecName: Full=Serine protease inhibitor 1 chain B; Flags: Precursor && PF00197:Trypsin and protease inhibitor	-
C88_C04H4G125720	0.617788	0.417671	0.442516	9.20424	10.9466	7.86622	-4.24266	5.43598e-32	1.08648e-29	ATPase family AAA domain-containing protein At1g05910 && PF00439:Bromodomain|PF00004:ATPase family associated with various cellular activities (AAA)|PF17862:AAA+ lid domain|PF14543:Xylanase inhibitor N-terminal|PF14541:Xylanase inhibitor C-terminal	AAA
C88_C02H1G018270	0.351178	0.226631	0.29347	11.0011	8.81423	7.82515	-4.99123	6.08228e-32	1.21138e-29	RUN and FYVE domain-containing protein 1; AltName: Full=Rab4-interacting protein && PF01363:FYVE zinc finger	FYVE
C88_C01H1G019990	40.624	20.6019	23.9046	0.641291	0.666789	0.58069	5.50063	6.71333e-32	1.33237e-29	Probable serine/threonine-protein phosphatase 2A regulatory subunit B'' subunit TON2; AltName: Full=Protein EMBRYO DEFFECTIVE 40; AltName: Full=Protein GORDO; AltName: Full=Protein TONNEAU 2 && -	-
C88_C05H1G008480	0.17572	0.0648001	0.201387	10.0484	13.3841	8.54483	-6.19541	7.14461e-32	1.41301e-29	Putative potassium transporter 12; Short=AtPOT12 && PF02705:K+ potassium transporter|PF07890:Rrp15p	K_trans
C88_C06H2G039110	11.6038	11.2327	10.8622	1.18429	1.48222	1.25111	3.11071	7.17516e-32	1.41411e-29	CCR4-NOT transcription complex subunit 4; AltName: Full=CCR4-associated factor 4; AltName: Full=E3 ubiquitin-protein ligase CNOT4; AltName: Full=Potential transcriptional repressor NOT4Hp && PF00076:RNA recognition motif. (a.k.a. RRM, RBD, or RNP domain)	RRM_1
C88_C11H4G078720	34.7001	23.5165	27.9458	1.15149	0.598635	0.847171	5.05312	7.84348e-32	1.54045e-29	GLABRA2 expression modulator && PF02893:GRAM domain	GRAM
C88_C01H4G144620	0.0618568	0.0532252	0.0620303	102.696	79.7676	79.6541	-10.5337	8.15031e-32	1.59518e-29	Sterol 14-demethylase; AltName: Full=Cytochrome P450 51A2; AltName: Full=Cytochrome P450 51G1; Short=AtCYP51; AltName: Full=Obtusifoliol 14-demethylase; AltName: Full=Protein EMBRYO DEFECTIVE 1738 && PF00067:Cytochrome P450	p450
C88_C11H3G055960	12.5633	16.7755	14.7513	1.02269	0.720335	0.657194	4.2063	8.57767e-32	1.67303e-29	Phosphatidylinositol-3-phosphatase myotubularin-1; Short=AtMTM1; AltName: Full=Phosphatidylinositol-3,5-bisphosphate 3-phosphatase; AltName: Full=Phosphatidylinositol-3-phosphate phosphatase && PF06602:Myotubularin-like phosphatase domain	-
C88_C05H1G026020	16.9294	20.7455	18.7332	0.164177	0.227606	0.0991082	6.87057	8.65683e-32	1.68267e-29	- && - && PF02020:eIF4-gamma/eIF5/eIF2-epsilon	-
C88_C02H4G118190	0.350483	0.452364	0.386613	10.0539	11.9568	8.71705	-4.67969	8.77919e-32	1.70061e-29	Exosome complex exonuclease RRP44 homolog A; Short=RRP44 homolog A; AltName: Full=Protein EMBRYO DEFECTIVE 2763; AltName: Full=Ribosomal RNA-processing protein 44A; Short=AtRRP44A && PF00773:RNB domain|PF17849:Dis3-like cold-shock domain 2 (CSD2)|PF13638:PIN domain|PF17216:Rrp44-like cold shock domain|PF17215:S1 domain	RNB
C88_C02H1G016190	0.0379561	0.0326597	0.057094	8.6108	11.062	7.20103	-7.72541	8.93835e-32	1.72553e-29	Homeobox-DDT domain protein RLT1; AltName: Full=Protein HOMEOBOX-1; AltName: Full=Protein RINGLET 1 && PF15612:WSTF, HB1, Itc1p, MBD9 motif 1|PF02791:DDT domain|PF05066:HB1, ASXL, restriction endonuclease HTH domain|PF00046:Homeodomain|PF15613:Williams-Beuren syndrome DDT (WSD), D-TOX E motif	Homeobox
C88_C04H1G001540	0.216903	0.233295	0.163133	18.2493	23.0975	14.8677	-6.50403	1.06448e-31	2.04796e-29	Ethylene-responsive transcription factor ERF119 && PF00847:AP2 domain	AP2
C88_C08H2G046010	54.1641	38.7862	38.0334	2.15826	2.00785	2.16002	4.37509	1.09272e-31	2.09516e-29	Vacuolar protein sorting-associated protein 55 homolog && PF04133:Vacuolar protein sorting 55	-
C88_C02H1G017140	0.221824	0.245405	0.0953341	37.7574	14.9189	23.7792	-7.07222	1.15541e-31	2.20789e-29	- && - && -	-
C88_C12H1G003860	0.405369	0.261602	0.30488	35.341	35.5608	27.0979	-6.66123	1.69734e-31	3.23254e-29	40S ribosomal protein S6-1 && PF01092:Ribosomal protein S6e	-
C88_C02H4G120420	1.14372	1.25252	1.45973	29.1437	24.627	27.184	-4.38923	1.72253e-31	3.26952e-29	Proteasome subunit beta type-1; AltName: Full=20S proteasome alpha subunit F; AltName: Full=20S proteasome subunit beta-6 [Petunia x hybrida] && PF00227:Proteasome subunit	Proteasome
C88_C11H1G005460	15.924	15.074	16.2245	1.21575	1.82361	1.2272	3.47605	1.78565e-31	3.37799e-29	Protein RNA-directed DNA methylation 3; AltName: Full=KOW domain-containing transcription factor 1; AltName: Full=Protein SPT5-like && PF03439:Early transcription elongation factor of RNA pol II, NGN section	-
C88_C08H2G029090	4.04151	4.4049	3.15221	54.5572	42.4573	53.4422	-3.6909	2.00758e-31	3.78516e-29	- && - && -	-
C88_C02H2G034880	243.914	127.26	106.575	0.362947	1.32082	1.3146	7.31636	2.21419e-31	4.16085e-29	Alpha N-terminal protein methyltransferase 1; AltName: Full=X-Pro-Lys N-terminal protein methyltransferase 1; Short=NTM1 && PF05891:AdoMet dependent proline di-methyltransferase	-
C88_C01H3G115580	13.9782	9.94881	7.44135	160.967	152.901	153.739	-3.89332	2.30888e-31	4.32441e-29	BI1-like protein && PF01027:Inhibitor of apoptosis-promoting Bax1	-
novel.1629	64.094	64.1431	86.0905	0.0999744	0	0.362108	8.79018	2.91129e-31	5.43469e-29	60S ribosomal protein L10a-1 && -	-
C88_C05H2G034820	0.534372	1.03456	1.20571	45.4607	36.9812	35.4947	-5.40007	2.93815e-31	5.45887e-29	40S ribosomal protein S16 && PF00380:Ribosomal protein S9/S16	-
C88_C04H1G005860	0.261574	0.675221	1.31154	62.5289	47.5502	55.1768	-6.20117	2.95038e-31	5.45887e-29	60S ribosomal protein L35 && PF00831:Ribosomal L29 protein	-
C88_C04H4G125630	0.347728	0.448809	0.639291	14.8319	15.8736	19.0386	-5.11432	2.95319e-31	5.45887e-29	Protein CutA, chloroplastic; AltName: Full=Copper-binding protein CutA; Short=AtCUTA; Flags: Precursor && PF00078:Reverse transcriptase (RNA-dependent DNA polymerase)|PF03091:CutA1 divalent ion tolerance protein	RVT_1
C88_C05H3G077040	0.662281	0.364714	0.371918	16.465	20.9154	11.9183	-5.13727	3.27648e-31	6.03673e-29	Probable acyl-CoA dehydrogenase IBR3; AltName: Full=Protein INDOLE-3-BUTYRIC ACID RESPONSE 3 && PF02771:Acyl-CoA dehydrogenase, N-terminal domain|PF02770:Acyl-CoA dehydrogenase, middle domain|PF00441:Acyl-CoA dehydrogenase, C-terminal domain|PF01636:Phosphotransferase enzyme family	APH
novel.1318	2.09721	2.36599	1.49554	43.1215	29.2547	45.3763	-4.29865	3.32292e-31	6.10241e-29	Glucose-6-phosphate isomerase 1, chloroplastic; Short=GPI 1; AltName: Full=Phosphoglucose isomerase 1; Short=PGI 1; AltName: Full=Phosphohexose isomerase; Short=PHI; Flags: Precursor && PF00342:Phosphoglucose isomerase	-
C88_C11H3G056130	4.95182	5.86473	6.79718	0.105903	0.201875	0.095895	5.46589	3.4469e-31	6.30961e-29	Putative late blight resistance protein homolog R1A-4 && PF00931:NB-ARC domain|PF12061:Late blight resistance protein R1	NB-ARC
C88_C03H2G062070	155.865	216.373	180.2	0.25976	0.135044	0	10.5009	3.50466e-31	6.39465e-29	40S ribosomal protein S19-3 && PF01090:Ribosomal protein S19e	-
C88_C05H4G105270	0.0633424	0.0817554	0	27.5227	19.0471	19.1954	-8.77604	3.74559e-31	6.81227e-29	Probable methyltransferase PMT26 && PF03141:Putative S-adenosyl-L-methionine-dependent methyltransferase	-
C88_C02H2G033780	6.46843	6.08409	6.74919	0.171849	0.229733	0.111149	5.25438	4.10738e-31	7.44634e-29	Pentatricopeptide repeat-containing protein At2g17140 && PF12854:PPR repeat|PF13041:PPR repeat family	-
C88_C09H1G028400	12.204	13.3873	8.5167	0.167261	0.139129	0.151455	6.22305	4.37243e-31	7.90153e-29	Small subunit processome component 20 homolog; AltName: Full=Down-regulated in metastasis protein && -	-
C88_C08H2G046270	54.945	31.5419	34.9668	1.6001	1.42604	1.24191	4.83735	4.84187e-31	8.72199e-29	- && - && PF09496:Cenp-O kinetochore centromere component	-
C88_C03H2G059510	8.83947	11.8654	7.2687	133.744	113.559	119.305	-3.70328	4.89245e-31	8.78513e-29	60S ribosomal protein L44 && PF00935:Ribosomal protein L44	-
C88_C02H2G034700	39.3972	44.6859	70.2666	0	0.13427	0.0389774	9.83722	4.94729e-31	8.85549e-29	CBL-interacting serine/threonine-protein kinase 23; AltName: Full=Protein LOW-K(+)-SENSITIVE 1; AltName: Full=SNF1-related kinase 3.23; AltName: Full=SOS2-like protein kinase PKS17 && PF00069:Protein kinase domain|PF03822:NAF domain	Pkinase
C88_C11H1G025310	2.08503	2.27897	3.07981	25.2249	24.8822	22.7934	-3.28849	5.02203e-31	8.96092e-29	Calcium-transporting ATPase 4, endoplasmic reticulum-type && PF00122:E1-E2 ATPase|PF00690:Cation transporter/ATPase, N-terminus|PF00702:haloacid dehalogenase-like hydrolase|PF00689:Cation transporting ATPase, C-terminus	Cation_ATPase_C
C88_C09H3G074820	19.6659	18.3477	20.552	0.155357	0.161534	0.046892	7.36593	5.08315e-31	9.04145e-29	Peptidyl-prolyl cis-trans isomerase FKBP65; Short=PPIase FKBP65; AltName: Full=70 kDa peptidyl-prolyl isomerase; AltName: Full=FK506-binding protein 65; Short=AtFKBP65; AltName: Full=Immunophilin FKBP65; AltName: Full=Peptidyl-prolyl isomerase ROF2; AltName: Full=Protein ROTAMASE FKBP 2; AltName: Full=Rotamase && PF00515:Tetratricopeptide repeat|PF00254:FKBP-type peptidyl-prolyl cis-trans isomera…	FKBP_C
C88_C06H2G039200	122.579	79.85	95.8146	6.69584	4.71278	7.41562	3.98756	5.45086e-31	9.66511e-29	L-ascorbate peroxidase 1, cytosolic; Short=AP; Short=AtAPx01 && PF00141:Peroxidase	-
C88_C05H1G025360	36.1627	27.1625	28.9512	1.21742	0.778972	1.35677	4.77745	5.98571e-31	1.05803e-28	Transcription factor DIVARICATA && PF00249:Myb-like DNA-binding domain	Myb_DNA-binding
C88_C06H1G002710	112.469	103.481	126.581	0	0.0937775	0.163337	10.344	6.14606e-31	1.08299e-28	Ran-binding protein 1 homolog c && PF00638:RanBP1 domain	-
C88_C03H1G023240	155.66	79.734	93.1048	0.0561888	0.40896	0	9.51637	6.83357e-31	1.2004e-28	- && - && -	-
C88_C08H2G029030	3.59389	2.24199	2.02724	66.8341	69.579	43.7395	-4.51291	7.54291e-31	1.3209e-28	Probable ADP-ribosylation factor GTPase-activating protein AGD8; Short=ARF GAP AGD8; AltName: Full=Protein ARF-GAP DOMAIN 8; Short=AtAGD8 && PF01412:Putative GTPase activating protein for Arf	-
C88_C11H2G030340	56.8279	56.3342	69.3504	0	0	0	14.1293	7.82571e-31	1.36619e-28	- && - && PF08646:Replication factor-A C terminal domain	-
C88_C04H1G026150	9.68631	10.3112	10.5461	1.21937	1.106	1.15112	3.13909	9.78062e-31	1.70222e-28	Ubiquitin carboxyl-terminal hydrolase 16; AltName: Full=Deubiquitinating enzyme 16; Short=AtUBP16; AltName: Full=Ubiquitin thioesterase 16; AltName: Full=Ubiquitin-specific-processing protease 16 && PF01753:MYND finger|PF00443:Ubiquitin carboxyl-terminal hydrolase	UCH
C88_C10H1G000120	225.398	209.806	188.358	18.0196	17.4528	10.4308	3.77113	1.06664e-30	1.85068e-28	Plasma membrane-associated cation-binding protein 1; Short=AtPCAP1; AltName: Full=Microtubule-destabilizing protein 25 && PF05558:DREPP plasma membrane polypeptide	-
C88_C08H3G054750	0.311779	0.134136	0.0781634	36.8267	30.9215	27.7227	-7.51754	1.08547e-30	1.87759e-28	40S ribosomal protein S6-1 && PF01092:Ribosomal protein S6e	-
C88_C01H2G083330	403.262	259.513	353.358	30.7836	31.0627	23.4517	3.58014	1.08971e-30	1.87919e-28	Dormancy-associated protein homolog 3; AltName: Full=DRM1 homolog 3 && PF05564:Dormancy/auxin associated protein	-
C88_C11H1G005530	11.7702	32.5317	29.5379	0.306498	0.289713	0.201843	6.54122	1.27864e-30	2.19829e-28	Pullulanase 1, chloroplastic; Short=AtPU1; AltName: Full=Protein LIMIT DEXTRINASE; Short=AtLDA; Flags: Precursor && PF02922:Carbohydrate-binding module 48 (Isoamylase N-terminal domain)|PF17967:Pullulanase N2 domain|PF11852:Domain of unknown function (DUF3372)	-
C88_C01H1G005700	8.67298	10.3843	8.84536	0.138391	0.10792	0.187969	5.99539	1.41636e-30	2.42769e-28	CBL-interacting serine/threonine-protein kinase 3; AltName: Full=SNF1-related kinase 3.17; AltName: Full=SOS2-like protein kinase PKS12 && PF03822:NAF domain|PF00069:Protein kinase domain	Pkinase
C88_C06H1G031920	28.1019	37.9106	23.5163	0.66617	0.881563	1.26127	4.99159	1.65307e-30	2.82486e-28	60S ribosomal protein L5-1 && PF14204:Ribosomal L18 C-terminal region|PF17144:Ribosomal large subunit proteins 60S L5, and 50S L18	-
C88_C02H1G020580	4.27767	4.54925	3.95228	45.5527	33.4967	38.3105	-3.19419	1.99224e-30	3.39419e-28	Galactan beta-1,4-galactosyltransferase GALS3; AltName: Full=Beta-1,4-galactan synthase; AltName: Full=Galactan synthase 3 && PF01697:Glycosyltransferase family 92	-
C88_C09H1G028190	43.2359	40.2693	40.8045	0.0734264	0	0.0332438	10.1764	2.1906e-30	3.72093e-28	DnaJ protein P58IPK homolog; Short=AtP58IPK; AltName: Full=Chaperone protein dnaJ 36; Short=AtDjA36; Short=AtJ36; Flags: Precursor && -	-
C88_C04H4G102590	34.7593	16.3526	16.4011	0.132459	0.137726	0.0599709	7.69817	2.56074e-30	4.33662e-28	- && - && -	-
C88_C04H2G062080	21.302	25.5243	23.3582	0.248841	0.0646837	0.112663	7.36766	2.76413e-30	4.66709e-28	- && - && PF07572:Bucentaur or craniofacial development	-
C88_C02H3G088650	5.96799	5.33083	4.27481	99.4784	140.608	72.0333	-4.31753	3.05705e-30	5.14631e-28	U1 small nuclear ribonucleoprotein 70 kDa; Short=U1 snRNP 70 kDa; Short=U1-70K; Short=snRNP70 && PF12220:U1 small nuclear ribonucleoprotein of 70kDa MW N terminal|PF00076:RNA recognition motif. (a.k.a. RRM, RBD, or RNP domain)	RRM_1
C88_C03H3G086750	35.9709	45.3775	24.9425	1.40196	1.22754	1.33629	4.74856	3.47237e-30	5.82812e-28	Dehydrodolichyl diphosphate synthase 6; Short=Dedol-PP synthase 6 && PF01255:Putative undecaprenyl diphosphate synthase	Prenyltransf
C88_C12H2G055340	7.93578	9.25046	8.74025	0.0953765	0.165281	0.0863635	6.24378	3.93027e-30	6.57716e-28	Putative late blight resistance protein homolog R1B-12 && PF00931:NB-ARC domain	NB-ARC
C88_C09H2G038400	8.8974	8.09612	8.23822	0.053296	0.11083	0.0482596	6.91847	4.18419e-30	6.98142e-28	Importin-11; Short=Imp11; AltName: Full=Ran-binding protein 11; Short=RanBP11 && PF03810:Importin-beta N-terminal domain	-
C88_C03H2G060070	3.18327	1.8741	2.04973	32.9512	37.4948	30.2924	-3.82198	4.50283e-30	7.49099e-28	Plasma membrane ATPase 1; AltName: Full=Proton pump 1 && PF00690:Cation transporter/ATPase, N-terminus|PF00122:E1-E2 ATPase|PF00702:haloacid dehalogenase-like hydrolase	E1-E2_ATPase
C88_C08H4G099330	0.143239	0.123251	0.215461	35.7181	24.1539	40.9149	-7.71977	4.99177e-30	8.28004e-28	3-isopropylmalate dehydrogenase, chloroplastic; Short=3-IPM-DH; Short=IMDH; AltName: Full=Beta-IPM dehydrogenase; Flags: Precursor && PF00180:Isocitrate/isopropylmalate dehydrogenase	-
C88_C08H2G047540	37.1273	31.3422	33.609	4.60929	5.2816	4.72738	2.80889	5.04327e-30	8.34101e-28	U4/U6 small nuclear ribonucleoprotein Prp31 homolog; AltName: Full=Pre-mRNA-processing factor 31 homolog; AltName: Full=Protein EMBRYO DEFECTIVE 1220 && PF09785:Prp31 C terminal domain|PF01798:snoRNA binding domain, fibrillarin	-
C88_C02H1G017110	0.131709	0.439155	0.330197	11.2821	10.8641	11.7393	-5.21937	5.10088e-30	8.41169e-28	Protein MOR1; AltName: Full=Protein GEM1; AltName: Full=Protein GEMINI POLLEN 1; AltName: Full=Protein MICROTUBULE ORGANIZATION 1; AltName: Full=Protein RID5; AltName: Full=Protein ROOT INITIATION DEFECTIVE 5 && PF12348:CLASP N terminal	-
C88_C11H4G084890	11.0506	25.0732	22.6249	0.154157	0.160286	0.307096	6.55255	5.43934e-30	8.94377e-28	Leucine-rich repeat receptor-like tyrosine-protein kinase PXC3; AltName: Full=Protein PXY/TDR-CORRELATED 3; Flags: Precursor && PF13855:Leucine rich repeat|PF07714:Protein tyrosine and serine/threonine kinase	Pkinase_Tyr
C88_C07H2G043510	0.222478	0.22972	0.267723	11.3457	17.9121	12.011	-5.83696	5.5044e-30	9.0245e-28	BTB/POZ domain-containing protein At3g22104 && PF03000:NPH3 family	-
C88_C11H2G029500	38.7452	39.5668	33.4101	0.698492	0.51876	1.44568	5.37425	5.66679e-30	9.26388e-28	Ras-related protein Rab11D && PF00071:Ras family	Ras
C88_C09H1G003050	9.75536	9.58068	10.1669	1.26883	1.29438	1.14892	2.99628	6.38971e-30	1.04156e-27	5-oxoprolinase; AltName: Full=5-oxo-L-prolinase; Short=5-OPase; AltName: Full=Protein OXOPROLINASE 1; AltName: Full=Pyroglutamase && PF01968:Hydantoinase/oxoprolinase|PF02538:Hydantoinase B/oxoprolinase|PF05378:Hydantoinase/oxoprolinase N-terminal region	Hydantoinase_B
C88_C01H3G115620	0.65932	0.810455	0.66117	8.01293	10.8792	10.6337	-3.78454	6.68324e-30	1.08628e-27	Glutamine synthetase, chloroplastic; AltName: Full=GS2; AltName: Full=Glutamate--ammonia ligase; Flags: Precursor && PF05512:AWPM-19-like family|PF00120:Glutamine synthetase, catalytic domain|PF02361:Cobalt transport protein	-
C88_C08H1G010270	22.6346	32.6782	25.9937	1.67516	0.800812	1.02868	4.53982	6.71362e-30	1.08809e-27	Cellulose synthase A catalytic subunit 1 [UDP-forming]; Short=AtCesA1; AltName: Full=Protein RADIALLY SWOLLEN 1; Short=AtRSW1 && PF03552:Cellulose synthase|PF14569:Zinc-binding RING-finger	-
C88_C02H4G123750	41.8194	32.3307	38.2469	3.91371	2.8968	3.54387	3.44265	6.78157e-30	1.09596e-27	SUMO-conjugating enzyme SCE1; AltName: Full=Protein EMBRYO DEFECTIVE 1637; AltName: Full=Protein hus5 homolog; AltName: Full=SUMO-conjugating enzyme 1; Short=AtSCE1 && PF00179:Ubiquitin-conjugating enzyme	UQ_con
C88_C11H2G029520	49.721	48.8715	39.3586	1.85735	2.02316	3.28358	4.26422	6.84423e-30	1.10293e-27	Polyadenylate-binding protein 3; Short=AtPabN2; Short=AtPabN3; Short=Poly(A)-binding protein 3; AltName: Full=Nuclear poly(A)-binding protein 3; AltName: Full=Poly(A)-binding protein III; Short=PABIII && PF00076:RNA recognition motif. (a.k.a. RRM, RBD, or RNP domain)	RRM_1
C88_C09H3G072780	9.31731	9.39305	9.03509	0.288266	0.239782	0.0783077	5.54086	7.00092e-30	1.12498e-27	Serine/arginine repetitive matrix protein 1; AltName: Full=Plenty-of-prolines 101 && PF01480:PWI domain	-
C88_C03H3G083530	47.5699	34.2394	32.9397	0.0651011	0.0676895	0.176847	8.50262	7.39795e-30	1.18541e-27	Acid phosphatase 1; AltName: Full=Apase-1(1); Flags: Precursor && PF03767:HAD superfamily, subfamily IIIB (Acid phosphatase)	-
C88_C04H1G018520	0	0.245926	0.0955367	27.6861	20.708	20.9454	-7.59947	8.0836e-30	1.29162e-27	4-alpha-glucanotransferase, chloroplastic/amyloplastic; AltName: Full=Amylomaltase; AltName: Full=Disproportionating enzyme; Short=D-enzyme; Flags: Precursor && PF02446:4-alpha-glucanotransferase	-
novel.543	15.2134	20.3826	14.6364	0.055171	0.229458	0.0249787	7.386	8.32714e-30	1.32678e-27	- && - && -	-
C88_C02H4G101560	31.3534	30.4704	27.4913	1.56659	1.97792	0.878147	4.34794	9.05234e-30	1.43828e-27	U3 small nucleolar RNA-associated protein 6 homolog; AltName: Full=Multiple hat domains protein && PF08640:U3 small nucleolar RNA-associated protein 6	-
C88_C06H2G053180	39.9521	21.1853	40.6122	1.02455	1.59793	1.23697	4.72617	9.61138e-30	1.51953e-27	- && - && PF05794:T-complex protein 11	-
C88_C04H2G054950	0.0731145	0.31456	0.146639	76.6972	103.407	34.7557	-8.60862	9.61742e-30	1.51953e-27	Developmentally-regulated G-protein 3; Short=AtDRG3; AltName: Full=Developmentally-regulated G-protein 1; Short=AtDRG1 && PF02824:TGS domain|PF01926:50S ribosome-binding GTPase|PF16897:C-terminal region of MMR_HSR1 domain	-
C88_C04H1G004590	0.176511	0.182257	0.177006	7.14828	9.01534	8.66034	-5.52835	1.02661e-29	1.6175e-27	Disease resistance protein RPP13; AltName: Full=Resistance to Peronospora parasitica protein 13 && PF18052:Rx N-terminal domain|PF00931:NB-ARC domain	NB-ARC
C88_C07H4G097030	29.0143	22.2453	20.0228	0.292466	0.0810917	0.0353104	7.46132	1.03896e-29	1.63241e-27	Probable 28S rRNA (cytosine(4447)-C(5))-methyltransferase; AltName: Full=Nucleolar protein 1; AltName: Full=Nucleolar protein 2 homolog; AltName: Full=Proliferating-cell nucleolar antigen p120; AltName: Full=Proliferation-associated nucleolar protein p120 && PF00176:SNF2 family N-terminal domain|PF17125:N-terminal domain of 16S rRNA methyltransferase RsmF|PF01189:16S rRNA methyltransferase RsmB/F…	p450
C88_C01H1G021940	239.804	122.693	159.296	0.977121	3.25111	1.00276	6.65385	1.06122e-29	1.66276e-27	Nuclear transcription factor Y subunit C-3; Short=AtNF-YC-3 && PF00808:Histone-like transcription factor (CBF/NF-Y) and archaeal histone	-
C88_C12H1G026750	0	0.149217	0.115935	32.8387	27.3268	26.3989	-8.30301	1.44034e-29	2.25055e-27	Eukaryotic peptide chain release factor subunit 1-3; Short=Eukaryotic release factor 1-3; Short=eRF1-3; AltName: Full=Omnipotent suppressor protein 1 homolog 3; Short=SUP1 homolog 3 && PF03465:eRF1 domain 3|PF03463:eRF1 domain 1|PF03464:eRF1 domain 2	-
C88_C01H4G162600	35.4981	36.2567	31.9538	0.262028	0	0.0593166	8.34127	1.49298e-29	2.32638e-27	Probable E3 ubiquitin-protein ligase LUL4; AltName: Full=Protein LOG2-LIKE UBIQUITIN LIGASE 4; AltName: Full=RING finger protein 208 && PF13920:Zinc finger, C3HC4 type (RING finger)	-
C88_C01H2G084500	153.937	112.36	105.367	11.9048	14.208	13.3576	3.24003	1.6341e-29	2.53928e-27	Shaggy-related protein kinase NtK-1 && PF00069:Protein kinase domain	Pkinase
C88_C12H3G080940	41.538	21.0591	28.3564	0.0914077	0.285126	0.0413849	7.80702	1.65254e-29	2.56089e-27	SNW/SKI-interacting protein; Short=AtSKIP; AltName: Full=Protein EARLY FLOWERING AND INSENSITIVE TO PHOTOPERIOD 1; AltName: Full=SNW domain-containing protein && PF02731:SKIP/SNW domain	-
C88_C00H3G039120	37.0316	25.4771	34.158	0.0773165	0.401953	0.14002	7.3164	1.67035e-29	2.58142e-27	Protein trichome birefringence-like 31 && PF13839:GDSL/SGNH-like Acyl-Esterase family found in Pmr5 and Cas1p|PF14416:PMR5 N terminal Domain	-
C88_C03H4G138690	0.0634321	0	0.31805	61.8427	69.9898	37.6375	-8.84402	1.77035e-29	2.7285e-27	Developmentally-regulated G-protein 1; Short=AtDRG1; AltName: Full=Developmentally-regulated G-protein 2A; Short=AtDRG2a && PF16897:C-terminal region of MMR_HSR1 domain|PF01926:50S ribosome-binding GTPase|PF02824:TGS domain	-
C88_C01H1G039480	13.2033	17.9675	17.6298	1.379	1.43383	1.12686	3.63812	1.82976e-29	2.8124e-27	Mitogen-activated protein kinase kinase kinase 1; Short=ARAKIN; Short=AtMEKK1; Short=MAP kinase kinase kinase 1 && PF00069:Protein kinase domain	Pkinase
C88_C04H2G068750	319.154	153.383	101.124	0.109794	0.228319	0.0994188	10.382	2.06846e-29	3.17068e-27	- && - && -	-
C88_C07H2G031940	0.212013	0	0.0708695	46.044	60.3428	44.6924	-9.12127	2.24504e-29	3.43207e-27	26S proteasome non-ATPase regulatory subunit 6 homolog; AltName: Full=26S proteasome regulatory subunit RPN7; Short=AtRPN7; AltName: Full=26S proteasome regulatory subunit S10 homolog && PF10602:26S proteasome subunit RPN7|PF01399:PCI domain	-
novel.1904	9.53574	10.2451	12.6531	0.12347	0.0770276	0	7.38153	2.74291e-29	4.18186e-27	Putative AC transposase; AltName: Full=ORFA && PF05699:hAT family C-terminal dimerisation region	hATC
C88_C08H2G028940	0.577214	0.632124	0.526212	10.9697	11.4059	11.8484	-4.29331	2.77515e-29	4.21964e-27	Heat shock factor protein HSF8; AltName: Full=Heat shock transcription factor 8; Short=HSTF 8; AltName: Full=Heat stress transcription factor && PF00447:HSF-type DNA-binding	HSF_DNA-bind
C88_C04H1G030590	0	0.503953	0.146831	45.7078	58.9426	40.332	-7.73451	2.86705e-29	4.34769e-27	5-dehydro-2-deoxygluconokinase; AltName: Full=2-deoxy-5-keto-D-gluconate kinase; Short=DKG kinase && PF00294:pfkB family carbohydrate kinase	PfkB
C88_C08H4G097970	0.520286	0.447685	0.894421	35.0476	44.4828	22.5241	-5.77906	2.88994e-29	4.37069e-27	Syntaxin-22; Short=AtSYP22; Short=AtVAM3; AltName: Full=Protein SHOOT GRAVITROPISM 3 && PF05739:SNARE domain|PF14523:Syntaxin-like protein	SNARE
C88_C02H1G011770	19.619	18.8476	16.0969	1.09723	1.19519	1.56129	3.82302	2.9761e-29	4.48899e-27	Probable RNA 3'-terminal phosphate cyclase-like protein && PF05189:RNA 3'-terminal phosphate cyclase (RTC), insert domain|PF01137:RNA 3'-terminal phosphate cyclase	-
C88_C07H2G042410	320.294	127.382	191.317	0.343938	0.178807	0.155718	9.89268	3.24058e-29	4.86336e-27	Small ubiquitin-related modifier 2; Short=AtSUMO2 && PF11976:Ubiquitin-2 like Rad60 SUMO-like	-
C88_C12H4G110070	0.112988	0.243055	0.396569	13.7167	17.1806	15.3937	-5.94022	3.2415e-29	4.86336e-27	Putative dual specificity protein phosphatase DSP8 && PF00782:Dual specificity phosphatase, catalytic domain	DSPc
C88_C04H1G030130	0.0197228	0	0.0395562	30.6178	44.8115	20.8101	-10.7237	3.2974e-29	4.93414e-27	- && - && PF02213:GYF domain	-
C88_C02H2G034260	556.372	543.228	367.34	15.9188	24.3519	9.8996	4.8783	3.35809e-29	5.0117e-27	Nucleolin 2; AltName: Full=Protein NUCLEOLIN LIKE 2 && PF00076:RNA recognition motif. (a.k.a. RRM, RBD, or RNP domain)	RRM_1
C88_C12H3G071410	60.9505	54.2104	93.7393	1.78556	1.71374	2.86053	5.0325	3.80743e-29	5.66736e-27	- && - && -	-
C88_C02H1G011480	24.732	15.159	18.5161	0.794003	0.495344	0.67104	4.89767	3.85686e-29	5.72587e-27	Zinc finger protein ZPR1; AltName: Full=Zinc finger protein 259 && PF03367:ZPR1 zinc-finger domain	-
C88_C04H3G089880	0.0392453	0.101307	0.0393554	16.2981	24.7115	24.6188	-8.46379	4.40329e-29	6.51998e-27	Sterol 3-beta-glucosyltransferase UGT80B1; AltName: Full=Protein TRANSPARENT TESTA 15; AltName: Full=UDP-glucose:sterol glucosyltransferase 80B1 && PF00201:UDP-glucoronosyl and UDP-glucosyl transferase|PF03033:Glycosyltransferase family 28 N-terminal domain	UDPGT
C88_C03H4G134670	14.8451	11.7936	13.0358	0.883586	0.880438	0.533392	4.12193	4.8763e-29	7.20152e-27	Glycine--tRNA ligase, mitochondrial 1; AltName: Full=Diadenosine tetraphosphate synthetase; Short=AP-4-A synthetase; AltName: Full=Glycyl-tRNA synthetase 1; Short=GlyRS-1; Flags: Precursor && PF00587:tRNA synthetase class II core domain (G, H, P, S and T)|PF03129:Anticodon binding domain	HGTP_anticodon
C88_C07H2G030650	10.9837	8.35437	7.36623	0.173782	0.225865	0.05901	5.89007	5.42964e-29	7.99783e-27	Nuclear pore complex protein NUP155; AltName: Full=Nucleoporin 155 && PF03177:Non-repetitive/WGA-negative nucleoporin C-terminal|PF08801:Nup133 N terminal like	-
C88_C01H4G165880	0.061551	0.105924	0.0617238	7.90501	9.92917	10.1884	-6.90645	6.35198e-29	9.33214e-27	Zinc finger CCCH domain-containing protein 24; Short=OsC3H24 && PF12796:Ankyrin repeats (3 copies)|PF18044:CCCH-type zinc finger	-
C88_C08H2G045130	112.981	134.656	142.654	16.9884	20.9637	15.7211	2.86779	6.82697e-29	1.0004e-26	Inactive poly [ADP-ribose] polymerase RCD1; AltName: Full=Protein RADICAL-INDUCED CELL DEATH 1 && PF12174:RCD1-SRO-TAF4 (RST) plant domain	-
C88_C05H1G026630	75.6034	72.5816	52.1438	0	0.643598	0.560494	7.37689	7.28127e-29	1.06421e-26	10 kDa chaperonin, mitochondrial; AltName: Full=Chaperonin 10; Short=CPN10; AltName: Full=Protein groES; Flags: Precursor && PF00166:Chaperonin 10 Kd subunit	-
C88_C09H3G075780	10.8911	8.44041	8.0285	0.236651	0.140606	0.275513	5.3806	7.49202e-29	1.09219e-26	Transcriptional corepressor LEUNIG_HOMOLOG; AltName: Full=Protein MUCILAGE-MODIFIED 1 && PF08513:LisH	-
C88_C02H1G015950	0.649041	0.171838	0.350464	18.3468	16.9351	19.7916	-5.57208	8.04988e-29	1.1705e-26	Transcription factor VOZ1; AltName: Full=Protein VASCULAR PLANT ONE-ZINC FINGER 1; Short=AtVOZ1 && -	-
C88_C12H2G037160	0.312039	0.429595	0.563246	15.211	17.3366	12.926	-5.11821	8.80813e-29	1.27747e-26	Translation initiation factor eIF-2B subunit alpha; AltName: Full=eIF-2B GDP-GTP exchange factor subunit alpha && PF01008:Initiation factor 2 subunit family	-
C88_C03H3G088390	36.386	34.4563	35.0207	3.61217	5.18205	3.85047	3.07232	8.91339e-29	1.28831e-26	Probable plastid-lipid-associated protein 14, chloroplastic; Short=AtPap14; AltName: Full=Fibrillin-11; AltName: Full=OBP3-responsive protein 1; Flags: Precursor && PF04755:PAP_fibrillin	-
C88_C01H1G020490	24.425	48.8288	36.9949	1.58641	1.37457	1.67591	4.57395	8.92844e-29	1.28831e-26	Xyloglucan 6-xylosyltransferase 2; Short=AtXT2; AltName: Full=Putative glycosyltransferase 2; Short=AtGT2 && PF05637:galactosyl transferase GMA12/MNN10 family	-
C88_C04H2G063180	1.93074	1.57388	1.80029	17.147	16.9373	13.8877	-3.17363	1.03503e-28	1.48665e-26	Receptor-like protein kinase HAIKU2; Flags: Precursor && PF08263:Leucine rich repeat N-terminal domain|PF00069:Protein kinase domain	Pkinase
C88_C01H1G021340	11.438	8.8023	12.0759	0.226532	0.078513	0.170938	6.07888	1.03555e-28	1.48665e-26	AP-5 complex subunit mu; AltName: Full=Adaptor protein complex AP-5 subunit mu; AltName: Full=Adaptor protein-5 mu-adaptin; AltName: Full=Adaptor-related protein complex 5 subunit mu; AltName: Full=Mu5-adaptin && PF00928:Adaptor complexes medium subunit family	Adap_comp_sub
C88_C11H2G026750	21.3702	29.6462	41.6357	0.613267	0.29757	0.851482	5.70819	1.07483e-28	1.53913e-26	Glutamate decarboxylase; Short=GAD && PF00282:Pyridoxal-dependent decarboxylase conserved domain	-
C88_C04H1G030610	1.63971	1.77813	1.86956	22.7202	15.2601	17.3509	-3.38351	1.11254e-28	1.5891e-26	Auxilin-like protein 1 && -	-
C88_C06H3G089410	29.6235	29.2901	26.2498	0.0504916	0.104998	0.0457202	8.75355	1.16111e-28	1.65431e-26	Proline--tRNA ligase, cytoplasmic; AltName: Full=Prolyl-tRNA synthetase; Short=ProRS && PF03129:Anticodon binding domain|PF00587:tRNA synthetase class II core domain (G, H, P, S and T)|PF09180:Prolyl-tRNA synthetase, C-terminal	HGTP_anticodon
C88_C09H2G059890	29.5987	17.7374	21.5456	0	0.0292898	0.0765232	9.29922	1.16494e-28	1.6556e-26	Probable UDP-N-acetylglucosamine--peptide N-acetylglucosaminyltransferase SEC; AltName: Full=Protein SECRET AGENT && PF13844:Glycosyl transferase family 41|PF13414:TPR repeat|PF00515:Tetratricopeptide repeat	TPR_1
C88_C04H1G025480	13.4391	13.8884	15.4219	0.454581	0.337611	0.52923	5.00975	1.20924e-28	1.71425e-26	Serine/threonine-protein kinase SAPK2; AltName: Full=Osmotic stress/abscisic acid-activated protein kinase 2 && PF00069:Protein kinase domain	Pkinase
C88_C01H2G084380	220.113	220.979	191.168	34.3134	33.267	26.0323	2.76166	1.32293e-28	1.87072e-26	ADP-ribosylation factor 1; Short=AtARF1 && PF00025:ADP-ribosylation factor family	Arf
C88_C11H3G074920	0.297306	0.51164	0.695661	22.4825	21.0581	22.6293	-5.45419	1.36783e-28	1.92939e-26	Extradiol ring-cleavage dioxygenase; Short=AtLigB && PF02900:Catalytic LigB subunit of aromatic ring-opening dioxygenase	-
C88_C11H2G045240	70.174	33.976	52.1703	0.324701	1.14788	0.52923	6.30144	1.48115e-28	2.08404e-26	Ribosome production factor 1; AltName: Full=Brix domain-containing protein 5; AltName: Full=Ribosome biogenesis protein RPF1 && PF04427:Brix domain	-
C88_C03H4G127440	115.799	78.4779	70.0085	2.64184	4.61975	2.39219	4.78631	1.60785e-28	2.25669e-26	- && - && PF02037:SAP domain|PF10172:Det1 complexing ubiquitin ligase	SAP
C88_C09H1G003280	57.8809	53.7053	40.11	0	0.0491015	0.0855225	10.1039	1.62268e-28	2.27187e-26	Nascent polypeptide-associated complex subunit beta && PF01849:NAC domain|PF00249:Myb-like DNA-binding domain	Myb_DNA-binding
C88_C11H4G087340	5.4168	5.48126	4.51942	0.121871	0.126717	0.220709	5.02766	1.65076e-28	2.30548e-26	AdoMet-dependent rRNA methyltransferase spb1; AltName: Full=2'-O-ribose RNA methyltransferase; AltName: Full=S-adenosyl-L-methionine-dependent methyltransferase && PF11861:Domain of unknown function (DUF3381)|PF07780:Spb1 C-terminal domain|PF01728:FtsJ-like methyltransferase	-
C88_C06H1G002850	34.2829	21.8463	19.2858	1.0689	1.33368	0.83884	4.54961	1.74623e-28	2.43281e-26	SMR domain-containing protein At5g58720; AltName: Full=PRL1-interacting protein PIPC && PF08590:Domain of unknown function (DUF1771)	-
C88_C06H1G009990	172.453	60.8108	95.4368	0	0.189507	0.247555	9.53825	1.83878e-28	2.55545e-26	Ferritin-2, chloroplastic; AltName: Full=NtFer2; Flags: Precursor && PF00210:Ferritin-like domain	Ferritin
C88_C05H1G025020	132.052	142.608	132.23	0.0598026	0	0.0541513	11.7689	1.85619e-28	2.57332e-26	Serine/arginine-rich splicing factor RS2Z32; AltName: Full=RS-containing zinc finger protein 32; Short=At-RS2Z32; Short=At-RSZ32; Short=AtRSZ32; AltName: Full=Serine/arginine-rich splicing factor RSZ34; Short=AtRSZ34 && PF00076:RNA recognition motif. (a.k.a. RRM, RBD, or RNP domain)|PF00098:Zinc knuckle	RRM_1
C88_C05H1G024930	0.233997	0.156601	0.208581	5.45961	5.11915	5.82648	-4.78145	2.25464e-28	3.11807e-26	Putative late blight resistance protein homolog R1B-16 && PF00931:NB-ARC domain	NB-ARC
C88_C05H1G026820	40.9934	37.5009	27.9825	0	0.03505	0.0610483	10.0796	2.63063e-28	3.62918e-26	Probable methyltransferase PMT26 && PF03141:Putative S-adenosyl-L-methionine-dependent methyltransferase	-
C88_C02H3G087660	0.099897	0.257872	0.400709	31.2784	62.4151	61.6485	-7.67353	2.76834e-28	3.80987e-26	Histone H1 && PF00538:linker histone H1 and H5 family	-
C88_C02H1G016060	0.847253	1.24542	1.45145	16.0836	14.8994	18.4894	-3.799	2.79052e-28	3.83108e-26	Auxin response factor 15; AltName: Full=ETTIN-like protein 1; AltName: Full=OsETTIN1 && PF06507:Auxin response factor|PF02362:B3 DNA binding domain	Auxin_resp
C88_C03H2G062100	9.50075	8.09615	8.24075	0.229105	0.476428	0.233386	4.79887	3.22028e-28	4.41038e-26	Pre-mRNA-splicing factor ATP-dependent RNA helicase DEAH1; AltName: Full=DEAH RNA helicase homolog PRP2; AltName: Full=Protein EMBRYO DEFECTIVE 2733; AltName: Full=Protein ENHANCED SILENCING PHENOTYPE 3 && PF04408:Helicase associated domain (HA2)|PF07717:Oligonucleotide/oligosaccharide-binding (OB)-fold|PF00271:Helicase conserved C-terminal domain	HA2
C88_C07H1G004020	18.083	14.2737	16.4352	0.0933983	0.0971118	0.0845723	7.47858	3.25367e-28	4.44534e-26	- && - && -	-
C88_C10H4G106090	13.3267	11.0647	14.3019	1.00821	0.820407	0.912936	3.82148	3.36074e-28	4.58057e-26	- && - && -	-
C88_C08H2G029010	0.452684	0.233709	0.363163	18.6721	23.3857	24.0549	-5.99105	3.54615e-28	4.82165e-26	- && - && -	-
C88_C06H2G038910	4.80534	3.90508	2.91806	0.125132	0.0780642	0.0793149	5.37027	3.85786e-28	5.23291e-26	TMV resistance protein N && PF01582:TIR domain|PF00931:NB-ARC domain|PF13855:Leucine rich repeat	NB-ARC
C88_C07H3G057470	17.7811	14.8706	13.9646	0.0425225	0.0442132	0.192521	7.33732	3.89094e-28	5.26515e-26	ABC transporter E family member 2; Short=ABC transporter ABCE.2; Short=AtABCE2; AltName: Full=RNase L inhibitor-like protein 2; Short=AtRLI2; Short=AthaRLI2 && PF00005:ABC transporter|PF04068:Possible Fer4-like domain in RNase L inhibitor, RLI|PF00037:4Fe-4S binding domain	ABC_tran
C88_C09H4G102420	6.45692	6.49729	4.7541	0.0402194	0.125455	0.127465	5.91514	4.16349e-28	5.62052e-26	Auxilin-related protein 2 && -	-
C88_C06H1G029380	0.58445	0.447018	0.520969	12.4188	12.8493	13.1746	-4.6323	4.2508e-28	5.72472e-26	- && - && PF05212:Protein of unknown function (DUF707)	-
C88_C02H4G104870	64.919	36.1029	42.7876	1.49787	2.42267	1.25586	4.80665	4.43155e-28	5.95396e-26	Casein kinase II subunit alpha-4, chloroplastic; Short=CK2-alpha4; AltName: Full=Plastid-targeted casein kinase 2 alpha; Short=cpCK2alpha; Flags: Precursor && PF00069:Protein kinase domain	Pkinase
C88_C01H2G081510	47.8993	49.5501	45.5787	6.28643	5.91386	7.13805	2.88895	4.44679e-28	5.96028e-26	Elongation factor 1-delta 1; Short=EF-1-delta 1; AltName: Full=Elongation factor 1B-beta 1; AltName: Full=eEF-1B beta 1 && PF00736:EF-1 guanine nucleotide exchange domain	-
C88_C01H2G084080	6.39612	5.47978	5.38671	0.181698	0.269888	0.235039	4.65746	4.98508e-28	6.66598e-26	TMV resistance protein N && PF01582:TIR domain|PF00931:NB-ARC domain	TIR
C88_C12H3G061570	14.9571	7.417	9.26335	0.0755197	0.104697	0.159561	6.53174	5.26246e-28	7.0203e-26	Polyadenylation and cleavage factor homolog 4 && PF04818:CID domain	-
C88_C08H2G046640	45.8688	31.355	26.1624	0.0664599	0.0691024	0.240718	8.06443	5.94839e-28	7.91667e-26	ATP-dependent Clp protease proteolytic subunit-related protein 4, chloroplastic; Short=ClpR4; AltName: Full=Protein HAPPY ON NORFLURAZON 5; Flags: Precursor && PF00574:Clp protease	-
C88_C05H4G104980	0.326913	0.281295	0	43.9994	78.1599	34.0536	-7.98327	6.51211e-28	8.64658e-26	T-complex protein 1 subunit gamma; Short=TCP-1-gamma; AltName: Full=CCT-gamma; AltName: Full=Chaperonin CCT3 && PF00118:TCP-1/cpn60 chaperonin family	-
C88_C11H4G096530	51.2498	39.4697	48.4512	3.4841	4.95728	3.48695	3.55203	6.69683e-28	8.87103e-26	NADH dehydrogenase [ubiquinone] iron-sulfur protein 7, mitochondrial; AltName: Full=Complex I-20kD; Short=CI-20kD; AltName: Full=NADH-ubiquinone oxidoreductase 20 kDa subunit; Flags: Precursor && PF01058:NADH ubiquinone oxidoreductase, 20 Kd subunit	-
C88_C09H2G037130	245.93	301.773	262.912	0	0	0	13.3934	6.78389e-28	8.96535e-26	60S ribosomal protein L23A && PF03939:Ribosomal protein L23, N-terminal domain|PF00276:Ribosomal protein L23	-
C88_C09H4G100540	6.67551	7.95131	6.40192	0.355254	0.483034	0.420662	4.06851	8.18403e-28	1.07905e-25	- && - && -	-
C88_C06H4G118160	12.7147	14.8584	14.014	0.832209	1.42355	1.19112	3.59841	9.62657e-28	1.2663e-25	MDIS1-interacting receptor like kinase 1; Short=AtMIK1; AltName: Full=Leucine-rich repeat receptor-like protein kinase PXL2; AltName: Full=Protein PHLOEM INTERCALATED WITH XYLEM-LIKE 2; Flags: Precursor && PF13855:Leucine rich repeat|PF00069:Protein kinase domain|PF08263:Leucine rich repeat N-terminal domain	Pkinase
C88_C04H3G069800	0.691655	0.501171	0.21903	16.6534	14.7962	13.411	-4.98223	9.67878e-28	1.27021e-25	Pyruvate dehydrogenase E1 component subunit alpha, mitochondrial; Short=PDHE1-A; Flags: Precursor && PF00676:Dehydrogenase E1 component|PF11152:Cofactor assembly of complex C subunit B, CCB2/CCB4	-
C88_C03H4G126440	0.350812	0.15093	0	200.445	145.326	146.513	-9.93911	9.85975e-28	1.29097e-25	Aspartic protease inhibitor 5; AltName: Full=PI-13; AltName: Full=pi13; Flags: Precursor && PF00197:Trypsin and protease inhibitor	-
C88_C09H3G080960	9.93357	8.27059	12.9458	0.188506	0.1176	0.170692	6.02668	9.88988e-28	1.29192e-25	Probable ethylene response sensor 1; Short=OsERS1; AltName: Full=Ethylene response factor 1 >A2XL32.1 RecName: Full=Probable ethylene response sensor 1; Short=OS-ERS1; AltName: Full=Ethylene response factor 1 && PF01590:GAF domain|PF02518:Histidine kinase-, DNA gyrase B-, and HSP90-like ATPase|PF00512:His Kinase A (phospho-acceptor) domain	HATPase_c
C88_C01H4G160940	49.6112	35.6406	36.8833	3.24065	2.61061	4.09761	3.61923	1.02385e-27	1.33438e-25	Probable chromatin-remodeling complex ATPase chain; AltName: Full=ISW2-like; AltName: Full=Sucrose nonfermenting protein 2 homolog && PF09111:SLIDE|PF00271:Helicase conserved C-terminal domain|PF09110:HAND|PF00176:SNF2 family N-terminal domain	SNF2_N
C88_C01H2G084160	157.724	145.34	111.95	2.30699	1.30839	0.189908	6.79426	1.05608e-27	1.37322e-25	Phosphoinositide phosphatase SAC7; Short=AtSAC7; AltName: Full=Protein ROOT HAIR DEFECTIVE 4; AltName: Full=Protein SUPPRESSOR OF ACTIN 1C; Short=AtSAC1c; AltName: Full=Protein SUPPRESSOR OF ACTIN 7; AltName: Full=SAC domain protein 7; AltName: Full=SAC1-like protein AtSAC1c && PF02383:SacI homology domain	-
C88_C12H2G054600	353.327	272.847	364.382	21.8699	30.9967	35.2917	3.49324	1.06725e-27	1.38457e-25	Eukaryotic translation initiation factor 5A-1/2; Short=eIF-5A-1/2; AltName: Full=eIF-4D && PF01287:Eukaryotic elongation factor 5A hypusine, DNA-binding OB fold	-
C88_C03H3G090270	59.5003	42.1294	38.0901	0.720384	1.81906	0.838682	5.38626	1.08497e-27	1.40433e-25	- && - && -	-
C88_C04H2G037570	12.564	10.716	10.7757	0.361609	0.268562	0.467767	4.94665	1.19681e-27	1.54555e-25	Uncharacterized protein At2g02148 && -	-
C88_C04H1G002660	2.67099	2.46543	2.24019	20.6231	18.5083	18.7155	-2.96663	1.20082e-27	1.54719e-25	Putative clathrin assembly protein At2g01600 && PF07651:ANTH domain	-
C88_C03H4G130470	6.89395	6.71249	7.26062	1.00497	1.01277	1.092	2.74937	1.31707e-27	1.69312e-25	- && - && PF08711:TFIIS helical bundle-like domain	-
C88_C01H3G115660	1.54681	1.33097	1.07388	24.6509	24.1233	26.3615	-4.24436	1.41995e-27	1.82124e-25	- && - && -	-
C88_C07H4G097280	77.035	48.0422	46.3458	1.75237	3.3564	1.81644	4.63787	1.52901e-27	1.95669e-25	- && - && -	-
C88_C04H1G005560	0.623384	0.750955	0.583458	9.81773	12.5576	9.84247	-4.02963	1.63838e-27	2.09192e-25	Serine/threonine protein phosphatase 2A regulatory subunit B''beta; Short=AtB''beta; AltName: Full=Serine/threonine protein phosphatase 2A regulatory subunit B'' beta 1 isoform; Short=PP2A, B'' subunit, beta 1 isoform && PF17958:EF-hand domain|PF13499:EF-hand domain pair	-
C88_C10H2G047410	0.988399	1.31824	1.63543	16.6319	15.7518	16.6124	-3.63184	1.64838e-27	2.09993e-25	Pyruvate decarboxylase 4; Short=AtPDC4 && PF02775:Thiamine pyrophosphate enzyme, C-terminal TPP binding domain|PF00205:Thiamine pyrophosphate enzyme, central domain|PF02776:Thiamine pyrophosphate enzyme, N-terminal TPP binding domain	TPP_enzyme_N
C88_C06H1G023110	43.9757	46.9146	25.2763	1.08927	1.48107	0.834595	5.10571	1.65956e-27	2.10943e-25	60S ribosomal protein L7-1 && PF00327:Ribosomal protein L30p/L7e|PF08079:Ribosomal L30 N-terminal domain	-
C88_C02H1G027910	8.57959	8.05812	8.62336	1.23312	0.95683	0.98327	2.99733	1.67343e-27	2.12229e-25	Histone acetyltransferase HAC12 && PF08214:Histone acetylation protein|PF03661:Transmembrane protein 33/Nucleoporin POM33|PF02135:TAZ zinc finger	zf-TAZ
C88_C03H1G020780	0.0568957	0.0979128	0.228221	17.7611	17.7463	14.8753	-7.04946	1.71494e-27	2.17008e-25	Long chain base biosynthesis protein 2a; Short=AtLCB2a; AltName: Full=Long chain base biosynthesis protein 2; Short=AtLCB2 && PF00155:Aminotransferase class I and II	Aminotran_1_2
C88_C02H1G016720	0.0381694	0.0164216	0.0382765	8.58762	10.194	6.59349	-8.1179	1.7295e-27	2.18361e-25	Callose synthase 11; AltName: Full=1,3-beta-glucan synthase; AltName: Full=Protein GLUCAN SYNTHASE-LIKE 1 && PF02364:1,3-beta-glucan synthase component|PF14288:1,3-beta-glucan synthase subunit FKS1, domain-1	-
C88_C05H1G024900	1.47889	1.94228	1.5611	22.6199	24.809	32.2432	-3.99153	1.75063e-27	2.20537e-25	ALA-interacting subunit 1; Short=AtALIS1; AltName: Full=ALA3 beta-subunit 1 && PF03381:LEM3 (ligand-effect modulator 3) family / CDC50 family	-
C88_C01H2G085780	17.522	19.3721	18.2607	2.98435	3.42572	2.81043	2.58668	1.76684e-27	2.22084e-25	Auxin response factor 1 && PF02362:B3 DNA binding domain|PF06507:Auxin response factor|PF02309:AUX/IAA family	Auxin_resp
C88_C09H4G110280	11.455	14.9218	10.7692	86.057	93.278	92.2402	-2.86377	1.80218e-27	2.26024e-25	Uncharacterized protein OsI_027940 && PF04969:CS domain	-
C88_C02H4G106980	0.188282	0.324018	0.151048	5.06568	6.12964	5.30619	-4.61531	2.0182e-27	2.52556e-25	Paired amphipathic helix protein Sin3-like 2 && PF02671:Paired amphipathic helix repeat|PF08295:Sin3 family co-repressor|PF16879:C-terminal domain of Sin3a protein	PAH
C88_C01H1G021600	0.209113	0.479821	0.629099	18.231	29.351	20.65	-5.68499	2.28304e-27	2.85067e-25	Probable E3 ubiquitin-protein ligase LUL4; AltName: Full=Protein LOG2-LIKE UBIQUITIN LIGASE 4; AltName: Full=RING finger protein 208 && PF13920:Zinc finger, C3HC4 type (RING finger)	-
C88_C01H2G094230	0.226129	0.648582	0.302351	17.9479	18.5881	22.0104	-5.60244	2.37953e-27	2.96461e-25	Rac-like GTP-binding protein ARAC3; AltName: Full=GTPase protein ROP6; Flags: Precursor && PF00071:Ras family	Ras
C88_C07H1G007690	29.8073	24.5352	24.1202	0.757666	1.32349	0.439083	4.97488	2.47918e-27	3.08197e-25	DNA topoisomerase 6 subunit B; Short=OsTOP6B && -	-
C88_C03H3G084170	34.7773	35.5977	28.9171	2.71682	1.55366	2.58309	3.85682	2.80344e-27	3.47743e-25	BAG family molecular chaperone regulator 7; AltName: Full=Bcl-2-associated athanogene 7 && -	-
C88_C06H4G103580	5.09182	4.9359	6.46343	63.9864	113.083	72.0554	-3.91196	3.27325e-27	4.05131e-25	Probable E3 ubiquitin-protein ligase RHC2A; AltName: Full=RING-H2 finger C2a; AltName: Full=RING-H2 zinc finger protein RHC2a && PF13639:Ring finger domain|PF06547:Protein of unknown function (DUF1117)|PF14369:zinc-ribbon	-
C88_C04H1G003740	2.00868	3.68723	2.55147	42.3054	44.118	50.3569	-4.03878	3.47375e-27	4.29008e-25	- && - && -	-
C88_C12H3G077920	0.0866856	0.522126	0.173858	29.0922	23.1514	27.0788	-6.60689	3.49002e-27	4.30078e-25	Chloroplastic lipocalin; Short=AtCHL; Flags: Precursor && PF08212:Lipocalin-like domain	Lipocalin_2
C88_C11H4G087110	15.8677	13.3979	14.2436	0.111424	0.231709	0.100895	6.64015	4.05023e-27	4.98029e-25	Protein TIC 40, chloroplastic; AltName: Full=Translocon at the inner envelope membrane of chloroplasts 40; Short=PsTIC40; Flags: Precursor && PF17830:STI1 domain	-
C88_C08H3G078470	1.79005	3.08052	2.20932	44.5334	37.7144	51.3122	-4.22573	4.16337e-27	5.1083e-25	Ubiquitin-60S ribosomal protein L40; Contains: RecName: Full=Ubiquitin; Contains: RecName: Full=60S ribosomal protein L40; AltName: Full=CEP52; Flags: Precursor && PF00240:Ubiquitin family|PF01020:Ribosomal L40e family	ubiquitin
C88_C11H2G029200	178.627	58.1277	62.4157	0.474371	0.493232	0.322157	7.87097	4.43836e-27	5.43392e-25	Esterase OVCA2; AltName: Full=Ovarian cancer-associated gene 2 protein homolog && PF03959:Serine hydrolase (FSH1)	-
C88_C04H1G003800	1.32409	1.42416	1.65976	17.5018	16.8426	15.6231	-3.49916	5.47434e-27	6.6878e-25	Probable protein arginine N-methyltransferase 6 && PF06325:Ribosomal protein L11 methyltransferase (PrmA)	-
C88_C05H1G013960	1.12165	0.723848	0.723081	15.2465	11.5967	14.3838	-4.00487	5.66347e-27	6.90394e-25	Mitochondrial-processing peptidase subunit alpha; AltName: Full=Alpha-MPP; AltName: Full=Ubiquinol-cytochrome-c reductase subunit II; Flags: Precursor && PF00675:Insulinase (Peptidase family M16)|PF05193:Peptidase M16 inactive domain	-
C88_C04H2G068740	363.731	309.518	714.365	3.56353	10.3746	8.85059	5.93211	5.69351e-27	6.92563e-25	- && - && PF00257:Dehydrin	-
C88_C02H1G020330	0.0963753	0.082927	0.0644305	7.86016	8.67368	6.98103	-6.5851	5.76079e-27	6.99244e-25	Probable splicing factor 3A subunit 1 && PF12230:Pre-mRNA splicing factor PRP21 like protein|PF00240:Ubiquitin family|PF01805:Surp module	ubiquitin
C88_C10H2G053010	23.4776	18.7412	13.7573	0.397753	0.275712	0.420194	5.67436	6.00254e-27	7.27027e-25	60S ribosomal protein L4-1; Short=L1 && PF00573:Ribosomal protein L4/L1 family|PF14374:60S ribosomal protein L4 C-terminal domain	-
C88_C08H4G086730	12.1594	18.1084	11.2034	0.340988	0.354546	0.220547	5.51594	6.1178e-27	7.39404e-25	Aberrant root formation protein 4 && PF08568:Uncharacterised protein family, YAP/Alf4/glomulin	-
C88_C04H1G025980	9.97937	10.1653	13.5026	0.515907	0.82251	0.654016	4.08407	6.45998e-27	7.79095e-25	WD and tetratricopeptide repeats protein 1 && PF00400:WD domain, G-beta repeat	WD40
C88_C01H2G078990	5.94425	7.28207	7.12281	39.1014	40.3123	43.0606	-2.58466	7.41418e-27	8.92273e-25	BTB/POZ domain-containing protein POB1; AltName: Full=POZ/BTB CONTAINING-PROTEIN 1; Short=AtPOB1 && PF07707:BTB And C-terminal Kelch|PF00651:BTB/POZ domain	BTB
C88_C12H2G030030	0.164709	0.141725	0.165171	22.6976	22.9579	23.2092	-7.19209	7.63903e-27	9.17381e-25	Ubiquitin-conjugating enzyme E2 32; AltName: Full=E2 ubiquitin-conjugating enzyme 32; AltName: Full=Ubiquitin carrier protein 32 && PF00179:Ubiquitin-conjugating enzyme	UQ_con
novel.1065	0.153646	0.0991543	0.192596	7.48979	7.7127	8.51012	-5.7495	7.74172e-27	9.27744e-25	- && - && PF05699:hAT family C-terminal dimerisation region	hATC
C88_C02H1G015560	0.812742	0.699331	0.51865	17.4545	15.2677	14.0489	-4.51889	8.00335e-27	9.57069e-25	Phospholipase A1-IIgamma; AltName: Full=DAD1-like seedling establishment-related lipase; Short=AtDSEL; Short=Phospholipase DSEL && PF01764:Lipase (class 3)	Lipase_3
C88_C01H4G169660	0.0915723	0.0525295	0.122439	6.78168	6.63479	7.90274	-6.34271	1.10332e-26	1.31661e-24	- && - && PF04782:Protein of unknown function (DUF632)|PF04783:Protein of unknown function (DUF630)	-
C88_C04H3G098890	25.3408	34.0769	26.9432	3.19788	4.0217	3.58513	3.0041	1.17081e-26	1.3942e-24	La-related protein 1B; Short=AtLARP1b && PF05383:La domain	-
C88_C01H1G038930	5.1587	4.31888	4.55036	0.605985	0.481825	0.505684	3.14213	1.20817e-26	1.43566e-24	UDP-glucose:glycoprotein glucosyltransferase; AltName: Full=EMS-mutagenized BRI1 suppressor 1; AltName: Full=Protein PRIORITY IN SWEET LIFE 2; Flags: Precursor && PF18403:Thioredoxin-like domain|PF19160:SPARK|PF00069:Protein kinase domain|PF08669:Glycine cleavage T-protein C-terminal barrel domain|PF06427:UDP-glucose:Glycoprotein Glucosyltransferase|PF18401:Thioredoxin-like domain|PF18404:Glucosy…	Pkinase
C88_C02H1G016300	1.02282	0.95344	0.427372	82.4604	166.244	44.714	-6.91788	1.2569e-26	1.49045e-24	Protein DEHYDRATION-INDUCED 19; AltName: Full=OsDi19 && PF14571:Stress-induced protein Di19, C-terminal|PF05605:Drought induced 19 protein (Di19), zinc-binding	-
C88_C06H4G111730	30.5391	33.111	47.394	0.060526	0	0.164419	8.88529	1.32105e-26	1.56323e-24	Probable protein phosphatase 2C 51; Short=OsPP2C51 && PF00481:Protein phosphatase 2C	PP2C
C88_C11H4G096850	41.0369	27.308	26.4412	1.70778	1.77568	1.38361	4.2917	1.35779e-26	1.60336e-24	50S ribosomal protein L27 >A7N0G1.1 RecName: Full=50S ribosomal protein L27 && PF01016:Ribosomal L27 protein	-
C88_C10H3G078080	0.291128	0.62626	0.510904	52.0589	22.1339	62.5849	-6.57106	1.48548e-26	1.75048e-24	Adenosine kinase 2; Short=AK 2; AltName: Full=Adenosine 5'-phosphotransferase 2 && PF00294:pfkB family carbohydrate kinase	PfkB
C88_C10H1G025810	11.8274	9.8122	9.1186	0	0.0619804	0.0179924	8.62785	1.52379e-26	1.79189e-24	DNA-directed RNA polymerase I subunit 1; AltName: Full=DNA-directed RNA polymerase I subunit RPA1; Short=DNA polymerase I subunit A1; AltName: Full=Nuclear RNA polymerase A1 && PF04998:RNA polymerase Rpb1, domain 5|PF04983:RNA polymerase Rpb1, domain 3|PF00623:RNA polymerase Rpb1, domain 2|PF04997:RNA polymerase Rpb1, domain 1|PF05000:RNA polymerase Rpb1, domain 4	-
C88_C04H1G029450	0.177841	0	0.133755	14.3793	12.5675	15.4736	-7.14517	1.63398e-26	1.91628e-24	Ent-kaurene oxidase, chloroplastic; Short=AtKO1; AltName: Full=Cytochrome P450 701A3 && PF00067:Cytochrome P450	p450
C88_C01H3G113410	0.365096	1.67547	0.976321	59.2106	98.6935	56.1979	-6.12401	1.63634e-26	1.91628e-24	RING-H2 finger protein ATL2; AltName: Full=Protein ARABIDOPSIS TOXICOS EN LEVADURA 2; Short=Protein ATL2; AltName: Full=RING-type E3 ubiquitin transferase ATL2 && PF13639:Ring finger domain	-
C88_C06H1G027640	9.34037	7.56424	8.54012	88.3335	111.125	83.0177	-3.46953	1.65556e-26	1.93478e-24	60S ribosomal protein L27 && PF01777:Ribosomal L27e protein family	-
C88_C04H1G030960	0.977836	1.2095	0.98058	13.2917	15.0116	13.3326	-3.706	1.87095e-26	2.18199e-24	Peroxisome biogenesis factor 10; AltName: Full=PER10; AltName: Full=Peroxin-10; AltName: Full=Peroxisomal biogenesis factor 10; Short=AtPEX10; Short=AthPEX10; AltName: Full=Peroxisome assembly protein 10; AltName: Full=Pex10p && PF13639:Ring finger domain|PF04757:Pex2 / Pex12 amino terminal region	-
C88_C03H4G127920	196.429	102.244	107.633	0	0.673868	0.0733568	9.12734	1.92497e-26	2.24038e-24	- && - && -	-
C88_C10H1G014480	1.56034	1.7342	1.30393	40.1643	53.7382	24.7242	-4.67916	1.92926e-26	2.24076e-24	Polyadenylate-binding protein RBP47; Short=Poly(A)-binding protein RBP47; AltName: Full=RNA-binding protein 47; Short=NplRBP47 && PF00076:RNA recognition motif. (a.k.a. RRM, RBD, or RNP domain)	RRM_1
C88_C09H4G100760	13.071	16.8836	10.0199	0	0.176543	0.102498	7.1756	1.94619e-26	2.25578e-24	- && - && PF13960:Domain of unknown function (DUF4218)|PF13952:Domain of unknown function (DUF4216)|PF02992:Transposase family tnp2	Transposase_21
C88_C01H3G119690	7.63177	9.01713	6.93927	0.453822	0.61065	0.362591	4.05994	1.97086e-26	2.27971e-24	Probable serine/threonine-protein kinase DDB_G0276461 && PF00069:Protein kinase domain	Pkinase
C88_C08H1G006100	0.404428	0.14914	0.173813	15.5985	11.9388	15.6448	-5.90722	2.1161e-26	2.44271e-24	Guanosine nucleotide diphosphate dissociation inhibitor 2; Short=AtGDI2 && PF00996:GDP dissociation inhibitor	-
C88_C02H2G034570	11.1724	9.87921	9.03529	0.120663	0.426565	0.174816	5.39916	2.21364e-26	2.5501e-24	Putative pentatricopeptide repeat-containing protein At2g02150 && PF13812:Pentatricopeptide repeat domain|PF13041:PPR repeat family	-
C88_C09H1G003530	257.887	227.604	139.216	14.2786	17.1129	14.6071	3.76941	2.24395e-26	2.57976e-24	40S ribosomal protein S14-2 && PF00411:Ribosomal protein S11	-
C88_C11H2G045230	44.0923	29.5916	77.0419	0.147886	0.153766	0.535644	7.46528	2.56877e-26	2.94721e-24	Xyloglucan endotransglucosylase/hydrolase protein 31; Short=At-XTH31; Short=AtXTR8; Short=XTH-31; Flags: Precursor && PF00722:Glycosyl hydrolases family 16|PF06955:Xyloglucan endo-transglycosylase (XET) C-terminus	-
C88_C04H1G004140	2.92025	2.78687	2.98169	26.0816	29.9651	21.2282	-3.14752	2.81395e-26	3.22197e-24	- && - && -	-
C88_C04H3G091260	0	0.142598	0.221585	17.2964	15.6688	14.5365	-7.01314	2.89544e-26	3.30858e-24	- && - && PF02536:mTERF	-
C88_C02H4G124170	35.5698	28.8769	30.1855	0.087634	0	0.0396763	9.52783	2.98594e-26	3.40511e-24	- && - && PF09750:Alternative splicing regulator	-
C88_C05H3G076540	0	0.663824	0.22104	56.2043	49.845	87.8467	-7.71797	3.22474e-26	3.67004e-24	- && - && -	-
C88_C11H1G001520	0.0913856	0.196584	0.183284	9.76627	11.8025	8.7658	-5.98896	3.42617e-26	3.89146e-24	Nicastrin; Flags: Precursor && PF05450:Nicastrin|PF18266:Nicastrin small lobe	-
C88_C04H2G065780	35.0524	36.0026	45.5014	4.09123	3.37611	4.70427	3.26009	3.45421e-26	3.91544e-24	Serpin-ZX; AltName: Full=ArathZx; AltName: Full=AtSerpin1; AltName: Full=Serpin-1 && PF00079:Serpin (serine protease inhibitor)	Serpin
C88_C08H2G045880	4.9072	6.22164	7.17056	0.431859	0.292845	0.272034	4.20504	3.61065e-26	4.08458e-24	Protein phosphatase 2C 29; Short=AtPP2C29; AltName: Full=Protein POLTERGEIST-LIKE 1; AltName: Full=Protein phosphatase 2C PLL1; Short=PP2C PLL1 && PF00481:Protein phosphatase 2C|PF13812:Pentatricopeptide repeat domain|PF13041:PPR repeat family|PF17177:Pentacotripeptide-repeat region of PRORP	PP2C
C88_C06H1G028840	0.802035	1.03518	0.603214	36.4654	39.6743	36.5938	-5.50957	3.79899e-26	4.28907e-24	- && - && -	-
C88_C01H2G085180	2.87627	3.01629	2.61393	29.8283	28.2107	38.4543	-3.49936	3.91251e-26	4.40843e-24	Glutathione S-transferase zeta class && PF13417:Glutathione S-transferase, N-terminal domain|PF14497:Glutathione S-transferase, C-terminal domain	-
C88_C01H3G122420	34.0039	43.1614	28.337	0.0633734	0	0.172154	8.74591	3.93502e-26	4.42498e-24	tRNA wybutosine-synthesizing protein 4; Short=tRNA yW-synthesizing protein 4; AltName: Full=Leucine carboxyl methyltransferase 2; AltName: Full=tRNA(Phe) (7-(3-amino-3-(methoxycarbonyl)propyl)wyosine(37)-N)-methoxycarbonyltransferase; AltName: Full=tRNA(Phe) (7-(3-amino-3-carboxypropyl)wyosine(37)-O)-methyltransferase && PF04072:Leucine carboxyl methyltransferase	-
C88_C02H4G100560	20.6333	19.4761	17.5739	1.78491	2.49976	2.65525	3.05879	4.04248e-26	4.5368e-24	Dual specificity protein kinase splA; AltName: Full=Non-receptor tyrosine kinase spore lysis A; AltName: Full=Tyrosine-protein kinase 1 && PF00564:PB1 domain|PF07714:Protein tyrosine and serine/threonine kinase	Pkinase_Tyr
C88_C07H2G042320	29.9984	22.4403	22.0082	0.133596	0.0694538	0.120971	7.83717	4.5539e-26	5.10064e-24	Plant UBX domain-containing protein 5; Short=PUX5 && PF14555:UBA-like domain|PF08059:SEP domain|PF00789:UBX domain	UBX
C88_C10H1G002730	37.2505	40.1253	31.1755	0.0520422	0.0541114	0.0471242	9.4769	4.81442e-26	5.38178e-24	Protein transport protein Sec61 subunit alpha; AltName: Full=Secretory 61 complex subunit alpha && PF00344:SecY translocase|PF10559:Plug domain of Sec61p	-
C88_C08H2G028540	3.88747	4.55353	3.57141	30.518	24.6419	26.0586	-2.75179	5.08612e-26	5.67428e-24	Probable methyltransferase PMT20 && PF03141:Putative S-adenosyl-L-methionine-dependent methyltransferase	-
C88_C08H2G046470	10.602	13.8631	10.771	0.0868014	0.135379	0.0785988	6.89117	5.53363e-26	6.1614e-24	Decapping nuclease DXO homolog, chloroplastic; Flags: Precursor && PF08652:RAI1 like PD-(D/E)XK nuclease	-
C88_C04H1G029420	0.0555699	0.334709	0.222903	20.8375	13.2704	16.8872	-6.34435	5.60773e-26	6.23163e-24	Thylakoidal processing peptidase 1, chloroplastic; AltName: Full=Signal peptidase I-1; Flags: Precursor && PF10502:Signal peptidase, peptidase S26	-
C88_C09H4G113860	178.655	252.083	160.139	0	0	0	13.1261	5.65909e-26	6.27638e-24	Eukaryotic translation initiation factor isoform 4E-2; Short=eIF(iso)-4E-2; Short=eIF(iso)4E-2; AltName: Full=eIF-(iso)4F 25 kDa subunit; AltName: Full=eIF-(iso)4F p28 subunit; AltName: Full=mRNA cap-binding protein && PF01652:Eukaryotic initiation factor 4E	-
C88_C10H3G078090	0.510725	0.338045	0.748538	22.5393	14.8961	33.2153	-5.4744	5.7714e-26	6.38841e-24	Phenylalanine ammonia-lyase && PF00221:Aromatic amino acid lyase	-
C88_C03H4G130130	52.6763	48.9461	49.4488	2.20874	1.31232	3.28575	4.46229	7.08066e-26	7.82234e-24	- && - && PF06522:NADH-ubiquinone reductase complex 1 MLRQ subunit	-
C88_C11H2G027230	37.6495	20.9245	24.448	1.21505	1.62432	1.20502	4.36707	7.59752e-26	8.37697e-24	F-box protein At5g03100 && -	-
C88_C09H2G051440	0.192008	0	0.0962732	18.1347	23.8153	15.1578	-7.68234	7.82656e-26	8.61272e-24	LEAF RUST 10 DISEASE-RESISTANCE LOCUS RECEPTOR-LIKE PROTEIN KINASE-like 1.2; AltName: Full=Probable receptor-like serine/threonine-protein kinase LRK10L-1.2; Flags: Precursor && PF07714:Protein tyrosine and serine/threonine kinase	Pkinase_Tyr
C88_C08H1G006220	0.113427	0.113866	0.07583	4.94441	5.56481	3.35386	-5.50243	8.18554e-26	8.99027e-24	Guanine nucleotide exchange factor SPIKE 1 && PF06920:Dock homology region 2|PF14429:C2 domain in Dock180 and Zizimin proteins	Ded_cyto
C88_C04H4G117750	0.6793	0	0.510904	49.6709	73.9926	55.7889	-7.2877	8.31268e-26	9.11222e-24	Ethylene-responsive transcription factor RAP2-13; AltName: Full=Ethylene-responsive transcription factor ERF058; AltName: Full=Protein RELATED TO APETALA2 13 && PF00847:AP2 domain	AP2
C88_C04H1G002260	0.0927595	0.186237	0.279059	8.63773	7.23316	11.7847	-5.62951	8.5315e-26	9.33399e-24	Mitogen-activated protein kinase 9; Short=AtMPK9; Short=MAP kinase 9 && PF00069:Protein kinase domain	Pkinase
C88_C08H2G027450	0.304577	0.131038	0.534506	21.4857	30.5784	18.6151	-6.20873	9.06872e-26	9.90259e-24	Gamma-glutamylcyclotransferase 2-1; Short=AtGGCT2;1; AltName: Full=Gamma-glutamyl cyclotransferase 2;1 && PF04752:ChaC-like protein	ChaC
C88_C07H1G009310	64.3325	47.4476	50.8313	6.66144	5.17164	4.90598	3.28535	9.23554e-26	1.00653e-23	- && - && PF04718:Mitochondrial ATP synthase g subunit	-
C88_C02H2G035430	77.6407	40.8534	66.231	0	0	0	13.2353	1.03659e-25	1.12755e-23	G-type lectin S-receptor-like serine/threonine-protein kinase At4g27290; Flags: Precursor && PF01453:D-mannose binding lectin|PF00954:S-locus glycoprotein domain|PF11883:Domain of unknown function (DUF3403)|PF08276:PAN-like domain|PF07714:Protein tyrosine and serine/threonine kinase	Pkinase_Tyr
C88_C08H4G098550	0.0764821	0.329048	0.268438	10.7188	8.72217	9.7059	-5.41104	1.0655e-25	1.15678e-23	Pyruvate kinase isozyme G, chloroplastic; Flags: Precursor && PF00078:Reverse transcriptase (RNA-dependent DNA polymerase)|PF00224:Pyruvate kinase, barrel domain	PK
C88_C01H4G150440	0.310483	0.534316	0.498167	12.5738	15.6159	11.2802	-4.863	1.12574e-25	1.21983e-23	- && - && PF03004:Plant transposase (Ptta/En/Spm family)	-
C88_C04H1G005490	0.081309	0.139926	0.14269	3.71586	5.38923	4.15844	-5.17531	1.31178e-25	1.41871e-23	Putative lysine-specific demethylase JMJ16; AltName: Full=Jumonji domain-containing protein 16; AltName: Full=Lysine-specific histone demethylase JMJ16; AltName: Full=Protein JUMONJI 16 && PF02375:jmjN domain|PF05965:F/Y rich C-terminus|PF02928:C5HC2 zinc finger|PF09331:Domain of unknown function (DUF1985)|PF02373:JmjC domain, hydroxylase	JmjC
C88_C04H2G041590	8.37094	7.4147	8.02409	0.115402	0.179985	0.365737	5.1544	1.32299e-25	1.42809e-23	Receptor kinase-like protein Xa21; Contains: RecName: Full=Receptor kinase-like protein Xa21, processed; Flags: Precursor && PF08263:Leucine rich repeat N-terminal domain|PF00069:Protein kinase domain|PF13855:Leucine rich repeat	Pkinase
novel.1865	8.35817	9.48351	8.80781	0.770253	0.938961	1.08227	3.25654	1.38628e-25	1.49356e-23	- && - && -	-
C88_C02H1G011830	9.42507	9.93859	12.0924	0.822914	0.720533	0.784368	3.75894	1.39391e-25	1.49892e-23	Senescence-associated carboxylesterase 101; Flags: Precursor && PF01764:Lipase (class 3)|PF18117:Enhanced disease susceptibility 1 protein EP domain	Lipase_3
C88_C02H2G043210	0.0604881	0.0520475	0.181973	26.7077	30.5997	18.0737	-8.02327	1.40523e-25	1.50824e-23	Uncharacterized protein At2g40430 && PF07767:Nop53 (60S ribosomal biogenesis)	-
C88_C02H1G011450	10.932	10.74	13.3988	0.117795	0.122479	0.391099	5.76914	1.42992e-25	1.53183e-23	Exocyst complex component EXO84C; Short=AtExo80c && PF16528:Exocyst component 84 C-terminal	-
C88_C07H3G076410	448.039	211.03	305.382	12.8661	15.1226	7.17589	4.78553	1.65401e-25	1.76854e-23	- && - && -	-
C88_C02H2G034980	12.9389	10.0505	8.91304	0.626752	0.42167	0.333838	4.53857	1.70179e-25	1.81619e-23	Twinkle homolog protein, chloroplastic/mitochondrial; AltName: Full=DNA helicase; AltName: Full=DNA primase; Flags: Precursor && PF03796:DnaB-like helicase C terminal domain|PF13662:Toprim domain	DnaB_C
C88_C03H2G055610	21.5717	14.5871	15.5713	0.92129	1.1974	0.667383	4.22672	1.72579e-25	1.83834e-23	Uncharacterized zinc finger protein At4g06634 && -	-
C88_C04H4G126180	1.11826	0.666153	0.776355	16.6924	24.7345	23.2931	-4.66286	1.87066e-25	1.98873e-23	MADS-box transcription factor 57; AltName: Full=OsMADS57 && PF01486:K-box region|PF00319:SRF-type transcription factor (DNA-binding and dimerisation domain)	K-box
C88_C01H4G143520	23.2656	38.7161	51.2839	0.548685	0.28525	0.931565	5.99023	1.87401e-25	1.98873e-23	Protein NEN1; AltName: Full=NAC45/NAC86-dependent exonuclease-domain protein 1 && PF00929:Exonuclease	Exonuc_X-T
C88_C06H4G103670	0	0.0758805	0.0589557	9.94791	8.79622	9.23242	-7.64931	1.96838e-25	2.08497e-23	Telomere repeat-binding protein 5; AltName: Full=Protein TRF-LIKE 2 && -	-
C88_C08H3G071460	0.231963	0.119757	0.232614	10.8291	8.32043	8.9788	-5.60547	2.0112e-25	2.12635e-23	Heat shock factor protein HSF8; AltName: Full=Heat shock transcription factor 8; Short=HSTF 8; AltName: Full=Heat stress transcription factor && PF00447:HSF-type DNA-binding	HSF_DNA-bind
C88_C12H2G052520	10.1113	19.622	16.1803	0.282346	0.545206	0.474806	5.14462	2.06535e-25	2.17952e-23	Proline-rich receptor-like protein kinase PERK1; AltName: Full=Proline-rich extensin-like receptor kinase 1; Short=AtPERK1 && PF07714:Protein tyrosine and serine/threonine kinase	Pkinase_Tyr
C88_C12H4G109260	1.30087	2.67198	1.97782	39.8499	28.55	44.7757	-4.24288	2.36968e-25	2.49602e-23	Proline-rich receptor-like protein kinase PERK1; AltName: Full=Proline-rich extensin-like receptor kinase 1; Short=AtPERK1 && PF07714:Protein tyrosine and serine/threonine kinase	Pkinase_Tyr
C88_C03H3G086770	71.576	36.7883	41.2894	2.76816	2.9593	1.97701	4.28719	2.38443e-25	2.50689e-23	Cleavage and polyadenylation specificity factor subunit 2; AltName: Full=Cleavage and polyadenylation specificity factor 100 kDa subunit; Short=AtCPSF100; Short=CPSF 100 kDa subunit; AltName: Full=Protein EMBRYO DEFECTIVE 1265; AltName: Full=Protein ENHANCED SILENCING PHENOTYPE 5 && PF07521:Zn-dependent metallo-hydrolase RNA specificity domain|PF13299:Cleavage and polyadenylation factor 2 C-termi…	-
C88_C03H3G083570	22.1385	14.6577	16.6837	0.124273	0.516858	0.337589	5.78212	2.54546e-25	2.67123e-23	Uncharacterized Rho GTPase-activating protein At5g61530 && PF00620:RhoGAP domain	RhoGAP
C88_C09H1G021910	13.1431	11.8904	10.9627	0.230297	0.419044	0.156401	5.50805	2.63224e-25	2.75718e-23	Zinc finger protein CONSTANS-LIKE 13 && PF06203:CCT motif	CCT
C88_C08H4G098890	0.366289	0.308014	0.450798	6.38368	8.36584	4.37419	-4.08292	2.69483e-25	2.81751e-23	Putative vacuolar protein sorting-associated protein 13D && PF16908:Vacuolar sorting-associated protein 13, N-terminal|PF06101:Vacuolar protein sorting-associated protein 62|PF00169:PH domain|PF12624:N-terminal region of Chorein or VPS13|PF06650:SHR-binding domain of vacuolar-sorting associated protein 13|PF16910:Repeating coiled region of VPS13	PH
C88_C12H2G052670	47.7468	40.0605	41.6257	0	0.0313399	0.0272931	11.1041	2.73551e-25	2.85477e-23	Casein kinase 1-like protein 3; AltName: Full=Protein CASEIN KINASE I-LIKE 3; Short=CK1.3 && PF00069:Protein kinase domain	Pkinase
C88_C12H4G109500	2.74936	3.13595	3.27002	27.8117	21.9997	26.5404	-3.056	3.12082e-25	3.25088e-23	Probable lactoylglutathione lyase, chloroplastic; AltName: Full=Glyoxalase I; Flags: Precursor && PF00903:Glyoxalase/Bleomycin resistance protein/Dioxygenase superfamily	Glyoxalase
C88_C12H4G110080	3.77026	4.03202	3.51078	26.912	23.8346	29.7639	-2.82662	3.4003e-25	3.5355e-23	Mitochondrial-processing peptidase subunit alpha; AltName: Full=Alpha-MPP; AltName: Full=Ubiquinol-cytochrome-c reductase subunit II; Flags: Precursor && PF05193:Peptidase M16 inactive domain|PF00675:Insulinase (Peptidase family M16)	-
C88_C12H4G111910	32.7272	30.5953	30.7216	3.11413	2.03871	2.92429	3.54135	3.44053e-25	3.57077e-23	Temperature-induced lipocalin-1; Short=AtTIL1 && PF08212:Lipocalin-like domain	Lipocalin_2
C88_C04H2G061970	8.61569	11.94	7.85931	0.779997	0.627878	0.660721	3.78505	3.55078e-25	3.67844e-23	Protein FAM91A1 && PF14647:FAM91 N-terminus|PF14648:FAM91 C-terminus	-
C88_C11H2G029320	7.65609	7.02053	7.9391	0.45403	0.817066	0.679938	3.54031	3.62716e-25	3.7507e-23	ATP-dependent RNA helicase DEAH11, chloroplastic; Flags: Precursor && PF04408:Helicase associated domain (HA2)|PF00271:Helicase conserved C-terminal domain|PF01485:IBR domain, a half RING-finger domain|PF00270:DEAD/DEAH box helicase	Helicase_C
C88_C08H4G102980	0	0	0	43.6443	38.233	34.0776	-12.7079	3.67486e-25	3.79308e-23	Beta-adaptin-like protein B; Short=At-bB-Ad; Short=At-betaB-Ad; AltName: Full=AP complex subunit beta-B; AltName: Full=Adaptor protein complex AP subunit beta-B; AltName: Full=Beta-adaptin B; AltName: Full=Clathrin assembly protein complex beta large chain B && PF01602:Adaptin N terminal region	-
C88_C11H2G029350	78.3136	51.8544	63.4008	6.68647	4.58759	6.63124	3.43667	4.15186e-25	4.27763e-23	Homeobox-leucine zipper protein ATHB-5; AltName: Full=HD-ZIP protein ATHB-5; AltName: Full=Homeodomain transcription factor ATHB-5 && PF02183:Homeobox associated leucine zipper|PF00046:Homeodomain	HALZ
C88_C02H2G060110	17.6493	20.9202	19.8003	2.47104	2.44163	3.30766	2.83013	4.5923e-25	4.7228e-23	Probable disease resistance protein At5g66900 && PF00931:NB-ARC domain|PF05659:Arabidopsis broad-spectrum mildew resistance protein RPW8	NB-ARC
C88_C03H3G090280	4.10897	4.61403	5.04324	0.356936	0.510301	0.444409	3.39693	4.65384e-25	4.7774e-23	- && - && -	-
C88_C06H3G089100	29.8734	22.6528	21.0254	1.18226	1.45975	0.669085	4.48914	4.70093e-25	4.81701e-23	Cytochrome c1-1, heme protein, mitochondrial; AltName: Full=Complex III subunit 4-1; AltName: Full=Complex III subunit IV-1; AltName: Full=Cytochrome b-c1 complex subunit 4-1; AltName: Full=Ubiquinol-cytochrome-c reductase complex cytochrome c1 subunit 1; Short=Cytochrome c-1-1; Flags: Precursor && PF02167:Cytochrome C1 family	-
C88_C03H4G121650	0.595877	1.53818	1.13534	28.8239	22.4774	34.0414	-4.69481	4.80682e-25	4.9166e-23	Protein DETOXIFICATION 35; Short=AtDTX35; AltName: Full=Multidrug and toxic compound extrusion protein 35; Short=MATE protein 35; AltName: Full=Protein DETOXIFYING EFFLUX CARRIER 35; Short=Protein DTX5; AltName: Full=Protein FLOWER FLAVONOID TRANSPORTER; Short=Protein FFT && PF01554:MatE	MatE
C88_C09H3G063770	0.265132	0.741439	0.59822	15.2856	14.3428	17.8922	-4.87	5.31972e-25	5.43139e-23	Sorting nexin 1; Short=AtSNX1; AltName: Full=Vacuolar protein sorting-associated protein 5 homolog && PF09325:Vps5 C terminal like	-
C88_C04H4G125640	7.3198	7.95172	8.44139	80.7133	71.615	119.842	-3.5186	5.79953e-25	5.91061e-23	14-3-3 protein 10 && PF00244:14-3-3 protein	-
C88_C11H3G055740	7.43226	5.71688	6.32385	0.211131	0.219526	0.223043	4.89963	6.19768e-25	6.30503e-23	- && - && -	-
C88_C03H4G120540	0	0	0	111.215	103.847	138.694	-12.7025	6.23601e-25	6.33263e-23	Membrane steroid-binding protein 2; Short=AtMP2; AltName: Full=Membrane-associated progesterone-binding protein 3; Short=AtMAPR3 && PF00173:Cytochrome b5-like Heme/Steroid binding domain	-
C88_C11H2G036640	2.69287	2.27339	1.8852	18.4807	18.5717	19.1064	-3.03059	6.51503e-25	6.60411e-23	Beta-1,3-galactosyltransferase 7 && PF01762:Galactosyltransferase|PF13334:Domain of unknown function (DUF4094)	Galactosyl_T
C88_C08H2G046000	10.9655	12.8818	13.4984	0.123109	0.256007	0.334425	5.70019	6.90325e-25	6.98513e-23	- && - && PF09402:Man1-Src1p-C-terminal domain	-
C88_C04H4G109710	12.8769	8.93552	9.23352	0.8437	0.742285	0.705204	3.76553	7.29055e-25	7.36384e-23	Nuclear pore complex protein NUP93A; AltName: Full=Nucleoporin 93A && PF04097:Nup93/Nic96	-
C88_C04H1G003700	2.06839	2.35699	2.24237	16.5602	16.3468	16.2765	-2.87696	7.3217e-25	7.38213e-23	Homoserine kinase; AltName: Full=Protein DOWNY MILDEW RESISTANT 1; Flags: Precursor && PF00288:GHMP kinases N terminal domain|PF08544:GHMP kinases C terminal	GHMP_kinases
C88_C02H1G002850	5.26893	4.06266	4.4374	0.0641472	0.177861	0.116171	5.27571	7.36385e-25	7.41141e-23	DNA damage-binding protein 1; AltName: Full=UV-damaged DNA-binding protein 1 && PF10433:Mono-functional DNA-alkylating methyl methanesulfonate N-term|PF03178:CPSF A subunit region	-
C88_C08H4G097520	3.76885	3.02082	1.39787	114.801	132.752	62.5819	-5.23481	7.43522e-25	7.46995e-23	DEAD-box ATP-dependent RNA helicase 5 && PF00271:Helicase conserved C-terminal domain|PF00270:DEAD/DEAH box helicase	DEAD
C88_C08H2G045370	42.2312	29.5248	32.7163	0	0	0	12.7174	8.09272e-25	8.11611e-23	Alpha,alpha-trehalose-phosphate synthase [UDP-forming] 5; AltName: Full=Trehalose-6-phosphate synthase 5; Short=AtTPS5 && PF02358:Trehalose-phosphatase|PF00982:Glycosyltransferase family 20	-
C88_C02H4G118180	0.459141	0.139437	0.297925	7.92479	9.45085	9.33097	-4.90856	8.15963e-25	8.16873e-23	Serine/threonine-protein kinase/endoribonuclease IRE1a; AltName: Full=Endoplasmic reticulum-to-nucleus signaling 1-2; AltName: Full=Inositol-requiring protein 1-2; Short=AtIRE1-2; AltName: Full=Serine/threonine-protein kinase/endoribonuclease IRE1-2; Includes: RecName: Full=Serine/threonine-protein kinase; Includes: RecName: Full=Endoribonuclease; Flags: Precursor && PF00069:Protein kinase domain	Pkinase
C88_C01H4G166340	0.238275	0.451057	0.238943	13.1565	16.3272	7.38255	-5.29347	8.46223e-25	8.4567e-23	Clustered mitochondria protein; AltName: Full=Friendly mitochondria protein && PF12807:Translation initiation factor eIF3 subunit 135|PF15044:Mitochondrial function, CLU-N-term|PF13424:Tetratricopeptide repeat|PF13236:Clustered mitochondria	-
C88_C12H2G033350	0.0777554	0.0334527	0.0779736	11.8813	11.8232	9.9335	-7.49994	8.52121e-25	8.50062e-23	Vacuolar protein sorting-associated protein 35B; AltName: Full=Vesicle protein sorting 35B && PF03635:Vacuolar protein sorting-associated protein 35	-
C88_C02H2G034540	27.6417	14.9237	20.1644	0.101618	0.105658	0.0460077	7.97851	8.6234e-25	8.58742e-23	Protein NRT1/ PTR FAMILY 8.3; Short=AtNPF8.3; AltName: Full=Histidine-transporting protein; AltName: Full=Peptide transporter PTR2 && PF00854:POT family	-
C88_C10H2G047180	0.458892	0.296144	0.115045	34.9527	23.1473	34.3764	-6.72691	9.12455e-25	9.07051e-23	Macrophage migration inhibitory factor homolog; Short=MIF; AltName: Full=L-dopachrome isomerase; AltName: Full=L-dopachrome tautomerase; AltName: Full=Phenylpyruvate tautomerase [Trichuris trichiura] && PF01187:Macrophage migration inhibitory factor (MIF)	MIF
C88_C10H2G052010	4.01172	3.58096	3.04543	0.105442	0.127907	0.175043	4.69822	9.18921e-25	9.11876e-23	E3 ubiquitin-protein ligase UPL5; Short=Ubiquitin-protein ligase 5; AltName: Full=HECT-type E3 ubiquitin transferase UPL5 && PF00632:HECT-domain (ubiquitin-transferase)|PF00240:Ubiquitin family|PF12937:F-box-like	HECT
C88_C01H4G163560	41.7309	17.5521	22.2925	0	0.105015	0.030485	9.27076	1.04143e-24	1.03029e-22	Histone-lysine N-methyltransferase EZA1; AltName: Full=CURLY LEAF-like 1; AltName: Full=Protein SET DOMAIN GROUP 10; AltName: Full=Protein SWINGER && PF00856:SET domain|PF18264:CXC domain	SET
C88_C08H2G045050	8.5089	9.10837	12.1389	0.37984	0.246839	0.343945	4.93661	1.04189e-24	1.03029e-22	Probable tocopherol O-methyltransferase, chloroplastic; AltName: Full=Gamma-tocopherol methyltransferase; AltName: Full=Vitamin E pathway gene 4 protein; Flags: Precursor && PF08241:Methyltransferase domain	Methyltransf_11
C88_C11H4G095360	21.515	24.2525	26.1919	0	0.457883	0.239255	6.70672	1.04957e-24	1.03607e-22	Lactoylglutathione lyase; AltName: Full=Aldoketomutase; AltName: Full=Glyoxalase I; Short=Glx I; AltName: Full=Ketone-aldehyde mutase; AltName: Full=Methylglyoxalase; AltName: Full=S-D-lactoylglutathione methylglyoxal lyase && PF00903:Glyoxalase/Bleomycin resistance protein/Dioxygenase superfamily	Glyoxalase
C88_C03H2G061850	33.498	32.2759	40.4892	0.119401	0	0.054059	9.24846	1.11084e-24	1.09464e-22	ATP synthase subunit gamma, mitochondrial; AltName: Full=F-ATPase gamma subunit; Flags: Precursor && PF00231:ATP synthase	-
C88_C10H2G049760	24.1048	22.6313	16.2889	1.24635	1.85935	1.52112	3.77459	1.12453e-24	1.10621e-22	Adenylosuccinate synthetase, chloroplastic; Short=AMPSase; Short=AdSS; AltName: Full=IMP--aspartate ligase; Flags: Precursor && PF00709:Adenylosuccinate synthetase	-
C88_C05H1G013430	2.08608	2.28012	1.52655	29.0167	20.7181	32.2092	-3.79184	1.14926e-24	1.12857e-22	Protein disulfide-isomerase; Short=PDI; Flags: Precursor [Datisca glomerata] && PF00085:Thioredoxin|PF13848:Thioredoxin-like domain	-
C88_C06H3G089610	13.7414	33.3468	24.2579	0.296817	0.246895	0.107507	6.7971	1.20942e-24	1.18559e-22	Probable WRKY transcription factor 40; AltName: Full=WRKY DNA-binding protein 40 && PF03106:WRKY DNA -binding domain	WRKY
C88_C04H2G055150	0.05812	0.0500099	0.0582831	10.2703	14.7858	7.129	-7.59378	1.2467e-24	1.22002e-22	RNA cytidine acetyltransferase 1; AltName: Full=18S rRNA cytosine acetyltransferase 1 && PF13725:Possible tRNA binding domain|PF13718:GNAT acetyltransferase 2|PF05127:Helicase|PF08351:Domain of unknown function (DUF1726)	-
C88_C12H2G054410	29.5282	31.2103	25.9225	0.766258	0.0995905	0.780578	5.70102	1.27342e-24	1.24401e-22	- && - && -	-
C88_C08H4G103070	0.212482	0.457081	0.355131	7.27046	9.21642	7.365	-4.52271	1.27621e-24	1.24459e-22	Golgin candidate 6; Short=AtGC6; AltName: Full=Protein MAIGO 4 && PF04871:Uso1 / p115 like vesicle tethering protein, C terminal region|PF04869:Uso1 / p115 like vesicle tethering protein, head region	-
C88_C12H1G028190	0.982852	1.11633	1.26158	11.167	10.3464	9.67791	-3.2098	1.28066e-24	1.24678e-22	Serine/threonine-protein kinase EDR1; AltName: Full=MAPKK kinase EDR1; AltName: Full=Protein ENHANCED DISEASE RESISTANCE 1; Short=AtEDR1; AltName: Full=Serine/threonine/tyrosine-protein kinase 10 && PF07714:Protein tyrosine and serine/threonine kinase|PF14381:Ethylene-responsive protein kinase Le-CTR1	Pkinase_Tyr
C88_C02H2G044830	19.511	18.2768	13.1826	0.51888	0.134878	0.293654	5.74909	1.30233e-24	1.2657e-22	KRR1 small subunit processome component; AltName: Full=KRR-R motif-containing protein 1; AltName: Full=Ribosomal RNA assembly protein KRR1 >B3LU25.1 RecName: Full=KRR1 small subunit processome component; AltName: Full=KRR-R motif-containing protein 1; AltName: Full=Ribosomal RNA assembly protein KRR1 >B5VEQ2.1 RecName: Full=KRR1 small subunit processome component; AltName: Full=KRR-R motif-contai…	-
C88_C01H1G023220	0.12806	0.0826428	0.128419	13.5356	16.5078	6.49511	-6.75579	1.32392e-24	1.28447e-22	E3 ubiquitin-protein ligase hel2; AltName: Full=Histone E3 ligase 2 && -	-
C88_C10H3G058110	0.0498227	0.0142901	0.0333083	4.079	4.98581	3.80632	-7.07506	1.4628e-24	1.41679e-22	Endoribonuclease Dicer homolog 1; AltName: Full=Dicer-like protein 1; Short=AtDCL1; AltName: Full=Protein ABNORMAL SUSPENSOR 1; AltName: Full=Protein CARPEL FACTORY; AltName: Full=Protein SHORT INTEGUMENTS 1; AltName: Full=Protein SUSPENSOR 1 && PF00271:Helicase conserved C-terminal domain|PF00636:Ribonuclease III domain|PF04851:Type III restriction enzyme, res subunit|PF14709:double strand RNA b…	Ribonuclease_3
novel.766	16.1603	18.3278	15.9083	0.0926571	0.0481706	0.0419505	8.12178	1.57134e-24	1.51931e-22	- && - && -	-
C88_C01H1G021070	104.213	35.7937	48.0158	1.55714	1.37267	0.735648	5.68966	1.66512e-24	1.60724e-22	Squamosa promoter-binding-like protein 7 && PF03110:SBP domain	SBP
C88_C00H3G039150	7.69679	7.41878	8.23789	0.659092	0.504956	0.722452	3.62801	1.82803e-24	1.76148e-22	Transcription factor GTE4; AltName: Full=Bromodomain-containing protein GTE4; AltName: Full=Protein GLOBAL TRANSCRIPTION FACTOR GROUP E4 && PF00439:Bromodomain|PF17035:Bromodomain extra-terminal - transcription regulation	Bromodomain
C88_C04H1G029750	0.296258	0.311567	0.3301	5.33852	7.73258	7.37679	-4.44205	1.87699e-24	1.80559e-22	Leishmanolysin-like peptidase && PF01457:Leishmanolysin	-
C88_C10H3G079670	13.0717	22.8881	12.8587	0.0778031	0.0404483	0.0704508	8.00971	1.90755e-24	1.83186e-22	UPF0503 protein At3g09070, chloroplastic; Flags: Precursor && PF05340:Protein of unknown function (DUF740)	-
C88_C04H1G007000	1.25631	2.068	1.80759	17.973	19.8589	17.2483	-3.41425	2.00768e-24	1.92476e-22	26S proteasome non-ATPase regulatory subunit 12 homolog B; AltName: Full=26S proteasome regulatory subunit RPN5b; Short=AtRPN5b; AltName: Full=26S proteasome regulatory subunit p55 homolog B && PF01399:PCI domain|PF18098:26S proteasome regulatory subunit RPN5 C-terminal domain	-
C88_C05H2G034890	4.78899	4.64475	4.24723	46.7885	67.5634	36.798	-3.45881	2.20006e-24	2.10562e-22	RNA-binding protein 25; AltName: Full=RNA-binding motif protein 25 && PF01480:PWI domain|PF00076:RNA recognition motif. (a.k.a. RRM, RBD, or RNP domain)	RRM_1
C88_C08H4G098680	2.24735	2.13429	2.52075	16.2455	20.1691	13.9473	-2.86202	2.26276e-24	2.15909e-22	SUPPRESSOR OF ABI3-5; AltName: Full=REQUIRED FOR SNC4-1D protein 1; AltName: Full=Splicing factor SUA && PF00076:RNA recognition motif. (a.k.a. RRM, RBD, or RNP domain)|PF17780:OCRE domain|PF01585:G-patch domain	RRM_1
C88_C01H3G113710	5.07629	4.54266	2.64708	57.2953	60.563	71.875	-3.94425	2.26357e-24	2.15909e-22	40S ribosomal protein S21-2 && -	-
C88_C10H2G051260	0.041436	0.106962	0.124657	12.6632	14.3783	8.40642	-7.0043	2.34189e-24	2.23004e-22	Protein WVD2-like 4 && PF06886:Targeting protein for Xklp2 (TPX2) domain	-
C88_C04H1G030520	5.59723	4.45497	1.40323	202.931	295.018	144.319	-5.79928	2.40755e-24	2.28871e-22	- && - && -	-
C88_C10H4G107100	564.405	111.327	169.226	0	0.110915	0.193185	11.4143	2.45232e-24	2.32736e-22	DnaJ homolog subfamily C member 28 && PF09350:Domain of unknown function (DUF1992)	-
C88_C08H3G078780	4.2315	3.81442	3.78873	33.8595	24.6981	30.9164	-2.91532	2.59254e-24	2.45631e-22	Protein KINESIN LIGHT CHAIN-RELATED 2; AltName: Full=Kinesin light chain-like protein 1; Short=AtKLC1 && PF13424:Tetratricopeptide repeat|PF17874:MalT-like TPR region	-
C88_C03H3G086720	28.4921	17.1816	25.2662	1.89838	2.36404	2.39858	3.41645	2.69036e-24	2.54473e-22	Tripeptidyl-peptidase 2; AltName: Full=Tripeptidyl-peptidase II; Short=TPPII && PF00082:Subtilase family|PF12580:Tripeptidyl peptidase II	Peptidase_S8
C88_C08H2G045970	25.3622	21.7591	24.6875	3.06783	2.39235	3.09359	3.07055	3.05416e-24	2.88402e-22	Tobamovirus multiplication protein 2A; Short=AtTOM2A && PF00335:Tetraspanin family	Tetraspannin
C88_C04H4G103030	13.9048	26.9461	31.7676	0.850106	0.707125	0.667136	5.03409	3.07208e-24	2.8961e-22	Cysteine-rich receptor-like protein kinase 10; Short=Cysteine-rich RLK10; AltName: Full=Receptor-like protein kinase 4; Flags: Precursor && PF00069:Protein kinase domain	Pkinase
C88_C03H2G050150	0	0.106372	0.123969	11.7435	9.59961	10.4588	-7.08244	3.32853e-24	3.13264e-22	Phosphoglucomutase, chloroplastic; Short=PGM; AltName: Full=Glucose phosphomutase; Flags: Precursor && PF02879:Phosphoglucomutase/phosphomannomutase, alpha/beta/alpha domain II|PF02878:Phosphoglucomutase/phosphomannomutase, alpha/beta/alpha domain I|PF00408:Phosphoglucomutase/phosphomannomutase, C-terminal domain|PF02880:Phosphoglucomutase/phosphomannomutase, alpha/beta/alpha domain III	PGM_PMM_III
C88_C04H1G029160	0.160618	0.0691025	0.241603	7.07681	11.1677	6.58985	-5.73523	3.38629e-24	3.17721e-22	- && - && PF00149:Calcineurin-like phosphoesterase	Metallophos
C88_C09H1G022040	8.58201	9.96159	8.66385	0.377961	0.392989	0.342244	4.61925	3.39249e-24	3.17721e-22	Zinc finger CCCH domain-containing protein 32; Short=AtC3H32; AltName: Full=Zinc finger CCCH domain-containing protein ZFN-like 1 && PF00642:Zinc finger C-x8-C-x5-C-x3-H type (and similar)	zf-CCCH
C88_C04H1G006060	3.00476	3.72789	3.50371	27.2509	23.226	26.6925	-2.90875	3.39274e-24	3.17721e-22	Ras-related protein RABE1c; Short=AtRABE1c; AltName: Full=Ras-related protein Ara-3; AltName: Full=Ras-related protein Rab8A; Short=AtRab8A && PF00071:Ras family	Ras
C88_C04H2G062150	16.4197	15.4207	8.58429	0.375429	0.292767	0.382445	5.26676	3.50427e-24	3.27623e-22	Protein DETOXIFICATION 27; Short=AtDTX27; AltName: Full=Multidrug and toxic compound extrusion protein 27; Short=MATE protein 27 && PF01554:MatE	MatE
C88_C02H2G035360	64.0228	39.5681	47.304	2.83681	4.62682	2.82057	3.88311	3.89523e-24	3.63574e-22	AP2-like ethylene-responsive transcription factor At2g41710 && PF00847:AP2 domain	AP2
C88_C10H1G011290	24.8496	19.5842	14.2182	0.489688	0.145474	0.253379	6.04724	4.00267e-24	3.72987e-22	Ankyrin repeat domain-containing protein 2B && PF17830:STI1 domain|PF12796:Ankyrin repeats (3 copies)	-
C88_C02H1G016990	5.97465	8.63678	7.02993	61.6847	50.9371	53.5564	-2.93438	4.09403e-24	3.80873e-22	Clathrin light chain 1 && PF01086:Clathrin light chain	-
C88_C03H4G120390	0.112497	0.129065	0.0376042	10.0538	17.8003	9.19925	-7.02437	4.26519e-24	3.96145e-22	Probable inactive tRNA-specific adenosine deaminase-like protein 3; AltName: Full=tRNA-specific adenosine-34 deaminase subunit ADAT3 && PF00383:Cytidine and deoxycytidylate deaminase zinc-binding region	-
C88_C08H3G078580	3.17829	3.37576	2.29081	25.6514	32.2864	24.6607	-3.21518	4.35729e-24	4.04035e-22	Serine/threonine-protein kinase WNK8; Short=AtWNK8; AltName: Full=Protein kinase with no lysine 8 && PF00069:Protein kinase domain	Pkinase
C88_C04H1G002170	1.42913	1.52249	1.46726	28.8361	35.9526	16.2328	-4.18889	4.73369e-24	4.38219e-22	Uncharacterized WD repeat-containing protein C17D11.16 && -	-
C88_C09H1G003100	361.372	167.095	195.926	13.1064	15.0133	11.5661	4.1962	4.88593e-24	4.51573e-22	DNA-directed RNA polymerases II and V subunit 6B && PF01192:RNA polymerase Rpb6	-
C88_C04H2G069250	11.3257	9.84618	10.558	1.14305	1.39421	0.835992	3.24304	5.02456e-24	4.63629e-22	Serine/threonine-protein kinase/endoribonuclease IRE1b; AltName: Full=Endoplasmic reticulum-to-nucleus signaling 1-1; AltName: Full=Inositol-requiring protein 1-1; Short=AtIRE1-1; AltName: Full=Serine/threonine-protein kinase/endoribonuclease IRE1-1; Includes: RecName: Full=Serine/threonine-protein kinase; Includes: RecName: Full=Endoribonuclease; Flags: Precursor && PF00069:Protein kinase domain…	Pkinase
C88_C10H1G011310	32.6913	27.8703	25.1538	3.53068	3.96475	3.26098	3.00098	5.44963e-24	5.02032e-22	Protein RAE1; AltName: Full=RNA export factor 1 && -	-
C88_C07H4G086480	0.225782	0.638335	0.51752	12.639	9.96619	10.3495	-4.56176	5.46539e-24	5.02665e-22	L-arabinokinase; Short=AtISA1 && PF00288:GHMP kinases N terminal domain|PF10509:Galactokinase galactose-binding signature	GHMP_kinases
C88_C02H2G035380	18.4989	17.706	20.9999	0.535839	0.658443	1.32328	4.49763	5.49652e-24	5.04707e-22	UDP-arabinose 4-epimerase 1; AltName: Full=UDP-D-xylose 4-epimerase 1 && PF01370:NAD dependent epimerase/dehydratase family	Epimerase
C88_C02H1G016830	0.116572	0	0	121.793	184.528	66.9421	-11.7008	6.06478e-24	5.55984e-22	Monothiol glutaredoxin-S17; Short=AtGrxS17 && PF00462:Glutaredoxin|PF00085:Thioredoxin	-
C88_C06H3G089570	9.98419	8.00292	9.44604	0.0557121	0.173782	0	6.95905	6.31192e-24	5.77704e-22	DNA mismatch repair protein MSH6; Short=AtMSH6; AltName: Full=MutS protein homolog 6 && -	-
C88_C11H3G054130	18.3857	18.281	18.1641	93.8381	116.154	124.045	-2.60292	6.59298e-24	6.02453e-22	Histone H3.3; AltName: Full=Histone H3.2 >Q71V89.3 RecName: Full=Histone H3.3 >P69245.2 RecName: Full=Histone H3.3 >P69244.2 RecName: Full=Histone H3.3; AltName: Full=Histone H3.2; AltName: Full=Minor histone H3 >Q71H73.3 RecName: Full=Histone H3.3 >Q6RUR1.3 RecName: Full=Histone H3.3 >Q71U98.3 RecName: Full=Histone H3.3 >Q711T2.3 RecName: Full=Histone H3.3 >Q76N23.1 RecName: Full=Histone H3.3 >Q…	Histone
C88_C01H1G039040	196.19	114.037	120.01	13.2735	14.4637	12.8846	3.41002	6.62344e-24	6.04261e-22	Ankyrin repeat domain-containing protein 2B && PF17830:STI1 domain|PF12796:Ankyrin repeats (3 copies)	-
C88_C01H3G122430	25.0705	25.7745	27.1814	2.36548	3.17359	3.45475	3.11893	6.74107e-24	6.14002e-22	COP9 signalosome complex subunit 7; Short=CSN complex subunit 7; AltName: Full=Protein FUSCA 5 && -	-
C88_C04H2G062260	5.86989	6.37881	5.60726	0.403215	0.443909	0.214772	4.08798	6.88061e-24	6.25704e-22	Rhodanese-like domain-containing protein 6; AltName: Full=Sulfurtransferase 6; Short=AtStr6 && PF03959:Serine hydrolase (FSH1)	-
C88_C10H1G027740	364.829	246.515	191.449	0.115465	0	0	12.6932	6.96052e-24	6.31955e-22	Probable ribosome biogenesis protein RLP24 && PF01246:Ribosomal protein L24e	-
C88_C01H2G072860	9.11518	8.12088	6.91624	0.340287	0.550382	0.342367	4.30466	7.00066e-24	6.34581e-22	SURP and G-patch domain-containing protein 1-like protein; AltName: Full=Splicing factor 4-like protein; Short=SF4-like protein && PF01805:Surp module|PF01585:G-patch domain	G-patch
C88_C04H1G003830	0.353022	0.303761	0.177006	42.5257	45.0767	50.194	-7.3583	7.21316e-24	6.52797e-22	Uncharacterized protein At3g23325 && PF07189:Splicing factor 3B subunit 10 (SF3b10)	-
C88_C11H4G080660	1.89313	1.67687	2.17763	18.3734	16.2818	21.8363	-3.29705	7.3414e-24	6.63186e-22	Pyruvate kinase 2, cytosolic; Short=OsPK2 >B8BM17.1 RecName: Full=Pyruvate kinase 2, cytosolic; Short=OsPK2 && PF00224:Pyruvate kinase, barrel domain|PF02887:Pyruvate kinase, alpha/beta domain	PK
C88_C12H1G001780	30.5384	28.671	23.1839	2.9808	3.61587	2.58665	3.17371	7.35141e-24	6.63186e-22	Novel plant SNARE 13; Short=AtNPSN13 && PF03908:Sec20	-
C88_C11H4G084660	28.7338	51.6069	24.698	0.855122	0.666841	0.483946	5.72303	7.39561e-24	6.66112e-22	Snakin-2; Flags: Precursor && PF02704:Gibberellin regulated protein	-
C88_C09H4G116070	0.87753	1.20126	0.799993	11.2926	12.4414	9.81911	-3.53044	7.86427e-24	7.07197e-22	Methyltransferase-like protein 13 && PF08241:Methyltransferase domain	Methyltransf_11
C88_C06H3G089230	23.4124	28.2088	29.6403	0	0	0	12.3531	7.99857e-24	7.18132e-22	Phospholipase D alpha 1; Short=PLD alpha 1; AltName: Full=Choline phosphatase 1; AltName: Full=Phosphatidylcholine-hydrolyzing phospholipase D 1 && PF12357:Phospholipase D C terminal|PF00614:Phospholipase D Active site motif|PF00168:C2 domain	C2
C88_C06H4G126520	45.8095	20.8519	29.3924	0.743617	1.43039	0.639679	5.10492	8.4731e-24	7.59531e-22	mRNA-decapping enzyme-like protein; AltName: Full=DCP1 homolog && PF06058:Dcp1-like decapping family	-
C88_C03H2G059580	1.7495	2.13261	1.95909	12.4918	12.9032	11.3608	-2.6469	9.01219e-24	8.06577e-22	Pantothenate kinase 2; Short=AtPANK2; AltName: Full=Pantothenic acid kinase 2 && PF01937:Protein of unknown function DUF89|PF03630:Fumble	Fumble
C88_C04H3G093330	1.92547	2.10284	1.63381	18.3973	14.6895	14.2071	-3.05538	9.20696e-24	8.22706e-22	Geranylgeranyl transferase type-2 subunit alpha 1; AltName: Full=Geranylgeranyl transferase type II subunit alpha 1; AltName: Full=Rab geranylgeranyl transferase alpha subunit 1; Short=AtRGTA1; Short=Rab-GGT alpha 1 && -	-
C88_C04H1G025970	38.9201	49.9379	58.3371	0.128924	0.2681	0.116741	8.18928	9.86806e-24	8.8039e-22	- && - && -	-
C88_C04H2G057780	37.0386	29.3699	33.7236	0	0	0	12.3199	1.00791e-23	8.97799e-22	- && - && PF08646:Replication factor-A C terminal domain	-
C88_C03H3G098930	0.25811	0.194332	0.0647087	9.95079	6.50976	10.9276	-5.7184	1.01484e-23	9.02552e-22	Factor of DNA methylation 2; AltName: Full=Protein IDN2 PARALOG 2; AltName: Full=Protein IDN2-LIKE 2 && PF03470:XS zinc finger domain|PF03468:XS domain|PF03469:XH domain	-
C88_C04H4G122650	56.6986	87.5137	58.2984	3.62241	1.27962	2.50212	4.77587	1.05703e-23	9.38596e-22	Cellulose synthase A catalytic subunit 2 [UDP-forming]; Short=AtCesA2; Short=Ath-A && PF03552:Cellulose synthase|PF14569:Zinc-binding RING-finger	-
C88_C04H1G007940	144.956	147.59	196.172	12.5115	16.5021	20.3505	3.30965	1.10373e-23	9.78533e-22	60S ribosomal protein L6; AltName: Full=YL16-like && PF03868:Ribosomal protein L6, N-terminal domain|PF01159:Ribosomal protein L6e	-
C88_C06H4G103210	0.474934	0.970571	0.7144	24.3761	13.83	22.9293	-4.81088	1.12539e-23	9.96169e-22	- && - && PF05056:Protein of unknown function (DUF674)	-
novel.1257	14.983	10.6196	10.9317	0.360148	0.748935	0.407643	4.60394	1.13953e-23	1.00711e-21	- && - && -	-
C88_C01H4G178080	0.20718	0.445675	0.103881	28.7446	38.672	21.3678	-6.82647	1.1597e-23	1.02334e-21	GTP-binding protein SAR1A && PF00025:ADP-ribosylation factor family	Arf
C88_C09H2G034390	0.237467	0.561909	0.5358	12.8559	10.5895	14.3623	-4.81041	1.18357e-23	1.04278e-21	Enolase; AltName: Full=2-phospho-D-glycerate hydro-lyase; AltName: Full=2-phosphoglycerate dehydratase && PF00113:Enolase, C-terminal TIM barrel domain|PF03952:Enolase, N-terminal domain	-
C88_C01H3G129700	0.38429	0.0551109	0.128456	19.6937	35.3973	19.0831	-7.05466	1.24331e-23	1.09371e-21	Autophagy-related protein 18a; Short=AtATG18a; AltName: Full=Protein PEROXISOME UNUSUAL POSITIONING 2 && -	-
C88_C02H3G072300	24.3829	13.7659	18.8942	0.54208	0.187878	0.122713	6.07797	1.27627e-23	1.11946e-21	Casein kinase II subunit alpha-4, chloroplastic; Short=CK2-alpha4; AltName: Full=Plastid-targeted casein kinase 2 alpha; Short=cpCK2alpha; Flags: Precursor && PF00069:Protein kinase domain	Pkinase
C88_C02H1G027840	21.9649	19.5222	16.7692	1.35578	1.5859	1.68804	3.65598	1.27654e-23	1.11946e-21	RING finger protein 5 && PF13920:Zinc finger, C3HC4 type (RING finger)	-
C88_C10H1G013220	25.3408	23.9713	25.8192	0.15228	0	0.13789	7.98497	1.30562e-23	1.14318e-21	- && - && -	-
C88_C09H1G003000	23.3188	20.4843	20.7769	3.19904	3.56382	2.5174	2.80638	1.35492e-23	1.18452e-21	- && - && -	-
C88_C08H2G046580	24.4429	16.7582	15.4016	0.0612671	0.0637031	0.22191	7.31213	1.425e-23	1.24386e-21	Deoxyhypusine hydroxylase-B; Short=DOHH-B; AltName: Full=Deoxyhypusine dioxygenase-B; AltName: Full=Deoxyhypusine monooxygenase-B && PF13646:HEAT repeats	-
novel.634	18.9368	9.15525	16.7173	0.108026	0	0.0978175	7.73983	1.44651e-23	1.26069e-21	- && - && -	-
C88_C02H1G016970	0.0734178	0.0842307	0.0490825	4.17539	4.98546	4.05088	-5.97918	1.46547e-23	1.27525e-21	Mediator of RNA polymerase II transcription subunit 16; AltName: Full=Protein SENSITIVE TO FREEZING 6 && -	-
C88_C09H2G054170	514.334	114.63	119.099	0.255652	0.265817	0	10.5309	1.46804e-23	1.27553e-21	Early light-induced protein, chloroplastic; Short=ELIP; Flags: Precursor && -	-
C88_C06H4G111700	11.6169	11.4564	11.2771	0.745905	1.08579	0.585362	3.84334	1.50608e-23	1.30657e-21	Polypyrimidine tract-binding protein homolog 2 && PF11835:RRM-like domain	-
C88_C08H2G045280	120.862	90.3701	92.8861	0.0575428	0	0	12.2972	1.51443e-23	1.3118e-21	Syntaxin-22; Short=AtSYP22; Short=AtVAM3; AltName: Full=Protein SHOOT GRAVITROPISM 3 && PF14523:Syntaxin-like protein|PF05739:SNARE domain	SNARE
C88_C02H4G101570	20.7215	18.0731	16.8126	0.353187	0.459037	0.0799528	6.00091	1.57949e-23	1.36607e-21	- && - && -	-
C88_C01H1G021460	12.8602	8.35849	6.7045	0.184339	0.153334	0.200303	5.69685	1.59744e-23	1.37948e-21	Mitogen-activated protein kinase 16; Short=AtMPK16; Short=MAP kinase 16 && PF00069:Protein kinase domain	Pkinase
C88_C05H4G082190	0.0484585	0	0.0485944	54.1492	45.2496	53.4747	-10.6902	1.62134e-23	1.39799e-21	Serine/threonine-protein phosphatase 2A 65 kDa regulatory subunit A beta isoform; Short=AtA beta; Short=PP2A, subunit A, beta isoform && PF13646:HEAT repeats	-
C88_C05H2G035750	0.0195473	0.100918	0	5.42407	5.58258	5.49226	-7.00949	1.62615e-23	1.4e-21	Putative late blight resistance protein homolog R1B-16 && PF00931:NB-ARC domain	NB-ARC
C88_C05H2G034800	8.42374	9.4647	12.0777	73.747	71.047	93.2528	-2.98735	1.67388e-23	1.4389e-21	Spermidine synthase; Short=SPDSY; AltName: Full=Putrescine aminopropyltransferase && PF17284:Spermidine synthase tetramerisation domain|PF01564:Spermine/spermidine synthase domain	-
C88_C08H4G097850	0.0501272	0.301927	0.0502679	14.1445	17.101	11.9994	-6.6793	1.68793e-23	1.44878e-21	Programmed cell death protein 2 && PF01753:MYND finger|PF04194:Programmed cell death protein 2, C-terminal putative domain	zf-MYND
C88_C09H1G021270	0	0	0	67.1373	83.7002	51.8215	-12.4315	1.73282e-23	1.48506e-21	Probable leucine-rich repeat receptor-like protein kinase At1g35710; Flags: Precursor && PF07714:Protein tyrosine and serine/threonine kinase	Pkinase_Tyr
C88_C04H2G065470	21.5208	18.4593	16.5433	1.84562	1.4558	1.09493	3.69375	1.79605e-23	1.53691e-21	- && - && -	-
C88_C02H1G027890	22.4169	23.3661	24.5816	3.45972	4.4855	3.98366	2.56541	1.81557e-23	1.55127e-21	Translation initiation factor eIF-2B subunit delta; AltName: Full=eIF-2B GDP-GTP exchange factor subunit delta && PF01008:Initiation factor 2 subunit family	-
C88_C08H2G046540	34.7239	33.1175	35.1295	6.84163	6.81414	6.45596	2.36085	1.83303e-23	1.56383e-21	- && - && PF00160:Cyclophilin type peptidyl-prolyl cis-trans isomerase/CLD	Pro_isomerase
C88_C01H2G082260	78.1233	58.2249	58.2667	6.81361	9.23888	6.0615	3.14449	1.85706e-23	1.58194e-21	Aspartyl protease 37; Flags: Precursor && PF14543:Xylanase inhibitor N-terminal|PF14541:Xylanase inhibitor C-terminal	-
C88_C01H4G151170	4.9477	5.29433	3.8166	49.2363	37.7153	58.8524	-3.37023	1.89658e-23	1.61318e-21	ADP,ATP carrier protein, mitochondrial; AltName: Full=ADP/ATP translocase; AltName: Full=Adenine nucleotide translocator; Short=ANT; Flags: Precursor && PF00153:Mitochondrial carrier protein	Mito_carr
C88_C02H2G050880	0.150584	0.0431904	0.201342	13.9752	10.1276	10.1407	-6.47173	1.93085e-23	1.63986e-21	(-)-alpha-terpineol synthase && PF01397:Terpene synthase, N-terminal domain|PF03936:Terpene synthase family, metal binding domain	-
C88_C03H3G093810	45.9991	48.5959	27.4206	3.01852	3.68653	2.90681	3.67297	1.97849e-23	1.6778e-21	D-3-phosphoglycerate dehydrogenase 1, chloroplastic; AltName: Full=Protein EMBRYO SAC DEVELOPMENT ARREST 9; Flags: Precursor && PF02826:D-isomer specific 2-hydroxyacid dehydrogenase, NAD binding domain|PF00389:D-isomer specific 2-hydroxyacid dehydrogenase, catalytic domain|PF01842:ACT domain	2-Hacid_dh_C
C88_C07H2G030990	0	0.231651	0.269973	19.0124	25.279	23.3099	-7.04724	2.01061e-23	1.70249e-21	- && - && -	-
C88_C09H3G072100	9.19951	20.8384	19.396	0.578999	0.60202	0.717442	4.70435	2.05224e-23	1.73514e-21	Alpha-glucan phosphorylase, H isozyme; AltName: Full=Starch phosphorylase H && PF00343:Carbohydrate phosphorylase	-
C88_C09H3G070260	4.05432	4.3059	4.60004	0.0868732	0.0677454	0.0196659	6.24942	2.05543e-23	1.73524e-21	Regulatory-associated protein of TOR 1; AltName: Full=Protein RAPTOR 1; AltName: Full=Protein RAPTOR 1B; Short=AtRaptor1b && PF14538:Raptor N-terminal CASPase like domain	-
C88_C11H4G085390	15.0561	15.8341	15.1562	1.89272	1.74307	2.20354	2.98012	2.08036e-23	1.75367e-21	Histone acetyltransferase of the MYST family 1; AltName: Full=Histone acetyltransferase of the GNAT/MYST superfamily 4; AltName: Full=MYST-like histone acetyltransferase 1 && PF11717:RNA binding activity-knot of a chromodomain|PF17772:MYST family zinc finger domain|PF01853:MOZ/SAS family	MOZ_SAS
C88_C01H1G047160	0.172085	0.197429	0.115045	12.7981	13.0833	8.9593	-6.149	2.12165e-23	1.78582e-21	Aminoacylase-1; Short=ACY-1; AltName: Full=N-acyl-L-amino-acid amidohydrolase && PF01546:Peptidase family M20/M25/M40	Peptidase_M20
C88_C01H3G112570	0.392278	0.490966	0.536425	6.11784	6.88249	6.29651	-3.75866	2.16515e-23	1.81973e-21	Two-component response regulator ARR1 && PF00072:Response regulator receiver domain|PF00249:Myb-like DNA-binding domain	Response_reg
C88_C01H2G084540	32.4145	29.1361	32.398	4.36968	3.23784	4.82086	2.9191	2.18241e-23	1.83151e-21	ATP-citrate synthase alpha chain protein 2; Short=ATP-citrate synthase A-2; AltName: Full=ATP-citrate lyase A-2; AltName: Full=Citrate cleavage enzyme A-2 && PF16114:ATP citrate lyase citrate-binding|PF08442:ATP-grasp domain	-
C88_C01H2G064980	2.10013	1.84054	2.02802	13.3073	12.6234	12.2809	-2.67566	2.18929e-23	1.83456e-21	- && - && -	-
C88_C04H1G020900	0	0	0.053728	85.284	95.4639	74.5869	-12.18	2.35418e-23	1.967e-21	Maltose excess protein 1-like, chloroplastic; Flags: Precursor && -	-
C88_C06H2G047590	10.9596	10.7043	9.70461	0.758392	1.14562	0.544197	3.69002	2.3543e-23	1.967e-21	Nuclear-pore anchor; AltName: Full=Protein TRANSLOCATED PROMOTER REGION; Short=AtTPR && PF07926:TPR/MLP1/MLP2-like protein	-
novel.1149	0.146134	0.125742	0	142.472	153.549	138.932	-10.6104	2.38413e-23	1.98899e-21	40S ribosomal protein S15a-1 && PF00410:Ribosomal protein S8	-
C88_C01H2G049320	0.557008	0.448361	0.630645	8.9105	5.56938	6.84828	-3.70457	2.43405e-23	2.02542e-21	Callose synthase 9; AltName: Full=1,3-beta-glucan synthase; AltName: Full=Protein GLUCAN SYNTHASE-LIKE 10 && PF14288:1,3-beta-glucan synthase subunit FKS1, domain-1|PF02364:1,3-beta-glucan synthase component	-
C88_C05H1G008500	2.13329	2.18289	0.520366	61.9412	68.9	67.2957	-5.34691	2.43496e-23	2.02542e-21	Aldehyde dehydrogenase family 2 member B7, mitochondrial; Short=ALDH2b; Flags: Precursor && PF00171:Aldehyde dehydrogenase family	Aldedh
C88_C08H3G053430	0.671567	0.346713	0.13469	25.8748	15.5792	23.9427	-5.82547	2.53019e-23	2.10154e-21	- && - && PF04774:Hyaluronan / mRNA binding family|PF09598:Stm1	-
C88_C02H1G017380	2.40112	2.314	1.92629	21.2487	28.085	22.9095	-3.43639	2.57697e-23	2.13726e-21	Quinone oxidoreductase PIG3; AltName: Full=Tumor protein p53-inducible protein 3; AltName: Full=p53-induced gene 3 protein && PF00107:Zinc-binding dehydrogenase|PF08240:Alcohol dehydrogenase GroES-like domain	ADH_zinc_N
C88_C01H4G177550	92.8537	79.4073	98.4775	0	0	0	12.2003	2.58897e-23	2.14407e-21	Dormancy-associated protein homolog 3; AltName: Full=DRM1 homolog 3 && PF05564:Dormancy/auxin associated protein	-
C88_C01H1G046290	2.28536	2.86958	2.81804	14.8381	15.8241	13.4934	-2.46373	2.65204e-23	2.19309e-21	E3 ubiquitin-protein ligase UPL3; Short=Ubiquitin-protein ligase 3; AltName: Full=HECT ubiquitin-protein ligase 3; AltName: Full=HECT-type E3 ubiquitin transferase UPL3; AltName: Full=Protein KAKTUS && PF00632:HECT-domain (ubiquitin-transferase)	HECT
C88_C02H1G011680	12.5714	20.0278	26.5863	0.37922	0.636943	0.898082	4.94854	2.69899e-23	2.22865e-21	Protein argonaute 2 && PF02171:Piwi domain|PF02170:PAZ domain|PF08699:Argonaute linker 1 domain|PF16486:N-terminal domain of argonaute	Piwi
C88_C06H2G046340	0.305075	0.472508	0.489489	20.2482	23.4321	10.8765	-5.4169	2.75306e-23	2.26999e-21	Tubulin beta-1 chain; AltName: Full=Beta-1-tubulin && PF00091:Tubulin/FtsZ family, GTPase domain|PF03953:Tubulin C-terminal domain	Tubulin
C88_C10H1G014860	46.5256	36.394	39.8521	5.78233	4.03678	4.18872	3.13619	2.94947e-23	2.4284e-21	NADH dehydrogenase [ubiquinone] iron-sulfur protein 8, mitochondrial; AltName: Full=Complex I-28.5kD; Short=CI-28.5kD; AltName: Full=NADH-ubiquinone oxidoreductase 28.5 kDa subunit; Flags: Precursor && PF12838:4Fe-4S dicluster domain	-
C88_C11H4G096470	7.21836	6.37296	7.52156	0.308585	0.435445	0.139712	4.59786	2.98087e-23	2.45068e-21	Putative disease resistance RPP13-like protein 1 && PF00931:NB-ARC domain|PF18052:Rx N-terminal domain	NB-ARC
C88_C01H1G020390	23.1373	15.9349	20.3309	1.64515	2.34077	1.88171	3.34548	3.1645e-23	2.59787e-21	- && - && PF12906:RING-variant domain	-
C88_C02H1G016220	0	0.107729	0.188326	11.6487	8.2678	14.9318	-6.87431	3.2233e-23	2.64231e-21	Glycogen phosphorylase 1; Short=GP1 && PF00343:Carbohydrate phosphorylase	-
C88_C02H2G034420	10.5449	11.9061	10.3166	0.192883	0.100276	0.43664	5.46141	3.38369e-23	2.76978e-21	WD repeat-containing protein 76 && -	-
C88_C11H2G028730	33.965	18.8781	27.9386	0.774495	1.65532	0.81819	4.6474	3.40068e-23	2.77966e-21	KH domain-containing protein HEN4; AltName: Full=Protein HUA ENHANCER 4 && PF00013:KH domain	KH_1
C88_C04H2G036700	0.140987	0.0404378	0.0942549	11.1021	15.1623	9.85347	-7.06098	3.63612e-23	2.96782e-21	Aldehyde dehydrogenase family 2 member B7, mitochondrial; Short=ALDH2b; Flags: Precursor && -	-
C88_C12H4G086940	143.974	117.196	53.2493	3.13245	3.3278	4.68628	4.8207	3.74273e-23	3.05043e-21	S-adenosylmethionine synthase 2; Short=AdoMet synthase 2; AltName: Full=Methionine adenosyltransferase 2; Short=MAT 2 && PF02772:S-adenosylmethionine synthetase, central domain|PF02773:S-adenosylmethionine synthetase, C-terminal domain|PF00438:S-adenosylmethionine synthetase, N-terminal domain	-
C88_C10H1G004640	0.0781485	0.0840545	0.0587758	3.55311	3.80864	2.75299	-5.50256	3.76348e-23	3.06293e-21	Protein FRIGIDA-ESSENTIAL 1; AltName: Full=Zinc finger CCCH domain-containing protein 27; Short=AtC3H27 && PF12776:Myb/SANT-like DNA-binding domain	-
C88_C03H4G120310	0.669827	1.20075	0.615731	15.5412	13.6564	18.6213	-4.24961	3.79037e-23	3.08039e-21	E3 ubiquitin ligase BIG BROTHER; AltName: Full=Protein ENHANCER OF DA1-1; AltName: Full=RING-type E3 ubiquitin transferase BIG BROTHER && -	-
C88_C01H1G044920	0.447443	2.11754	2.69219	72.5655	69.781	94.0044	-5.4818	3.88641e-23	3.1539e-21	bZIP transcription factor 44; Short=AtbZIP44 && PF00170:bZIP transcription factor	bZIP_1
C88_C03H4G119590	0.220205	0.568433	0.397482	10.2802	8.41382	9.57046	-4.55457	3.90584e-23	3.16513e-21	Protein YLS7; AltName: Full=Protein TRICHOME BIREFRINGENCE-LIKE 17; AltName: Full=Protein YELLOW-LEAF-SPECIFIC GENE 7 && PF13839:GDSL/SGNH-like Acyl-Esterase family found in Pmr5 and Cas1p|PF14416:PMR5 N terminal Domain	-
C88_C10H4G113150	111.881	46.0594	52.3166	0	0.198638	0	10.1238	3.95284e-23	3.19863e-21	- && - && PF09713:Plant protein 1589 of unknown function (A_thal_3526)	-
C88_C10H2G054360	0.0635399	0.546735	0.191155	17.9887	21.8006	16.7203	-6.09079	4.34074e-23	3.50399e-21	Protein LURP-one-related 10 && PF05184:Saposin-like type B, region 1	-
C88_C03H1G021620	0	0.123805	0	459.948	183.44	431.14	-12.8315	4.34258e-23	3.50399e-21	Aspartic protease inhibitor 4; AltName: Full=API-13; Short=PI13; Flags: Precursor && PF00197:Trypsin and protease inhibitor	-
C88_C12H2G033530	0.132801	0.11427	0	14.6488	22.1781	11.0099	-7.5673	4.50014e-23	3.62594e-21	Sugar transporter ERD6-like 4 && PF00083:Sugar (and other) transporter	Sugar_tr
C88_C11H2G035980	0.594447	0.713404	0.407868	7.27373	7.98987	5.69668	-3.60021	4.6887e-23	3.7725e-21	- && - && PF00168:C2 domain	C2
C88_C03H3G101410	11.8616	11.6547	14.2257	0.0375664	0	0.102049	8.01499	4.70501e-23	3.78025e-21	50S ribosomal protein HLP, mitochondrial; AltName: Full=Protein HUELLENLOS PARALOG; Flags: Precursor && PF00238:Ribosomal protein L14p/L23e	-
C88_C04H2G065770	15.9678	14.0509	18.8109	0	0.100738	0.0877306	8.01333	5.32362e-23	4.27121e-21	Nucleobase-ascorbate transporter 3; Short=AtNAT3 && PF00860:Permease family	-
C88_C01H1G022920	26.4806	20.2568	27.2204	3.64364	4.12732	3.88944	2.66927	5.3427e-23	4.28044e-21	- && - && PF04815:Sec23/Sec24 helical domain|PF04811:Sec23/Sec24 trunk domain|PF04810:Sec23/Sec24 zinc finger|PF08033:Sec23/Sec24 beta-sandwich domain	-
C88_C02H1G011780	15.8171	14.2505	13.3734	0.52333	0.423218	1.00041	4.46751	5.45621e-23	4.3652e-21	Transmembrane protein 56-B && PF03798:TLC domain	LAG1
C88_C04H2G065450	10.7523	9.13976	9.14875	0.244356	0.31759	0.331897	5.02272	5.81862e-23	4.64857e-21	- && - && PF05705:Eukaryotic protein of unknown function (DUF829)	-
C88_C04H1G019780	0	0	0	115.666	108.655	146.864	-12.1727	6.19168e-23	4.93963e-21	40S ribosomal protein S15a-1 && PF00410:Ribosomal protein S8	-
C88_C05H1G025220	23.8908	14.8376	14.708	0.609578	1.03288	0.388426	4.73051	6.27174e-23	4.99646e-21	Nuclear pore complex protein NUP1; AltName: Full=Nuclear pore complex protein NUP136; AltName: Full=Nucleoporin 1; AltName: Full=Nucleoporin 136 && -	-
C88_C01H3G131060	0	0.085576	0	151.783	136.879	133.894	-12.0152	6.3057e-23	5.01644e-21	ADP-ribosylation factor 1; Short=AtARF1 && PF00025:ADP-ribosylation factor family	Arf
C88_C04H2G057350	0.0362498	0.0935745	0.0363515	9.61698	7.91468	9.10821	-7.27695	6.64405e-23	5.27819e-21	Putative UDP-glucuronate:xylan alpha-glucuronosyltransferase 3; Short=UDP-GlcA:xylan glucuronyltransferase 3; AltName: Full=Glycogenin-like protein 3; AltName: Full=Plant glycogenin-like starch initiation protein 2; AltName: Full=Protein GLUCURONIC ACID SUBSTITUTION OF XYLAN 3; Short=AtGUX3 && PF01501:Glycosyl transferase family 8	Glyco_transf_8
C88_C06H3G089120	21.1741	20.8599	22.3105	1.29454	2.3929	1.95367	3.51751	6.8127e-23	5.40458e-21	Cytochrome c oxidase subunit 5b-1, mitochondrial; Short=AtCOX5b-1; Flags: Precursor && PF01215:Cytochrome c oxidase subunit Vb	-
C88_C02H1G017010	1.29328	1.28402	1.09739	9.10841	11.5392	9.54253	-3.03175	6.84982e-23	5.42642e-21	- && - && PF07814:Wings apart-like protein regulation of heterochromatin	-
C88_C01H2G084680	31.2931	27.22	23.7923	4.0122	4.98793	4.0806	2.65946	7.325e-23	5.79474e-21	- && - && PF01936:NYN domain	DUF88
C88_C04H3G092920	0.0996528	0.192931	0.199865	4.76437	3.76392	4.41988	-4.70549	7.35728e-23	5.81215e-21	Rhodanese-like domain-containing protein 6; AltName: Full=Sulfurtransferase 6; Short=AtStr6 && PF03959:Serine hydrolase (FSH1)	-
C88_C11H2G029150	15.9275	19.9206	15.9722	1.94271	1.26969	1.65861	3.4138	7.60252e-23	5.99751e-21	Protein CURVATURE THYLAKOID 1D, chloroplastic; Flags: Precursor && PF14159:CAAD domains of cyanobacterial aminoacyl-tRNA synthetase	-
C88_C02H2G055680	0	0	0.0607562	43.9603	26.4564	34.4832	-10.8226	7.70167e-23	6.06726e-21	Beta-galactosidase 3; Short=Lactase 3; Flags: Precursor && PF02140:Galactose binding lectin domain|PF01301:Glycosyl hydrolases family 35|PF17834:Beta-sandwich domain in beta galactosidase	-
C88_C04H1G003200	0.616272	0.795415	0.463501	22.6034	26.055	13.4051	-5.03179	7.76452e-23	6.10827e-21	Zeatin O-xylosyltransferase; AltName: Full=Zeatin O-beta-D-xylosyltransferase && PF00201:UDP-glucoronosyl and UDP-glucosyl transferase	UDPGT
C88_C01H1G021450	14.9409	9.08046	11.5852	0.624815	0.487244	0.565771	4.40931	7.89877e-23	6.20525e-21	BTB/POZ and MATH domain-containing protein 2; AltName: Full=Protein BTB-POZ AND MATH DOMAIN 2; Short=AtBPM2 && PF00651:BTB/POZ domain	BTB
C88_C04H1G025860	105.865	89.755	119.628	0	0	0	12.107	7.96223e-23	6.24643e-21	40S ribosomal protein S21-2 && PF01249:Ribosomal protein S21e	Ribosomal_S21e
C88_C11H4G081080	0.23254	0.450206	0.116596	13.2431	15.0163	10.2151	-5.55143	8.67463e-23	6.79588e-21	RING finger protein B; Short=Protein rngB && PF13418:Galactose oxidase, central domain|PF13415:Galactose oxidase, central domain	-
C88_C10H2G052820	13.9796	9.76811	8.84875	0.371776	0.241598	0.126241	5.48051	8.78095e-23	6.86967e-21	Small RNA degrading nuclease 3 && PF02179:BAG domain|PF00929:Exonuclease	Exonuc_X-T
C88_C10H1G001700	15.8299	22.2141	11.9324	154.074	170.556	175.137	-3.3155	9.24241e-23	7.22069e-21	60S ribosomal protein L8; AltName: Full=L2; AltName: Full=Ribosomal protein TL2 && PF03947:Ribosomal Proteins L2, C-terminal domain|PF00181:Ribosomal Proteins L2, RNA binding domain	Ribosomal_L2_C
C88_C10H2G052170	36.7483	24.555	24.2076	2.48171	2.8428	1.79014	3.59561	9.68583e-23	7.55668e-21	Splicing factor U2af small subunit B; AltName: Full=U2 auxiliary factor 35 kDa subunit B; AltName: Full=U2 small nuclear ribonucleoprotein auxiliary factor small subunit B; Short=U2 snRNP auxiliary factor small subunit B; AltName: Full=Zinc finger CCCH domain-containing protein 60; Short=AtC3H60 && PF00076:RNA recognition motif. (a.k.a. RRM, RBD, or RNP domain)|PF00642:Zinc finger C-x8-C-x5-C-x3-…	zf-CCCH
C88_C03H3G073340	111.708	49.7324	116.422	1.52791	3.29952	1.2771	5.52138	1.02107e-22	7.95517e-21	HMG1/2-like protein && PF00505:HMG (high mobility group) box	HMG_box
C88_C11H3G071660	23.6768	10.5603	15.5202	0.636344	0.952769	0.714501	4.43959	1.0506e-22	8.17398e-21	Transcription factor LHW; AltName: Full=BHLH transcription factor delta; Short=bHLH delta; AltName: Full=Basic helix-loop-helix protein 156; Short=AtbHLH156; Short=bHLH 156; AltName: Full=Protein LONESOME HIGHWAY; AltName: Full=bHLH transcription factor bHLH156 && PF14215:bHLH-MYC and R2R3-MYB transcription factors N-terminal	-
C88_C01H3G118730	51.2791	69.063	75.2036	6.27019	5.53169	6.88201	3.38907	1.06645e-22	8.28593e-21	Ubiquitin-like protein 5 && -	-
C88_C05H4G104890	0.0567948	0.0733044	0.313248	13.2839	13.5629	8.50919	-6.33035	1.09047e-22	8.46094e-21	Methyltransferase-like protein 1; AltName: Full=Protein EMBRYO DEFECTIVE 1691 && PF05063:MT-A70	-
C88_C03H1G023990	17.7922	10.493	12.2289	0.249877	0.324765	0.169698	5.78487	1.12592e-22	8.72403e-21	FKBP12-interacting protein of 37 kDa; Short=FIP-37; AltName: Full=Immunophilin-interacting protein AtFIP37 && PF17098:WTAP/Mum2p family	-
C88_C03H3G098240	0.767176	0.660124	0.692396	13.0892	10.9176	13.0245	-4.12611	1.13145e-22	8.75487e-21	- && - && -	-
C88_C04H1G026460	3.0713	2.46655	2.00497	0.101618	0.129138	0.0613435	4.70866	1.22881e-22	9.49522e-21	Protein SABRE; AltName: Full=Protein HYPERSENSITIVE TO PI STARVATION 4; Flags: Precursor && PF10347:RNA pol II promoter Fmp27 protein domain|PF10351:Golgi-body localisation protein domain	-
C88_C01H3G115560	0.698346	0.67601	0.700305	12.2749	13.2735	15.0422	-4.28768	1.23859e-22	9.55778e-21	Protein Mo25; AltName: Full=dMo25 && PF08569:Mo25-like	-
C88_C07H2G027700	0.050443	0.0434042	0.101169	13.808	19.6671	14.6441	-7.96357	1.30511e-22	1.00574e-20	- && - && -	-
C88_C04H3G096930	7.35495	5.78773	7.18647	0.471444	0.612736	0.64034	3.56087	1.31762e-22	1.01399e-20	Pre-mRNA-splicing factor CWC22 homolog; AltName: Full=Nucampholin homolog && PF02854:MIF4G domain|PF02847:MA3 domain	-
C88_C08H3G071400	3.29367	3.86463	3.50308	38.4551	27.7262	31.0086	-3.18251	1.40141e-22	1.07701e-20	- && - && -	-
C88_C01H2G084520	29.6932	25.7978	24.2548	3.81052	4.49592	2.98548	2.82738	1.42722e-22	1.09536e-20	FACT complex subunit SPT16; AltName: Full=Facilitates chromatin transcription complex subunit SPT16 && PF08644:FACT complex subunit (SPT16/CDC68)|PF14826:FACT complex subunit SPT16 N-terminal lobe domain|PF08512:Histone chaperone Rttp106-like|PF00557:Metallopeptidase family M24	Peptidase_M24
C88_C03H2G061980	6.55064	10.3883	8.78415	0.249919	0.371223	0.129315	5.12254	1.56209e-22	1.19724e-20	Protein LEO1 homolog; AltName: Full=Protein VERNALIZATION INDEPENDENCE 4 && PF04004:Leo1-like protein	-
C88_C04H1G026140	16.4528	13.626	12.4429	0.899709	1.06912	0.581919	4.07389	1.6176e-22	1.23811e-20	- && - && PF00582:Universal stress protein family	Usp
C88_C11H4G096360	9.03013	8.82651	7.86396	0.742566	0.579068	0.907733	3.52561	1.66032e-22	1.26909e-20	ATP-dependent zinc metalloprotease FTSH 4, mitochondrial; Short=AtFTSH4; Flags: Precursor && PF17862:AAA+ lid domain|PF00004:ATPase family associated with various cellular activities (AAA)|PF01434:Peptidase family M41	AAA
C88_C04H4G120550	38.4744	71.8201	31.5674	1.19232	0.774829	0.94469	5.61031	2.16494e-22	1.65257e-20	- && - && -	-
C88_C01H4G142660	7.29174	8.18639	9.43622	0.325505	0.0676895	0.294745	5.16708	2.22647e-22	1.69725e-20	Branchpoint-bridging protein; AltName: Full=Splicing factor 1 && PF16275:Splicing factor 1 helix-hairpin domain	-
C88_C11H4G084500	101.755	48.9627	72.6005	3.48262	5.47579	3.99958	4.11366	2.23038e-22	1.69794e-20	Replication factor C subunit 2; Short=OsRFC2; AltName: Full=Activator 1 subunit 2 && PF08542:Replication factor C C-terminal domain|PF00004:ATPase family associated with various cellular activities (AAA)	AAA
C88_C06H1G014050	0.88186	0.720865	0.707468	12.9378	12.1629	8.34661	-3.85133	2.33723e-22	1.77689e-20	MATH domain-containing protein At5g43560 && PF00917:MATH domain	MATH
C88_C08H4G103230	0	0	0	57.4716	65.0828	38.6345	-12.1625	2.42599e-22	1.8419e-20	- && - && PF01585:G-patch domain	G-patch
C88_C01H2G066980	23.0606	20.8775	17.0957	2.71884	2.27534	1.71133	3.19357	2.51361e-22	1.90586e-20	Probable acyl-CoA dehydrogenase IBR3; AltName: Full=Protein INDOLE-3-BUTYRIC ACID RESPONSE 3 && PF02770:Acyl-CoA dehydrogenase, middle domain|PF00441:Acyl-CoA dehydrogenase, C-terminal domain|PF01636:Phosphotransferase enzyme family|PF02771:Acyl-CoA dehydrogenase, N-terminal domain	APH
C88_C10H3G058070	0	0	0	93.4148	98.8276	45.3194	-12.472	2.62056e-22	1.98429e-20	Plasma membrane-associated cation-binding protein 1; Short=AtPCAP1; AltName: Full=Microtubule-destabilizing protein 25 && PF05558:DREPP plasma membrane polypeptide	-
C88_C01H4G142680	12.0334	8.96658	10.1078	0.639626	1.02782	0.526529	3.83773	2.63728e-22	1.99429e-20	E3 ubiquitin-protein ligase BRE1-like 2; AltName: Full=Protein HISTONE MONOUBIQUITINATION 2; Short=AtHUB2; AltName: Full=RING-type E3 ubiquitin transferase BRE1-like 2 && PF13920:Zinc finger, C3HC4 type (RING finger)	-
C88_C04H2G048600	0	0	0	39.2684	56.8086	29.247	-12.2825	2.72873e-22	2.06068e-20	- && - && -	-
C88_C12H2G054170	29.0567	23.0908	38.3493	2.30744	2.34067	3.10861	3.54464	2.76379e-22	2.08438e-20	CBL-interacting serine/threonine-protein kinase 24; AltName: Full=Protein SALT OVERLY SENSITIVE 2; AltName: Full=SNF1-related kinase 3.11 && PF03822:NAF domain|PF00069:Protein kinase domain	Pkinase
C88_C02H2G035610	152.676	90.4012	95.2152	0	0	0	12.2185	2.84514e-22	2.14287e-20	Protein PHLOEM PROTEIN 2-LIKE A9; Short=AtPP2-A9 && PF14299:Phloem protein 2	-
C88_C12H4G113540	222.255	82.9017	453.861	0.996899	1.45115	0.180539	8.19803	2.87359e-22	2.16142e-20	Metallothionein-like protein type 3; Short=MT-3 [Malus domestica] && -	-
C88_C03H4G134850	18.8133	16.5505	17.2705	0.0438719	0.0456162	0.039726	8.67853	2.98776e-22	2.24431e-20	Coiled-coil domain-containing protein SCD2; AltName: Full=Protein STOMATAL CYTOKINESIS DEFECTIVE 2 && -	-
C88_C04H3G074070	86.7503	74.6451	55.8146	3.59839	3.74147	3.91002	4.27466	3.02178e-22	2.26685e-20	Uncharacterized protein At4g14342 && -	-
C88_C08H4G102970	0	0	0	52.334	42.4084	52.5248	-11.9226	3.10489e-22	2.32612e-20	- && - && PF13867:Sin3 binding region of histone deacetylase complex subunit SAP30	-
C88_C12H4G112120	32.6743	39.6882	34.3328	6.81383	4.99905	5.27616	2.64683	3.16179e-22	2.36562e-20	Eukaryotic peptide chain release factor subunit 1-3; Short=Eukaryotic release factor 1-3; Short=eRF1-3; AltName: Full=Omnipotent suppressor protein 1 homolog 3; Short=SUP1 homolog 3 && PF03465:eRF1 domain 3|PF03463:eRF1 domain 1|PF03464:eRF1 domain 2	-
C88_C02H4G100670	117.773	93.5336	92.972	0	0	0	11.935	3.18134e-22	2.3771e-20	- && - && -	-
C88_C04H2G068390	0.0671969	0	0.202156	30.2999	38.3164	19.1657	-8.40406	3.28834e-22	2.4538e-20	- && - && PF01918:Alba	-
C88_C11H4G084420	16.1213	15.2469	13.6927	2.83365	2.77699	2.71334	2.44134	3.33586e-22	2.48599e-20	- && - && PF13445:RING-type zinc-finger	-
C88_C02H2G055650	0.0388508	0	0.0779196	18.1738	20.5248	13.8181	-8.87646	3.43073e-22	2.55332e-20	- && - && -	-
C88_C05H4G101940	2.51472	3.29723	1.08076	61.4049	66.0641	44.8274	-4.62879	3.44589e-22	2.56123e-20	Glycine-rich RNA-binding protein 2, mitochondrial; Short=AtGR-RBP2; AltName: Full=AtRBG2; AltName: Full=Glycine-rich protein 2; Short=AtGRP2; AltName: Full=Mitochondrial RNA-binding protein 1a; Short=At-mRBP1a; Flags: Precursor && PF00076:RNA recognition motif. (a.k.a. RRM, RBD, or RNP domain)	RRM_1
C88_C11H2G035580	0.612902	0.593299	0.537794	10.2703	13.0683	11.641	-4.32003	3.49825e-22	2.59674e-20	Prolyl 4-hydroxylase 1; Short=AtP4H-1; Short=AtP4H1 && PF13640:2OG-Fe(II) oxygenase superfamily	-
C88_C03H3G098170	7.32517	7.41411	8.24039	33.5644	36.8441	30.6916	-2.13254	3.94049e-22	2.92118e-20	Serine/threonine-protein phosphatase 7 long form homolog && PF10536:Plant mobile domain	-
C88_C11H3G070010	64.3788	45.5793	131.599	2.09398	2.41052	1.08349	5.44313	3.96235e-22	2.93354e-20	Xyloglucan endotransglucosylase/hydrolase protein 31; Short=At-XTH31; Short=AtXTR8; Short=XTH-31; Flags: Precursor && PF06955:Xyloglucan endo-transglycosylase (XET) C-terminus|PF00722:Glycosyl hydrolases family 16	-
C88_C07H1G009220	29.7728	21.9306	20.5333	1.40296	2.0997	0.904665	4.04481	4.1616e-22	3.07702e-20	Eukaryotic translation initiation factor 5B; Short=eIF-5B; AltName: Full=Translation initiation factor IF-2 && PF13960:Domain of unknown function (DUF4218)|PF02992:Transposase family tnp2|PF13963:Transposase-associated domain	Transposase_21
C88_C10H2G051460	1.63063	0.886163	0.946699	21.8835	17.1489	24.478	-4.20061	4.29315e-22	3.17015e-20	NDR1/HIN1-like protein 12 && PF03168:Late embryogenesis abundant protein	-
C88_C09H4G111200	0.204409	0.234515	0.204983	12.2639	13.9469	9.19627	-5.76948	4.65057e-22	3.42781e-20	5'-nucleotidase SurE; AltName: Full=Nucleoside 5'-monophosphate phosphohydrolase && PF01975:Survival protein SurE	-
novel.1920	27.9122	18.8924	11.7789	0	0	0	12.4481	4.65421e-22	3.42781e-20	- && - && -	-
C88_C04H2G055550	0.0108378	0.00932548	0.0217364	3.42387	3.51775	2.53913	-7.83858	4.68092e-22	3.443e-20	- && - && PF14649:Spatacsin C-terminus	-
C88_C01H3G108930	0	0	0.0709142	99.372	93.6731	74.7945	-11.8487	4.70297e-22	3.45473e-20	40S ribosomal protein S3a; AltName: Full=Protein cyc07 && PF01015:Ribosomal S3Ae family	-
C88_C12H4G109330	6.91402	6.17094	6.20132	34.0582	30.6823	28.8712	-2.27478	4.8748e-22	3.57631e-20	Peroxisomal fatty acid beta-oxidation multifunctional protein AIM1; AltName: Full=Protein ABNORMAL INFLORESCENCE MERISTEM 1; Short=AtAIM1; Includes: RecName: Full=Enoyl-CoA hydratase/3-2-trans-enoyl-CoA isomerase/3-hydroxybutyryl-CoA epimerase; Includes: RecName: Full=3-hydroxyacyl-CoA dehydrogenase && PF02737:3-hydroxyacyl-CoA dehydrogenase, NAD binding domain|PF00378:Enoyl-CoA hydratase/isomera…	3HCDH_N
C88_C05H2G031450	11.2894	12.5456	10.8135	0.61696	1.18429	0.816501	3.73585	5.08882e-22	3.72848e-20	Beta-glucuronosyltransferase GlcAT14A; AltName: Full=GT14 family glucuronic acid transferase 1; Short=AtGlcAT14A && PF02485:Core-2/I-Branching enzyme	-
C88_C02H2G043380	0.350552	0.14288	0.203521	4.44507	4.33407	4.13465	-4.21904	5.12893e-22	3.75301e-20	Putative serine/threonine-protein kinase/receptor R831; Flags: Precursor && PF07714:Protein tyrosine and serine/threonine kinase|PF00564:PB1 domain	Pkinase_Tyr
C88_C01H2G075690	18.6171	19.8803	19.2438	0.179	0.186117	0.0810424	7.04402	5.56461e-22	4.06655e-20	4,5-DOPA dioxygenase extradiol && PF02900:Catalytic LigB subunit of aromatic ring-opening dioxygenase	-
C88_C02H4G112120	0.0497932	0.128535	0.149799	9.61575	10.9688	7.86173	-6.42197	5.60908e-22	4.09376e-20	Protein transport protein Sec61 subunit alpha; AltName: Full=Secretory 61 complex subunit alpha && PF10559:Plug domain of Sec61p|PF00344:SecY translocase	-
C88_C01H4G143410	25.6958	12.3794	13.0853	0.250921	0.326122	0.340814	5.80235	5.71821e-22	4.16803e-20	Lysine-specific demethylase JMJ30; Short=AtJMJ30; AltName: Full=JmjC domain-containing protein 30; AltName: Full=Jumonji domain-containing protein 5; Short=AtJMJD5 && PF13621:Cupin-like domain	-
C88_C12H3G065690	10.6445	10.3723	11.3106	0.132167	0.274845	0.418872	5.27621	5.90921e-22	4.30171e-20	Ethylene-responsive transcription factor RAP2-2; Short=AtRAP2.2; AltName: Full=Protein RELATED TO APETALA2 2 && PF00847:AP2 domain	AP2
C88_C06H4G115220	32.8579	58.0339	81.1289	3.14105	3.37129	3.11947	4.16265	5.98107e-22	4.34842e-20	Protein disulfide-isomerase; Short=PDI; Flags: Precursor [Datisca glomerata] && PF00085:Thioredoxin|PF13848:Thioredoxin-like domain	-
C88_C12H1G001790	37.6768	58.4633	41.7346	0.147782	0	0.535268	7.59382	6.18299e-22	4.48945e-20	Ubiquitin-40S ribosomal protein S27a; Contains: RecName: Full=Ubiquitin; Contains: RecName: Full=40S ribosomal protein S27a; Flags: Precursor >P62981.2 RecName: Full=Ubiquitin-40S ribosomal protein S27a; Contains: RecName: Full=Ubiquitin; Contains: RecName: Full=40S ribosomal protein S27a; Flags: Precursor && PF00240:Ubiquitin family|PF01599:Ribosomal protein S27a	ubiquitin
C88_C03H4G120210	0	0	0	32.0735	70.7822	19.3455	-12.9754	7.01774e-22	5.08903e-20	Serine/arginine-rich splicing factor RS41; Short=At-RSp41; Short=AtRS41 && PF00076:RNA recognition motif. (a.k.a. RRM, RBD, or RNP domain)	RRM_1
C88_C02H1G011640	12.1968	12.3767	14.0868	1.4588	1.39382	1.92787	3.01504	7.04945e-22	5.1047e-20	Probable E3 ubiquitin-protein ligase ARI10; AltName: Full=ARIADNE-like protein ARI10; AltName: Full=Protein ariadne homolog 10; AltName: Full=RING-type E3 ubiquitin transferase ARI10 && PF01485:IBR domain, a half RING-finger domain	IBR
C88_C05H1G026600	8.71462	5.06821	8.15186	0.161452	0.302169	0.263151	4.91928	7.05739e-22	5.1047e-20	Probable LRR receptor-like serine/threonine-protein kinase At5g63710; Flags: Precursor && PF13855:Leucine rich repeat|PF08263:Leucine rich repeat N-terminal domain|PF00069:Protein kinase domain	Pkinase
C88_C01H1G022900	28.9823	34.8624	25.3565	0.415857	1.4413	1.00416	4.9717	7.07093e-22	5.10796e-20	- && - && -	-
C88_C03H1G023000	4.6794	5.47595	3.77109	0.382838	0.480989	0.462214	3.39771	7.24878e-22	5.22976e-20	Callose synthase 10; AltName: Full=1,3-beta-glucan synthase; AltName: Full=Protein CHORUS; AltName: Full=Protein GLUCAN SYNTHASE-LIKE 8 && PF14288:1,3-beta-glucan synthase subunit FKS1, domain-1|PF02364:1,3-beta-glucan synthase component	-
C88_C08H4G099670	0	0	0	42.5924	58.1329	34.9551	-12.0044	7.64015e-22	5.50509e-20	DeSI-like protein At4g17486 && PF05903:PPPDE putative peptidase domain	-
novel.1443	0	0.142796	0.099851	14.3437	25.8488	9.1284	-7.62671	7.67799e-22	5.52532e-20	- && - && -	-
C88_C06H2G039230	9.65613	19.5623	22.3082	0.114584	0.238279	0.311267	6.27035	7.72803e-22	5.55426e-20	Mitogen-activated protein kinase 3; Short=AtMPK3; Short=MAP kinase 3 && PF00069:Protein kinase domain	Pkinase
C88_C03H2G052980	25.1097	33.1064	35.0354	4.46826	4.26275	4.96366	2.77038	7.80322e-22	5.59556e-20	UV-B-induced protein At3g17800, chloroplastic; Flags: Precursor && PF05542:Protein of unknown function (DUF760)	-
C88_C06H1G013480	23.8445	17.2683	16.0792	1.50312	1.9158	1.14155	3.65873	7.80527e-22	5.59556e-20	- && - && PF02926:THUMP domain	-
C88_C09H4G114530	29.1502	30.2639	23.8796	0.0641472	0.466884	0	7.35006	8.0486e-22	5.76269e-20	- && - && PF12937:F-box-like	-
C88_C01H4G150750	0.0802323	0.0345183	0.120686	10.3042	10.9485	6.81058	-6.92471	8.54447e-22	6.11e-20	- && - && PF03004:Plant transposase (Ptta/En/Spm family)	-
C88_C03H3G083470	39.5103	107.269	69.1285	0.194941	0.101346	0	9.55502	8.73514e-22	6.23846e-20	Ethylene-responsive transcription factor 5; AltName: Full=Ethylene-responsive element-binding factor 4; Short=EREBP-4; AltName: Full=Ethylene-responsive element-binding factor 5 homolog; AltName: Full=NtERF4 && PF00847:AP2 domain	AP2
C88_C03H2G054340	11.0718	11.6921	10.5982	0.269591	0.0700775	0.244115	5.82166	9.11567e-22	6.50202e-20	- && - && PF06749:Protein of unknown function (DUF1218)	-
C88_C11H1G022720	0.486554	0.53284	0.665345	6.96617	7.58806	7.02127	-3.67625	9.38508e-22	6.68575e-20	TOM1-like protein 2; AltName: Full=Target of Myb-like protein 2 && PF00790:VHS domain|PF03127:GAT domain	-
C88_C09H1G021870	9.99164	13.4494	12.7478	1.25197	0.867835	1.13366	3.47727	9.58173e-22	6.81725e-20	Tubby-like F-box protein 3; Short=AtTLP3 && PF00646:F-box domain|PF01167:Tub family	Tub
C88_C02H1G011720	11.599	12.4501	9.16876	1.02632	0.749874	0.477226	3.89216	9.61665e-22	6.8335e-20	Putative E3 ubiquitin-protein ligase LIN; Short=MtLIN && -	-
C88_C01H2G076170	0.121042	0.347171	0.242762	16.7557	28.7875	9.34999	-6.24837	9.84303e-22	6.98558e-20	Elongation factor G-2, mitochondrial; Short=EF-Gmt; Short=mEF-G 1-2; AltName: Full=Elongation factor G1-2; Flags: Precursor && PF00679:Elongation factor G C-terminus|PF03764:Elongation factor G, domain IV|PF14492:Elongation Factor G, domain III|PF03144:Elongation factor Tu domain 2|PF00009:Elongation factor Tu GTP binding domain	GTP_EFTU
C88_C06H4G111710	5.35286	5.4773	5.47668	0.203433	0.0705071	0.0921044	5.48429	1.00779e-21	7.14331e-20	Cyclic nucleotide-gated ion channel 1; Short=AtCNGC1; AltName: Full=Cyclic nucleotide- and calmodulin-regulated ion channel 1 && PF00520:Ion transport protein|PF00027:Cyclic nucleotide-binding domain	Ion_trans
C88_C08H2G037460	14.129	15.312	14.086	2.31694	1.68634	1.53853	2.97982	1.07934e-21	7.64089e-20	K(+) efflux antiporter 4; Short=AtKEA4; Flags: Precursor && PF00999:Sodium/hydrogen exchanger family	Na_H_Exchanger
C88_C03H2G050740	7.08001	6.66065	5.01725	0.0294983	0.0613424	0.0801324	6.76688	1.08513e-21	7.67224e-20	Probable inactive tRNA-specific adenosine deaminase-like protein 3; AltName: Full=tRNA-specific adenosine-34 deaminase subunit ADAT3 && PF00383:Cytidine and deoxycytidylate deaminase zinc-binding region	-
C88_C04H2G062350	61.3183	56.6468	62.1748	12.7466	11.2065	14.0822	2.24647	1.1002e-21	7.76914e-20	Transcription factor SAC51; AltName: Full=Basic helix-loop-helix protein 142; Short=AtbHLH142; Short=bHLH 142; AltName: Full=Protein SUPPRESSOR OF ACAULIS 51; AltName: Full=Transcription factor EN 128; AltName: Full=bHLH transcription factor bHLH142 && -	-
C88_C07H1G008130	14.6726	20.0155	15.2162	0.335482	0.279057	0	6.38768	1.10887e-21	7.82055e-20	- && - && PF02721:Domain of unknown function DUF223|PF08646:Replication factor-A C terminal domain	-
C88_C04H4G103000	22.2566	16.7637	15.7037	1.56049	1.9831	1.30836	3.50504	1.23915e-21	8.72853e-20	Protein BCCIP homolog && PF13862:p21-C-terminal region-binding protein	-
C88_C01H2G077000	0.538868	1.00463	0.360253	29.2992	18.2085	37.5849	-5.46141	1.25614e-21	8.83718e-20	Fasciclin-like arabinogalactan protein 8; Short=AtAGP8; Flags: Precursor && PF02469:Fasciclin domain	-
C88_C04H4G102450	16.3403	28.4543	26.5098	0.818988	1.07232	1.75785	4.28719	1.30153e-21	9.14517e-20	Mitogen-activated protein kinase 9; Short=AtMPK9; Short=MAP kinase 9 && PF00069:Protein kinase domain	Pkinase
C88_C04H1G003490	1.65126	1.55946	1.21163	12.346	11.5022	10.5639	-2.95352	1.33287e-21	9.35374e-20	Zinc finger CCCH domain-containing protein 17; Short=AtC3H17 && PF15663:Zinc-finger containing family	-
C88_C02H4G120600	0	0	0	23.3849	37.7274	19.046	-12.1292	1.36042e-21	9.53527e-20	Soluble inorganic pyrophosphatase 4; AltName: Full=Pyrophosphate phospho-hydrolase 4; Short=PPase 4 && PF00719:Inorganic pyrophosphatase	Pyrophosphatase
C88_C02H2G033850	89.581	79.5633	74.9326	0	0	0	11.7089	1.36298e-21	9.54135e-20	Thioredoxin-like protein YLS8; AltName: Full=Protein YELLOW-LEAF-SPECIFIC GENE 8 && PF02966:Mitosis protein DIM1	-
C88_C03H4G135320	10.3813	10.5697	9.16611	0.0387724	0.0806279	0.0351084	7.63474	1.38724e-21	9.69919e-20	Golgin candidate 2; Short=AtGC2 && PF09787:Golgin subfamily A member 5	-
novel.646	14.1616	11.8389	9.55728	0.251672	0.523357	0.227889	5.16961	1.42364e-21	9.94141e-20	Cullin-1 && PF10557:Cullin protein neddylation domain|PF00888:Cullin family	Cullin
C88_C01H2G083570	58.2987	48.4339	51.9619	7.73049	9.55745	6.12932	2.76751	1.4416e-21	1.00544e-19	Pre-mRNA-splicing factor 38 && PF12871:Pre-mRNA-splicing factor 38-associated hydrophilic C-term|PF03371:PRP38 family	PRP38
C88_C06H1G002720	88.0917	37.5683	40.9318	0	0	0	12.4422	1.45115e-21	1.01086e-19	ERBB-3 BINDING PROTEIN 1; Short=StEBP1 && PF00557:Metallopeptidase family M24	Peptidase_M24
C88_C11H2G038150	1.17616	1.03939	1.30696	9.68484	14.8415	10.7125	-3.3189	1.45807e-21	1.01442e-19	MDIS1-interacting receptor like kinase 1; Short=AtMIK1; AltName: Full=Leucine-rich repeat receptor-like protein kinase PXL2; AltName: Full=Protein PHLOEM INTERCALATED WITH XYLEM-LIKE 2; Flags: Precursor && PF08263:Leucine rich repeat N-terminal domain|PF13855:Leucine rich repeat|PF00069:Protein kinase domain	Pkinase
C88_C01H1G021040	14.2833	6.6003	9.97997	0.12398	0.354501	0.168396	5.59198	1.47892e-21	1.02766e-19	- && - && PF00651:BTB/POZ domain	BTB
C88_C01H1G021360	12.7017	12.5287	10.5626	0.232334	0.0603929	0.0525947	6.71477	1.66188e-21	1.15339e-19	- && - && PF03909:BSD domain	-
C88_C04H3G070220	0.176049	0.302966	0.23539	10.0122	14.8146	8.51811	-5.52469	1.90733e-21	1.32211e-19	- && - && -	-
C88_C02H2G057530	0.499263	0.143198	0.584107	20.4374	18.8168	13.4204	-5.44742	1.92681e-21	1.33398e-19	Eukaryotic translation initiation factor 5; Short=eIF-5 && PF02020:eIF4-gamma/eIF5/eIF2-epsilon|PF01873:Domain found in IF2B/IF5	-
C88_C02H2G035250	8.22871	9.29506	5.77989	0.30584	0.247334	0.461564	4.51486	1.9628e-21	1.35724e-19	Putative disease resistance protein At1g50180 && PF00931:NB-ARC domain	NB-ARC
C88_C08H3G077130	37.723	45.3227	56.0053	0	0	0	11.7938	1.99016e-21	1.37429e-19	Reticulon-like protein B2; Short=AtRTNLB2; AltName: Full=VirB2-interacting protein 2 && PF02453:Reticulon	-
C88_C12H2G033430	0.0573029	0	0.143659	5.69415	6.87007	6.56668	-6.62636	1.99232e-21	1.37429e-19	5'-3' exoribonuclease 3; AltName: Full=Protein EXORIBONUCLEASE 3 && PF17846:Xrn1 helical domain|PF03159:XRN 5'-3' exonuclease N-terminus	-
novel.1535	21.1192	24.8223	21.5929	0	0	0	11.6588	1.99993e-21	1.37786e-19	- && - && -	-
C88_C11H3G073370	0.0187998	0.0161765	0.0188526	6.23883	6.45023	7.73981	-8.57123	2.02072e-21	1.39049e-19	Putative disease resistance RPP13-like protein 1 && PF00931:NB-ARC domain|PF18052:Rx N-terminal domain	NB-ARC
C88_C10H3G078250	2.30311	1.65144	1.64969	29.4554	22.235	17.502	-3.62241	2.06893e-21	1.42193e-19	Protein IQ-DOMAIN 1 && -	-
C88_C02H4G104280	0.64195	0.38666	0.579376	11.3739	19.5851	12.0428	-4.74431	2.08628e-21	1.43211e-19	Ubiquitin receptor RAD23c; Short=AtRAD23c; AltName: Full=Putative DNA repair protein RAD23-3; AltName: Full=RAD23-like protein 3; Short=AtRAD23-3 && PF09280:XPC-binding domain|PF00627:UBA/TS-N domain|PF00240:Ubiquitin family	ubiquitin
C88_C10H1G002620	22.1543	27.6765	22.0519	0.769203	1.27966	0.97512	4.58061	2.09828e-21	1.43861e-19	Multiprotein-bridging factor 1b && PF01381:Helix-turn-helix|PF08523:Multiprotein bridging factor 1	HTH_3
C88_C10H2G050040	0	0.3572	0	75.7564	51.3884	57.3212	-8.88144	2.16217e-21	1.48061e-19	60S ribosomal protein L21-2 && PF01157:Ribosomal protein L21e	-
novel.1341	20.5215	26.1979	22.4873	4.44217	4.43695	4.33912	2.39326	2.25943e-21	1.54534e-19	F-box/kelch-repeat protein At3g23880 && PF00646:F-box domain	F-box
C88_C04H3G098970	24.5217	14.4978	35.0402	0.5346	0.909581	1.05618	4.88833	2.34421e-21	1.60139e-19	Probable nucleoredoxin 2; Short=OsNrx2 && PF13905:Thioredoxin-like	-
C88_C11H2G028440	30.4367	23.1757	31.6122	2.26451	2.11909	2.97324	3.53195	2.38704e-21	1.62869e-19	- && - && PF00276:Ribosomal protein L23	-
C88_C12H4G111650	298.551	176.374	267.047	30.2338	26.5656	31.9074	3.0675	2.4022e-21	1.63706e-19	Eukaryotic translation initiation factor 5A-1/2; Short=eIF-5A-1/2; AltName: Full=eIF-4D && PF01287:Eukaryotic elongation factor 5A hypusine, DNA-binding OB fold	-
C88_C06H4G115330	334.002	402.03	242.36	37.9952	34.1409	44.7049	3.06946	2.44303e-21	1.66287e-19	60S ribosomal protein L15 && PF00827:Ribosomal L15	-
C88_C08H1G003130	0.500034	0.695033	0.655725	6.63468	7.64831	8.88096	-3.63832	2.48088e-21	1.68661e-19	Cyclin-dependent kinase F-4; Short=CDKF;4; AltName: Full=Serine/threonine-protein kinase MHK-like protein 2 && PF00069:Protein kinase domain	Pkinase
C88_C09H3G077310	95.5522	37.0987	57.7697	0	0	0	12.3368	2.51103e-21	1.70506e-19	Pre-mRNA-splicing factor 18; AltName: Full=PRP18 homolog && PF08799:pre-mRNA processing factor 4 (PRP4) like|PF02840:Prp18 domain	-
C88_C08H2G045930	10.2263	8.45129	7.99539	0.433291	0.563149	0.588519	4.07449	2.51874e-21	1.70824e-19	Ribose-phosphate pyrophosphokinase 2, chloroplastic; AltName: Full=PRS II; AltName: Full=Phosphoribosyl pyrophosphate synthase 2; Flags: Precursor && PF14572:Phosphoribosyl synthetase-associated domain|PF13793:N-terminal domain of ribose phosphate pyrophosphokinase	-
novel.1926	9.31469	6.68891	6.52484	0.064206	0.0667588	0.0290693	7.16437	2.70942e-21	1.83536e-19	ATPase family AAA domain-containing protein 1; AltName: Full=Thorase && PF00004:ATPase family associated with various cellular activities (AAA)	AAA
C88_C06H4G126640	6.45935	8.43175	5.33656	0.309646	0.143092	0.249231	4.84757	2.84618e-21	1.9257e-19	Transmembrane 9 superfamily member 5; AltName: Full=Endomembrane protein 11; AltName: Full=Transmembrane nine protein 5; Short=AtTMN5; Flags: Precursor && PF02990:Endomembrane protein 70	-
C88_C01H1G039210	36.6459	46.4409	24.2942	1.72487	1.64399	1.69202	4.41237	2.86296e-21	1.93474e-19	60S acidic ribosomal protein P1-3 && PF00428:60s Acidic ribosomal protein	-
C88_C11H3G055390	5.6885	5.42045	5.95799	37.6841	51.7093	31.959	-2.82393	2.91333e-21	1.96643e-19	Protein RNA-directed DNA methylation 3; AltName: Full=KOW domain-containing transcription factor 1; AltName: Full=Protein SPT5-like && PF03439:Early transcription elongation factor of RNA pol II, NGN section	-
C88_C04H2G062340	18.3425	20.796	21.937	2.71316	3.81022	2.90345	2.70214	2.91834e-21	1.96746e-19	WD repeat protein iqw1 && -	-
C88_C03H4G127480	22.0506	15.6396	16.5313	1.65105	1.85404	1.91364	3.32589	3.0023e-21	2.02165e-19	SNF1-related protein kinase regulatory subunit gamma-1; Short=AKIN subunit gamma-1; Short=AKING1; Short=AKINgamma1; AltName: Full=CBS domain-containing protein CBSCBS1 && PF00571:CBS domain	CBS
novel.1959	28.6325	21.6561	24.7278	0.095521	0.198638	0.0864944	7.64968	3.13393e-21	2.10778e-19	- && - && -	-
C88_C10H3G081220	0.11607	0.0998731	0.116395	6.0933	5.1665	5.48465	-5.6565	3.26337e-21	2.19223e-19	Protein fluG && PF04909:Amidohydrolase|PF00120:Glutamine synthetase, catalytic domain	Amidohydro_2
C88_C12H2G053090	33.1051	39.6764	40.9047	6.0406	7.49083	5.77085	2.56448	3.30466e-21	2.21734e-19	Putative dual specificity protein phosphatase DSP8 && PF00782:Dual specificity phosphatase, catalytic domain	DSPc
C88_C00H1G009430	81.7957	72.0543	149.27	6.90871	3.78905	4.26222	4.34396	3.34689e-21	2.24301e-19	Spermidine synthase; Short=SPDSY; AltName: Full=Putrescine aminopropyltransferase && PF17284:Spermidine synthase tetramerisation domain|PF01564:Spermine/spermidine synthase domain	-
C88_C03H2G061960	29.1227	14.0598	30.5162	0	0.0447383	0	10.7682	3.43335e-21	2.29823e-19	Chaperone protein ClpB1; AltName: Full=ATP-dependent Clp protease ATP-binding subunit ClpB homolog 1; AltName: Full=Casein lytic proteinase B1; AltName: Full=Heat shock protein 101; AltName: Full=Protein DEFECTIVE IN LONG-TERM ACQUIRED THERMOTOLERANCE && PF17871:AAA lid domain|PF07724:AAA domain (Cdc48 subfamily)|PF00004:ATPase family associated with various cellular activities (AAA)|PF02861:Clp …	AAA
C88_C02H1G011800	15.0207	23.3552	30.0377	0.0823457	0.17124	0.447385	6.57909	3.48948e-21	2.33304e-19	Ras-related protein RABF2a; Short=AtRABF2a; AltName: Full=Ras-related protein Rab5A; Short=AtRab5A; AltName: Full=Ras-related protein Rha1 && PF00071:Ras family	Ras
novel.291	0.236216	0.304881	0.236879	31.998	36.3786	17.545	-6.77027	3.5384e-21	2.36295e-19	60S ribosomal protein L7-4 && -	-
C88_C01H1G020990	4.16906	3.30467	3.57265	0.0710594	0.0492565	0.0857925	5.73388	3.69413e-21	2.46404e-19	Pentatricopeptide repeat-containing protein At3g06920 && PF01535:PPR repeat|PF17177:Pentacotripeptide-repeat region of PRORP|PF12854:PPR repeat|PF13041:PPR repeat family	PPR
C88_C11H2G026680	9.92973	9.77349	9.38449	0.200905	0.417785	0.424479	4.80078	3.70939e-21	2.47131e-19	Probable tyrosine-protein phosphatase At1g05000 && PF03162:Tyrosine phosphatase family	-
C88_C04H4G120490	6.705	6.7688	6.51205	0.296957	0.257303	0.31371	4.52503	3.72661e-21	2.47986e-19	Probable galacturonosyltransferase 10; AltName: Full=Like glycosyl transferase 4 && PF01501:Glycosyl transferase family 8	Glyco_transf_8
C88_C05H3G055980	13.5847	12.2457	11.8497	1.17242	1.84957	1.35449	3.11363	3.93471e-21	2.61527e-19	Mediator of RNA polymerase II transcription subunit 25; Short=AtMED25; AltName: Full=Phytochrome and flowering time 1 protein; AltName: Full=Phytochrome and flowering time regulatory protein 1 && PF11265:Mediator complex subunit 25 von Willebrand factor type A	-
C88_C06H1G029250	0.315842	0.169856	0.435501	11.1032	16.4704	7.641	-5.26365	4.48986e-21	2.98075e-19	Cell division cycle protein 48 homolog && PF17862:AAA+ lid domain|PF00004:ATPase family associated with various cellular activities (AAA)|PF02359:Cell division protein 48 (CDC48), N-terminal domain|PF02933:Cell division protein 48 (CDC48), domain 2	AAA
C88_C02H4G118020	0.383413	0.197947	0.256326	5.27163	6.60239	4.33951	-4.27779	4.50367e-21	2.98641e-19	DNA mismatch repair protein MLH3; AltName: Full=MutL protein homolog 3 && PF01119:DNA mismatch repair protein, C-terminal domain|PF08676:MutL C terminal dimerisation domain|PF13589:Histidine kinase-, DNA gyrase B-, and HSP90-like ATPase	-
C88_C09H3G073470	38.5391	25.1473	21.3848	0.120428	0.0626079	0	8.9089	4.6497e-21	3.07964e-19	Ubiquitin carboxyl-terminal hydrolase 2 && PF18031:Ubiquitin carboxyl-terminal hydrolases|PF01088:Ubiquitin carboxyl-terminal hydrolase, family 1	-
C88_C04H2G053650	1.21407	2.64895	2.34799	27.4775	35.2477	25.2122	-3.81503	4.73732e-21	3.134e-19	- && - && PF13963:Transposase-associated domain	-
C88_C06H4G111240	173.715	79.057	80.0407	5.20926	6.33963	3.59134	4.46625	4.88003e-21	3.22464e-19	Tubulin beta-1 chain; AltName: Full=Beta-1-tubulin && PF03953:Tubulin C-terminal domain|PF00091:Tubulin/FtsZ family, GTPase domain	Tubulin
C88_C09H1G021300	1.5993	1.08944	0.601421	20.1151	26.4358	18.3273	-4.29489	4.90836e-21	3.23957e-19	BTB/POZ and MATH domain-containing protein 2; AltName: Full=Protein BTB-POZ AND MATH DOMAIN 2; Short=AtBPM2 && PF00651:BTB/POZ domain	BTB
C88_C04H2G061820	15.2697	20.0948	18.2721	1.92464	2.00116	1.25261	3.38335	5.08957e-21	3.35526e-19	Serine/threonine-protein kinase SAPK1; AltName: Full=Osmotic stress/abscisic acid-activated protein kinase 1 && PF00069:Protein kinase domain	Pkinase
C88_C02H4G121300	0.217429	0.0467721	0	15.2871	19.7097	11.8584	-7.48993	5.10386e-21	3.36077e-19	T-complex protein 1 subunit zeta 1; Short=TCP-1-zeta 1; AltName: Full=CCT-zeta 1; AltName: Full=Chaperonin CCT6A && PF00118:TCP-1/cpn60 chaperonin family	-
C88_C08H3G054350	0.170289	0.146527	0.170767	5.0126	8.33241	5.0593	-5.2359	5.66772e-21	3.72771e-19	Serine/arginine-rich splicing factor RSZ21A; AltName: Full=RS-containing zinc finger protein 21A; Short=Os-RSZ21a; Short=Os-RSZp21a && PF00076:RNA recognition motif. (a.k.a. RRM, RBD, or RNP domain)|PF00098:Zinc knuckle	RRM_1
C88_C04H1G003640	0.319589	0.392848	0.503621	6.46275	8.09925	9.68878	-4.31607	5.69141e-21	3.73894e-19	- && - && PF12579:Protein of unknown function (DUF3755)	-
C88_C09H1G004800	18.4939	47.559	14.9631	0.197012	0.204845	0.178395	7.13373	5.74735e-21	3.77132e-19	- && - && PF03031:NLI interacting factor-like phosphatase	NIF
C88_C02H2G034330	105.588	59.6244	55.5622	3.04496	4.90963	2.11786	4.4637	5.83235e-21	3.82265e-19	- && - && -	-
C88_C04H1G005460	1.26623	0.847417	2.16333	24.136	20.9816	25.4778	-4.04831	6.27606e-21	4.10871e-19	Probable low-specificity L-threonine aldolase 1; AltName: Full=Threonine aldolase 1 && PF01212:Beta-eliminating lyase	Beta_elim_lyase
C88_C02H2G055210	1.06832	1.07245	1.16059	13.0194	17.6155	14.2829	-3.76166	6.30041e-21	4.11988e-19	Small nuclear ribonucleoprotein SmD3b; Short=SmD3-b; AltName: Full=snRNP core protein D3-b && PF01423:LSM domain	LSM
C88_C02H1G017210	0.462681	0.472765	0.202991	6.9127	6.39833	5.81762	-4.05744	6.34997e-21	4.1475e-19	G-type lectin S-receptor-like serine/threonine-protein kinase At4g03230; Flags: Precursor && PF08276:PAN-like domain|PF07714:Protein tyrosine and serine/threonine kinase|PF00954:S-locus glycoprotein domain|PF01453:D-mannose binding lectin	Pkinase_Tyr
C88_C04H1G029170	0	0	0	50.0855	29.2361	25.1679	-11.9723	6.46536e-21	4.21609e-19	Polyadenylate-binding protein RBP47C; Short=Poly(A)-binding protein RBP47C; AltName: Full=RNA-binding protein 47C; Short=AtRBP47C && PF00076:RNA recognition motif. (a.k.a. RRM, RBD, or RNP domain)	RRM_1
C88_C04H2G056930	0	0	0	39.6629	38.4544	49.9977	-11.5818	6.46989e-21	4.21609e-19	Ras-related protein RABC1; Short=AtRABC1; AltName: Full=Ras-related protein Rab18; Short=AtRab18 && PF00071:Ras family	Ras
C88_C04H3G099640	0.507055	0.4363	0.254239	6.08431	5.06592	5.29414	-3.77175	6.52723e-21	4.24856e-19	Intersectin-1 && PF12763:Cytoskeletal-regulatory complex EF hand	-
C88_C11H4G084060	11.417	7.49667	7.47394	0.90964	0.986055	0.78863	3.30379	6.61754e-21	4.30239e-19	F-box protein At3g54460 && PF00271:Helicase conserved C-terminal domain|PF07496:CW-type Zinc Finger|PF00176:SNF2 family N-terminal domain	SNF2_N
C88_C04H1G020790	0	0	0	56.9991	74.9781	49.776	-11.6368	7.54239e-21	4.89805e-19	Bidirectional sugar transporter SWEET1; Short=AtSWEET1; AltName: Full=Protein SUGARS WILL EVENTUALLY BE EXPORTED TRANSPORTERS 1 && PF03083:Sugar efflux transporter for intercellular exchange	-
C88_C04H2G034040	22.8629	18.4702	17.7095	0	0.028979	0.0252371	10.0849	8.03919e-21	5.21469e-19	Probable splicing factor 3A subunit 1 && PF01805:Surp module|PF00240:Ubiquitin family|PF12230:Pre-mRNA splicing factor PRP21 like protein	ubiquitin
C88_C12H4G109560	0	0	0.0411869	44.1238	34.5087	41.8019	-11.481	8.09788e-21	5.24674e-19	Dolichyl-diphosphooligosaccharide--protein glycosyltransferase subunit STT3A; Short=Oligosaccharyl transferase subunit STT3A; Short=STT3-A; AltName: Full=Integral membrane protein 1; AltName: Full=Protein STAUROSPORIN AND TEMPERATURE SENSITIVE 3-LIKE A && PF02516:Oligosaccharyl transferase STT3 subunit	-
C88_C02H2G035140	8.68217	6.61464	6.43921	0.0282607	0.0587686	0.0255901	7.61975	8.55519e-21	5.53669e-19	WPP domain-associated protein && -	-
C88_C03H2G058300	254.854	132.901	149.608	0.0601793	1.06373	0.0544925	8.86053	8.58155e-21	5.54741e-19	- && - && -	-
C88_C09H1G029900	14.501	12.4775	6.64832	0.349157	0.072608	0.189697	5.78193	8.73495e-21	5.64013e-19	Putative late blight resistance protein homolog R1B-16 && PF00931:NB-ARC domain	NB-ARC
C88_C04H2G061940	86.1591	36.1331	50.1281	0	0	0	12.1017	8.92395e-21	5.75559e-19	39S ribosomal protein L41-A, mitochondrial; Short=L41mt-A; Short=MRP-L41-A; Flags: Precursor && -	-
C88_C10H2G050850	1.15611	0.945043	1.04341	13.7641	14.5367	9.8137	-3.59589	8.98395e-21	5.78769e-19	UBP1-associated protein 2B && PF00076:RNA recognition motif. (a.k.a. RRM, RBD, or RNP domain)	RRM_1
C88_C07H3G077040	9.83197	10.0893	9.85956	0.136547	0.354941	0.185466	5.47858	9.02397e-21	5.80686e-19	Vesicle-associated protein 4-1; AltName: Full=Plant VAP homolog 4-1; Short=AtPVA41; AltName: Full=Protein MEMBRANE-ASSOCIATED MANNITOL-INDUCED; Short=AtMAMI; AltName: Full=VAMP-associated protein 4-1 && PF00635:MSP (Major sperm protein) domain	Motile_Sperm
C88_C04H4G120500	73.7295	65.0022	50.4171	0	0	0.0549964	11.5344	1.01501e-20	6.52407e-19	Probable protein phosphatase 2C 11; Short=AtPP2C11 && PF00481:Protein phosphatase 2C	PP2C
C88_C06H4G115190	11.5462	7.97156	21.1435	0.299475	0.355866	0.271175	5.46268	1.02657e-20	6.59089e-19	Aldehyde dehydrogenase; AltName: Full=Cp-ALDH [Craterostigma plantagineum] && PF00171:Aldehyde dehydrogenase family	Aldedh
C88_C01H2G082730	15.7547	7.91607	20.7961	0.539021	0.261544	0.29285	5.3501	1.06204e-20	6.81087e-19	Probable linoleate 9S-lipoxygenase 5; AltName: Full=Leaf lipoxygenase && PF01477:PLAT/LH2 domain|PF00305:Lipoxygenase	Lipoxygenase
C88_C01H3G120150	0.128833	0.0554276	0.0645971	15.8214	13.5622	14.3809	-7.47588	1.09265e-20	6.99926e-19	Serine/threonine-protein phosphatase PP2A-5 catalytic subunit && PF00149:Calcineurin-like phosphoesterase	Metallophos
C88_C09H3G067850	3.58034	3.23049	2.91719	0.116541	0.0969395	0.147739	4.7451	1.11557e-20	7.138e-19	Protein GPR107; Flags: Precursor && PF06814:Lung seven transmembrane receptor|PF03108:MuDR family transposase|PF10551:MULE transposase domain	MuDR
C88_C11H3G053960	0.332595	0.429276	0.166764	53.316	26.2591	51.5245	-7.11755	1.12293e-20	7.17698e-19	- && - && -	-
C88_C04H2G064060	22.6397	24.1025	16.0399	0	0	0	11.6087	1.14221e-20	7.29197e-19	U3 small nucleolar RNA-associated protein 4 homolog; AltName: Full=Cirhin; AltName: Full=UTP4 small subunit processome component && -	-
C88_C04H1G007110	44.1487	45.1928	41.7918	0	0	0	11.413	1.15504e-20	7.36556e-19	14-3-3 protein 5 && PF00244:14-3-3 protein	-
novel.104	26.4004	22.9853	15.7437	0	0	0	11.6885	1.15991e-20	7.38279e-19	- && - && -	-
C88_C05H2G031530	14.294	19.6318	15.0922	1.15961	1.74158	1.5167	3.47798	1.16035e-20	7.38279e-19	- && - && -	-
C88_C02H4G110150	0.0357014	0.0153598	0.0179008	4.88634	3.74087	6.21261	-7.76798	1.19332e-20	7.58404e-19	187-kDa microtubule-associated protein AIR9; AltName: Full=Auxin-induced in root cultures protein 9 && -	-
C88_C11H4G096870	6.9263	7.73164	7.22732	0.263231	0.410546	0.556164	4.14787	1.20732e-20	7.66438e-19	FRIGIDA-like protein 4a && PF07899:Frigida-like protein	-
C88_C11H2G027220	16.1557	10.8121	10.0806	0.134623	0.209963	0.304753	5.82373	1.26351e-20	8.01212e-19	F-box/FBD/LRR-repeat protein At1g13570 && PF00646:F-box domain	F-box
C88_C11H3G053880	0.252727	0.706749	0.190077	22.6849	12.9327	20.9166	-5.58884	1.28613e-20	8.14637e-19	Protein CURVATURE THYLAKOID 1D, chloroplastic; Flags: Precursor && PF14159:CAAD domains of cyanobacterial aminoacyl-tRNA synthetase	-
C88_C02H2G033040	75.3284	72.6319	79.6115	19.1315	18.4341	16.6887	2.0735	1.30029e-20	8.22689e-19	- && - && -	-
C88_C01H1G032190	0.283042	0.194837	0.0567672	9.28676	12.0838	8.16891	-5.77581	1.31054e-20	8.28247e-19	ERI1 exoribonuclease 2; AltName: Full=Exonuclease domain-containing protein 1 && PF00929:Exonuclease	Exonuc_X-T
C88_C04H1G003750	0	0.147018	0	143.354	173.869	150.403	-11.3802	1.31365e-20	8.29285e-19	40S ribosomal protein S26-3 && PF01283:Ribosomal protein S26e	-
C88_C01H3G118640	4.73212	3.96521	3.7516	0.32516	0.362237	0.23134	3.77257	1.36462e-20	8.60499e-19	Putative disease resistance protein RGA1; AltName: Full=RGA3-blb && PF18052:Rx N-terminal domain|PF00931:NB-ARC domain	NB-ARC
C88_C04H1G003690	0.219558	0.283381	0.110087	16.7746	20.2237	24.6945	-6.6261	1.3803e-20	8.69418e-19	Transcription elongation factor SPT4 homolog 2 && PF06093:Spt4/RpoE2 zinc finger	-
C88_C04H1G031120	0	0	0	14.638	16.2366	12.2465	-11.4627	1.39896e-20	8.80195e-19	Protein ACCUMULATION AND REPLICATION OF CHLOROPLASTS 6, chloroplastic; Flags: Precursor && PF13355:Protein of unknown function (DUF4101)	-
C88_C11H1G004530	28.5493	16.85	25.6321	1.64252	2.26036	1.26858	3.78909	1.42641e-20	8.96468e-19	Zinc finger CCCH domain-containing protein ZFN-like && PF00642:Zinc finger C-x8-C-x5-C-x3-H type (and similar)	zf-CCCH
C88_C10H3G079250	8.71094	9.48786	10.2834	0.206735	0.0537387	0.0467997	6.55304	1.52351e-20	9.5643e-19	CBL-interacting serine/threonine-protein kinase 14; AltName: Full=SNF1-related kinase 3.15; AltName: Full=SOS2-like protein kinase PKS24; AltName: Full=Serine/threonine-protein kinase SR1; Short=AtSR1 && PF03822:NAF domain|PF00069:Protein kinase domain	Pkinase
C88_C09H3G080830	13.1842	9.81058	9.57142	1.25336	1.33939	1.35559	3.04787	1.54839e-20	9.70974e-19	Exocyst complex component SEC15B; Short=AtSec15b && PF04091:Exocyst complex subunit Sec15-like|PF04398:Protein of unknown function, DUF538	-
C88_C02H4G118000	0.138547	0.238428	0.19451	4.36398	3.51115	4.02215	-4.36492	1.55272e-20	9.72607e-19	- && - && PF14309:Domain of unknown function (DUF4378)	-
C88_C01H4G179500	7.90114	6.59259	6.37066	1.10729	1.32246	1.11105	2.56475	1.55463e-20	9.72729e-19	Copia protein; AltName: Full=Gag-int-pol protein; Contains: RecName: Full=Copia VLP protein; Contains: RecName: Full=Copia protease && PF00665:Integrase core domain|PF07727:Reverse transcriptase (RNA-dependent DNA polymerase)|PF13976:GAG-pre-integrase domain|PF00628:PHD-finger|PF12165:Alfin	RVT_2
C88_C09H1G021260	0	0	0	18.4583	29.5478	16.1729	-11.7454	1.58649e-20	9.91564e-19	- && - && -	-
C88_C05H4G081610	5.77755	3.47994	4.05563	74.8781	109.814	51.8632	-4.14675	1.648e-20	1.02887e-18	Nudix hydrolase 1; Short=AtNUDT1; AltName: Full=7,8-dihydro-8-oxoguanine-triphosphatase; AltName: Full=8-oxo-dGTP diphosphatase; Short=8-oxo-dGTPase; AltName: Full=Dihydroneopterin triphosphate diphosphatase; AltName: Full=Dihydroneopterin triphosphate pyrophosphohydrolase; Short=DHNTP pyrophosphohydrolase; AltName: Full=NADH pyrophosphatase && PF00293:NUDIX domain	NUDIX
C88_C09H1G019310	0.537833	0.83301	0.755079	13.3106	17.6143	19.5401	-4.55808	1.66907e-20	1.04088e-18	BI1-like protein && PF01027:Inhibitor of apoptosis-promoting Bax1	-
C88_C01H4G165840	0.025416	0.0656082	0.0509746	4.88435	3.76556	5.47994	-6.61118	1.6758e-20	1.04392e-18	Cellulose synthase A catalytic subunit 3 [UDP-forming]; Short=AtCesA3; AltName: Full=Constitutive expression of VSP1 protein 1; AltName: Full=Isoxaben-resistant protein 1; Short=Ath-B; AltName: Full=Protein ECTOPIC LIGNIN 1; AltName: Full=Protein RADIALLY SWOLLEN 5; Short=AtRSW5 && PF03552:Cellulose synthase|PF14569:Zinc-binding RING-finger	-
C88_C04H3G075210	4.10744	3.95361	3.97934	32.6967	30.8074	22.7518	-2.83519	1.74917e-20	1.08751e-18	DnaJ protein homolog; AltName: Full=DNAJ-1; Flags: Precursor && PF00684:DnaJ central domain|PF00226:DnaJ domain|PF01556:DnaJ C terminal domain	DnaJ_C
C88_C11H3G072300	6.13228	5.56972	5.61805	0.0709714	0.0737932	0.0642647	6.3807	1.74962e-20	1.08751e-18	Auxin response factor 22 && PF02362:B3 DNA binding domain|PF06507:Auxin response factor	Auxin_resp
C88_C06H4G121300	0.0553503	0	0	36.2437	55.1379	16.938	-10.9883	1.75598e-20	1.09027e-18	Codeine O-demethylase && PF03171:2OG-Fe(II) oxygenase superfamily|PF14226:non-haem dioxygenase in morphine synthesis N-terminal	2OG-FeII_Oxy
C88_C06H1G002610	1.42903	1.34562	1.37896	10.9699	8.48882	8.53708	-2.74882	1.76865e-20	1.09693e-18	Ubiquitin-activating enzyme E1 1; Short=AtUBA1; AltName: Full=Protein MODIFIER OF SNC1 5 && PF10585:Ubiquitin-activating enzyme active site|PF16191:Ubiquitin-activating enzyme E1 four-helix bundle|PF00899:ThiF family|PF09358:Ubiquitin fold domain|PF16190:Ubiquitin-activating enzyme E1 FCCH domain	-
C88_C01H4G176130	11.9035	11.6173	9.0528	0.299567	0.389347	0.474702	4.80436	1.82225e-20	1.12894e-18	Tryptophan synthase alpha chain; AltName: Full=Indole synthase; AltName: Full=Indole-3-glycerol-phosphate lyase && PF00290:Tryptophan synthase alpha chain	-
C88_C01H4G166210	2.57074	2.91466	3.00256	14.1477	17.5403	14.5309	-2.43944	1.96949e-20	1.21882e-18	SURP and G-patch domain-containing protein 1-like protein; AltName: Full=Splicing factor 4-like protein; Short=SF4-like protein && PF01585:G-patch domain|PF01805:Surp module	G-patch
C88_C10H1G010660	40.7317	54.4362	39.3976	0.541614	0.563149	1.22608	5.83109	1.9814e-20	1.22485e-18	- && - && -	-
C88_C04H1G029980	0.93258	1.25382	0.876747	16.5013	10.7376	16.2779	-3.81964	1.9858e-20	1.22623e-18	Arabinosyltransferase RRA3; AltName: Full=Protein REDUCED RESIDUAL ARABINOSE 3 && PF03407:Nucleotide-diphospho-sugar transferase	-
C88_C01H4G163600	22.6679	18.5992	16.3991	0	0	0	11.4609	2.00842e-20	1.23884e-18	- && - && PF04795:PAPA-1-like conserved region	-
C88_C12H2G052630	8.38119	10.529	10.646	0.89045	0.599082	0.853733	3.65652	2.07048e-20	1.27573e-18	Auxin-responsive protein IAA27; AltName: Full=Auxin-induced protein 27; AltName: Full=Indoleacetic acid-induced protein 27; AltName: Full=Phytochrome-associated protein 2 && PF02309:AUX/IAA family	-
C88_C06H4G123880	0.302386	0.0867303	0.252696	6.89779	7.66328	7.57215	-5.13387	2.0879e-20	1.28507e-18	Protein MICRORCHIDIA 6; Short=AtMORC6; AltName: Full=Protein CRT1-homolog 6; Short=CRT1-h6; AltName: Full=Protein DEFECTIVE IN MERISTEM SILENCING 11 && PF17942:Morc6 ribosomal protein S5 domain 2-like|PF13589:Histidine kinase-, DNA gyrase B-, and HSP90-like ATPase	-
C88_C01H3G128460	0.0391425	0	0.0588784	3.74278	3.98698	3.58845	-6.91177	2.09632e-20	1.28885e-18	FRIGIDA-like protein 4a && PF07899:Frigida-like protein	-
C88_C04H1G019710	0.136633	0.117567	0.0456721	8.88062	14.4277	7.34552	-6.65795	2.13015e-20	1.30823e-18	Probable receptor-like protein kinase At2g42960 && -	-
C88_C01H1G020920	67.8803	74.8128	73.0504	7.89711	10.8041	5.53249	3.16205	2.15424e-20	1.32158e-18	Serine/threonine-protein phosphatase 7 long form homolog && PF10536:Plant mobile domain	-
C88_C07H3G058320	81.1939	124.121	90.516	0	0	0.240566	10.1638	2.20538e-20	1.35051e-18	Nascent polypeptide-associated complex subunit beta && PF01849:NAC domain	-
C88_C01H4G142890	12.4293	13.93	13.3956	2.07327	1.68145	1.31414	2.97933	2.20616e-20	1.35051e-18	Cysteine protease ATG4; AltName: Full=Autophagy-related protein 4 && PF03416:Peptidase family C54	-
C88_C01H1G020890	3.6044	3.14422	3.78901	0.186424	0.0726885	0.147706	4.6897	2.24337e-20	1.37181e-18	Translocase of chloroplast 159, chloroplastic; Short=AtToc159; AltName: Full=159 kDa chloroplast outer envelope protein; AltName: Full=Plastid protein import 2; AltName: Full=Translocase of chloroplast 160, chloroplastic; Short=AtToc160; AltName: Full=Translocase of chloroplast 86, chloroplastic; Short=AtToc86 && PF11886:Translocase of chloroplast 159/132, membrane anchor domain|PF04548:AIG1 fami…	-
C88_C03H2G067710	0.869514	0.641298	0.78891	7.99596	7.14348	9.17345	-3.40425	2.26512e-20	1.38361e-18	LysM domain receptor-like kinase 3; Short=LysM-containing receptor-like kinase 3; Flags: Precursor && PF00069:Protein kinase domain	Pkinase
C88_C04H1G005160	0.152496	0.0218694	0.0764619	4.74139	5.84653	3.99129	-5.89165	2.26859e-20	1.38423e-18	Pentatricopeptide repeat-containing protein At5g04810, chloroplastic; AltName: Full=Maize PPR4 homolog; Short=AtPPR4; Flags: Precursor && PF13812:Pentatricopeptide repeat domain|PF17177:Pentacotripeptide-repeat region of PRORP|PF13041:PPR repeat family|PF00076:RNA recognition motif. (a.k.a. RRM, RBD, or RNP domain)	RRM_1
C88_C08H2G045200	68.7422	24.9687	41.3166	1.79967	2.15911	1.56693	4.61807	2.27823e-20	1.38862e-18	Plastoglobulin-1, chloroplastic; Flags: Precursor [Pisum sativum] && PF04755:PAP_fibrillin	-
C88_C02H1G016850	0.104071	0	0	142.927	176.303	75.267	-11.8478	2.29486e-20	1.39724e-18	Stem-specific protein TSJT1 && PF12481:Aluminium induced protein	-
novel.735	0.243239	0.251157	0.487843	8.20884	14.6521	8.96103	-5.02039	2.31791e-20	1.40976e-18	- && - && -	-
C88_C02H1G006930	21.7942	17.86	23.6477	0.918849	1.62977	0.538365	4.37404	2.34243e-20	1.42315e-18	T-complex protein 1 subunit zeta 1; Short=TCP-1-zeta 1; AltName: Full=CCT-zeta 1; AltName: Full=Chaperonin CCT6A && PF00118:TCP-1/cpn60 chaperonin family	-
C88_C04H1G030620	3.21693	2.91372	1.3583	46.2671	32.4287	42.6854	-4.01193	2.4711e-20	1.49971e-18	Ornithine carbamoyltransferase, chloroplastic; AltName: Full=Ornithine transcarbamylase; Short=OTCase; Flags: Precursor && PF00185:Aspartate/ornithine carbamoyltransferase, Asp/Orn binding domain|PF02729:Aspartate/ornithine carbamoyltransferase, carbamoyl-P binding domain	-
C88_C04H3G091250	0.504317	0.271215	0.18965	9.04172	9.46267	8.45485	-4.80571	2.54776e-20	1.54458e-18	- && - && PF02536:mTERF	-
C88_C11H4G097230	9.4771	5.3943	4.86235	0.0918271	0	0.0623621	6.98323	2.58851e-20	1.5676e-18	Indole-3-acetaldehyde oxidase; Short=IAA oxidase; AltName: Full=Aldehyde oxidase 1; Short=AO-1; Short=AtAO-1; Short=AtAO1 && PF03450:CO dehydrogenase flavoprotein C-terminal domain|PF02738:Molybdopterin-binding domain of aldehyde dehydrogenase|PF01799:[2Fe-2S] binding domain|PF00941:FAD binding domain in molybdopterin dehydrogenase|PF01315:Aldehyde oxidase and xanthine dehydrogenase, a/b hammerhe…	Fer2
C88_C08H3G078310	0.319147	0.201383	0.192026	5.04622	5.18464	3.26899	-4.24185	2.61756e-20	1.58349e-18	Ubiquitin carboxyl-terminal hydrolase 9; AltName: Full=Deubiquitinating enzyme 9; Short=AtUBP9; AltName: Full=Ubiquitin thioesterase 9; AltName: Full=Ubiquitin-specific-processing protease 9 && PF06337:DUSP domain|PF00443:Ubiquitin carboxyl-terminal hydrolase|PF00332:Glycosyl hydrolases family 17	UCH
C88_C03H1G017770	0.811786	0.785822	0.901285	10.3551	6.754	6.33718	-3.22614	2.65664e-20	1.60542e-18	Glutamate synthase 1 [NADH], chloroplastic; AltName: Full=NADH-dependent glutamate synthase 1; Short=NADH-GOGAT 1; Flags: Precursor && PF01493:GXGXG motif|PF07992:Pyridine nucleotide-disulphide oxidoreductase|PF04898:Glutamate synthase central domain|PF01645:Conserved region in glutamate synthase|PF00310:Glutamine amidotransferases class-II|PF14691:Dihydroprymidine dehydrogenase domain II, 4Fe-4S…	GATase_2
C88_C10H1G010710	10.5349	11.0264	8.90186	1.55424	1.11103	1.31941	2.93812	2.6608e-20	1.60622e-18	Transmembrane 9 superfamily member 1; AltName: Full=Endomembrane protein 12; AltName: Full=Transmembrane nine protein 1; Short=AtTMN1; Flags: Precursor && PF02990:Endomembrane protein 70	-
C88_C07H3G059930	53.9571	21.6029	23.8965	0.957386	1.07841	0.650186	5.22168	2.67662e-20	1.61405e-18	Protein MARD1; AltName: Full=Mediator of ABA-regulated dormancy1; AltName: Full=Senescence-associated protein SAG102 && PF04570:zinc-finger of the FCS-type, C2-C2	-
C88_C02H3G088330	0.0632888	0	0.253866	55.1767	31.0295	182.659	-9.77057	2.68767e-20	1.61898e-18	Dihydroflavonol 4-reductase; Short=DFR; AltName: Full=Dihydrokaempferol 4-reductase; AltName: Full=Flavanone 4-reductase; Short=FNR && PF01370:NAD dependent epimerase/dehydratase family	Epimerase
C88_C08H2G047070	16.0121	12.7487	18.9886	0.809692	1.48949	1.12796	3.80673	2.82303e-20	1.69872e-18	Putative dual specificity protein phosphatase DSP8 && PF00782:Dual specificity phosphatase, catalytic domain	DSPc
novel.869	0.244086	0.294037	0.195817	7.59675	5.94789	6.1744	-4.73329	2.84891e-20	1.71246e-18	- && - && -	-
C88_C08H4G100440	0.172438	0.098917	0.172921	8.02866	10.8691	7.80667	-5.92261	2.96644e-20	1.78122e-18	Probable ATP-dependent RNA helicase DDX59; AltName: Full=DEAD box protein 59 && -	-
C88_C05H2G033830	0.0231484	0.0199182	0.0232133	7.76873	6.15974	7.52583	-8.34163	2.98596e-20	1.79104e-18	Paired amphipathic helix protein Sin3-like 3; AltName: Full=Histone deacetylase complex subunit Sin3; Short=AtSin3; AltName: Full=Transcriptional corepressor Sin3 && PF08295:Sin3 family co-repressor|PF02671:Paired amphipathic helix repeat|PF16879:C-terminal domain of Sin3a protein	PAH
C88_C10H1G002560	35.6656	22.7544	22.9049	0	0	0	11.5681	3.00403e-20	1.79997e-18	- && - && -	-
C88_C03H4G129300	5.65455	4.4834	4.66102	0.277531	0.432848	0.402087	3.73722	3.0325e-20	1.81327e-18	Pantothenate kinase 2; Short=AtPANK2; AltName: Full=Pantothenic acid kinase 2 && PF01937:Protein of unknown function DUF89|PF03630:Fumble	Fumble
C88_C08H2G052520	16.21	13.7262	13.5732	2.47728	2.95273	2.65352	2.43335	3.03265e-20	1.81327e-18	Ubiquitin carboxyl-terminal hydrolase 9; AltName: Full=Deubiquitinating enzyme 9; Short=AtUBP9; AltName: Full=Ubiquitin thioesterase 9; AltName: Full=Ubiquitin-specific-processing protease 9 && PF00443:Ubiquitin carboxyl-terminal hydrolase|PF06337:DUSP domain	UCH
C88_C11H4G081250	5.33003	4.23349	4.4199	50.0623	77.6295	38.0662	-3.56063	3.07809e-20	1.8385e-18	Protein SUPPRESSOR OF K(+) TRANSPORT GROWTH DEFECT 1; Short=AtSKD1; AltName: Full=Protein VACUOLAR PROTEIN SORTING 4 && PF04212:MIT (microtubule interacting and transport) domain|PF00004:ATPase family associated with various cellular activities (AAA)|PF17862:AAA+ lid domain|PF09336:Vps4 C terminal oligomerisation domain	AAA
C88_C02H4G118060	0.0233753	0.0201135	0	21.3214	43.1079	14.4452	-10.7904	3.09724e-20	1.84799e-18	- && - && -	-
C88_C02H2G043090	0.0406988	0.175098	0.122439	8.35549	9.8778	5.5276	-6.0997	3.33858e-20	1.98988e-18	Subtilisin-like protease SBT3.9; AltName: Full=Subtilase subfamily 3 member 9; Short=AtSBT3.9; Flags: Precursor && PF02225:PA domain|PF05922:Peptidase inhibitor I9|PF00082:Subtilase family|PF17766:Fibronectin type-III domain	Peptidase_S8
C88_C05H3G056090	40.3352	36.83	35.4518	0.0444848	0	0	11.2352	3.51705e-20	2.09405e-18	Serine/threonine-protein phosphatase 2A 65 kDa regulatory subunit A beta isoform; Short=AtA beta; Short=PP2A, subunit A, beta isoform && PF13646:HEAT repeats	-
C88_C01H1G020670	6.5487	9.49998	7.15977	0	0.0460877	0.0200683	8.48135	3.56432e-20	2.11996e-18	Putative late blight resistance protein homolog R1B-16 && PF00931:NB-ARC domain	NB-ARC
C88_C08H4G099070	0.701781	0.431324	0.402143	8.27051	10.7492	7.70171	-4.12063	3.68595e-20	2.19001e-18	- && - && PF02493:MORN repeat	MORN
C88_C02H2G035390	39.0158	48.6162	28.6357	3.00618	3.1257	4.3424	3.47419	3.70809e-20	2.20085e-18	Coatomer subunit epsilon-1; AltName: Full=Epsilon-coat protein 1; Short=Epsilon-COP 1 && PF04733:Coatomer epsilon subunit	-
C88_C02H4G106850	0	0	0	53.9488	39.3538	70.3348	-11.5966	3.71346e-20	2.20173e-18	Mitochondrial outer membrane protein porin of 34 kDa; AltName: Full=POM 34; AltName: Full=Voltage-dependent anion-selective channel protein; Short=VDAC && PF01459:Eukaryotic porin	-
C88_C04H1G020020	0	0	0	41.1588	70.5066	17.9779	-12.4375	3.75194e-20	2.22109e-18	Probable GTP-binding protein OBGM, mitochondrial; Flags: Precursor && PF01018:GTP1/OBG|PF01926:50S ribosome-binding GTPase	-
C88_C04H1G029670	0.192668	0.207228	0	9.84355	8.02832	12.5523	-6.21836	3.75397e-20	2.22109e-18	Putative F-box/FBD/LRR-repeat protein At2g05300 && PF08387:FBD|PF00646:F-box domain	F-box
C88_C11H2G036620	7.32891	8.22551	7.34947	36.742	38.9793	34.0814	-2.25498	3.78496e-20	2.23708e-18	Histone acetyltransferase of the MYST family 1; AltName: Full=Histone acetyltransferase of the GNAT/MYST superfamily 4; AltName: Full=MYST-like histone acetyltransferase 1 && PF11717:RNA binding activity-knot of a chromodomain|PF17772:MYST family zinc finger domain|PF01853:MOZ/SAS family	MOZ_SAS
C88_C10H4G107980	10.2908	9.24961	9.59664	0.737355	0.511115	0.333838	4.21681	3.79559e-20	2.24103e-18	BAG family molecular chaperone regulator 4; AltName: Full=Bcl-2-associated athanogene 4 && PF02179:BAG domain|PF00240:Ubiquitin family	ubiquitin
C88_C02H2G034270	21.0499	15.0044	17.0175	2.65545	2.55839	1.83096	2.92009	3.94021e-20	2.32398e-18	ATPase family AAA domain-containing protein 1-A && PF00004:ATPase family associated with various cellular activities (AAA)|PF17862:AAA+ lid domain	AAA
C88_C10H2G052470	9.97462	7.03704	5.7835	0.132948	0.184312	0.200641	5.45973	4.03023e-20	2.3746e-18	Serine/threonine protein phosphatase 2A 57 kDa regulatory subunit B' beta isoform; Short=AtB' beta; Short=PP2A, B' subunit, beta isoform && PF01603:Protein phosphatase 2A regulatory B subunit (B56 family)	-
C88_C01H1G021370	50.308	47.1695	38.8719	0	0.149046	0	9.92471	4.03793e-20	2.37666e-18	BI1-like protein && PF01027:Inhibitor of apoptosis-promoting Bax1	-
C88_C11H1G020150	0.410512	0.744304	0.720412	6.77581	5.65904	7.57915	-3.41026	4.2455e-20	2.49624e-18	DNA polymerase epsilon catalytic subunit A; AltName: Full=DNA polymerase 2 a; Short=AtPOL2a; AltName: Full=DNA polymerase II subunit a; AltName: Full=Protein ABA OVERLY SENSITIVE a; AltName: Full=Protein EARLY IN SHORT DAYS 7; AltName: Full=Protein EMBRYO DEFECTIVE 142; AltName: Full=Protein EMBRYO DEFECTIVE 2284; AltName: Full=Protein EMBRYO DEFECTIVE 529; AltName: Full=Protein TILTED 1 && PF001…	DNA_pol_B_exo
C88_C04H4G122570	98.4547	129.558	248.757	0.300638	0	0	10.6608	4.26923e-20	2.50758e-18	Abscisic stress-ripening protein 1 && PF02496:ABA/WDS induced protein	-
C88_C11H2G046470	83.4209	40.8229	38.061	0.555942	0.385364	0.167802	7.21786	4.30788e-20	2.52766e-18	- && - && PF03168:Late embryogenesis abundant protein	-
C88_C07H1G003760	1.87641	2.26041	0.250891	132.045	155.829	69.7651	-6.3322	4.34538e-20	2.54702e-18	Hemoglobin-2; AltName: Full=Hemoglobin II && PF00042:Globin	-
C88_C04H1G001720	1.95984	1.7399	1.40382	10.3819	12.2805	10.8796	-2.71073	4.46884e-20	2.61668e-18	Nuclear pore complex protein NUP98A; AltName: Full=Nucleoporin 98A; AltName: Full=Nucleoporin autopeptidase && PF04096:Nucleoporin autopeptidase	-
C88_C12H2G052590	8.77667	6.37312	8.67249	0.561888	0.292115	0.254395	4.43476	4.66303e-20	2.72756e-18	Peroxisomal fatty acid beta-oxidation multifunctional protein AIM1; AltName: Full=Protein ABNORMAL INFLORESCENCE MERISTEM 1; Short=AtAIM1; Includes: RecName: Full=Enoyl-CoA hydratase/3-2-trans-enoyl-CoA isomerase/3-hydroxybutyryl-CoA epimerase; Includes: RecName: Full=3-hydroxyacyl-CoA dehydrogenase && PF00725:3-hydroxyacyl-CoA dehydrogenase, C-terminal domain|PF02737:3-hydroxyacyl-CoA dehydrogen…	3HCDH_N
novel.2158	12.2139	16.1664	8.46709	0.0906324	0.439768	0.13678	5.8094	4.87135e-20	2.84647e-18	- && - && -	-
C88_C01H3G129770	0.649765	0.559096	0.325794	56.6481	53.5171	71.4268	-6.87741	4.92344e-20	2.87394e-18	Rapid alkalinization factor; Short=NtRALF; Flags: Precursor && PF05498:Rapid ALkalinization Factor (RALF)	-
C88_C04H2G037750	383.792	207.829	286.436	36.2379	36.4169	36.9814	3.00596	5.03238e-20	2.9345e-18	Pyruvate kinase, cytosolic isozyme; Short=PK && PF02887:Pyruvate kinase, alpha/beta domain|PF00224:Pyruvate kinase, barrel domain	PK
C88_C02H2G057540	0.414169	0.133641	0.259582	14.7539	22.5062	8.83321	-5.84463	5.23485e-20	3.04942e-18	Eukaryotic translation initiation factor 5; Short=eIF-5 && PF01873:Domain found in IF2B/IF5|PF02020:eIF4-gamma/eIF5/eIF2-epsilon	-
C88_C01H1G019960	5.21323	5.73591	5.69922	0.24035	0.0833022	0.145092	5.15055	5.47249e-20	3.18457e-18	- && - && PF13415:Galactose oxidase, central domain|PF01344:Kelch motif	Kelch_1
C88_C06H2G050980	1.35481	2.0625	2.14243	17.3412	14.5769	15.2602	-3.07879	5.62078e-20	3.2675e-18	AP-2 complex subunit mu; AltName: Full=Adaptor protein complex AP-2 subunit mu; AltName: Full=Adaptor protein-2 mu-adaptin; AltName: Full=Adaptor-related protein complex 2 subunit mu; AltName: Full=At-muA-Ad; AltName: Full=Clathrin assembly protein complex 2 mu medium chain; AltName: Full=Mu2-adaptin; AltName: Full=Protein AP47/50; Short=AtAP47/50 && PF00928:Adaptor complexes medium subunit family	Adap_comp_sub
C88_C08H1G006180	0.251875	0.505699	0.252582	15.3478	11.5389	10.9041	-5.19577	5.78326e-20	3.35851e-18	Golgi to ER traffic protein 4 homolog && PF04190:Protein of unknown function (DUF410)	-
C88_C08H4G094370	17.0664	19.6641	10.6386	0	0.040872	0.0711888	8.69139	5.79134e-20	3.35975e-18	- && - && -	-
C88_C04H2G056640	0.14242	0.0408488	0.190426	11.1259	19.6198	8.14022	-6.72598	5.80978e-20	3.36699e-18	Hepatocyte growth factor-regulated tyrosine kinase substrate; AltName: Full=SNAP-25-interacting protein Hrs-2 && PF00790:VHS domain|PF03127:GAT domain	-
C88_C04H1G030750	0	0.0385931	0.0449776	25.1856	23.7825	30.4582	-9.86313	5.84148e-20	3.3819e-18	Mitogen-activated protein kinase homolog NTF3; AltName: Full=P43 && PF00069:Protein kinase domain	Pkinase
C88_C02H1G017020	0.0807525	0.138968	0.161958	17.7141	15.7422	32.6286	-7.4298	6.05207e-20	3.50024e-18	Bifunctional epoxide hydrolase 2; Includes: RecName: Full=Cytosolic epoxide hydrolase 2; Short=CEH; AltName: Full=Epoxide hydratase; AltName: Full=Soluble epoxide hydrolase; Short=SEH; Includes: RecName: Full=Lipid-phosphate phosphatase && PF00561:alpha/beta hydrolase fold	Abhydrolase_1
C88_C03H2G038090	68.515	26.6593	21.8173	0	0.111027	0.0483454	9.54456	6.17542e-20	3.56793e-18	RuvB-like 2; AltName: Full=Reptin && PF06068:TIP49 P-loop domain|PF17856:TIP49 AAA-lid domain	-
C88_C02H2G059150	19.0808	18.3801	14.08	0	0	0	11.3162	6.27163e-20	3.61982e-18	DnaJ protein P58IPK homolog; Short=AtP58IPK; AltName: Full=Chaperone protein dnaJ 36; Short=AtDjA36; Short=AtJ36; Flags: Precursor && -	-
C88_C10H2G046610	0.0172703	0.0148604	0.0519564	3.30276	3.85492	2.75609	-6.90602	6.29286e-20	3.62837e-18	Phospholipid-transporting ATPase 1; Short=AtALA1; AltName: Full=Aminophospholipid flippase 1 && PF00122:E1-E2 ATPase|PF16209:Phospholipid-translocating ATPase N-terminal|PF16212:Phospholipid-translocating P-type ATPase C-terminal|PF13246:Cation transport ATPase (P-type)	E1-E2_ATPase
C88_C04H3G100000	0	0.071493	0	72.2037	79.6098	56.776	-11.2549	6.41222e-20	3.69342e-18	bZIP transcription factor 60; Short=AtbZIP60 && -	-
C88_C02H1G020630	0.0431925	0.0371654	0.0433137	12.1877	13.7669	11.2193	-8.23302	6.45316e-20	3.71322e-18	CTP synthase 1; AltName: Full=CTP synthetase 1; AltName: Full=UTP--ammonia ligase 1 && PF00117:Glutamine amidotransferase class-I|PF06418:CTP synthase N-terminus	CTP_synth_N
C88_C09H1G021310	1.29368	0.890527	0.622709	17.7062	22.0923	12.0797	-4.20163	6.48132e-20	3.72564e-18	- && - && -	-
C88_C09H2G056950	0.0494636	0	0	45.7666	54.3843	33.4221	-11.3596	6.49151e-20	3.72771e-18	- && - && -	-
C88_C09H3G087470	0	0	0	11.4686	11.3083	17.1292	-11.4295	6.84474e-20	3.92656e-18	Selenium-binding protein 1 && PF05694:56kDa selenium binding protein (SBP56)	-
C88_C04H1G025990	26.818	29.9773	37.3288	5.05122	4.08939	5.37694	2.69885	6.89816e-20	3.9532e-18	Transcription factor SAC51; AltName: Full=Basic helix-loop-helix protein 142; Short=AtbHLH142; Short=bHLH 142; AltName: Full=Protein SUPPRESSOR OF ACAULIS 51; AltName: Full=Transcription factor EN 128; AltName: Full=bHLH transcription factor bHLH142 && -	-
C88_C07H1G023830	20.1656	122.808	108.415	0	0	0	13.0116	7.02373e-20	4.02108e-18	Glucose-6-phosphate/phosphate translocator 1, chloroplastic; Flags: Precursor && PF03151:Triose-phosphate Transporter family	-
C88_C06H1G027760	767.525	824.339	859.413	236.523	240.532	237.664	1.78241	7.15205e-20	4.09041e-18	40S ribosomal protein S29 && -	-
C88_C03H2G069120	2.32955	2.19061	2.53632	0.202784	0.194627	0.141247	3.72196	7.16449e-20	4.09339e-18	1-phosphatidylinositol-3-phosphate 5-kinase FAB1B; Short=Phosphatidylinositol 3-phosphate 5-kinase; AltName: Full=FYVE finger-containing phosphoinositide kinase; AltName: Full=PIKfyve; AltName: Full=Phosphatidylinositol 3-phosphate 5-kinase type III; Short=PIPkin-III; Short=Type III PIP kinase; AltName: Full=Protein FORMS APLOID AND BINUCLEATE CELLS 1B && PF01504:Phosphatidylinositol-4-phosphate …	PIP5K
C88_C01H4G165960	19.3644	26.676	20.3753	110.975	114.179	115.63	-2.35363	7.29487e-20	4.16367e-18	ATP synthase subunit O, mitochondrial; AltName: Full=Oligomycin sensitivity conferral protein; Short=OSCP; Flags: Precursor [Ipomoea batatas] && PF00213:ATP synthase delta (OSCP) subunit	-
C88_C06H3G086070	0.58837	1.22348	0.983368	20.27	34.5531	15.0665	-4.63117	7.39739e-20	4.21793e-18	Protein NRT1/ PTR FAMILY 5.10; Short=AtNPF5.10 && PF00854:POT family	-
C88_C02H4G101010	50.063	41.0716	36.7888	0	0	0	11.2863	7.43334e-20	4.23416e-18	- && - && -	-
C88_C01H3G110520	35.1253	28.1484	14.7396	0.141322	0	0.127967	8.15176	7.58035e-20	4.31139e-18	50S ribosomal protein L3-2, chloroplastic; Flags: Precursor && PF00297:Ribosomal protein L3	-
C88_C01H4G165350	0	0	0	52.7913	67.9241	39.3126	-11.4457	7.58416e-20	4.31139e-18	- && - && PF03350:Uncharacterized protein family, UPF0114	-
C88_C04H2G054570	0.0913484	0.235805	0.0916047	33.6542	56.4507	17.2918	-7.95798	7.71339e-20	4.38045e-18	Stress enhanced protein 2, chloroplastic; Flags: Precursor && -	-
C88_C01H3G115490	0	0.112318	0.0872663	8.19864	7.16746	8.71659	-6.86931	7.8014e-20	4.42598e-18	Probable protein phosphatase 2C 35; Short=AtPP2C35 && PF00481:Protein phosphatase 2C	PP2C
C88_C11H2G035730	1.94497	1.82925	1.36076	13.0599	12.5211	11.557	-2.84777	7.81328e-20	4.42828e-18	Pentatricopeptide repeat-containing protein At3g02650, mitochondrial; Flags: Precursor && PF13041:PPR repeat family	-
C88_C04H1G025850	37.5211	40.6659	29.3006	2.09548	3.42382	3.38831	3.59659	7.84271e-20	4.44051e-18	40S ribosomal protein S21-2 && -	-
C88_C04H1G003680	6.56056	3.28595	4.51691	50.8843	41.9314	51.3677	-3.3251	8.0691e-20	4.56413e-18	Pyruvate kinase, cytosolic isozyme; Short=PK && PF00224:Pyruvate kinase, barrel domain|PF02887:Pyruvate kinase, alpha/beta domain	PK
C88_C09H1G003300	9.1893	13.7163	9.71659	0.175806	0.0609319	0.106128	6.57271	8.08393e-20	4.56795e-18	Mitochondrial fission protein ELM1; AltName: Full=Protein ELONGATED MITOCHONDRIA 1 && PF06258:Mitochondrial fission ELM1	-
C88_C02H1G014280	0	0	0.0320134	25.348	28.254	21.9229	-11.1696	8.17556e-20	4.61511e-18	Probable LRR receptor-like serine/threonine-protein kinase RFK1; AltName: Full=Receptor-like kinase in flowers 1; Flags: Precursor && PF07714:Protein tyrosine and serine/threonine kinase|PF11721:Malectin domain	Pkinase_Tyr
C88_C05H4G102050	10.5079	16.4305	7.13824	139.709	130.066	151.923	-3.62243	8.38499e-20	4.72861e-18	60S ribosomal protein L13a-4 && PF00572:Ribosomal protein L13	-
C88_C04H2G063950	35.2172	44.6101	45.5937	0.0511056	0	0	11.1902	8.42239e-20	4.74498e-18	- && - && PF09741:Uncharacterized conserved protein (DUF2045)	-
C88_C03H1G021060	0	0.17849	0.208018	10.436	14.1534	16.0236	-6.6904	8.67277e-20	4.88117e-18	Dehydrogenase/reductase SDR family member 7B; AltName: Full=Short-chain dehydrogenase/reductase family 32C member 1 && PF00106:short chain dehydrogenase	adh_short
C88_C10H3G085350	12.3651	9.22382	8.95406	0	0	0	11.2862	9.60494e-20	5.40044e-18	- && - && -	-
C88_C03H1G022170	0	0	0.0876747	64.8306	66.13	62.4892	-11.0738	1.03694e-19	5.82447e-18	40S ribosomal protein SA; AltName: Full=p40 && PF00318:Ribosomal protein S2	-
C88_C05H3G056060	9.08253	8.81709	9.20811	0.249506	0.680994	0.225928	4.57028	1.04189e-19	5.84646e-18	Putative late blight resistance protein homolog R1B-12 && PF00931:NB-ARC domain|PF18052:Rx N-terminal domain	NB-ARC
C88_C11H3G053890	1.59317	1.12894	1.03377	14.7594	23.6588	19.2515	-3.93791	1.05381e-19	5.90752e-18	14-3-3 protein 1 && PF00244:14-3-3 protein	-
C88_C09H1G028390	8.46636	27.0014	19.6835	0.197432	0	0.107265	7.49058	1.14432e-19	6.40851e-18	TMV resistance protein N && PF00931:NB-ARC domain|PF01582:TIR domain	TIR
C88_C10H1G004560	0	0	0	37.0167	33.2625	24.8469	-11.2817	1.16048e-19	6.49261e-18	Sphingolipid delta(4)-desaturase DES1-like && PF08557:Sphingolipid Delta4-desaturase (DES)|PF00487:Fatty acid desaturase	-
C88_C02H2G055150	0.942678	0.608352	0.61446	16.3044	24.3035	10.2426	-4.54872	1.16211e-19	6.49532e-18	- && - && PF13532:2OG-Fe(II) oxygenase superfamily	-
C88_C11H2G029160	61.1148	36.1753	33.6139	3.27165	4.19283	3.65143	3.56336	1.23893e-19	6.91785e-18	14-3-3 protein 1 && PF00244:14-3-3 protein	-
C88_C01H4G182600	36.3498	31.5812	23.2159	0	0	0	11.3195	1.26787e-19	7.07242e-18	Protein DMR6-LIKE OXYGENASE 2; AltName: Full=2-oxoglutarate (2OG)-Fe(II) oxygenase-like protein DLO2; AltName: Full=Salicylate 3-hydroxylase DLO2; Short=S3H DLO2; Short=SA 3-hydroxylase DLO2; Short=Salicylic acid 3-hydroxylase DLO2 && PF14226:non-haem dioxygenase in morphine synthesis N-terminal|PF03171:2OG-Fe(II) oxygenase superfamily	2OG-FeII_Oxy
C88_C05H2G045190	0.0584382	0.351986	0.175807	24.4331	11.3922	38.8413	-6.96425	1.33217e-19	7.42381e-18	Probable pectinesterase/pectinesterase inhibitor 12; Includes: RecName: Full=Pectinesterase inhibitor 12; AltName: Full=Pectin methylesterase inhibitor 12; Includes: RecName: Full=Pectinesterase 12; Short=PE 12; AltName: Full=Pectin methylesterase 12; Short=AtPME12; Flags: Precursor && PF04043:Plant invertase/pectin methylesterase inhibitor|PF01095:Pectinesterase	-
C88_C05H2G034140	0.645648	0.48148	0.388476	10.7736	15.817	7.52674	-4.48585	1.35177e-19	7.52563e-18	- && - && PF00536:SAM domain (Sterile alpha motif)	SAM_1
C88_C09H1G003450	35.8482	19.5313	26.5299	0.587001	0.762925	0.265765	5.6895	1.36619e-19	7.59843e-18	Vacuolar protein sorting-associated protein 55 homolog && PF04133:Vacuolar protein sorting 55	-
C88_C10H4G110090	71.528	50.5301	48.13	0	0	0.0607172	11.2391	1.37124e-19	7.61902e-18	Fructose-bisphosphate aldolase 6, cytosolic; Short=AtFBA6; AltName: Full=Cytosolic aldolase 2; Short=cAld2 && PF00274:Fructose-bisphosphate aldolase class-I	-
C88_C08H1G003760	21.59	18.4079	15.3989	0.0615182	0.0639642	0.0557048	8.26494	1.38392e-19	7.67777e-18	Probable ADP-ribosylation factor GTPase-activating protein AGD8; Short=ARF GAP AGD8; AltName: Full=Protein ARF-GAP DOMAIN 8; Short=AtAGD8 && PF01412:Putative GTPase activating protein for Arf	-
C88_C06H4G104520	54.6361	64.757	58.8852	0.0627677	0.97895	0.113672	7.29831	1.38453e-19	7.67777e-18	- && - && PF08646:Replication factor-A C terminal domain	-
C88_C03H3G072310	28.6548	8.84884	12.201	0.294196	0.0470604	0.122951	6.74493	1.39083e-19	7.70516e-18	Beta-glucosidase 47; Short=AtBGLU47; Flags: Precursor && PF00232:Glycosyl hydrolase family 1	Glyco_hydro_1
C88_C01H3G133010	25.5499	47.3157	44.6346	0.253188	0.315906	1.23802	6.00925	1.41585e-19	7.83606e-18	Serine/threonine-protein kinase SRK2A; AltName: Full=Arabidopsis protein SK1; AltName: Full=OST1-kinase-like 7; AltName: Full=SNF1-related kinase 2.4; Short=SnRK2.4 && PF00069:Protein kinase domain	Pkinase
C88_C03H3G084010	41.8859	43.2493	35.8358	0	0	0	11.1405	1.42503e-19	7.8792e-18	- && - && -	-
C88_C03H4G120290	3.44724	4.40694	5.23475	25.5296	29.2328	31.1433	-2.71062	1.47764e-19	8.1621e-18	F-box protein At4g00755 && -	-
C88_C04H1G003240	0.338794	0.388692	0.0566242	11.2748	8.97123	9.25076	-5.20678	1.4889e-19	8.21624e-18	IAA-alanine resistance protein 1; Flags: Precursor && PF02535:ZIP Zinc transporter	-
C88_C08H2G028530	0.0804049	0.0691851	0.0806305	7.2109	3.34388	5.09618	-6.08898	1.54389e-19	8.51143e-18	Putative late blight resistance protein homolog R1B-8 && PF00931:NB-ARC domain	NB-ARC
C88_C04H2G057620	0	0	0	31.5972	51.4531	36.9373	-11.3169	1.60226e-19	8.82462e-18	U-box domain-containing protein 27; AltName: Full=Plant U-box protein 27 && PF04564:U-box domain	U-box
C88_C12H3G068630	0.312867	0.134604	0	17.0845	28.666	14.8061	-7.07679	1.6255e-19	8.94389e-18	Guanine nucleotide-binding protein subunit beta-like protein && PF00400:WD domain, G-beta repeat	WD40
C88_C02H2G043680	0.142783	0.204765	0.0954556	6.11253	6.77309	5.49451	-5.34741	1.64051e-19	9.01768e-18	Glutathionyl-hydroquinone reductase YqjG; Short=GS-HQR && PF13410:Glutathione S-transferase, C-terminal domain|PF13409:Glutathione S-transferase, N-terminal domain	-
C88_C03H4G135290	25.1366	24.4383	19.3265	0.0297152	0	0	11.1088	1.64317e-19	9.02355e-18	Splicing factor 3B subunit 4 >Q8QZY9.1 RecName: Full=Splicing factor 3B subunit 4 && PF12854:PPR repeat|PF00076:RNA recognition motif. (a.k.a. RRM, RBD, or RNP domain)|PF13041:PPR repeat family	RRM_1
C88_C04H4G109150	32.9345	42.5947	51.3901	5.34483	5.09968	3.4163	3.20185	1.7183e-19	9.42699e-18	- && - && PF03763:Remorin, C-terminal region	-
C88_C02H1G001890	28.9295	21.285	19.9011	0.131014	0.681115	0.237266	6.0917	1.73983e-19	9.53585e-18	Thioredoxin-like protein YLS8; AltName: Full=Protein YELLOW-LEAF-SPECIFIC GENE 8 && PF02966:Mitosis protein DIM1	-
C88_C10H1G027730	4.60935	6.81144	9.01488	0	0	0	11.463	1.74598e-19	9.56029e-18	Disease resistance protein At4g27190 && PF00931:NB-ARC domain	NB-ARC
C88_C04H2G062270	26.8063	18.2394	23.5132	3.08769	3.78262	2.68518	2.84943	1.77282e-19	9.69789e-18	Transport inhibitor response 1-like protein; Short=TIR1-like protein && PF18511:F-box|PF18791:Transport inhibitor response 1 protein domain	-
C88_C04H1G019790	0.035605	0.0153183	0	6.2917	8.91914	4.57887	-8.59994	1.77761e-19	9.71467e-18	Zinc finger CCCH domain-containing protein 7; Short=AtC3H7; AltName: Full=AtSmicl && -	-
C88_C07H2G042350	37.9686	16.9992	12.1964	0	0	0	12.0725	1.78072e-19	9.72228e-18	Endoglucanase 11; AltName: Full=Endo-1,4-beta glucanase 11; Flags: Precursor && PF00854:POT family|PF00759:Glycosyl hydrolase family 9	-
C88_C07H3G057450	17.9634	16.1664	19.0993	0	0.0251209	0	11.0344	1.81565e-19	9.90342e-18	Calcium-transporting ATPase 8, plasma membrane-type; AltName: Full=Ca(2+)-ATPase isoform 8 && PF00689:Cation transporting ATPase, C-terminus|PF12515:Ca2+-ATPase N terminal autoinhibitory domain|PF00702:haloacid dehalogenase-like hydrolase|PF00690:Cation transporter/ATPase, N-terminus|PF00122:E1-E2 ATPase	Cation_ATPase_C
C88_C12H2G033470	0	0	0	24.2956	37.7844	46.4437	-11.4467	1.8279e-19	9.96067e-18	B-box zinc finger protein 21; Short=AtBBX21; AltName: Full=Protein LONG HYPOCOTYL UNDER SHADE; AltName: Full=Protein SALT TOLERANCE HOMOLOG 2 && PF00643:B-box zinc finger	zf-B_box
C88_C01H4G142760	12.5953	9.55917	13.908	0.398004	0.551772	0.840918	4.32377	1.84408e-19	1.00391e-17	PP2A regulatory subunit TAP46; AltName: Full=2A phosphatase-associated protein of 46 kDa && PF04177:TAP42-like family	-
C88_C06H2G039180	24.1553	28.8724	19.3582	0.473729	0.591078	0	6.12974	1.84922e-19	1.00575e-17	L-ascorbate peroxidase 1, cytosolic; Short=AP; Short=AtAPx01 && PF00141:Peroxidase	-
C88_C04H4G121190	7.6148	8.9662	8.77489	0.187854	0.195323	0.113401	5.69365	1.85113e-19	1.00582e-17	RNA-binding protein 2 && PF00076:RNA recognition motif. (a.k.a. RRM, RBD, or RNP domain)	RRM_1
C88_C04H1G005610	0.324318	0.167438	0.45532	10.5803	7.83976	10.3513	-4.9444	1.86047e-19	1.00992e-17	Macrophage erythroblast attacher && PF10607:CTLH/CRA C-terminal to LisH motif domain	-
C88_C01H4G165660	0.0197715	0.0170125	0.0198269	4.81902	6.30182	5.26992	-8.17906	1.86647e-19	1.01221e-17	Protein OBERON 4 && PF16312:Coiled-coil region of Oberon|PF07227:PHD - plant homeodomain finger protein	-
C88_C04H1G031020	33.1123	32.5716	46.5341	223.918	196.606	240.697	-2.55597	1.8914e-19	1.02474e-17	Probable cysteine protease RD19C; AltName: Full=RD19-like protein 2; Flags: Precursor && PF00112:Papain family cysteine protease|PF08246:Cathepsin propeptide inhibitor domain (I29)	Peptidase_C1
C88_C09H2G053090	165.208	166.266	77.9768	8.31829	3.52789	6.0456	4.51933	1.92031e-19	1.03941e-17	2-hydroxyisoflavanone dehydratase; AltName: Full=Carboxylesterase HIDM && PF07859:alpha/beta hydrolase fold	Abhydrolase_3
C88_C08H4G099740	0.0837701	0.0720808	0	39.265	56.83	45.1542	-9.79051	1.92747e-19	1.04229e-17	Homeobox-leucine zipper protein HAT4; AltName: Full=HD-ZIP protein ATHB-2; AltName: Full=Homeodomain transcription factor ATHB-2; AltName: Full=Homeodomain-leucine zipper protein HAT4; Short=HD-ZIP protein 4 && PF00046:Homeodomain|PF04618:HD-ZIP protein N terminus|PF02183:Homeobox associated leucine zipper	HD-ZIP_N
C88_C02H2G053450	0.092862	0.039952	0.0931226	7.44304	8.32732	6.97616	-6.67874	1.98155e-19	1.07051e-17	RNA polymerase I-specific transcription initiation factor RRN3 && PF05327:RNA polymerase I specific transcription initiation factor RRN3	RRN3
C88_C02H4G118360	0.21164	0.182107	0.297127	11.8247	5.94113	7.0783	-5.1731	1.98966e-19	1.07387e-17	3-hydroxy-3-methylglutaryl-coenzyme A reductase 1; Short=HMG-CoA reductase 1; Short=HMGR; Short=HMGR1 && PF00368:Hydroxymethylglutaryl-coenzyme A reductase	-
C88_C06H4G128940	102.497	22.8069	106.037	0.793005	0.412267	0.239356	7.33674	2.04601e-19	1.10323e-17	17.6 kDa class I heat shock protein; AltName: Full=Hsp20.0 && PF00011:Hsp20/alpha crystallin family	-
C88_C01H4G165820	0.0734017	0.0315796	0.0368039	7.01864	6.65378	7.60154	-7.2472	2.0792e-19	1.12006e-17	Nuclear transcription factor Y subunit A-9; Short=AtNF-YA-9 && PF02045:CCAAT-binding transcription factor (CBF-B/NF-YA) subunit B	CBFB_NFYA
C88_C04H1G001010	0.263728	0.226927	0.423149	6.08188	7.96888	7.29809	-4.55365	2.08184e-19	1.12041e-17	- && - && PF07059:Protein of unknown function (DUF1336)	-
C88_C04H1G025640	3.50264	5.03883	3.732	0.0256526	0.0800177	0.0929139	5.94258	2.1003e-19	1.12927e-17	Protein FAM91A1 && PF14647:FAM91 N-terminus|PF14648:FAM91 C-terminus	-
C88_C09H3G067860	4.00065	5.49077	5.5039	0.340945	0.225592	0.336792	4.05148	2.12062e-19	1.13814e-17	Phosphatidate phosphatase PAH1; AltName: Full=Phosphatidic acid phosphohydrolase 1; Short=AtPAH1 && PF16876:Lipin/Ned1/Smp2 multi-domain protein middle domain|PF08235:LNS2 (Lipin/Ned1/Smp2)|PF04571:lipin, N-terminal conserved region	-
novel.176	15.9572	21.3668	14.3333	0	0	0	11.2266	2.12083e-19	1.13814e-17	Probable LRR receptor-like serine/threonine-protein kinase At1g56130; Flags: Precursor && -	-
C88_C04H3G097720	50.05	39.7801	35.7281	7.731	8.35517	7.55219	2.41433	2.13445e-19	1.14437e-17	5-dehydro-2-deoxygluconokinase; AltName: Full=2-deoxy-5-keto-D-gluconate kinase; Short=DKG kinase && PF00294:pfkB family carbohydrate kinase	PfkB
C88_C11H2G027130	27.3897	16.1748	20.5738	2.00139	2.28399	1.25974	3.54011	2.16328e-19	1.15873e-17	Cyclin-dependent kinase G-2; Short=CDKG;2 >A2XUW1.1 RecName: Full=Cyclin-dependent kinase G-2; Short=CDKG;2 && PF00069:Protein kinase domain	Pkinase
C88_C04H2G065490	241.389	164.319	176.405	14.7895	19.7998	8.4903	3.76482	2.20298e-19	1.17888e-17	Succinate dehydrogenase subunit 5, mitochondrial; Flags: Precursor && PF14290:Domain of unknown function (DUF4370)	-
C88_C03H1G021250	0	0.290932	0	148.655	78.2717	129.585	-10.1271	2.26992e-19	1.21355e-17	Cysteine protease inhibitor 1; AltName: Full=P340; AltName: Full=P34021; AltName: Full=PCPI 8.3; Flags: Precursor && PF00197:Trypsin and protease inhibitor	-
C88_C12H4G092290	8.368	10.152	9.98117	0	0	0	11.0833	2.28648e-19	1.22125e-17	NAC domain-containing protein 17; Short=ANAC017; AltName: Full=Protein NTM1-like 7; AltName: Full=Protein REGULATORS OF AOX1A 2 && PF02365:No apical meristem (NAM) protein	NAM
novel.177	16.8517	13.3544	18.2343	0.215226	0.358053	0.89648	5.02955	2.32799e-19	1.24225e-17	TMV resistance protein N && PF13855:Leucine rich repeat	-
C88_C03H4G119610	0	0.018522	0.0215861	11.3205	13.9737	9.86704	-9.74423	2.40727e-19	1.28334e-17	Cleavage and polyadenylation specificity factor subunit 1; AltName: Full=Cleavage and polyadenylation specificity factor 160 kDa subunit; Short=AtCPSF160; Short=CPSF 160 kDa subunit && PF03178:CPSF A subunit region|PF10433:Mono-functional DNA-alkylating methyl methanesulfonate N-term	-
C88_C11H2G029640	28.5561	16.1269	14.5031	0.484208	0.359614	0.0626358	6.05686	2.43101e-19	1.29401e-17	Membrane-associated protein VIPP1, chloroplastic; AltName: Full=Protein VESICLE-INDUCING PROTEIN IN PLASTIDS 1; Flags: Precursor && PF04012:PspA/IM30 family	-
C88_C01H2G082920	12.385	9.2359	7.72786	0.193505	0.335331	0.292031	5.16508	2.43258e-19	1.29401e-17	Zinc finger protein MAGPIE; AltName: Full=Protein indeterminate-domain 3 && -	-
C88_C08H3G067760	23.822	19.8173	18.3366	2.22446	3.44668	2.68567	2.89709	2.43414e-19	1.29401e-17	Probable E3 ubiquitin-protein ligase RHG1A; AltName: Full=RING-H2 finger G1a; AltName: Full=RING-H2 zinc finger protein RHG1a && PF13639:Ring finger domain	-
C88_C03H1G024460	111.133	86.5267	82.6026	12.2916	17.006	11.8481	2.77477	2.44556e-19	1.29885e-17	Iron-sulfur cluster assembly protein 1; Short=AtISU1; Short=Protein ISCU-LIKE 1; AltName: Full=NifU-like N-terminal domain-containing protein ISU1; AltName: Full=NifU-like protein ISU1; Flags: Precursor && PF01592:NifU-like N terminal domain	-
C88_C02H1G016590	13.8317	14.2272	12.0636	66.9189	57.4923	54.837	-2.15431	2.45158e-19	1.30083e-17	Eukaryotic translation initiation factor 3 subunit D; Short=eIF3d; AltName: Full=Eukaryotic translation initiation factor 3 subunit 7; AltName: Full=eIF-3-zeta; AltName: Full=p66 && PF05091:Eukaryotic translation initiation factor 3 subunit 7 (eIF-3)	-
C88_C03H3G088810	14.8821	15.8303	12.7205	2.85614	3.11248	2.73545	2.32495	2.48055e-19	1.31497e-17	Importin subunit beta-1; AltName: Full=Karyopherin subunit beta-1; Short=ATKPNB1 && PF03810:Importin-beta N-terminal domain|PF13513:HEAT-like repeat	-
C88_C11H3G067930	13.3075	12.6703	12.8862	2.22921	2.00583	2.52319	2.52504	2.48704e-19	1.31718e-17	Outer envelope protein 80, chloroplastic; AltName: Full=Chloroplastic outer envelope protein of 80 kDa; Short=AtOEP80; AltName: Full=Protein TOC75-V; Short=AtToc75-V && PF01103:Omp85 superfamily domain	-
C88_C04H1G020170	0	0	0	27.616	11.4856	19.9751	-11.6354	2.49278e-19	1.31898e-17	Probable methyltransferase PMT26 && PF03141:Putative S-adenosyl-L-methionine-dependent methyltransferase	-
C88_C04H2G056320	0	0.0342486	0	58.9917	85.0418	22.9075	-11.9925	2.6839e-19	1.41878e-17	Probable GTP-binding protein OBGM, mitochondrial; Flags: Precursor && PF01018:GTP1/OBG|PF01926:50S ribosome-binding GTPase	-
novel.838	27.3864	18.6381	18.8505	0	0	0	11.2144	2.74213e-19	1.44821e-17	- && - && -	-
C88_C06H1G014060	0.0297543	0.128012	0.119351	4.85339	7.80156	4.26846	-5.90731	2.76928e-19	1.46118e-17	MATH domain-containing protein At5g43560 && PF00917:MATH domain	MATH
C88_C08H2G028750	1.05434	1.20962	0.921747	7.679	6.71948	6.79271	-2.72604	2.81903e-19	1.48605e-17	Extra-large guanine nucleotide-binding protein 3; AltName: Full=Extra-large GTP-binding protein 3; Short=Extra-large G-protein 3 && PF00503:G-protein alpha subunit	G-alpha
C88_C04H4G117680	0	0	0	75.7645	40.2104	85.0128	-11.5243	2.83216e-19	1.49158e-17	PLAT domain-containing protein 1; Short=AtPLAT1; Short=PLAT domain protein 1; Flags: Precursor && PF01477:PLAT/LH2 domain	-
novel.1921	22.0045	9.90392	14.4125	0	0	0	11.5399	2.8454e-19	1.49716e-17	- && - && -	-
novel.1379	15.6474	12.7956	13.3543	0.208066	0.324507	0.282605	5.68523	2.89147e-19	1.51998e-17	- && - && -	-
C88_C11H3G054160	0.0946659	0.407281	0	47.4781	18.9159	42.9112	-7.6967	2.98128e-19	1.56574e-17	14-3-3-like protein 16R && PF00244:14-3-3 protein	-
C88_C06H4G100380	0.243133	0.278942	0.162544	10.4085	19.7489	12.3831	-5.93901	3.00954e-19	1.57912e-17	Bifunctional epoxide hydrolase 2; Includes: RecName: Full=Cytosolic epoxide hydrolase 2; Short=CEH; AltName: Full=Epoxide hydratase; AltName: Full=Soluble epoxide hydrolase; Short=SEH; Includes: RecName: Full=Lipid-phosphate phosphatase && PF00561:alpha/beta hydrolase fold	Abhydrolase_1
C88_C10H1G002520	51.1171	38.0959	33.5845	0	0	0	11.1944	3.01548e-19	1.58076e-17	Protein LIGHT-DEPENDENT SHORT HYPOCOTYLS 10; AltName: Full=Protein ORGAN BOUNDARY 10 && PF04852:Protein of unknown function (DUF640)	-
C88_C09H3G071910	10.2538	6.33372	4.67389	0.180797	0.219316	0.0818559	5.48505	3.07586e-19	1.61093e-17	Protein TIC110, chloroplastic; AltName: Full=Chloroplast inner envelope protein, 110 kDa; Short=psIEP110; AltName: Full=IAP100; AltName: Full=Translocon at the inner envelope membrane of chloroplasts 110; Flags: Precursor && PF16940:Chloroplast envelope transporter	-
C88_C04H3G088860	0.298626	0.171304	0.0998215	15.397	18.823	13.1816	-6.37746	3.11194e-19	1.62749e-17	40S ribosomal protein S2-4 && PF03719:Ribosomal protein S5, C-terminal domain|PF00333:Ribosomal protein S5, N-terminal domain	-
novel.1253	97.9817	38.8632	30.8727	0.0864088	0.179689	0	9.35949	3.11325e-19	1.62749e-17	- && - && -	-
C88_C04H2G067770	0.0288952	0.0248631	0.0289763	7.36785	6.92851	8.51119	-8.11013	3.1295e-19	1.63448e-17	Protein IQ-DOMAIN 32 && PF13178:Protein of unknown function (DUF4005)	-
C88_C02H1G019880	0.321159	0.414516	0.268383	6.82423	8.08686	6.04304	-4.36626	3.28242e-19	1.71276e-17	Nijmegen breakage syndrome 1 protein; Short=AtNbs1 && PF00498:FHA domain	FHA
C88_C11H4G081440	1.6109	1.67792	1.36035	20.5059	14.2142	15.8333	-3.43614	3.28623e-19	1.71317e-17	ACT domain-containing protein ACR12; AltName: Full=Protein ACT DOMAIN REPEATS 12; Flags: Precursor && -	-
C88_C09H4G104440	16.0434	14.1345	9.6091	0	0.0533712	0.139439	7.64331	3.30255e-19	1.72009e-17	Putative G3BP-like protein && PF02136:Nuclear transport factor 2 (NTF2) domain|PF00076:RNA recognition motif. (a.k.a. RRM, RBD, or RNP domain)	RRM_1
C88_C01H3G113690	0.154856	0.159896	0.186348	3.65825	3.62258	3.36513	-4.40648	3.35449e-19	1.74554e-17	Kinesin-like protein KIN-13A; AltName: Full=Protein SMALL AND ROUND SEED 3 && PF00225:Kinesin motor domain	Kinesin
C88_C12H4G086640	29.3622	44.9425	38.5044	1.58801	1.65115	1.43794	4.60022	3.35936e-19	1.74647e-17	60S ribosomal protein L29-2 && -	-
C88_C04H3G090050	0	0	0	22.9967	32.2799	19.237	-11.2393	3.38863e-19	1.76006e-17	Syntaxin-81; Short=AtSYP81 && PF10496:SNARE-complex protein Syntaxin-18 N-terminus	-
C88_C05H1G026550	24.5889	14.3167	14.7126	0	0	0	11.338	3.52484e-19	1.82913e-17	- && - && PF08590:Domain of unknown function (DUF1771)	-
C88_C12H2G052540	9.98502	18.2977	15.9594	0	0	0	11.3267	3.53655e-19	1.83353e-17	- && - && -	-
C88_C03H1G021230	0	0.146127	0.170301	116.695	71.6752	110.713	-9.85628	3.65177e-19	1.89153e-17	Cysteine protease inhibitor 8; AltName: Full=PCPI-8; Short=Pcpi8; Flags: Precursor && PF00197:Trypsin and protease inhibitor	-
C88_C04H4G104480	56.5196	47.1541	91.3361	5.19101	4.09458	4.70046	3.8035	3.72281e-19	1.92656e-17	Uncharacterized protein At3g23325 && -	-
C88_C11H3G054230	1.53486	1.28682	0.986648	24.276	33.0284	13.3629	-4.20555	3.77943e-19	1.95408e-17	tRNA (cytosine(34)-C(5))-methyltransferase; AltName: Full=NOL1/NOP2/Sun domain family member 2 && PF01189:16S rRNA methyltransferase RsmB/F	-
novel.1642	13.3224	5.70012	8.77772	0	0	0	11.5493	3.80416e-19	1.96507e-17	- && - && -	-
C88_C08H4G094360	58.6117	19.7191	52.7175	0	0	0	11.8657	3.93173e-19	2.02911e-17	- && - && PF08646:Replication factor-A C terminal domain	-
C88_C03H3G083460	32.7824	35.73	39.0318	0	0	0	10.9973	3.94877e-19	2.03604e-17	Ethylene-responsive transcription factor 5; AltName: Full=Ethylene-responsive element-binding factor 4; Short=EREBP-4; AltName: Full=Ethylene-responsive element-binding factor 5 homolog; AltName: Full=NtERF4 && PF00847:AP2 domain	AP2
novel.114	8.63684	17.3238	6.86644	0	0	0	11.7059	4.0802e-19	2.1019e-17	- && - && -	-
C88_C12H4G113420	30.1649	39.1233	18.664	2.32634	2.98323	2.27034	3.54328	4.13191e-19	2.1266e-17	FAD-dependent urate hydroxylase; AltName: Full=Flavoprotein urate hydroxylase && PF13855:Leucine rich repeat|PF08263:Leucine rich repeat N-terminal domain	LRRNT_2
C88_C10H1G022110	0	0.25891	0.150871	44.4269	34.755	49.4237	-8.23275	4.43218e-19	2.27907e-17	- && - && PF09713:Plant protein 1589 of unknown function (A_thal_3526)	-
C88_C09H2G034370	0.294571	0	0	18.0875	17.371	15.8156	-7.50074	4.52485e-19	2.32461e-17	Delta(14)-sterol reductase; AltName: Full=C-14 sterol reductase; AltName: Full=Protein FACKEL; AltName: Full=Sterol C14-reductase && PF01222:Ergosterol biosynthesis ERG4/ERG24 family	-
C88_C09H1G003340	11.0627	10.317	9.49944	1.1799	1.09767	1.18086	3.16168	4.56422e-19	2.34271e-17	mRNA-decapping enzyme-like protein; AltName: Full=DCP1 homolog && PF06058:Dcp1-like decapping family	-
C88_C04H4G117470	0	0.0709148	0	61.4987	47.5562	62.4731	-10.9868	4.62102e-19	2.3694e-17	Annexin D2; AltName: Full=AnnAt2 && PF00191:Annexin	-
C88_C07H3G057720	4.98661	3.95618	3.14258	0.0214435	0.0445922	0.0388342	6.85267	4.62462e-19	2.3694e-17	HEAT repeat-containing protein 6 && PF13251:Domain of unknown function (DUF4042)	-
C88_C11H2G036120	0.156688	0.157295	0.288068	4.55349	5.6	3.39166	-4.49368	4.83309e-19	2.47398e-17	Pentatricopeptide repeat-containing protein At1g31430 && PF13041:PPR repeat family	-
C88_C02H4G119270	0.320929	0.0690366	0.402287	12.0341	14.1549	10.284	-5.5576	4.89321e-19	2.50248e-17	Protein DJ-1 homolog D; Short=AtDJ1D; AltName: Full=Lactoylglutathione lyase DJ1D && PF01965:DJ-1/PfpI family	DJ-1_PfpI
C88_C02H2G034790	8.17345	10.1357	8.9196	0.788753	0.761534	0.459139	3.77461	4.90373e-19	2.5056e-17	F-box/kelch-repeat protein At1g30090 && PF00646:F-box domain|PF01344:Kelch motif	Kelch_1
C88_C01H4G177510	0.422005	0.217871	0.169276	7.95169	6.37571	5.62409	-4.6261	5.17658e-19	2.64263e-17	Serine/arginine-rich splicing factor SR30; Short=At-SR30; Short=At-SRp30; Short=AtSR30; AltName: Full=SF2/ASF-like splicing modulator Srp30; AltName: Full=Serine-arginine rich RNA binding protein 30 && PF00076:RNA recognition motif. (a.k.a. RRM, RBD, or RNP domain)	RRM_1
C88_C08H1G006340	0.117489	0.202189	0	10.7386	8.3026	11.3195	-6.51368	5.29616e-19	2.70123e-17	3-oxoacyl-[acyl-carrier-protein] synthase I, chloroplastic; AltName: Full=Beta-ketoacyl-ACP synthase I; Short=KAS I; Flags: Precursor && PF00109:Beta-ketoacyl synthase, N-terminal domain|PF02801:Beta-ketoacyl synthase, C-terminal domain	ketoacyl-synt
C88_C03H2G057410	27.0249	19.0339	18.6734	1.77197	2.83833	1.53947	3.40445	5.41133e-19	2.75749e-17	Spastin && PF17862:AAA+ lid domain|PF00004:ATPase family associated with various cellular activities (AAA)	AAA
C88_C08H2G028960	0.244726	0.263221	0.184059	7.62812	11.1517	7.06308	-5.20878	5.43765e-19	2.7684e-17	EKC/KEOPS complex subunit bud32; AltName: Full=Atypical serine/threonine protein kinase bud32 && PF00069:Protein kinase domain	Pkinase
C88_C06H4G124290	0	0.214511	0.0999991	11.0308	7.77586	8.29546	-6.36895	5.49502e-19	2.7951e-17	CBS domain-containing protein CBSCBSPB1 && PF00571:CBS domain|PF00564:PB1 domain	CBS
C88_C09H1G003060	8.11591	7.16598	6.91522	0.298362	0.62045	0.360223	4.13111	5.77222e-19	2.93346e-17	- && - && PF09133:SANTA (SANT Associated)	-
C88_C11H3G067910	19.8457	19.9225	21.5285	0	0	0	10.924	5.80529e-19	2.94762e-17	Zinc transporter ZTP29; AltName: Full=Zinc transporter 29 && PF02535:ZIP Zinc transporter	-
C88_C11H3G053720	0.0378025	0.065055	0	11.7299	11.3857	8.37522	-8.19251	5.85331e-19	2.96933e-17	Mechanosensitive ion channel protein 2, chloroplastic; AltName: Full=Mechanosensitive channel of small conductance-like 2; AltName: Full=MscS-Like protein 2; Flags: Precursor && PF00924:Mechanosensitive ion channel	-
C88_C09H4G102600	34.1127	19.162	19.5476	0	0	0	11.3122	6.04299e-19	3.06281e-17	Mediator of RNA polymerase II transcription subunit 19a && -	-
C88_C09H1G003290	14.3212	14.9198	14.0054	0.554768	1.3267	0.502343	4.1988	6.06264e-19	3.07002e-17	Splicing factor 3B subunit 4 >Q8QZY9.1 RecName: Full=Splicing factor 3B subunit 4 && PF00076:RNA recognition motif. (a.k.a. RRM, RBD, or RNP domain)	RRM_1
C88_C09H2G033240	0.0500601	0	0.100401	12.0606	14.9311	12.1108	-8.08651	6.22082e-19	3.1473e-17	Signal recognition particle 54 kDa protein, chloroplastic; Short=54 chloroplast protein; Short=54CP; Short=SRP54; Short=cpSRP54; AltName: Full=FFC; Flags: Precursor && PF00448:SRP54-type protein, GTPase domain|PF02881:SRP54-type protein, helical bundle domain|PF02978:Signal peptide binding domain	-
C88_C04H1G003120	1.06358	1.51354	0.943495	13.9586	9.76878	13.9243	-3.40997	6.35039e-19	3.20999e-17	- && - && -	-
C88_C12H4G092350	52.4207	34.7934	29.9417	0.0488485	0	0	11.1575	6.4209e-19	3.24273e-17	DEAD-box ATP-dependent RNA helicase 39 && PF00271:Helicase conserved C-terminal domain|PF00270:DEAD/DEAH box helicase	DEAD
novel.2102	79.0051	66.8753	71.9804	8.88154	10.1738	5.31606	3.16998	6.42979e-19	3.24432e-17	- && - && -	-
C88_C10H1G025830	37.0208	33.0275	33.5375	0.0532285	0	0	10.8557	6.48087e-19	3.26718e-17	Adenylosuccinate synthetase, chloroplastic; Short=AMPSase; Short=AdSS; AltName: Full=IMP--aspartate ligase; Flags: Precursor && PF00709:Adenylosuccinate synthetase	-
C88_C03H2G065550	11.5227	11.6454	9.15999	58.7624	48.152	50.4707	-2.27852	6.48818e-19	3.26795e-17	Actin-interacting protein 1-2 && -	-
C88_C04H3G096320	8.8324	10.8112	6.73645	0.116618	0.181883	0.158397	5.85806	6.58193e-19	3.31222e-17	Polyadenylate-binding protein RBP47C; Short=Poly(A)-binding protein RBP47C; AltName: Full=RNA-binding protein 47C; Short=AtRBP47C && PF00076:RNA recognition motif. (a.k.a. RRM, RBD, or RNP domain)	RRM_1
C88_C02H1G018260	0	0	0	14.3957	14.236	13.3187	-10.8974	6.75317e-19	3.39537e-17	(-)-alpha-terpineol synthase && PF03936:Terpene synthase family, metal binding domain|PF01397:Terpene synthase, N-terminal domain	-
C88_C03H3G088970	3.77813	4.45497	3.69518	0.393532	0.20459	0.336547	3.67322	6.8052e-19	3.4185e-17	U-box domain-containing protein 44; AltName: Full=Plant U-box protein 44; AltName: Full=Protein SENESCENCE-ASSOCIATED E3 UBIQUITIN LIGASE 1 && PF04564:U-box domain	U-box
C88_C05H2G038720	0	0.118191	0.0688719	28.2642	17.1374	18.7723	-8.36124	6.8427e-19	3.43428e-17	- && - && -	-
C88_C01H2G074040	0.458189	0.147845	0.40204	8.37578	7.92724	7.68152	-4.59299	6.90735e-19	3.46365e-17	2-alkenal reductase (NADP(+)-dependent); AltName: Full=Alkenal double bound reductase; AltName: Full=Allylic alcohol dehydrogenase 1; Short=allyl-ADH1; AltName: Full=Flavin-free double bond reductase; Short=NtDBR; AltName: Full=Pulegone reductase; Short=NtRed-1 && PF16884:N-terminal domain of oxidoreductase|PF00107:Zinc-binding dehydrogenase|PF13966:zinc-binding in reverse transcriptase	ADH_zinc_N
C88_C01H4G142670	19.6094	16.1355	11.1754	0.301357	0.417785	0.272879	5.57817	6.96149e-19	3.48771e-17	- && - && -	-
C88_C08H3G058090	7.43602	8.94735	8.73002	0.736759	0.41249	0.5645	3.87476	7.05727e-19	3.53257e-17	- && - && PF03107:C1 domain	-
C88_C01H1G024950	0.0676022	0.0581689	0.203376	9.56938	16.4074	17.3302	-7.0645	7.09111e-19	3.54637e-17	Transcription factor bHLH130; AltName: Full=Basic helix-loop-helix protein 130; Short=AtbHLH130; Short=bHLH 130; AltName: Full=Transcription factor EN 69; AltName: Full=bHLH transcription factor bHLH130 && PF00010:Helix-loop-helix DNA-binding domain	HLH
C88_C03H3G083900	4.0835	3.43082	3.09054	0.0180569	0.0187748	0.0327011	7.2361	7.19331e-19	3.5943e-17	Phytochrome B && PF13041:PPR repeat family	-
C88_C02H2G035510	26.3161	30.4258	21.1863	0	0	0	11.0228	7.44598e-19	3.71727e-17	- && - && PF14111:Domain of unknown function (DUF4283)	-
C88_C04H1G030760	0	0	0	102.522	88.9924	73.7207	-10.9895	7.46572e-19	3.72384e-17	bZIP transcription factor 53; Short=AtbZIP53 && PF00170:bZIP transcription factor	bZIP_1
C88_C04H1G031140	0	0	0.134128	106.703	71.8344	107.292	-11.0253	7.5186e-19	3.74691e-17	V-type proton ATPase subunit c2; Short=V-ATPase subunit c2; AltName: Full=V-type proton ATPase 16 kDa proteolipid subunit c2; Short=V-ATPase 16 kDa proteolipid subunit c2; AltName: Full=Vacuolar H(+)-ATPase subunit c isoform 2; AltName: Full=Vacuolar proton pump 16 kDa proteolipid subunit c2; AltName: Full=Vacuolar proton pump subunit c2 && PF00137:ATP synthase subunit C	-
C88_C09H1G030380	4.56323	5.46026	4.52837	0.646124	0.509652	0.665765	2.99954	7.63441e-19	3.79846e-17	CMP-sialic acid transporter 3; Short=CMP-SA-Tr 3; Short=CMP-Sia-Tr 3; AltName: Full=UDP-galactose/UDP-glucose transporter 6; Short=AtUTr6 && PF04142:Nucleotide-sugar transporter	-
C88_C07H4G086470	24.2619	28.7348	21.1847	124.704	134.068	109.631	-2.30592	7.63733e-19	3.79846e-17	Elongation factor 1-delta 1; Short=EF-1-delta 1; AltName: Full=Elongation factor 1B-beta 1; AltName: Full=eEF-1B beta 1 && PF00736:EF-1 guanine nucleotide exchange domain	-
C88_C05H1G008530	0	0.062222	0.0725155	84.3974	33.8325	44.8097	-10.2132	7.64217e-19	3.79846e-17	Probable xyloglucan endotransglucosylase/hydrolase protein 33; Short=At-XTH33; Short=XTH-33; Flags: Precursor && PF00722:Glycosyl hydrolases family 16|PF06955:Xyloglucan endo-transglycosylase (XET) C-terminus	-
C88_C09H3G063690	0.61974	0.457081	0.443914	10.5405	9.49257	11.1978	-4.36123	7.93196e-19	3.93903e-17	Peptidyl-prolyl cis-trans isomerase CYP18-2; Short=PPIase CYP18-2; AltName: Full=Cyclophilin of 18 kDa 2; AltName: Full=Cyclophilin-18-2 && PF00160:Cyclophilin type peptidyl-prolyl cis-trans isomerase/CLD	Pro_isomerase
C88_C01H1G039620	8.33214	6.48199	6.75309	0.106999	0.278133	0.145332	5.36395	8.01166e-19	3.97512e-17	- && - && PF05633:Protein BYPASS1-related	-
C88_C02H1G019980	0.0475942	0	0.0477278	21.6839	29.8294	20.6448	-9.62958	8.11608e-19	4.0234e-17	Protein SUPPRESSOR OF FRI 4 && -	-
C88_C12H2G052750	5.50169	10.1996	7.37289	0.398537	0.292506	0.594384	4.16191	8.12777e-19	4.02567e-17	Probable glycosyltransferase At5g03795 && PF03016:Exostosin family	-
C88_C04H1G030420	0.537458	0.714712	0.0489969	23.9552	21.6216	24.968	-5.74156	8.20477e-19	4.06025e-17	Sugar transporter ERD6-like 6 && PF00083:Sugar (and other) transporter	Sugar_tr
C88_C09H2G048870	6.74582	6.13194	5.44649	0.0648599	0.0337194	0.0293654	7.17648	8.80701e-19	4.35447e-17	- && - && PF15365:Proline-rich nuclear receptor coactivator motif	-
C88_C01H1G046280	3.25681	2.75924	3.81865	21.5595	17.8747	22.1166	-2.64502	8.90074e-19	4.39697e-17	Synaptotagmin-1; AltName: Full=NTMC2T1.1; AltName: Full=Synaptotagmin A && PF17047:Synaptotagmin-like mitochondrial-lipid-binding domain|PF00168:C2 domain	C2
C88_C03H2G062330	8.63622	10.4784	7.85048	0.174734	0.121121	0.421924	5.20542	8.97152e-19	4.42806e-17	Carbamoyl-phosphate synthase small chain, chloroplastic; AltName: Full=Carbamoyl-phosphate synthetase glutamine chain; AltName: Full=Protein VENOSA 6; Flags: Precursor && PF00117:Glutamine amidotransferase class-I|PF00988:Carbamoyl-phosphate synthase small chain, CPSase domain	CPSase_sm_chain
C88_C01H2G081420	20.6075	14.5603	15.1209	1.33501	1.06148	1.70662	3.61221	9.03481e-19	4.45542e-17	Probable transcription factor At5g28040; AltName: Full=Storekeeper-like protein At5g28040 && PF04504:Protein of unknown function, DUF573	-
C88_C09H1G003440	29.5345	27.7531	23.5943	1.57388	2.6967	0.963482	3.96035	9.16232e-19	4.51436e-17	Probable UDP-N-acetylglucosamine--peptide N-acetylglucosaminyltransferase SPINDLY; Short=LeSPY && PF00515:Tetratricopeptide repeat|PF13844:Glycosyl transferase family 41	TPR_1
C88_C02H2G042860	2.76866	2.02497	1.98977	14.0588	14.3479	14.1012	-2.64496	9.22655e-19	4.54205e-17	SWI/SNF complex component SNF12 homolog && PF02201:SWIB/MDM2 domain	-
C88_C06H2G044110	16.7594	21.3922	16.5743	3.16825	2.75271	2.27936	2.74551	9.44337e-19	4.64474e-17	Phosphoglucan phosphatase LSF2, chloroplastic; AltName: Full=Phosphoglucan phosphatase like sex Four2; AltName: Full=Protein LIKE SEX4 2; Flags: Precursor && PF00782:Dual specificity phosphatase, catalytic domain	DSPc
novel.1219	47.6142	49.4183	42.5199	10.263	11.5179	10.1782	2.13216	9.59543e-19	4.71543e-17	Protein BASIC PENTACYSTEINE1; Short=AtBPC1 && -	-
novel.1656	3.79725	4.90107	3.09666	0	0	0	11.0631	9.62867e-19	4.72766e-17	- && - && -	-
novel.2184	9.48436	13.8768	8.77936	0	0.14971	0	7.82234	9.85591e-19	4.83504e-17	- && - && -	-
novel.1133	0.268236	0.098917	0.345843	9.30391	13.9692	6.24534	-5.38379	1.00387e-18	4.92043e-17	- && - && -	-
C88_C11H2G029050	21.6683	19.8595	18.6015	0.400103	1.18403	0.278687	5.02951	1.02256e-18	5.00771e-17	GPI ethanolamine phosphate transferase 2; AltName: Full=GPI7 homolog; Short=hGPI7; AltName: Full=Phosphatidylinositol-glycan biosynthesis class G protein; Short=PIG-G && -	-
C88_C02H3G073530	31.7872	26.215	21.7865	4.84791	4.98587	4.19893	2.51317	1.02472e-18	5.01395e-17	Sodium-coupled neutral amino acid transporter 5; AltName: Full=Solute carrier family 38 member 5; AltName: Full=System N transporter 2 && PF01490:Transmembrane amino acid transporter protein	Aa_trans
C88_C11H3G053770	0	0	0	7.92068	8.92395	7.81447	-10.8569	1.03749e-18	5.07205e-17	Kinesin-like protein KIN-14B; AltName: Full=Kinesin CDKA-1-associated protein 2; AltName: Full=Kinesin-like protein KCA2; AltName: Full=Kinesin-like protein for actin-based chloroplast movement 2 && PF00225:Kinesin motor domain	Kinesin
C88_C11H3G055940	22.7814	16.27	19.647	1.42375	2.4426	2.4495	3.21959	1.04749e-18	5.1165e-17	Pyruvate kinase 1, cytosolic; Short=OsPK1 >B8BJ39.1 RecName: Full=Pyruvate kinase 1, cytosolic; Short=OsPK1 && PF02887:Pyruvate kinase, alpha/beta domain|PF00224:Pyruvate kinase, barrel domain	PK
novel.1222	5.92103	5.88045	4.13415	0.0518751	0.0269689	0.0234865	7.29755	1.05741e-18	5.1605e-17	- && - && -	-
C88_C01H1G026270	12.7922	14.6763	13.8462	0.19035	0.494795	0.086181	5.78657	1.05949e-18	5.16619e-17	DNA-directed RNA polymerases II, IV and V subunit 8B; AltName: Full=RNA polymerase Rpb8 && PF03870:RNA polymerase Rpb8	-
C88_C04H1G019960	0	0	0	22.3926	27.6678	18.2328	-10.9965	1.07618e-18	5.24283e-17	Phosphoribosylformylglycinamidine cyclo-ligase, chloroplastic; AltName: Full=AIR synthase; Short=AIRS; AltName: Full=Phosphoribosyl-aminoimidazole synthetase; Flags: Precursor && PF00586:AIR synthase related protein, N-terminal domain|PF02769:AIR synthase related protein, C-terminal domain	-
C88_C04H3G089900	0	0	0	21.0146	17.4343	19.8279	-10.8768	1.07706e-18	5.24283e-17	- && - && PF14360:PAP2 superfamily C-terminal	-
C88_C09H3G074940	86.6069	64.3202	42.5818	0	0	0.0713757	11.1914	1.07856e-18	5.24561e-17	Putative quinone-oxidoreductase homolog, chloroplastic && PF13602:Zinc-binding dehydrogenase|PF08240:Alcohol dehydrogenase GroES-like domain	ADH_N
novel.171	0	0	0	13.8828	19.3591	19.0876	-10.9694	1.10336e-18	5.36163e-17	- && - && -	-
C88_C02H3G088600	0.0403908	0	0	25.6719	22.047	29.0403	-10.8557	1.11096e-18	5.39395e-17	Succinate dehydrogenase [ubiquinone] flavoprotein subunit 1, mitochondrial; AltName: Full=Flavoprotein subunit 1 of complex II; Short=FP; Flags: Precursor && PF02910:Fumarate reductase flavoprotein C-term|PF00890:FAD binding domain	-
C88_C04H2G057160	0	0	0.098466	24.6229	36.9433	21.5043	-9.78573	1.11451e-18	5.40653e-17	Maltose excess protein 1-like, chloroplastic; Flags: Precursor && -	-
C88_C11H3G054990	1.58503	1.23396	1.4381	13.1607	11.4033	13.0062	-3.14218	1.154e-18	5.5933e-17	Actin-related protein 7 && PF00022:Actin	Actin
C88_C04H1G017630	0.213223	0.18347	0.142548	7.79553	13.9248	11.0408	-5.91795	1.15941e-18	5.61418e-17	Ethylene-responsive transcription factor RAP2-13; AltName: Full=Ethylene-responsive transcription factor ERF058; AltName: Full=Protein RELATED TO APETALA2 13 && PF00847:AP2 domain	AP2
novel.35	39.363	44.7776	40.2763	0	0	0	10.8494	1.16029e-18	5.61418e-17	- && - && -	-
C88_C02H4G109650	0	0	0	61.7671	60.6351	54.9928	-10.8365	1.16415e-18	5.628e-17	40S ribosomal protein S25-2 && PF03297:S25 ribosomal protein	-
C88_C02H1G001900	10.3316	11.4488	9.22311	0.689758	1.3746	0.780721	3.45636	1.20296e-18	5.81068e-17	Protein odr-4 homolog && PF14778:Odorant response abnormal 4-like	-
C88_C04H1G020430	0.133196	0.0573049	0	16.4196	28.9518	17.8077	-8.37179	1.20881e-18	5.83397e-17	F-box protein SKP2B; AltName: Full=F-box/LRR-repeat protein 5; Short=AtFB5; AltName: Full=SKP2-like protein 2; Short=AtSKP2;2 && -	-
C88_C05H1G011470	0.119112	0.0512455	0.0895847	4.24312	3.5701	6.11711	-5.76336	1.22249e-18	5.89493e-17	ATP-dependent DNA helicase Q-like 5; AltName: Full=RecQ-like protein 5; Short=AtRecQ5; Short=AtRecQl5 && PF00271:Helicase conserved C-terminal domain|PF00270:DEAD/DEAH box helicase	Helicase_C
C88_C03H4G107130	17.5686	20.3499	19.5661	1.58362	0.493975	1.14718	4.1539	1.23291e-18	5.94014e-17	Clathrin light chain 1 && PF01086:Clathrin light chain	-
C88_C06H2G045300	39.1866	31.5014	31.9756	0	0	0	10.8855	1.24671e-18	6.00149e-17	- && - && -	-
C88_C06H2G047780	22.8792	15.0293	18.1904	0	0	0.0248352	10.9274	1.2687e-18	6.10218e-17	MATH domain-containing protein At5g43560 && PF00917:MATH domain	MATH
C88_C07H2G027050	3.51178	3.16864	4.27977	0.205757	0.237709	0.331223	3.81771	1.36681e-18	6.56845e-17	Probable cyclic nucleotide-gated ion channel 5; Short=AtCNGC5; AltName: Full=Cyclic nucleotide- and calmodulin-regulated ion channel 5 && PF00520:Ion transport protein|PF00027:Cyclic nucleotide-binding domain	Ion_trans
C88_C03H4G126530	118.184	1074.55	264.686	2.85913	3.71601	4.85428	6.99767	1.43283e-18	6.87991e-17	Proteinase inhibitor type-2 P303.51; AltName: Full=Proteinase inhibitor type II P303.51; Flags: Precursor && PF02428:Potato type II proteinase inhibitor family	-
C88_C08H3G072360	3.71073	2.18694	1.93703	29.9732	26.5571	22.9985	-3.33996	1.44593e-18	6.93692e-17	BOI-related E3 ubiquitin-protein ligase 1; AltName: Full=RING-type E3 ubiquitin transferase BRG1 && PF13920:Zinc finger, C3HC4 type (RING finger)	-
C88_C05H3G056080	40.9727	62.0298	94.1015	0	0.0793974	0	11.2623	1.46e-18	6.99846e-17	Probable carboxylesterase 6; AltName: Full=AtCXE6 && PF07859:alpha/beta hydrolase fold	Abhydrolase_3
C88_C02H4G124100	14.0329	20.4144	23.9109	0.6689	0.28979	1.11043	4.80642	1.46344e-18	7.00904e-17	Lipase; AltName: Full=Lipase II; AltName: Full=RNL; AltName: Full=Triacylglycerol lipase; Flags: Precursor >P61872.1 RecName: Full=Lipase; AltName: Full=RDL; AltName: Full=Triacylglycerol lipase; Short=ROL; Flags: Precursor && PF01764:Lipase (class 3)	Lipase_3
C88_C09H4G110440	0.490308	0.675024	0.29501	11.6748	11.1832	12.2363	-4.56384	1.47259e-18	7.04688e-17	U1 small nuclear ribonucleoprotein A; Short=U1 snRNP protein A && PF00076:RNA recognition motif. (a.k.a. RRM, RBD, or RNP domain)	RRM_1
C88_C03H3G087520	0.033659	0.144811	0.270028	5.61652	4.98682	5.57149	-5.17122	1.5224e-18	7.2791e-17	Spastin && PF00004:ATPase family associated with various cellular activities (AAA)|PF17862:AAA+ lid domain	AAA
C88_C12H2G053270	146	66.2879	98.7945	4.46636	7.8711	3.42737	4.31179	1.53317e-18	7.32438e-17	Serine acetyltransferase 5; Short=AtSAT-5; AltName: Full=AtSERAT1;1; AltName: Full=SAT-c && PF06426:Serine acetyltransferase, N-terminal|PF00132:Bacterial transferase hexapeptide (six repeats)	Hexapep
C88_C11H3G054260	0.118608	1.02057	0.118941	32.8006	30.0584	33.9296	-6.20648	1.60474e-18	7.65982e-17	Polyadenylate-binding protein 3; Short=AtPabN2; Short=AtPabN3; Short=Poly(A)-binding protein 3; AltName: Full=Nuclear poly(A)-binding protein 3; AltName: Full=Poly(A)-binding protein III; Short=PABIII && PF00076:RNA recognition motif. (a.k.a. RRM, RBD, or RNP domain)	RRM_1
C88_C01H1G023170	0	0	0	35.6498	34.3976	29.8666	-10.8131	1.63114e-18	7.77925e-17	- && - && PF09811:Essential protein Yae1, N terminal	-
C88_C01H2G092990	0.357812	1.53941	0.717631	22.4737	24.0648	21.8687	-4.68339	1.63626e-18	7.7971e-17	Chromatin remodeling protein EBS; AltName: Full=Protein EARLY BOLTING IN SHORT DAYS && PF00628:PHD-finger|PF01426:BAH domain	BAH
C88_C09H4G092110	50.8448	11.2777	19.4885	0.211841	0.0881055	0.383644	6.8863	1.64032e-18	7.80989e-17	Rho GTPase-activating protein 1; AltName: Full=Rho-type GTPase-activating protein 1 && PF00620:RhoGAP domain	RhoGAP
C88_C07H1G002930	0.280466	0.548476	0.511369	4.66089	6.16338	5.43246	-3.58963	1.66877e-18	7.93866e-17	Pyrophosphate-energized vacuolar membrane proton pump; AltName: Full=Pyrophosphate-energized inorganic pyrophosphatase; Short=H(+)-PPase; AltName: Full=Vacuolar H(+)-pyrophosphatase && PF03030:Inorganic H+ pyrophosphatase	-
C88_C04H1G020740	0	0	0	32.7166	22.7253	21.5733	-10.9788	1.73513e-18	8.24743e-17	Ribosome maturation protein SBDS; AltName: Full=Shwachman-Bodian-Diamond syndrome protein homolog && PF09377:SBDS protein C-terminal domain|PF01172:Shwachman-Bodian-Diamond syndrome (SBDS) protein	SBDS
C88_C12H1G028130	1.10717	0.280198	0.783723	25.0319	19.8061	46.1622	-5.4005	1.75116e-18	8.3166e-17	Early nodulin-like protein 2; AltName: Full=Phytocyanin-like protein; Flags: Precursor && PF02298:Plastocyanin-like domain	Cu_bind_like
C88_C08H2G031240	2.54462	3.02365	2.67327	27.1486	20.1966	23.7602	-3.10248	1.774e-18	8.41803e-17	60S ribosomal protein L9-1 && PF00347:Ribosomal protein L6	-
C88_C11H2G047810	10.3818	5.06207	7.13338	0.216274	0.224873	0.0652788	5.50328	1.79763e-18	8.523e-17	Cell division cycle protein 48 homolog && PF02933:Cell division protein 48 (CDC48), domain 2|PF17862:AAA+ lid domain|PF02359:Cell division protein 48 (CDC48), N-terminal domain|PF00004:ATPase family associated with various cellular activities (AAA)	AAA
C88_C01H4G143440	4.41832	2.86178	3.43259	0.227579	0.189302	0.123644	4.32145	1.88108e-18	8.91118e-17	DExH-box ATP-dependent RNA helicase DExH3 && PF00271:Helicase conserved C-terminal domain|PF04408:Helicase associated domain (HA2)|PF00270:DEAD/DEAH box helicase|PF07717:Oligonucleotide/oligosaccharide-binding (OB)-fold	HA2
C88_C09H1G029360	69.3805	188.353	34.8415	0	0	0	12.3949	1.91591e-18	9.06859e-17	- && - && -	-
novel.645	2.68258	2.31893	1.9304	0.0232849	0.0242107	0	7.24579	1.93212e-18	9.13769e-17	Cullin-1 && PF00888:Cullin family	Cullin
C88_C04H3G092400	0.107877	0.371296	0.10818	32.0579	15.6673	44.8705	-7.25554	1.95947e-18	9.25927e-17	Protein EXORDIUM; Flags: Precursor && PF04674:Phosphate-induced protein 1 conserved region	-
C88_C08H2G051960	37.5911	44.7927	56.9396	0.184501	0	0	9.59302	2.01964e-18	9.53561e-17	26S proteasome non-ATPase regulatory subunit 8 homolog A; AltName: Full=26S proteasome regulatory subunit RPN12a; Short=AtRPN12a; AltName: Full=26S proteasome regulatory subunit S14 homolog A && PF10075:CSN8/PSMD8/EIF3K family	-
C88_C03H4G120260	0.788864	0.735351	0.527385	13.6194	15.3784	8.48203	-4.18144	2.02418e-18	9.54909e-17	Dihydrodipicolinate reductase-like protein CRR1, chloroplastic; AltName: Full=4-hydroxy-tetrahydrodipicolinate reductase 3; Short=HTPA reductase 3; AltName: Full=Protein CHLORORESPIRATORY REDUCTION 1; Flags: Precursor && PF01113:Dihydrodipicolinate reductase, N-terminus|PF05173:Dihydrodipicolinate reductase, C-terminus	DapB_N
C88_C09H1G022220	7.48555	8.55001	8.968	0.620999	0.774829	0.618547	3.6419	2.10171e-18	9.90657e-17	Dol-P-Man:Man(5)GlcNAc(2)-PP-Dol alpha-1,3-mannosyltransferase; AltName: Full=Alpha-1,3-mannosyltransferase ALG3; AltName: Full=Asparagine-linked glycosylation protein 3; Short=AtALG3; AltName: Full=Not56-like protein && PF05208:ALG3 protein	-
novel.651	0	0	0	8.70569	12.3105	5.1613	-11.3079	2.15126e-18	1.01317e-16	- && - && -	-
C88_C01H3G131320	0.0314579	0	0	19.257	18.1829	16.3958	-10.703	2.1601e-18	1.01649e-16	- && - && PF01936:NYN domain	DUF88
C88_C03H2G065260	0	0	0.0326646	21.436	32.7657	16.8942	-11.0517	2.18374e-18	1.02676e-16	Splicing factor 3B subunit 4 >Q8QZY9.1 RecName: Full=Splicing factor 3B subunit 4 && PF00076:RNA recognition motif. (a.k.a. RRM, RBD, or RNP domain)|PF13041:PPR repeat family|PF12854:PPR repeat	RRM_1
C88_C10H4G110590	53.1098	32.9144	37.7059	0	0	0.0553162	10.9133	2.20313e-18	1.03501e-16	Ubiquitin-conjugating enzyme E2 variant 1D; Short=Ubc enzyme variant 1D; AltName: Full=Protein MMS ZWEI HOMOLOG 4 && PF00179:Ubiquitin-conjugating enzyme	UQ_con
C88_C01H3G128690	0	0.030803	0.107696	6.57756	9.3514	6.47258	-7.35421	2.20745e-18	1.03618e-16	DNA mismatch repair protein MLH3; AltName: Full=MutL protein homolog 3 && -	-
C88_C10H1G010580	85.6942	89.0449	83.2585	0	0	0	10.7495	2.22788e-18	1.04491e-16	- && - && -	-
C88_C06H3G085240	14.5228	12.0512	10.5337	1.04439	1.35739	0.607948	3.63712	2.25149e-18	1.0551e-16	Proteinaceous RNase P 1, chloroplastic/mitochondrial; AltName: Full=Pentatricopeptide repeat-containing protein At2g32230; Flags: Precursor && PF17177:Pentacotripeptide-repeat region of PRORP|PF16953:Protein-only RNase P	-
C88_C01H3G100870	18.4622	18.4902	13.3543	1.1349	1.6717	1.37021	3.59769	2.26966e-18	1.06274e-16	Calmodulin; Short=CaM && PF13499:EF-hand domain pair	-
C88_C02H4G114560	0.0809274	0.208904	0.340849	5.35607	4.21227	5.24837	-4.55186	2.27449e-18	1.06412e-16	Protein MOR1; AltName: Full=Protein GEM1; AltName: Full=Protein GEMINI POLLEN 1; AltName: Full=Protein MICROTUBULE ORGANIZATION 1; AltName: Full=Protein RID5; AltName: Full=Protein ROOT INITIATION DEFECTIVE 5 && PF12348:CLASP N terminal	-
C88_C10H2G046290	0.134757	0.0289883	0.0337839	7.29543	5.02416	4.89017	-6.47179	2.31453e-18	1.08196e-16	Probable galacturonosyltransferase 7; AltName: Full=Like glycosyl transferase 7 && PF01501:Glycosyl transferase family 8	Glyco_transf_8
C88_C05H1G013950	0.806261	0.888493	0.680862	4.81342	5.95613	4.46662	-2.67314	2.31912e-18	1.08321e-16	Protein root UVB sensitive 2, chloroplastic; AltName: Full=Protein WEAK AUXIN RESPONSE 1 && PF13966:zinc-binding in reverse transcriptase|PF00078:Reverse transcriptase (RNA-dependent DNA polymerase)|PF04884:Vitamin B6 photo-protection and homoeostasis|PF14111:Domain of unknown function (DUF4283)|PF03372:Endonuclease/Exonuclease/phosphatase family	RVT_1
C88_C03H1G021540	1.35769	0	0.453832	80.1837	68.2266	164.165	-7.45659	2.37585e-18	1.10879e-16	Serine protease inhibitor 1; AltName: Full=PSPI-21; AltName: Full=PSPI-21-6.3; Contains: RecName: Full=Serine protease inhibitor 1 chain A; Contains: RecName: Full=Serine protease inhibitor 1 chain B; Flags: Precursor && PF00197:Trypsin and protease inhibitor	-
C88_C11H1G025200	0.0220726	0.0379851	0.0664035	3.68315	4.06625	2.5669	-6.35007	2.40937e-18	1.12351e-16	Nuclear factor related to kappa-B-binding protein; AltName: Full=DNA-binding protein R kappa-B; AltName: Full=INO80 complex subunit G && -	-
C88_C02H1G028760	26.1799	27.4794	23.7087	4.23542	2.59403	3.94025	2.84637	2.43025e-18	1.13231e-16	Glycine-rich RNA-binding protein 3, mitochondrial; Short=AtGR-RBP3; AltName: Full=AtRBG3; AltName: Full=Mitochondrial RNA-binding protein 2a; Short=At-mRBP2a; Flags: Precursor && PF00076:RNA recognition motif. (a.k.a. RRM, RBD, or RNP domain)	RRM_1
C88_C01H1G021350	9.72313	8.52034	7.53713	0.838795	0.581431	0.75953	3.56508	2.44468e-18	1.13809e-16	Protein Mo25; AltName: Full=dMo25 && PF08569:Mo25-like	-
C88_C08H2G028760	0.943087	0.663945	0.515854	11.5736	14.0394	7.10789	-3.93958	2.54689e-18	1.1847e-16	DnaJ homolog subfamily B member 11; AltName: Full=ER-associated DNAJ; AltName: Full=ER-associated Hsp40 co-chaperone; AltName: Full=Endoplasmic reticulum DNA J domain-containing protein 3; Short=ER-resident protein ERdj3; Short=ERdj3; Short=ERj3p; Flags: Precursor && PF11926:Domain of unknown function (DUF3444)|PF00226:DnaJ domain	DnaJ
C88_C08H3G072020	0	0	0	31.6378	43.8301	25.7429	-10.9782	2.58437e-18	1.20115e-16	- && - && -	-
C88_C08H2G046190	17.6761	10.7494	12.9949	0.0272988	0	0.0247191	9.60502	2.60288e-18	1.20876e-16	Lon protease homolog 2, peroxisomal && PF00004:ATPase family associated with various cellular activities (AAA)|PF02190:ATP-dependent protease La (LON) substrate-binding domain|PF05362:Lon protease (S16) C-terminal proteolytic domain	AAA
C88_C11H3G055360	1.40487	0.972325	1.31694	9.79155	15.5988	10.2921	-3.26889	2.63406e-18	1.22223e-16	Glycine-rich RNA-binding protein RZ1C; Short=AtRZ-1C && PF00076:RNA recognition motif. (a.k.a. RRM, RBD, or RNP domain)|PF00098:Zinc knuckle	RRM_1
C88_C04H2G055380	0	0.0512592	0.0298695	6.98067	9.1744	6.42215	-8.05622	2.71451e-18	1.25853e-16	- && - && -	-
C88_C04H4G120520	46.0781	66.7497	55.8583	0.0911302	0	0	10.7836	2.79825e-18	1.2963e-16	Ras-related protein RABC1; Short=AtRABC1; AltName: Full=Ras-related protein Rab18; Short=AtRab18 && PF00071:Ras family	Ras
C88_C11H1G022910	0.105516	0.11349	0.158718	5.30435	9.28208	2.40715	-5.48493	2.81718e-18	1.30399e-16	Putative disease resistance RPP13-like protein 1 && PF18052:Rx N-terminal domain|PF00931:NB-ARC domain	NB-ARC
C88_C02H1G016420	0	0	0	22.0279	25.1941	22.7388	-10.7267	2.8355e-18	1.3114e-16	Squamosa promoter-binding protein 1 && PF03110:SBP domain	SBP
C88_C02H1G015610	0	0	0	7.08653	6.61782	9.94217	-10.9112	2.83989e-18	1.31236e-16	- && - && PF08646:Replication factor-A C terminal domain	-
novel.1387	14.7358	13.9872	11.8679	0	0	0	10.7684	2.84754e-18	1.31482e-16	- && - && -	-
C88_C11H4G078310	0	0	0.134556	10.9014	15.0841	10.8964	-8.16194	2.88768e-18	1.33227e-16	KH domain-containing protein HEN4; AltName: Full=Protein HUA ENHANCER 4 && PF00013:KH domain	KH_1
C88_C02H1G014670	0.0472332	0	0	28.8696	24.3547	25.7806	-10.6706	2.9555e-18	1.36245e-16	Shaggy-related protein kinase eta; AltName: Full=ASK-eta; AltName: Full=Protein BRASSINOSTEROID INSENSITIVE 2; AltName: Full=Protein ULTRACURVATA 1 && PF00069:Protein kinase domain	Pkinase
C88_C05H3G077000	0.661753	1.42353	0.829513	22.5655	14.4324	15.9392	-4.1653	2.96296e-18	1.36477e-16	Bifunctional epoxide hydrolase 2; Includes: RecName: Full=Cytosolic epoxide hydrolase 2; Short=CEH; AltName: Full=Epoxide hydratase; AltName: Full=Soluble epoxide hydrolase; Short=SEH; Includes: RecName: Full=Lipid-phosphate phosphatase && PF00561:alpha/beta hydrolase fold	Abhydrolase_1
novel.590	0	0	0	10.249	8.72956	8.28885	-10.7543	2.97905e-18	1.37088e-16	- && - && -	-
C88_C11H2G036600	3.42356	5.63551	5.82146	39.2105	39.6089	41.9492	-3.01419	2.98107e-18	1.37088e-16	- && - && PF05255:Uncharacterised protein family (UPF0220)	-
C88_C12H2G030080	0	0	0	26.6568	13.4666	44.011	-11.6381	2.98409e-18	1.37115e-16	ATP-citrate synthase beta chain protein 2; Short=ATP-citrate synthase B-2; AltName: Full=ATP-citrate lyase B-2; AltName: Full=Citrate cleavage enzyme B-2 && PF00549:CoA-ligase|PF00285:Citrate synthase, C-terminal domain	Citrate_synt
C88_C02H1G013000	0	0	0	17.0561	12.8028	22.4645	-10.9974	3.08523e-18	1.41648e-16	- && - && PF04862:Protein of unknown function (DUF642)	-
C88_C12H4G090030	35.501	36.1665	41.6927	8.43575	9.88143	7.73527	2.12702	3.19815e-18	1.46713e-16	Vacuolar protein sorting-associated protein 35B; AltName: Full=Vesicle protein sorting 35B && PF03635:Vacuolar protein sorting-associated protein 35	-
C88_C04H2G037720	30.145	27.1175	21.9851	332.432	488.69	201.105	-3.68129	3.22747e-18	1.47938e-16	- && - && -	-
C88_C04H2G033840	24.6911	18.0774	17.1585	0.609119	1.58335	0.919264	4.27964	3.26394e-18	1.49488e-16	- && - && -	-
C88_C08H4G103190	0.0506253	0	0.0507674	23.6343	18.2085	26.2999	-9.46092	3.34282e-18	1.52977e-16	Monodehydroascorbate reductase 5, mitochondrial; Short=AtMDAR5; AltName: Full=Monodehydroascorbate reductase 6, chloroplastic; Short=AtMDAR6; Flags: Precursor && PF07992:Pyridine nucleotide-disulphide oxidoreductase	Pyr_redox_2
C88_C11H3G070570	5.35435	6.68044	3.75856	93.3611	125.256	50.8292	-4.08272	3.37449e-18	1.54302e-16	Histone deacetylase HDT1; AltName: Full=HD-tuins protein 1; AltName: Full=Histone deacetylase 2a && PF17800:Nucleoplasmin-like domain	-
C88_C01H2G082330	33.7019	41.9609	33.7965	5.62464	4.85283	6.28513	2.70911	3.39626e-18	1.55172e-16	Signal peptidase complex subunit 3B; AltName: Full=Microsomal signal peptidase 22 kDa subunit; Short=SPC22; Short=SPase 22 kDa subunit && PF04573:Signal peptidase subunit	-
C88_C06H1G012270	0.157533	0.271101	0.315949	10.3375	12.7447	8.02337	-5.3734	3.4052e-18	1.55455e-16	Gibberellin 20 oxidase 1; AltName: Full=GA 20-oxidase 1; Short=AtGA20ox1; AltName: Full=Gibberellin C-20 oxidase 1 && PF14226:non-haem dioxygenase in morphine synthesis N-terminal|PF03171:2OG-Fe(II) oxygenase superfamily	2OG-FeII_Oxy
C88_C09H3G071390	7.79426	8.96849	11.1878	0	0	0	10.8206	3.42822e-18	1.56379e-16	Receptor-like protein kinase FERONIA; AltName: Full=Protein SIRENE; Flags: Precursor && PF12819:Malectin-like domain|PF07714:Protein tyrosine and serine/threonine kinase	Pkinase_Tyr
C88_C02H1G020540	0.138513	0.190695	0.0833408	3.32411	3.02424	3.73897	-4.58993	3.43264e-18	1.56455e-16	Protein neuralized && PF13920:Zinc finger, C3HC4 type (RING finger)	-
C88_C05H3G076490	0.435174	0.655286	0.545494	5.15039	7.31697	5.10235	-3.41354	3.45648e-18	1.57415e-16	Putative late blight resistance protein homolog R1B-12 && PF00931:NB-ARC domain	NB-ARC
C88_C09H2G058940	6.1027	15.527	13.2948	0	0	0	11.3589	3.47345e-18	1.5806e-16	Disease resistance protein RML1B; AltName: Full=Protein RESISTANCE TO LEPTOSPHAERIA MACULANS 1B && PF01582:TIR domain|PF00931:NB-ARC domain	NB-ARC
C88_C03H3G090380	9.82907	9.87895	8.91792	1.57442	2.01273	1.42564	2.52161	3.48964e-18	1.58669e-16	Serine/threonine-protein kinase ppk15 && PF00069:Protein kinase domain	Pkinase
C88_C01H2G084370	229.061	213.561	180.536	46.1669	51.4994	52.7859	2.05474	3.57162e-18	1.62266e-16	ADP-ribosylation factor 1; Short=AtARF1 && PF00025:ADP-ribosylation factor family	Arf
C88_C07H3G078210	34.8127	28.7246	40.7703	0	0	0.0527697	10.7344	3.58797e-18	1.62878e-16	Polyadenylate-binding protein RBP45; Short=Poly(A)-binding protein RBP45; AltName: Full=RNA-binding protein 45; Short=NplRBP45 && PF00076:RNA recognition motif. (a.k.a. RRM, RBD, or RNP domain)	RRM_1
C88_C02H3G088580	0	0	0	4.49845	6.85355	4.96439	-10.8584	3.69766e-18	1.67723e-16	60S ribosomal protein L6, mitochondrial (mitochondrion) [Marchantia polymorpha] && PF00347:Ribosomal protein L6|PF03765:CRAL/TRIO, N-terminal domain|PF02545:Maf-like protein|PF00650:CRAL/TRIO domain	Maf
C88_C04H3G069770	0.494556	0.657661	0.360687	7.29148	8.54549	5.99181	-3.8339	3.71057e-18	1.68174e-16	Phosphoglucosamine mutase && PF02880:Phosphoglucomutase/phosphomannomutase, alpha/beta/alpha domain III|PF02878:Phosphoglucomutase/phosphomannomutase, alpha/beta/alpha domain I|PF02879:Phosphoglucomutase/phosphomannomutase, alpha/beta/alpha domain II	PGM_PMM_II
C88_C02H1G019680	0	0	0.156763	34.4382	43.1213	29.3261	-9.48043	3.72045e-18	1.68487e-16	Protein DJ-1 homolog D; Short=AtDJ1D; AltName: Full=Lactoylglutathione lyase DJ1D && PF01965:DJ-1/PfpI family	DJ-1_PfpI
novel.628	0	0	0	7.47187	8.55124	8.05786	-10.6891	3.78031e-18	1.71061e-16	- && - && -	-
C88_C02H4G116180	0	0	0	19.602	15.1437	18.1462	-10.7477	3.82675e-18	1.73024e-16	Probable inactive beta-glucosidase 14; Short=Os4bglu14; Flags: Precursor && PF00232:Glycosyl hydrolase family 1	Glyco_hydro_1
C88_C01H2G083290	33.864	39.0744	31.4539	7.70224	8.44137	7.44563	2.15155	3.96535e-18	1.79147e-16	- && - && PF13639:Ring finger domain	-
C88_C01H4G186850	12.693	11.6165	12.9535	0	0	0	10.6824	4.0074e-18	1.80902e-16	Chromatin remodeling protein EBS; AltName: Full=Protein EARLY BOLTING IN SHORT DAYS && PF01426:BAH domain	BAH
C88_C01H1G024940	4.64308	5.36932	4.83405	24.3969	31.161	22.0663	-2.37991	4.02104e-18	1.81373e-16	SURP and G-patch domain-containing protein 1-like protein; AltName: Full=Splicing factor 4-like protein; Short=SF4-like protein && PF01585:G-patch domain|PF01805:Surp module	G-patch
C88_C03H4G120620	0	0	0	17.8414	20.1408	21.1174	-10.6886	4.3068e-18	1.94108e-16	F-box/LRR-repeat protein At3g48880 && PF12937:F-box-like	-
C88_C04H4G120020	54.2035	56.1526	39.9936	7.02343	9.70723	6.66996	2.69029	4.42576e-18	1.99311e-16	Purine permease 1; Short=AtPUP1 && PF16913:Purine nucleobase transmembrane transport	-
C88_C09H2G060500	6.45594	7.76372	7.48806	0	0	0	10.6939	4.48232e-18	2.01697e-16	Putative late blight resistance protein homolog R1B-16 && PF00931:NB-ARC domain	NB-ARC
C88_C09H3G087680	0.201591	0.867303	0	106.679	55.5096	39.3581	-7.51242	4.52067e-18	2.03261e-16	Xyloglucan endotransglucosylase/hydrolase 2; AltName: Full=Brassinosteroid-regulated protein BRU1; Flags: Precursor && PF00722:Glycosyl hydrolases family 16|PF06955:Xyloglucan endo-transglycosylase (XET) C-terminus	-
C88_C08H3G071330	43.5597	67.9998	36.4304	0	0.33564	0.14615	8.28944	4.59596e-18	2.06482e-16	Dolichyl-diphosphooligosaccharide--protein glycosyltransferase subunit DAD1; Short=Oligosaccharyl transferase subunit DAD1; AltName: Full=Defender against cell death 1; Short=DAD-1 && PF02109:DAD family	-
C88_C03H2G067970	0	0	0.0943736	50.3751	54.9465	45.3751	-10.6067	4.72413e-18	2.12072e-16	RWD domain-containing protein 1; AltName: Full=DRG family-regulatory protein 2; AltName: Full=IH1 && PF05773:RWD domain	RWD
novel.995	16.3185	14.6928	18.937	0.0394271	0.0409947	0	9.33879	4.74636e-18	2.12901e-16	- && - && -	-
C88_C03H1G019820	0	0	0	20.1482	25.5967	19.6763	-10.7238	4.75587e-18	2.13159e-16	Heavy metal-associated isoprenylated plant protein 7; Short=AtHIP07; AltName: Full=Farnesylated protein 3; Short=AtFP3; Flags: Precursor && PF00403:Heavy-metal-associated domain	HMA
C88_C07H4G084570	9.16918	6.18674	7.26046	0	0	0	10.8023	4.77922e-18	2.14036e-16	HEAT repeat-containing protein 6 && PF13251:Domain of unknown function (DUF4042)	-
C88_C09H1G020390	0.126506	0.152395	0.0761167	2.82251	3.03338	2.62021	-4.55747	4.79511e-18	2.14542e-16	DNA excision repair protein CSB; AltName: Full=Cockayne syndrome protein CSB; Short=OsCSB && PF00271:Helicase conserved C-terminal domain|PF00176:SNF2 family N-terminal domain	SNF2_N
C88_C06H2G050820	0.436976	0.517001	1.20506	13.6718	20.6576	13.3535	-4.46634	4.79811e-18	2.14542e-16	E3 ubiquitin-protein ligase BOI; AltName: Full=Inhibitor of apoptosis (IAP)-like protein; Short=AtILP; AltName: Full=Protein BOTRYTIS SUSCEPTIBLE 1 INTERACTOR; Short=AtBOI; AltName: Full=RING-type E3 ubiquitin transferase BOI && PF13920:Zinc finger, C3HC4 type (RING finger)	-
C88_C10H3G078280	0.116755	0.602776	0.234165	14.2287	17.6395	15.0644	-5.56842	4.88454e-18	2.18234e-16	40S ribosomal protein S23; AltName: Full=S12 && PF00164:Ribosomal protein S12/S23	Ribosomal_S12
C88_C10H4G110050	2.18453	2.02067	3.34075	0.0511969	0.0532325	0.0309059	5.81806	4.98276e-18	2.22447e-16	Protein ROS1; AltName: Full=DEMETER-like protein 1; AltName: Full=Repressor of silencing 1 && PF15628:RRM in Demeter|PF15629:Permuted single zf-CXXC unit	-
C88_C01H4G153620	13.8317	13.2559	12.0052	0	0	0	10.6633	5.0291e-18	2.24338e-16	Histone-lysine N-methyltransferase ATX5; AltName: Full=Protein SET DOMAIN GROUP 29; AltName: Full=Trithorax-homolog protein 5; Short=TRX-homolog protein 5 && PF13456:Reverse transcriptase-like	-
C88_C01H1G027830	0	0	0	8.79224	8.17953	11.4183	-10.7716	5.0332e-18	2.24344e-16	Protein SIEL; AltName: Full=Protein SHORT-ROOT INTERACTING EMBRYONIC LETHAL && -	-
C88_C03H3G084640	27.9829	28.9464	26.988	3.29697	4.47138	4.02382	2.83642	5.03987e-18	2.24383e-16	Probable calcium-binding protein CML13; AltName: Full=Calmodulin-like protein 13 && PF13405:EF-hand domain	-
C88_C04H1G002970	0.153191	0.263629	0.0256034	6.24694	5.77362	5.0281	-5.23527	5.04201e-18	2.24383e-16	Putative late blight resistance protein homolog R1A-10 >Q6L438.2 RecName: Full=Putative late blight resistance protein homolog R1A-6 && PF00931:NB-ARC domain	NB-ARC
C88_C04H1G025590	8.64178	5.78843	5.76006	0.291061	0.151317	0.175704	5.03486	5.15946e-18	2.2943e-16	Uncharacterized protein At1g04910 && PF10250:GDP-fucose protein O-fucosyltransferase	-
C88_C02H1G015040	0.272579	0.469086	0.382681	6.79704	8.87397	6.10846	-4.25902	5.20656e-18	2.31342e-16	N-(5'-phosphoribosyl)anthranilate isomerase 1, chloroplastic; Flags: Precursor && PF00697:N-(5'phosphoribosyl)anthranilate (PRA) isomerase|PF10604:Polyketide cyclase / dehydrase and lipid transport	-
C88_C08H4G097300	0.0319511	0.10997	0.160204	4.82234	3.48805	4.82771	-5.43574	5.26291e-18	2.33663e-16	Putative disease resistance protein RGA1; AltName: Full=RGA3-blb && PF18052:Rx N-terminal domain|PF00931:NB-ARC domain|PF13855:Leucine rich repeat	NB-ARC
C88_C04H3G092150	4.61107	5.39192	6.04678	27.1919	37.723	42.1523	-2.73426	5.48904e-18	2.43511e-16	5'-adenylylsulfate reductase-like 4; AltName: Full=Adenosine 5'-phosphosulfate reductase-like 4; Short=APR-like 4; Short=AtAPRL4; Flags: Precursor && PF00085:Thioredoxin	-
C88_C02H1G020730	0.822784	0.52527	0.372623	8.43471	7.58004	5.99296	-3.67268	5.50788e-18	2.44155e-16	Trafficking protein particle complex subunit 11 && PF12742:Gryzun, putative Golgi trafficking|PF11817:Foie gras liver health family 1	-
C88_C01H2G060370	48.0048	39.06	42.6559	7.36722	8.97255	5.59807	2.57065	5.67646e-18	2.51431e-16	Viridiflorene synthase; AltName: Full=Terpene synthase 32; Short=SlTPS32 && PF00929:Exonuclease	Exonuc_X-T
C88_C09H1G021840	208.001	109.146	145.923	18.3786	20.632	16.2441	3.07263	5.72495e-18	2.53381e-16	E3 ubiquitin-protein ligase CIP8; AltName: Full=COP1-interacting protein 8 && PF14369:zinc-ribbon|PF13639:Ring finger domain	-
C88_C03H1G003400	37.6164	25.0085	16.6646	0	0	0	11.1402	5.92439e-18	2.62002e-16	- && - && PF00641:Zn-finger in Ran binding protein and others	zf-RanBP
C88_C01H1G021250	105.271	52.6976	44.5923	2.26628	4.14153	1.67901	4.65772	5.98133e-18	2.64314e-16	- && - && -	-
C88_C01H2G060380	36.4485	56.3799	46.9033	1.77755	2.05359	0.357684	5.08668	6.13822e-18	2.71035e-16	- && - && -	-
C88_C03H3G098250	0	0	0	22.5683	30.1502	17.5249	-10.8635	6.18281e-18	2.72791e-16	Transcription factor bHLH47; AltName: Full=Basic helix-loop-helix protein 47; Short=AtbHLH47; Short=bHLH 47; AltName: Full=Protein POPEYE; AltName: Full=Transcription factor EN 139; AltName: Full=bHLH transcription factor bHLH047 && -	-
C88_C04H1G002320	0	0	0	84.8772	52.639	36.9455	-11.1502	6.28005e-18	2.76865e-16	Kirola; AltName: Allergen=Act d 11 && PF00407:Pathogenesis-related protein Bet v 1 family	-
C88_C08H3G072890	79.5029	74.4525	80.2151	19.7526	21.2987	22.606	1.88277	6.37689e-18	2.80916e-16	Bax inhibitor 1; Short=AtBI-1; Short=BI-1 && PF01027:Inhibitor of apoptosis-promoting Bax1	-
C88_C12H4G109620	0.0622173	0.133839	0.15598	3.58701	4.42704	6.68093	-5.3755	6.4297e-18	2.83022e-16	Probable RNA-dependent RNA polymerase 5; Short=AtRDRP5; AltName: Full=RNA-directed RNA polymerase 5 && PF05183:RNA dependent RNA polymerase	-
C88_C10H2G051930	8.01065	6.44814	9.26401	0.302804	0.50375	0.329028	4.39583	6.53173e-18	2.87289e-16	- && - && -	-
C88_C03H3G071750	2.71903	3.27946	2.9364	0.196073	0.11326	0.236725	4.02414	6.57876e-18	2.89133e-16	Helicase-like transcription factor CHR28; AltName: Full=Protein CHROMATIN REMODELING 28; AltName: Full=Protein SNF2-RING-HELICASE-LIKE 2 && PF00271:Helicase conserved C-terminal domain|PF00176:SNF2 family N-terminal domain|PF13923:Zinc finger, C3HC4 type (RING finger)	SNF2_N
C88_C01H3G115450	0.908402	1.10141	1.15939	6.73521	7.96893	5.76576	-2.6848	6.73669e-18	2.95844e-16	Putative E3 ubiquitin-protein ligase RF4; AltName: Full=RING finger protein 4 && PF13920:Zinc finger, C3HC4 type (RING finger)	-
C88_C10H2G046860	0	0	0	30.2986	69.426	123.511	-11.7649	6.74942e-18	2.96173e-16	Non-specific lipid-transfer protein 1; Short=LTP 1; AltName: Full=LpLTP1; Flags: Precursor && PF00234:Protease inhibitor/seed storage/LTP family	-
C88_C11H3G073330	0.0197367	0.0169826	0.019792	4.533	5.07875	3.66904	-7.87729	6.76115e-18	2.96458e-16	Putative disease resistance RPP13-like protein 1 && PF00931:NB-ARC domain|PF18052:Rx N-terminal domain	NB-ARC
C88_C04H3G090310	0	0	0	55.9125	20.0359	105.723	-12.0619	7.2878e-18	3.19303e-16	Peroxidase 12; Short=Atperox P12; AltName: Full=ATP4a; AltName: Full=PRXR6; Flags: Precursor && PF00141:Peroxidase	-
C88_C02H1G016200	0.957987	0.353275	0.892055	25.4023	26.7458	12.256	-4.8747	7.33768e-18	3.21239e-16	DnaJ protein homolog 1; Short=DROJ1 && PF00226:DnaJ domain|PF01556:DnaJ C terminal domain	DnaJ_C
C88_C02H2G055620	0	0	0.10126	7.22575	8.23482	7.80008	-7.90981	7.49849e-18	3.28026e-16	Probable methyltransferase PMT26 && PF00462:Glutaredoxin|PF03141:Putative S-adenosyl-L-methionine-dependent methyltransferase	-
C88_C02H4G117850	0.457488	0.15746	0.137631	6.56171	6.64423	7.33967	-4.78173	7.61376e-18	3.32811e-16	Ubiquitin domain-containing protein DSK2b && PF00627:UBA/TS-N domain|PF00240:Ubiquitin family	ubiquitin
C88_C01H2G083100	29.6783	9.85182	16.9203	0.0706136	0.293685	0.255763	6.51048	7.66671e-18	3.34867e-16	Heavy metal-associated isoprenylated plant protein 36; Short=AtHIP36; Flags: Precursor && PF00403:Heavy-metal-associated domain	HMA
C88_C08H2G045920	7.39585	10.3597	7.4741	0.322475	0.167648	0.0486669	5.57778	7.72232e-18	3.37035e-16	- && - && -	-
C88_C04H1G004660	0.298414	0.462192	0.179551	7.44128	17.045	19.049	-5.51287	7.81975e-18	3.41024e-16	Histidinol-phosphate aminotransferase, chloroplastic; AltName: Full=Imidazole acetol-phosphate transaminase; Flags: Precursor && PF00155:Aminotransferase class I and II	Aminotran_1_2
C88_C03H2G069110	37.8816	35.6537	23.7316	3.65684	3.21077	2.06035	3.45498	7.97698e-18	3.47613e-16	DnaJ homolog subfamily B member 6; AltName: Full=MRJ && PF00226:DnaJ domain	DnaJ
C88_C04H3G089910	0	0	0	10.8627	7.06286	10.6667	-10.7949	7.98451e-18	3.47674e-16	Thioredoxin Y1, chloroplastic; Short=AtTrxy1; Flags: Precursor && PF00085:Thioredoxin	-
C88_C02H2G055320	0	0.0809774	0	38.0239	87.2355	93.7059	-11.1469	8.09956e-18	3.52412e-16	Histone H1 && PF00538:linker histone H1 and H5 family	-
C88_C02H1G007710	0	0.112275	0.0654243	14.6784	28.8707	16.1711	-8.33056	8.24775e-18	3.58584e-16	Casein kinase II subunit alpha-4, chloroplastic; Short=CK2-alpha4; AltName: Full=Plastid-targeted casein kinase 2 alpha; Short=cpCK2alpha; Flags: Precursor && PF00069:Protein kinase domain	Pkinase
C88_C09H4G098420	5.87766	6.81661	9.27689	0.191652	0.298908	0.433852	4.56257	8.38496e-18	3.64269e-16	Cytochrome P450 71A1; AltName: Full=ARP-2; AltName: Full=CYPLXXIA1 && PF00067:Cytochrome P450	p450
C88_C04H1G005140	0	0.110728	0.0860306	6.43387	8.40391	5.78946	-6.66507	8.4045e-18	3.64838e-16	Disease resistance protein RPP13; AltName: Full=Resistance to Peronospora parasitica protein 13 && PF18052:Rx N-terminal domain|PF00931:NB-ARC domain	NB-ARC
C88_C01H1G002380	0	0	0	11.1381	23.4618	11.2932	-11.1422	8.53011e-18	3.70007e-16	Linoleate 13S-lipoxygenase 2-1, chloroplastic; AltName: Full=Lipoxygenase 2-1; Flags: Precursor && PF01477:PLAT/LH2 domain|PF00305:Lipoxygenase	Lipoxygenase
C88_C09H2G053040	11.0494	4.05782	4.59164	0.0771084	0.0534495	0.11637	6.30623	8.57654e-18	3.71735e-16	Protein FAR1-RELATED SEQUENCE 11 && PF10551:MULE transposase domain|PF04434:SWIM zinc finger|PF03101:FAR1 DNA-binding domain	FAR1
C88_C01H2G054070	0.898334	0.50541	0.900855	7.61165	7.54383	6.77504	-3.2543	8.63019e-18	3.73774e-16	5-methyltetrahydropteroyltriglutamate--homocysteine methyltransferase; AltName: Full=Cobalamin-independent methionine synthase isozyme; AltName: Full=Vitamin-B12-independent methionine synthase isozyme && PF08267:Cobalamin-independent synthase, N-terminal domain|PF01717:Cobalamin-independent synthase, Catalytic domain	-
C88_C11H4G097140	6.72912	5.99942	5.69109	0.418012	0.632193	0.688201	3.40613	8.67544e-18	3.75447e-16	Transcription factor DIVARICATA && PF00249:Myb-like DNA-binding domain	Myb_DNA-binding
C88_C10H1G025870	26.8619	30.1302	39.8447	0.0749452	0.077925	0	9.36655	8.69373e-18	3.75951e-16	- && - && PF03763:Remorin, C-terminal region	-
C88_C06H4G103080	0.236216	1.01627	0.710636	19.8742	14.0449	26.0167	-4.91833	8.7788e-18	3.79339e-16	- && - && PF05056:Protein of unknown function (DUF674)	-
C88_C09H1G003190	83.0305	94.6959	88.2892	26.4111	26.6031	24.2602	1.78846	8.79316e-18	3.7967e-16	- && - && -	-
C88_C11H4G096660	11.2866	11.7976	10.4296	1.14847	1.49902	0.663794	3.35073	8.97913e-18	3.87404e-16	Casein kinase 1-like protein HD16; AltName: Full=Os03g0793500 protein; AltName: Full=Protein EARLY FLOWERING 1; AltName: Full=Protein HEADING DATE 16 && PF00069:Protein kinase domain	Pkinase
C88_C06H4G103230	0.252569	0.845154	0.393987	10.2863	10.75	8.90931	-4.30907	8.98755e-18	3.87472e-16	Probable disease resistance protein RXW24L && PF00931:NB-ARC domain	NB-ARC
C88_C07H2G044840	1.0205	2.41476	1.62032	18.8143	22.6293	21.3677	-3.62063	9.16556e-18	3.94845e-16	Vesicle-associated protein 4-2; AltName: Full=Plant VAP homolog 4-2; Short=AtPVA42; AltName: Full=VAMP-associated protein 4-2 && PF00635:MSP (Major sperm protein) domain	Motile_Sperm
C88_C04H1G020340	0	0	0.0492978	34.4714	43.6524	20.2807	-10.9267	9.40768e-18	4.04967e-16	Hepatocyte growth factor-regulated tyrosine kinase substrate; AltName: Full=SNAP-25-interacting protein Hrs-2 && PF00790:VHS domain|PF03127:GAT domain	-
C88_C05H2G035550	0	0	0	22.8848	33.6025	22.579	-10.7421	9.43817e-18	4.05718e-16	- && - && PF07816:Protein of unknown function (DUF1645)	-
C88_C09H1G002900	4.25538	4.23266	4.38477	0.146392	0.190266	0.298257	4.33121	9.43946e-18	4.05718e-16	Actin-71 && PF04922:DIE2/ALG10 family|PF00022:Actin	Actin
C88_C01H2G084230	73.4498	50.1676	60.0518	12.0178	12.8807	11.1802	2.35291	9.64448e-18	4.14215e-16	Importin subunit alpha-4; Short=IMPa-4 && PF16186:Atypical Arm repeat|PF00514:Armadillo/beta-catenin-like repeat|PF01749:Importin beta binding domain	Arm
C88_C02H2G054770	0	0.0517682	0	32.43	44.275	26.6076	-10.7063	9.80456e-18	4.2077e-16	3-dehydroquinate synthase, chloroplastic; Flags: Precursor && PF01761:3-dehydroquinate synthase	-
C88_C11H3G055660	17.9476	20.5909	21.7034	1.6495	1.20056	1.34426	3.84779	9.86901e-18	4.23215e-16	Histone H2B; AltName: Full=CaH2B && PF00125:Core histone H2A/H2B/H3/H4	Histone
C88_C01H1G001230	6.82126	4.61527	3.62483	0.273272	0.284137	0.296938	4.14335	9.88444e-18	4.23556e-16	Putative late blight resistance protein homolog R1B-8 && PF12061:Late blight resistance protein R1|PF00931:NB-ARC domain	NB-ARC
C88_C11H4G084190	230.593	219.611	207.248	42.8163	55.3649	37.0099	2.28806	9.96757e-18	4.26646e-16	RNA-binding protein 39; AltName: Full=RNA-binding motif protein 39 && PF15519:linker between RRM2 and RRM3 domains in RBM39 protein|PF00076:RNA recognition motif. (a.k.a. RRM, RBD, or RNP domain)	RRM_1
C88_C02H3G083710	0	0	0	16.3717	22.2092	18.6466	-10.6358	9.97165e-18	4.26646e-16	Derlin-2.2; AltName: Full=AtDerlin2-2 && PF04511:Der1-like family	-
C88_C03H4G106130	24.5987	35.6604	23.3271	3.35873	4.37837	3.76762	2.86711	1.00381e-17	4.29165e-16	3-isopropylmalate dehydratase large subunit, chloroplastic; AltName: Full=AtLEUC; AltName: Full=Isopropylmalate isomerase large subunit 1; Short=AtIIL1; Flags: Precursor && PF00330:Aconitase family (aconitate hydratase)	Aconitase
C88_C05H4G105010	0	0	0	11.299	13.6663	9.70926	-10.6469	1.05063e-17	4.48844e-16	- && - && PF08642:Histone deacetylation protein Rxt3	-
C88_C01H1G021230	443.298	512.574	587.263	75.5875	110.775	75.9676	2.56222	1.08082e-17	4.6139e-16	- && - && PF15365:Proline-rich nuclear receptor coactivator motif	-
C88_C02H2G059830	13.4767	9.18659	8.35445	1.18133	0.989467	0.742847	3.42023	1.09819e-17	4.68454e-16	- && - && PF10607:CTLH/CRA C-terminal to LisH motif domain	-
C88_C09H4G104210	10.0453	9.64441	30.2735	0.148688	0.1546	0.0448792	7.1899	1.1058e-17	4.71344e-16	Peptidyl-prolyl cis-trans isomerase FKBP65; Short=PPIase FKBP65; AltName: Full=70 kDa peptidyl-prolyl isomerase; AltName: Full=FK506-binding protein 65; Short=AtFKBP65; AltName: Full=Immunophilin FKBP65; AltName: Full=Peptidyl-prolyl isomerase ROF2; AltName: Full=Protein ROTAMASE FKBP 2; AltName: Full=Rotamase && PF00515:Tetratricopeptide repeat|PF00254:FKBP-type peptidyl-prolyl cis-trans isomera…	FKBP_C
C88_C01H1G014490	0	0	0	23.3421	17.5557	18.8217	-10.6254	1.10712e-17	4.71551e-16	- && - && -	-
C88_C11H2G028890	3.88154	4.54503	4.77525	0.187564	0.234025	0.101903	4.67925	1.13896e-17	4.84749e-16	Putative U-box domain-containing protein 50; AltName: Full=Plant U-box protein 50 && PF04564:U-box domain|PF07714:Protein tyrosine and serine/threonine kinase	Pkinase_Tyr
C88_C05H1G008760	0.31728	0.364009	0.190902	3.86663	3.99975	3.01645	-3.62713	1.14363e-17	4.86369e-16	Dual-specificity RNA methyltransferase RlmN; AltName: Full=23S rRNA (adenine(2503)-C(2))-methyltransferase; AltName: Full=23S rRNA m2A2503 methyltransferase; AltName: Full=Ribosomal RNA large subunit methyltransferase N; AltName: Full=tRNA (adenine(37)-C(2))-methyltransferase; AltName: Full=tRNA m2A37 methyltransferase && PF13394:4Fe-4S single cluster domain|PF14111:Domain of unknown function (DU…	Radical_SAM
C88_C03H4G120270	0.554375	0.650477	0.606469	6.33084	5.99308	6.71654	-3.38735	1.17292e-17	4.98453e-16	Protein COFACTOR ASSEMBLY OF COMPLEX C SUBUNIT B CCB2, chloroplastic; AltName: Full=Protein HIGH CHLOROPHYLL FLUORESCENCE 208; Flags: Precursor && PF11152:Cofactor assembly of complex C subunit B, CCB2/CCB4	-
C88_C12H4G109290	1.9649	3.23441	1.97041	26.909	20.2347	22.118	-3.26062	1.19065e-17	5.05604e-16	Protein CONTINUOUS VASCULAR RING 1 && PF04367:Protein of unknown function (DUF502)	-
C88_C04H2G069570	193.034	166.592	171.721	50.0019	53.9865	46.5287	1.82483	1.20603e-17	5.11752e-16	bZIP transcription factor 60; Short=AtbZIP60 && -	-
C88_C10H2G050970	0.0750231	0.322771	0.150467	15.6133	9.65268	24.7094	-6.47447	1.22744e-17	5.20446e-16	NADH--cytochrome b5 reductase 1 && PF00970:Oxidoreductase FAD-binding domain|PF00175:Oxidoreductase NAD-binding domain	FAD_binding_6
C88_C11H2G047420	3.19835	5.56526	5.63064	0.133257	0.173194	0.15083	4.98263	1.2718e-17	5.38852e-16	- && - && PF17123:RING-like zinc finger|PF14624:VWA / Hh protein intein-like|PF00092:von Willebrand factor type A domain	VWA
C88_C11H3G070600	33.6574	14.9809	14.241	0.526494	1.13396	0.510794	4.8682	1.27791e-17	5.41024e-16	Protein TIC 100; AltName: Full=Protein EMBRYO DEFECTIVE 1211; AltName: Full=Translocon at the inner envelope membrane of chloroplasts 100; Short=AtTIC100 && -	-
C88_C02H2G034990	14.3962	25.4825	22.6173	0	0	0	10.8167	1.27884e-17	5.41024e-16	Berberine bridge enzyme-like 21; Short=AtBBE-like 21; Flags: Precursor && PF08031:Berberine and berberine like|PF01565:FAD binding domain	FAD_binding_4
C88_C04H1G001810	1.4705	1.35903	1.09231	9.90485	9.71472	9.06132	-2.86424	1.29294e-17	5.46581e-16	Chaperone protein dnaJ 15; Short=AtDjB15; Short=AtJ15; AltName: Full=Protein ALTERED RESPONSE TO GRAVITY; Short=AtARG1 && PF00226:DnaJ domain	DnaJ
C88_C12H1G028360	2.15547	1.3078	1.44101	12.8492	13.7102	10.6263	-2.91941	1.31828e-17	5.56875e-16	Malate dehydrogenase, mitochondrial; Flags: Precursor && PF16913:Purine nucleobase transmembrane transport|PF01715:IPP transferase|PF00056:lactate/malate dehydrogenase, NAD binding domain|PF02866:lactate/malate dehydrogenase, alpha/beta C-terminal domain	IPPT
C88_C08H3G072610	1.84335	1.85693	2.16412	10.7054	13.0593	10.8005	-2.55512	1.34852e-17	5.69226e-16	Decapping nuclease DXO homolog, chloroplastic; Flags: Precursor && PF08652:RAI1 like PD-(D/E)XK nuclease	-
C88_C03H4G129090	10.0964	8.49866	8.87746	0.342928	0.213938	0.621043	4.52452	1.37452e-17	5.79768e-16	- && - && PF02466:Tim17/Tim22/Tim23/Pmp24 family	-
C88_C09H4G110150	0.557634	0.445548	0.559199	6.90779	7.18245	4.83496	-3.59682	1.38061e-17	5.81904e-16	Glutathione S-transferase APIC; AltName: Full=GST class-phi && PF00043:Glutathione S-transferase, C-terminal domain	GST_C
C88_C03H2G061940	18.6615	18.5355	15.3639	0.107989	0.224565	0.097784	6.96011	1.3887e-17	5.84878e-16	PLASMODESMATA CALLOSE-BINDING PROTEIN 2; Short=AtPDCB2; AltName: Full=Glucan endo-1,3-beta-glucosidase-like protein 3; Flags: Precursor && PF07983:X8 domain	-
C88_C08H4G097830	12.1472	13.4201	16.5425	68.6898	87.3539	64.3373	-2.38264	1.40516e-17	5.9137e-16	Inactive poly [ADP-ribose] polymerase RCD1; AltName: Full=Protein RADICAL-INDUCED CELL DEATH 1 && PF12174:RCD1-SRO-TAF4 (RST) plant domain	-
C88_C04H3G089600	0	0.111367	0.129791	66.1864	11.1648	120.028	-9.66322	1.42389e-17	5.98807e-16	- && - && -	-
C88_C09H1G019210	0.421597	0.518238	0.483177	6.38004	7.16206	6.44176	-3.80277	1.45223e-17	6.1027e-16	Selenocysteine methyltransferase; Short=SECYS-MT; Short=SECYS-methyltransferase && PF02574:Homocysteine S-methyltransferase	-
C88_C05H2G034240	0.12908	0.111068	0.215737	6.89731	9.47819	4.41935	-5.51654	1.45337e-17	6.10297e-16	tRNA (guanine(37)-N1)-methyltransferase 2; AltName: Full=M1G-methyltransferase 2; AltName: Full=tRNA [GM37] methyltransferase 2; AltName: Full=tRNA methyltransferase 5 homolog 2 && PF02475:Met-10+ like-protein	-
C88_C02H4G121240	0	0.181116	0.211078	18.4495	15.0797	21.6195	-7.10954	1.45812e-17	6.11838e-16	Allene oxide cyclase, chloroplastic; Short=OsAOC; AltName: Full=Protein COLEOPTILE PHOTOMORPHOGENESIS 2; AltName: Full=Protein HEBIBA; Flags: Precursor >A2XID3.1 RecName: Full=Allene oxide cyclase, chloroplastic; Short=OsAOC; Flags: Precursor && PF06351:Allene oxide cyclase	-
C88_C01H2G082960	7.85092	13.1754	10.3856	0.626367	0.596999	0.945294	3.85335	1.49343e-17	6.26187e-16	SART-1 family protein DOT2; AltName: Full=Protein DEFECTIVELY ORGANIZED TRIBUTARIES 2; AltName: Full=Protein MERISTEM-DEFECTIVE && PF00168:C2 domain|PF03343:SART-1 family	SART-1
C88_C01H4G165080	0	0.431517	0.502904	15.3966	27.2516	22.2428	-6.09434	1.51454e-17	6.34568e-16	- && - && -	-
C88_C01H4G188140	9.04246	7.17752	7.73226	0.591406	0.478271	0.357012	4.08062	1.52214e-17	6.37283e-16	Basic leucine zipper 23; Short=AtbZIP23; Short=bZIP protein 23 && PF07716:Basic region leucine zipper	bZIP_2
C88_C09H3G072060	3.44774	2.77768	2.86283	0.0823457	0	0.0372821	6.23865	1.52999e-17	6.40093e-16	- && - && -	-
novel.1654	5.10558	5.18391	4.23245	0.063816	0.0995301	0	6.53374	1.56623e-17	6.5477e-16	- && - && -	-
C88_C04H2G061100	476.142	258.979	299.034	11.8377	20.7774	5.40869	4.77513	1.5764e-17	6.58538e-16	Serine/arginine-rich splicing factor SC35; Short=At-SC35; Short=AtSC35; AltName: Full=SC35-like splicing factor && PF00076:RNA recognition motif. (a.k.a. RRM, RBD, or RNP domain)	RRM_1
C88_C12H3G061450	4.93135	5.47257	5.2687	0.0864088	0.0449222	0.156487	5.73836	1.57869e-17	6.59006e-16	Uncharacterized protein At1g04910 && PF10250:GDP-fucose protein O-fucosyltransferase	-
C88_C06H1G012690	0.327158	0.225205	0.131231	10.3662	12.8831	6.55398	-5.43863	1.5902e-17	6.63323e-16	Tubulin beta-1 chain; AltName: Full=Beta-1-tubulin && PF00091:Tubulin/FtsZ family, GTPase domain|PF03953:Tubulin C-terminal domain	Tubulin
novel.1680	11.2673	10.4186	9.52819	0	0	0	10.5206	1.5953e-17	6.6496e-16	- && - && -	-
C88_C10H3G083330	6.44776	10.3869	15.9945	0.363575	0.519792	0.452674	4.6234	1.68147e-17	7.00361e-16	TGACG-sequence-specific DNA-binding protein TGA-2.1; Short=TGA2.1 && PF14144:Seed dormancy control|PF00170:bZIP transcription factor	bZIP_1
C88_C02H2G044810	2.91843	2.49299	3.05386	0.0594753	0.0618401	0	6.17648	1.6866e-17	7.0198e-16	WPP domain-associated protein && -	-
C88_C01H3G119360	123.857	109.401	103.943	24.6385	31.3823	26.1216	2.04278	1.68849e-17	7.02252e-16	SURP and G-patch domain-containing protein 1-like protein; AltName: Full=Splicing factor 4-like protein; Short=SF4-like protein && PF01585:G-patch domain|PF01805:Surp module	G-patch
novel.471	0	0	0	6.37337	8.73861	4.04294	-10.9235	1.71452e-17	7.12551e-16	Cullin-1 && PF10557:Cullin protein neddylation domain|PF00888:Cullin family	Cullin
C88_C01H4G163390	28.8157	33.9104	21.2474	0	0.0688411	0.059952	9.3456	1.72559e-17	7.16628e-16	GTP-binding protein SAR1A && PF00025:ADP-ribosylation factor family	Arf
C88_C02H1G019670	0	0	0	22.0453	12.6517	13.308	-10.8056	1.81933e-17	7.55e-16	Probable polyamine oxidase 4; Short=AtPAO4; AltName: Full=Amine oxidase 2 && PF01593:Flavin containing amine oxidoreductase	Amino_oxidase
C88_C06H1G010110	7.33124	10.8438	9.0083	0.0173991	0	0	10.539	1.85443e-17	7.69005e-16	SNF2 domain-containing protein CLASSY 1; AltName: Full=Protein CHROMATIN REMODELING 38 && PF00176:SNF2 family N-terminal domain|PF00271:Helicase conserved C-terminal domain	SNF2_N
C88_C01H4G188270	29.0791	10.768	14.7925	0.0566737	0	0.153954	7.9652	1.87321e-17	7.76019e-16	Probable 26S proteasome non-ATPase regulatory subunit 3; Short=26S proteasome subunit S3; AltName: Full=26S proteasome regulatory subunit RPN3; AltName: Full=Nuclear antigen 21D7 && PF08375:Proteasome regulatory subunit C-terminal|PF01399:PCI domain	-
C88_C04H3G097730	43.5551	32.0621	34.7615	4.77605	6.32915	4.07032	2.87088	1.87409e-17	7.76019e-16	Proteasome subunit alpha type-1-B; AltName: Full=20S proteasome alpha subunit F-2; AltName: Full=Proteasome component 2B; AltName: Full=Proteasome subunit alpha type-6 && PF00227:Proteasome subunit|PF10584:Proteasome subunit A N-terminal signature	Proteasome
C88_C03H3G083760	14.1879	14.5967	12.1863	0.346967	1.20254	0.628358	4.2468	1.88456e-17	7.79782e-16	- && - && -	-
C88_C01H1G047240	0.0397251	0.0170909	0.0796732	2.86749	2.14901	3.18664	-5.94289	1.91634e-17	7.92354e-16	Brefeldin A-inhibited guanine nucleotide-exchange protein 1; Short=BIG1; AltName: Full=ARF guanine-nucleotide exchange factor BIG1 && PF09324:Domain of unknown function (DUF1981)|PF16213:Dimerisation and cyclophilin-binding domain of Mon2|PF12783:Guanine nucleotide exchange factor in Golgi transport N-terminal|PF01369:Sec7 domain	Sec7
C88_C03H2G066260	2.91938	3.33052	3.51966	13.4685	14.8673	13.8943	-2.10704	1.96084e-17	8.10161e-16	Histone deacetylase 15 && PF00850:Histone deacetylase domain	Hist_deacetyl
C88_C08H2G045190	15.2794	8.73456	8.80105	0.743442	0.515334	0.762946	4.02004	1.96309e-17	8.10499e-16	Glycerol-3-phosphate acyltransferase, chloroplastic; Short=GPAT; Flags: Precursor && PF01553:Acyltransferase|PF14829:Glycerol-3-phosphate acyltransferase N-terminal	Acyltransferase
C88_C10H2G053320	16.9934	10.2666	10.4241	0.338946	0.616739	0.383644	4.82707	1.96786e-17	8.11329e-16	- && - && -	-
C88_C02H3G074050	36.7317	19.6593	31.5034	0.370701	0.985013	0.11189	5.9254	1.96797e-17	8.11329e-16	Acetyl-coenzyme A carboxylase carboxyl transferase subunit alpha, chloroplastic; Short=ACCase subunit alpha; Short=Acetyl-CoA carboxylase carboxyltransferase subunit alpha; Flags: Precursor && -	-
C88_C11H1G023250	0.256906	0.315796	0.368039	4.19742	5.15132	3.98769	-3.81952	1.99052e-17	8.20028e-16	Serine/threonine-protein kinase TOUSLED && PF00069:Protein kinase domain	Pkinase
C88_C12H4G092270	24.6727	16.7817	20.0292	0	0	0	10.6005	2.05341e-17	8.45319e-16	Uncharacterized oxidoreductase At4g09670 && PF01408:Oxidoreductase family, NAD-binding Rossmann fold	GFO_IDH_MocA
C88_C11H1G004020	27.491	14.2711	13.1385	0.425972	0.0738181	0.0642864	6.62166	2.10551e-17	8.66138e-16	Esterase OVCA2; AltName: Full=Ovarian cancer-associated gene 2 protein homolog && PF03959:Serine hydrolase (FSH1)	-
C88_C04H1G020640	0.0779989	0	0.234653	15.5745	11.4041	17.8767	-7.22648	2.13005e-17	8.75594e-16	Ras-related protein RABC1; Short=AtRABC1; AltName: Full=Ras-related protein Rab18; Short=AtRab18 && PF00071:Ras family	Ras
C88_C09H1G028380	10.1082	45.6948	34.3865	0.0279524	0	0	11.5848	2.20231e-17	9.04642e-16	TMV resistance protein N && PF01582:TIR domain|PF00931:NB-ARC domain	TIR
C88_C02H2G034610	118.585	46.8616	35.7633	1.64691	2.05487	1.64041	5.24261	2.20654e-17	9.05721e-16	- && - && PF05742:Transport and Golgi organisation 2	DUF833
C88_C06H3G086080	0.496773	1.0152	1.30769	27.0105	12.9527	25.8285	-4.54145	2.23959e-17	9.18623e-16	GDSL esterase/lipase 2; AltName: Full=Extracellular lipase 2; Flags: Precursor && PF00657:GDSL-like Lipase/Acylhydrolase	Lipase_GDSL
C88_C01H4G143600	9.66027	10.6716	15.3983	0.514095	1.15131	0.895219	3.80804	2.27726e-17	9.33398e-16	- && - && -	-
C88_C06H1G013440	16.0972	24.681	15.146	0	0	0	10.7066	2.27996e-17	9.33825e-16	- && - && -	-
C88_C06H4G122610	10.9058	8.42291	8.63511	0	0.0197954	0	10.4498	2.28197e-17	9.33975e-16	Zinc finger CCCH domain-containing protein 36; Short=OsC3H36 && -	-
C88_C04H3G099990	0.251198	0.518749	0.201522	11.5858	6.56191	8.40132	-4.74705	2.50216e-17	1.02335e-15	Pyrophosphate--fructose 6-phosphate 1-phosphotransferase subunit alpha; Short=PFP; AltName: Full=6-phosphofructokinase, pyrophosphate dependent; AltName: Full=PPi-PFK; AltName: Full=Pyrophosphate-dependent 6-phosphofructose-1-kinase && PF00365:Phosphofructokinase	PFK
C88_C08H3G078590	0.0616865	0	0	28.1621	30.785	25.4485	-10.3797	2.51995e-17	1.02988e-15	Plant UBX domain-containing protein 10; Short=PUX10 && PF00789:UBX domain|PF14555:UBA-like domain	UBX
C88_C03H1G018190	0.0286588	0.0739791	0.0287392	4.37917	4.58122	3.25985	-6.49109	2.57327e-17	1.05092e-15	Importin subunit beta-1; AltName: Full=Karyopherin subunit beta-1; Short=ATKPNB1 && PF13513:HEAT-like repeat|PF03810:Importin-beta N-terminal domain	-
C88_C05H2G031750	38.1109	34.2667	41.8678	3.2114	3.75648	1.36309	3.79074	2.61622e-17	1.06769e-15	- && - && -	-
C88_C07H3G057260	13.9706	26.7951	19.9987	0.699821	0.415798	0.090527	5.6819	2.63973e-17	1.0765e-15	Umecyanin; Short=UMC && PF02298:Plastocyanin-like domain	Cu_bind_like
C88_C06H1G010060	18.3632	11.6115	12.7895	0	0	0	10.6426	2.66735e-17	1.08698e-15	DEAD-box ATP-dependent RNA helicase 18; AltName: Full=BRI1-KD-interacting protein 115; Short=BIP115 && -	-
C88_C08H4G097480	1.33597	0.884267	1.0649	10.0513	13.2557	8.02558	-3.25032	2.74948e-17	1.11964e-15	Extra-large guanine nucleotide-binding protein 3; AltName: Full=Extra-large GTP-binding protein 3; Short=Extra-large G-protein 3 && PF00503:G-protein alpha subunit	G-alpha
C88_C04H2G055300	0	0	0.0411266	16.8394	18.5483	21.8277	-10.4094	2.80744e-17	1.14242e-15	tRNA(His) guanylyltransferase 1 && PF14413:Thg1 C terminal domain|PF04446:tRNAHis guanylyltransferase	-
C88_C03H4G126930	0.380205	0.0654302	0.533781	10.4788	11.4884	14.0715	-5.23358	2.81604e-17	1.1451e-15	SUMO-activating enzyme subunit 1B-1; AltName: Full=SUMO-activating enzyme subunit 1-2; AltName: Full=Ubiquitin-like 1-activating enzyme E1A >P0DI13.1 RecName: Full=SUMO-activating enzyme subunit 1B-2; AltName: Full=SUMO-activating enzyme subunit 1-2; AltName: Full=Ubiquitin-like 1-activating enzyme E1A && PF00899:ThiF family	-
C88_C10H3G074270	0.0162866	0.014014	0.0163323	4.44293	4.34971	2.64058	-7.93763	2.85602e-17	1.16052e-15	- && - && PF10441:Urb2/Npa2 family	-
C88_C01H2G048810	0.157312	0.3384	0.473259	11.1341	7.74339	10.8831	-4.93643	2.9123e-17	1.18208e-15	Protein MAK16 homolog A; AltName: Full=MAK16-like protein A [Xenopus laevis] && PF04874:Mak16 protein C-terminal region|PF01778:Ribosomal L28e protein family	-
C88_C05H4G104930	0	0.170296	0	16.8216	24.3065	13.44	-8.19479	2.91326e-17	1.18208e-15	Phenylalanine--tRNA ligase, chloroplastic/mitochondrial; AltName: Full=Phenylalanyl-tRNA synthetase; Short=PheRS; Flags: Precursor && PF03147:Ferredoxin-fold anticodon binding domain|PF01409:tRNA synthetases class II core domain (F)	tRNA-synt_2d
C88_C02H4G121290	0	0.0501269	0.175258	9.61168	12.1516	8.50558	-7.08601	3.00334e-17	1.21776e-15	E3 ISG15--protein ligase Herc6 && PF00415:Regulator of chromosome condensation (RCC1) repeat	-
C88_C01H2G083040	68.5502	125.238	110.118	9.74591	10.4501	10.7554	3.29963	3.04101e-17	1.23215e-15	Rapid alkalinization factor; Short=NtRALF; Flags: Precursor && PF05498:Rapid ALkalinization Factor (RALF)	-
C88_C05H1G026200	11.0967	5.40405	7.4572	0.1806	0.450674	0.19624	4.8723	3.09459e-17	1.25297e-15	Protein PHR1-LIKE 1; AltName: Full=Myb-like transcription factor 1 && PF13962:Domain of unknown function|PF00249:Myb-like DNA-binding domain|PF14379:MYB-CC type transfactor, LHEQLE motif	Myb_DNA-binding
C88_C08H2G028600	1.54298	1.60323	1.25537	7.9146	7.94551	7.48794	-2.40036	3.10169e-17	1.25494e-15	Disease resistance protein RPM1; AltName: Full=Resistance to Pseudomonas syringae protein 3 && PF00931:NB-ARC domain	NB-ARC
C88_C12H2G032090	31.3806	11.4984	11.2926	0.140754	0.219526	0.127453	6.81121	3.1081e-17	1.25664e-15	Zinc finger protein CONSTANS-LIKE 4 && PF00643:B-box zinc finger|PF06203:CCT motif	CCT
C88_C11H1G022880	0.0230106	0.0395993	0.115376	3.34353	3.07275	2.48065	-5.65736	3.12877e-17	1.26409e-15	Putative disease resistance RPP13-like protein 1 && PF18052:Rx N-terminal domain|PF00931:NB-ARC domain|PF13855:Leucine rich repeat	NB-ARC
C88_C01H4G163530	33.8451	31.7698	35.2624	0	0	0	10.4114	3.15834e-17	1.27512e-15	Cytochrome c oxidase subunit 5C-2; AltName: Full=Cytochrome c oxidase polypeptide Vc-2 && -	-
C88_C06H1G013400	8.69956	11.2953	12.4628	0.800973	0.529976	0.923086	3.84307	3.19703e-17	1.28983e-15	Probable 6-phosphogluconolactonase 4, chloroplastic; Short=6PGL 4; Flags: Precursor && PF01182:Glucosamine-6-phosphate isomerases/6-phosphogluconolactonase	-
C88_C09H3G072660	4.09046	3.17267	3.66864	0.0270041	0.0561557	0.0489046	6.3743	3.21604e-17	1.29657e-15	Nardilysin-like; AltName: Full=N-arginine dibasic convertase-like; Short=NRD convertase-like; Short=NRD-C && PF16187:Middle or third domain of peptidase_M16|PF05193:Peptidase M16 inactive domain|PF00675:Insulinase (Peptidase family M16)	-
C88_C04H3G089540	0	0	0.0894184	36.111	53.0175	39.6622	-10.4574	3.33832e-17	1.34491e-15	U-box domain-containing protein 27; AltName: Full=Plant U-box protein 27 && PF04564:U-box domain	U-box
C88_C02H4G115790	0.259055	0.222906	0.43297	26.8754	43.2627	9.96884	-6.45296	3.38742e-17	1.36372e-15	Protein HEAT-STRESS-ASSOCIATED 32; Short=Heat-stress-associated 32-kDa protein && PF02679:(2R)-phospho-3-sulfolactate synthase (ComA)	ComA
novel.806	18.6344	24.2905	20.7785	0	0.271094	0.236089	6.97006	3.39749e-17	1.3668e-15	- && - && -	-
C88_C04H3G071060	14.3184	20.645	43.1462	0	0	0.0298631	11.1377	3.46433e-17	1.3927e-15	Putative late blight resistance protein homolog R1C-3 && PF00931:NB-ARC domain|PF18052:Rx N-terminal domain	NB-ARC
C88_C03H3G085750	0.722892	0.279909	0.507445	13.1807	20.8567	7.91587	-4.79601	3.53414e-17	1.41975e-15	Calcium-dependent protein kinase 17 && PF00069:Protein kinase domain	Pkinase
C88_C07H1G010230	138.612	71.5845	82.8341	9.91023	11.3283	7.30161	3.36682	3.61816e-17	1.45248e-15	Glutamate-rich WD repeat-containing protein 1 && PF12265:Histone-binding protein RBBP4 or subunit C of CAF1 complex	-
C88_C09H4G089970	14.1003	14.2778	16.6998	3.70186	4.16008	3.74142	1.96257	3.82661e-17	1.53507e-15	mRNA-capping enzyme; AltName: Full=HCAP1; AltName: Full=HCE; Includes: RecName: Full=Polynucleotide 5'-triphosphatase; AltName: Full=mRNA 5'-triphosphatase; Short=TPase; Includes: RecName: Full=mRNA guanylyltransferase; AltName: Full=GTP--RNA guanylyltransferase; Short=GTase && PF13855:Leucine rich repeat|PF01331:mRNA capping enzyme, catalytic domain|PF00782:Dual specificity phosphatase, catalyti…	DSPc
C88_C02H1G016430	0.633842	0.908992	0.476716	7.97209	10.5544	14.0339	-3.99837	3.86377e-17	1.54888e-15	Dof zinc finger protein PBF; AltName: Full=Prolamin box-binding factor && PF02701:Dof domain, zinc finger	zf-Dof
C88_C02H4G108090	0.0674801	0	0.0676695	30.8704	32.032	18.8455	-9.30408	3.88971e-17	1.55817e-15	Uncharacterized protein At2g40430 && PF07767:Nop53 (60S ribosomal biogenesis)	-
C88_C02H4G117810	0.110184	0.165915	0.165739	4.13165	3.65154	2.5487	-4.53583	3.94145e-17	1.57778e-15	Protein GRIP; Short=AtGRIP && PF01465:GRIP domain	-
C88_C01H1G038810	41.5444	29.8576	22.8325	3.87674	2.4556	3.349	3.28617	3.96047e-17	1.58427e-15	Transmembrane 9 superfamily member 1; AltName: Full=Endomembrane protein 12; AltName: Full=Transmembrane nine protein 1; Short=AtTMN1; Flags: Precursor && PF02990:Endomembrane protein 70	-
C88_C02H1G020710	0.175846	0.0605234	0.282144	12.0668	4.79922	9.58305	-5.69321	4.00376e-17	1.60046e-15	3-hydroxy-3-methylglutaryl-coenzyme A reductase 1; Short=HMG-CoA reductase 1; Short=HMGR; Short=HMGR1 && PF00368:Hydroxymethylglutaryl-coenzyme A reductase	-
C88_C01H1G027370	0.965057	0.949019	1.24427	15.7674	15.0505	13.8093	-3.8203	4.01165e-17	1.60248e-15	Cyclin-U4-1; Short=CycU4;1; AltName: Full=Cyclin-P4.1; Short=CycP4;1 && PF08613:Cyclin	-
C88_C09H1G004180	15.3655	12.5552	13.1391	0	0	0	10.4134	4.09954e-17	1.63643e-15	- && - && -	-
C88_C03H1G019700	0	0	0	18.9476	23.7947	20.128	-10.4124	4.10473e-17	1.63735e-15	Cysteine proteinase inhibitor 6; Short=AtCYS-6; AltName: Full=PIP-M; AltName: Full=PRLI-interacting factor M; Flags: Precursor && PF16845:Aspartic acid proteinase inhibitor	-
C88_C09H3G071470	7.88908	10.8868	9.95121	0.0465131	0.0483625	0.0421177	7.72092	4.11269e-17	1.63937e-15	- && - && -	-
C88_C08H4G100180	3.95809	3.22096	3.87689	17.4019	22.3406	15.8877	-2.32597	4.1694e-17	1.6608e-15	- && - && PF05641:Agenet domain	Agenet
C88_C11H2G027360	32.5038	49.1133	27.2938	0.0669682	0	0	10.5974	4.18643e-17	1.66641e-15	- && - && -	-
C88_C06H2G065410	19.5932	22.7268	12.1356	1.44059	1.1234	1.05987	3.91687	4.23845e-17	1.68577e-15	Ribonuclease P protein subunit p25-like protein; Short=RNase P protein subunit-like p25; AltName: Full=Rpp25-like protein && PF01918:Alba	-
C88_C02H4G108610	0.50141	0.531007	0.348104	5.38744	6.27835	4.61641	-3.54815	4.24103e-17	1.68577e-15	Lecithin-cholesterol acyltransferase-like 4 && PF02450:Lecithin:cholesterol acyltransferase	-
C88_C04H2G061850	58.178	28.8891	39.8365	0.0800862	0.915975	1.08777	5.92632	4.28273e-17	1.70115e-15	Alcohol dehydrogenase-like 5 && PF00107:Zinc-binding dehydrogenase|PF08240:Alcohol dehydrogenase GroES-like domain	ADH_zinc_N
C88_C03H4G115970	0.0731622	0.251812	0.0733675	17.0778	22.3921	8.44619	-6.85695	4.30673e-17	1.70948e-15	7-deoxyloganetin glucosyltransferase; AltName: Full=Genipin glucosyltransferase; AltName: Full=UDP-glucose glucosyltransferase 2; Short=GjUGT2; AltName: Full=UDP-glycosyltransferase 85A24 && PF00201:UDP-glucoronosyl and UDP-glucosyl transferase	UDPGT
C88_C10H2G054170	0.578351	0.796236	0.463979	9.1085	7.77947	12.9608	-4.00956	4.33121e-17	1.71799e-15	Heparanase-like protein 3; Flags: Precursor && PF03662:Glycosyl hydrolase family 79, N-terminal domain	-
C88_C12H4G085630	14.0032	19.1073	17.0978	2.80122	1.88462	2.23809	2.86199	4.3397e-17	1.72016e-15	Protein MAK16 homolog A; AltName: Full=MAK16-like protein A [Xenopus laevis] && PF04874:Mak16 protein C-terminal region|PF01778:Ribosomal L28e protein family	-
novel.1859	0.149912	0.0859956	0.100222	7.49518	10.0824	4.9205	-6.06924	4.43329e-17	1.75602e-15	- && - && -	-
C88_C12H3G063920	0	0	0	28.8451	15.8826	22.4263	-10.655	4.45662e-17	1.76403e-15	Probable carboxylesterase 120; AltName: Full=AtCXE20 && PF07859:alpha/beta hydrolase fold	Abhydrolase_3
C88_C03H2G068010	0	0	0	36.2262	56.4106	50.2148	-10.5311	4.50865e-17	1.78337e-15	ESCRT-related protein CHMP1A; AltName: Full=Protein CHARGED MULTIVESICULAR BODY PROTEIN 1A; AltName: Full=Protein CHROMATIN MODIFYING PROTEIN 1A; AltName: Full=Vacuolar protein-sorting-associated protein 46.1 && PF03357:Snf7	ESCRT-III
C88_C09H4G093020	9.03127	5.22695	6.84636	0.151184	0.104797	0.273795	5.29605	4.56755e-17	1.80541e-15	Trihelix transcription factor PTL; AltName: Full=Trihelix DNA-binding protein PETAL LOSS && PF13837:Myb/SANT-like DNA-binding domain	-
C88_C03H2G051300	0	0	0	24.4288	12.0574	21.1608	-10.7686	4.59455e-17	1.81481e-15	Tubulin beta-8 chain; AltName: Full=Beta-8-tubulin && PF00091:Tubulin/FtsZ family, GTPase domain|PF03953:Tubulin C-terminal domain	Tubulin
C88_C02H1G011560	13.0292	17.5353	16.0809	1.56592	0.651272	1.20525	3.768	4.66935e-17	1.84307e-15	Probable BOI-related E3 ubiquitin-protein ligase 3; AltName: Full=RING-type E3 ubiquitin transferase BRG3 && PF13920:Zinc finger, C3HC4 type (RING finger)	-
C88_C04H3G099740	1.05027	0.903712	1.22173	13.6264	7.94403	13.8008	-3.4783	4.71216e-17	1.85867e-15	Dolichyl-diphosphooligosaccharide--protein glycosyltransferase subunit 1A; AltName: Full=Ribophorin IA; Short=RPN-IA; AltName: Full=Ribophorin-1A; Flags: Precursor && PF04597:Ribophorin I	-
C88_C11H1G004540	47.1418	41.2127	31.5413	5.93953	7.27849	5.31422	2.70085	4.75199e-17	1.87308e-15	GDT1-like protein 3; Flags: Precursor && PF01169:Uncharacterized protein family UPF0016	-
C88_C11H2G047900	3.93962	4.45155	4.55847	0	0.0632971	0	7.75995	4.83096e-17	1.90288e-15	Putative disease resistance RPP13-like protein 1 && PF00931:NB-ARC domain|PF18052:Rx N-terminal domain	NB-ARC
C88_C09H1G030390	26.9781	63.8374	34.7237	0	0	0.0590222	10.8412	4.92311e-17	1.93783e-15	Chitinase-like protein 1; Short=AtCTL1; AltName: Full=Protein ANION ALTERED ROOT MORPHOLOGY; AltName: Full=Protein ECTOPIC DEPOSITION OF LIGNIN IN PITH 1; AltName: Full=Protein ECTOPIC ROOT HAIR 2; AltName: Full=Protein POM-POM1; AltName: Full=Protein SENSITIVE TO HOT TEMPERATURES 2; Flags: Precursor && PF00182:Chitinase class I	-
C88_C09H1G002340	9.61662	10.421	13.4945	0.0307681	0.0319915	0	9.12112	4.9979e-17	1.9659e-15	Serine/threonine-protein kinase ATG1c; AltName: Full=Autophagy-related protein 1c; Short=AtAPG1c && PF00069:Protein kinase domain	Pkinase
C88_C04H3G090770	0.288382	1.8197	0.674779	35.4149	30.7327	31.5786	-5.10834	5.13307e-17	2.01766e-15	Ras-related protein Rab7 && PF00071:Ras family	Ras
novel.961	10.7336	7.13548	7.24289	0	0	0	10.537	5.2299e-17	2.0543e-15	- && - && -	-
C88_C08H2G052100	16.8438	9.38664	12.5832	0.0529869	0	0.0959595	7.97385	5.3769e-17	2.11057e-15	Beta-amylase 1, chloroplastic; AltName: Full=1,4-alpha-D-glucan maltohydrolase; AltName: Full=Beta-amylase 7; AltName: Full=Thioredoxin-regulated beta-amylase; Short=TR-BAMY; Flags: Precursor && PF01373:Glycosyl hydrolase family 14	-
C88_C12H1G004880	0	0.0459695	0.0267872	5.05833	5.96245	4.64835	-7.6864	5.46385e-17	2.14322e-15	Vacuolar protein sorting-associated protein 35B; AltName: Full=Vesicle protein sorting 35B && PF17047:Synaptotagmin-like mitochondrial-lipid-binding domain|PF00168:C2 domain|PF03635:Vacuolar protein sorting-associated protein 35	C2
C88_C05H1G025170	7.47442	7.71772	7.91003	0.864677	1.27108	0.67497	3.05062	5.48822e-17	2.15128e-15	Protein EIN4; Short=AtEIN4; AltName: Full=Protein ETHYLENE INSENSITIVE 4 && PF00072:Response regulator receiver domain|PF02518:Histidine kinase-, DNA gyrase B-, and HSP90-like ATPase|PF01590:GAF domain	Response_reg
C88_C02H1G003110	35.9377	32.0538	37.48	1.07807	1.88156	0.313776	5.02467	5.55647e-17	2.17653e-15	Obg-like ATPase 1; AltName: Full=Ribosome-binding ATPase YchF; Short=OsYchF1 && PF06071:Protein of unknown function (DUF933)|PF01926:50S ribosome-binding GTPase	-
C88_C08H2G040090	39.978	38.5619	25.8115	4.79161	4.35936	5.26855	2.85862	5.58305e-17	2.18543e-15	Ribosomal RNA small subunit methyltransferase NEP1; AltName: Full=18S rRNA (pseudouridine(1248)-N1)-methyltransferase; AltName: Full=18S rRNA Psi1248 methyltransferase; AltName: Full=Nucleolar protein EMG1 homolog; AltName: Full=Protein C2f; AltName: Full=Ribosome biogenesis protein NEP1 && PF03587:EMG1/NEP1 methyltransferase	-
C88_C01H1G002580	0	0	0	17.4121	14.5668	22.8345	-10.5154	5.77559e-17	2.25923e-15	scyllo-inositol 2-dehydrogenase (NADP(+)) && PF01408:Oxidoreductase family, NAD-binding Rossmann fold|PF02894:Oxidoreductase family, C-terminal alpha/beta domain	GFO_IDH_MocA
C88_C02H2G054950	0	0	0	17.9697	21.3658	22.8255	-10.3768	5.81086e-17	2.27146e-15	Probable transcription factor At3g04930; AltName: Full=Storekeeper-like protein At3g04930 && PF04504:Protein of unknown function, DUF573	-
C88_C01H3G109950	19.8519	22.4482	17.265	0	0	0	10.3902	5.82302e-17	2.27464e-15	Phosphatidylinositol:ceramide inositolphosphotransferase 1; AltName: Full=Inositol-phosphorylceramide synthase 1; Short=AtIPCS1; Short=IPC synthase 1; AltName: Full=Protein ERH1-like2; AltName: Full=Sphingolipid synthase 1 && PF14360:PAP2 superfamily C-terminal	-
C88_C04H1G029220	0	0	0	20.7517	23.4318	30.4392	-10.4667	5.90549e-17	2.30526e-15	Transcription factor MYB44; AltName: Full=Myb-related protein 44; Short=AtMYB44; AltName: Full=Myb-related protein R1; Short=AtMYBR1 && PF13921:Myb-like DNA-binding domain	-
C88_C04H1G025800	10.814	8.38976	5.64439	0.166189	0.0863984	0.376211	5.28233	5.96865e-17	2.32831e-15	Protein DETOXIFICATION 27; Short=AtDTX27; AltName: Full=Multidrug and toxic compound extrusion protein 27; Short=MATE protein 27 && PF01554:MatE	MatE
C88_C04H2G065640	34.3554	37.6908	24.4034	0	0	0.060756	10.4193	5.97277e-17	2.32831e-15	Uroporphyrinogen-III synthase, chloroplastic; Short=AtUROS; AltName: Full=Hydroxymethylbilane hydrolyase [cyclizing]; AltName: Full=Uroporphyrinogen-III cosynthase; Flags: Precursor && PF02602:Uroporphyrinogen-III synthase HemD	HEM4
C88_C04H1G003780	0.346073	0.335005	0.607327	5.55578	6.114	5.25109	-3.71877	6.0426e-17	2.35391e-15	FRIGIDA-like protein 3 && PF07899:Frigida-like protein	-
C88_C01H1G021400	6.23278	9.77167	10.5937	0.445645	0.720788	0.627716	3.89503	6.05404e-17	2.35674e-15	Protein ABCI12, chloroplastic; AltName: Full=ABC transporter I family member 12; Short=ABC transporter ABCI.12; Short=AtABCI12; Flags: Precursor && PF02361:Cobalt transport protein	-
C88_C06H4G110350	16.8127	14.642	15.6337	0.095521	0.794551	0.691955	4.89684	6.06143e-17	2.358e-15	Peptide methionine sulfoxide reductase; AltName: Full=Peptide-methionine (S)-S-oxide reductase; Short=Peptide Met(O) reductase; AltName: Full=Protein-methionine-S-oxide reductase && PF01625:Peptide methionine sulfoxide reductase	PMSR
C88_C10H2G051430	0.165981	0.224431	0.0475562	6.15724	3.28192	5.55526	-5.07659	6.10597e-17	2.37369e-15	Coatomer subunit beta-1; AltName: Full=Beta-coat protein 1; Short=Beta-COP 1 && PF14806:Coatomer beta subunit appendage platform|PF01602:Adaptin N terminal region|PF07718:Coatomer beta C-terminal region	-
C88_C04H2G063670	8.78449	6.54817	5.65292	0.528448	0.641036	0.438635	3.71656	6.14727e-17	2.3881e-15	Probable sodium-coupled neutral amino acid transporter 6; AltName: Full=N-system amino acid transporter 1; Short=NAT-1; AltName: Full=Na(+)-coupled neutral amino acid transporter 6; AltName: Full=Solute carrier family 38 member 6 && PF01490:Transmembrane amino acid transporter protein	Aa_trans
C88_C03H4G120700	0	0	0	42.4197	39.6772	51.2684	-10.3858	6.1653e-17	2.39347e-15	- && - && -	-
C88_C04H1G025610	46.0298	19.4136	23.8064	0	0	0	10.9284	6.22887e-17	2.41518e-15	39S ribosomal protein L41-A, mitochondrial; Short=L41mt-A; Short=MRP-L41-A; Flags: Precursor && -	-
novel.1558	4.89593	5.75243	5.65733	0	0	0	10.3422	6.22978e-17	2.41518e-15	Uncharacterized mitochondrial protein AtMg00810; AltName: Full=ORF240b && -	-
C88_C03H2G065820	87.3796	120.529	71.8816	560.162	518.852	570.14	-2.55452	6.2599e-17	2.4252e-15	40S ribosomal protein S7 && PF01251:Ribosomal protein S7e	-
C88_C09H3G079140	9.75218	11.5898	8.55162	0	0	0	10.4019	6.33668e-17	2.45326e-15	Phospholipid--sterol O-acyltransferase; AltName: Full=Lecithin-cholesterol acyltransferase-like 2 && PF02450:Lecithin:cholesterol acyltransferase	-
C88_C02H1G019690	0	0	0	13.9492	18.4493	11.3243	-10.5051	6.43125e-17	2.48817e-15	Beta-catenin-like protein 1; AltName: Full=Nuclear-associated protein; Short=NAP && PF08216:Catenin-beta-like, Arm-motif containing nuclear	-
C88_C03H4G136540	2.89914	5.10989	3.8451	29.0189	24.8401	27.5072	-2.77228	6.50136e-17	2.51358e-15	Plastidic ATP/ADP-transporter && PF03219:TLC ATP/ADP transporter	-
C88_C03H1G020680	1.48189	1.04327	0.878117	11.3029	14.7068	10.4635	-3.41754	6.52293e-17	2.52019e-15	- && - && -	-
C88_C01H2G077230	0.0503977	0	0	25.8903	20.7301	19.1229	-10.3114	6.67338e-17	2.57656e-15	F-box protein At4g00755 && -	-
C88_C11H2G045250	20.0795	19.8986	14.5876	2.44763	1.75722	2.69126	2.9849	6.72928e-17	2.59637e-15	Probable inactive purple acid phosphatase 29; Flags: Precursor && PF00149:Calcineurin-like phosphoesterase	Metallophos
C88_C10H1G004610	0.0765866	0.0988494	0.0384007	5.81546	9.70455	4.32324	-6.50674	6.74334e-17	2.60002e-15	Putative DEAD-box ATP-dependent RNA helicase 29 && PF00271:Helicase conserved C-terminal domain|PF08147:DBP10CT (NUC160) domain|PF00270:DEAD/DEAH box helicase	DEAD
C88_C05H1G026460	14.469	17.6709	11.7681	0	0	0.169799	7.91989	6.84782e-17	2.63851e-15	Calreticulin-3; AltName: Full=Protein PRIORITY IN SWEET LIFE 1; Flags: Precursor && PF00262:Calreticulin family	-
C88_C08H3G078320	0.123283	0.10608	0.144233	2.44625	2.78384	1.86625	-4.24762	6.89592e-17	2.65524e-15	- && - && PF00628:PHD-finger	PHD
C88_C08H2G045010	15.1222	11.7921	14.2599	0.946423	1.84248	0.802286	3.52928	6.904e-17	2.65654e-15	- && - && -	-
C88_C11H3G072330	12.8962	7.6961	12.3961	0	0.0289636	0.0252237	9.24543	6.92268e-17	2.66191e-15	Homeobox-leucine zipper protein REVOLUTA; AltName: Full=HD-ZIP protein REV; AltName: Full=Homeodomain transcription factor REV; AltName: Full=Protein AMPHIVASAL VASCULAR BUNDLE 1; AltName: Full=Protein INTERFASCICULAR FIBERLESS 1 && PF01852:START domain|PF00046:Homeodomain|PF08670:MEKHLA domain	START
C88_C12H4G109350	10.3025	8.81396	6.82825	61.8893	45.9973	68.405	-2.76108	6.97077e-17	2.67858e-15	Cyclin-dependent kinase F-1; Short=CDKF;1; AltName: Full=CDK-activating kinase 1-At; Short=CAK1-At && PF00069:Protein kinase domain	Pkinase
C88_C02H4G121320	0	0	0.0145557	6.65381	5.41868	6.09896	-10.2529	7.09627e-17	2.72496e-15	HEAT repeat-containing protein 5A && -	-
C88_C04H4G122450	12.016	18.8997	28.4399	0	0	0	10.827	7.15452e-17	2.74546e-15	- && - && PF05633:Protein BYPASS1-related	-
C88_C11H4G095620	6.58746	7.01183	6.45915	0.823385	0.951248	0.786997	2.97673	7.25409e-17	2.78178e-15	Serine/threonine-protein kinase GRIK1; AltName: Full=Protein GEMINIVIRUS REP INTERACTING KINASE 1; Short=Protein GRIK1; AltName: Full=SnRK1-activating protein kinase 2; Short=AtSnAK2 && PF00069:Protein kinase domain	Pkinase
C88_C03H2G062350	49.5471	19.8823	18.3297	0.215535	0.672313	0.195167	6.36745	7.43578e-17	2.84953e-15	Eukaryotic translation initiation factor 5A-5; Short=eIF-5A-5; AltName: Full=eIF-4D && PF01287:Eukaryotic elongation factor 5A hypusine, DNA-binding OB fold	-
C88_C02H4G119070	0.138504	0.0893829	0.0347232	5.25852	10.9015	4.43828	-6.28322	7.6748e-17	2.93913e-15	- && - && PF14826:FACT complex subunit SPT16 N-terminal lobe domain	-
C88_C02H2G055340	0	0	0	13.3729	18.8706	8.31098	-10.7594	7.70407e-17	2.94834e-15	Pre-mRNA-splicing factor CWC25 homolog; AltName: Full=Coiled-coil domain-containing protein 49; AltName: Full=Spliceosome-associated protein homolog CWC25 && PF12542:Pre-mRNA splicing factor|PF10197:N-terminal domain of CBF1 interacting co-repressor CIR	-
C88_C02H1G019580	0.0390266	0.0335808	0	12.9146	17.1941	11.2967	-9.12152	7.77047e-17	2.97175e-15	DEAD-box ATP-dependent RNA helicase 21 && PF00271:Helicase conserved C-terminal domain|PF00270:DEAD/DEAH box helicase	DEAD
C88_C11H1G025370	1.54107	1.29368	0.791542	11.2755	9.89193	9.89087	-3.09206	7.77778e-17	2.97253e-15	E3 UFM1-protein ligase 1 homolog && PF09743:E3 UFM1-protein ligase 1	-
C88_C08H2G052150	7.697	12.0339	12.5112	0.0471603	0	0.0854074	7.87424	7.83044e-17	2.99064e-15	Probable trehalase; AltName: Full=Alpha,alpha-trehalase; AltName: Full=Alpha,alpha-trehalose glucohydrolase && PF01204:Trehalase	-
C88_C04H2G065750	48.7599	21.8731	20.7743	0	0	0	10.9655	7.83712e-17	2.99117e-15	- && - && PF00436:Single-strand binding protein family	-
C88_C08H1G017010	3.71701	5.25255	5.60631	0.36828	0.412378	0.513043	3.49368	7.8695e-17	3.0015e-15	Alpha-glucosidase 2; AltName: Full=Alpha-glucosidase II && PF01055:Glycosyl hydrolases family 31|PF13802:Galactose mutarotase-like|PF17137:Domain of unknown function (DUF5110)	Glyco_hydro_31
C88_C12H1G028140	0.318422	0.547978	0.399144	8.80584	7.37133	9.12246	-4.30413	8.3066e-17	3.16608e-15	PRA1 family protein H; Short=AtPRA1.H && PF03208:PRA1 family protein	-
C88_C01H1G023000	19.8239	15.3303	10.8205	0.548889	0.163061	0.0710029	5.89759	8.34876e-17	3.18001e-15	- && - && PF13359:DDE superfamily endonuclease	-
C88_C01H2G057450	15.6931	14.3508	13.5423	3.91895	3.81877	3.26993	1.99101	8.42369e-17	3.20639e-15	Phospholipid-transporting ATPase 3; Short=AtALA3; AltName: Full=Aminophospholipid ATPase 3; AltName: Full=Aminophospholipid flippase 3; AltName: Full=Protein IRREGULAR TRICHOME BRANCH 2 && PF13246:Cation transport ATPase (P-type)|PF16212:Phospholipid-translocating P-type ATPase C-terminal|PF16209:Phospholipid-translocating ATPase N-terminal|PF00122:E1-E2 ATPase	E1-E2_ATPase
C88_C04H1G029020	11.7036	7.84335	7.44812	68.4663	86.9838	56.4558	-2.96727	8.64243e-17	3.28744e-15	Succinate dehydrogenase subunit 5, mitochondrial; Flags: Precursor && PF14290:Domain of unknown function (DUF4370)	-
C88_C02H1G013680	0.0696465	0.059928	0.116403	2.43749	4.72938	2.81805	-5.34918	8.6637e-17	3.29331e-15	Protein MEI2-like 2; Short=OML2; AltName: Full=MEI2-like protein 2 && PF04059:RNA recognition motif 2|PF00076:RNA recognition motif. (a.k.a. RRM, RBD, or RNP domain)	RRM_1
C88_C01H1G026510	17.2841	17.8016	23.3727	0	0	0	10.371	8.79699e-17	3.3413e-15	Probable helicase CHR10; AltName: Full=Protein ALTERED SEED GERMINATION 3; AltName: Full=Protein CHROMATIN REMODELING 10 && -	-
C88_C05H1G026480	23.5325	26.4484	20.0442	0	0.056636	0	10.258	8.80175e-17	3.3413e-15	Aspartate--tRNA ligase 2, cytoplasmic; AltName: Full=Aspartyl-tRNA synthetase; Short=AspRS; AltName: Full=Protein IMPAIRED IN BABA-INDUCED DISEASE IMMUNITY 1 && PF00152:tRNA synthetases class II (D, K and N)|PF01336:OB-fold nucleic acid binding domain	tRNA-synt_2
C88_C01H2G079320	0	0.0315899	0.18408	9.08592	9.05354	5.14207	-6.77825	8.95287e-17	3.39639e-15	DEAD-box ATP-dependent RNA helicase 31 && PF00270:DEAD/DEAH box helicase|PF00271:Helicase conserved C-terminal domain	DEAD
C88_C08H2G052240	9.86191	7.45225	12.1718	0.0592629	0.0616192	0.107325	6.99616	9.07283e-17	3.43959e-15	- && - && PF04438:HIT zinc finger	-
C88_C01H3G109460	32.1309	40.3458	37.56	0	0	0.0792865	10.2248	9.35179e-17	3.54061e-15	Phosphatidylinositol:ceramide inositolphosphotransferase 1; AltName: Full=Inositol-phosphorylceramide synthase 1; Short=AtIPCS1; Short=IPC synthase 1; AltName: Full=Protein ERH1-like2; AltName: Full=Sphingolipid synthase 1 && PF14360:PAP2 superfamily C-terminal	-
novel.2203	8.63892	11.093	9.063	0	0	0	10.329	9.35181e-17	3.54061e-15	- && - && -	-
C88_C07H1G004090	7.45461	5.09042	5.6399	0	0	0	10.4051	9.4065e-17	3.55893e-15	HEAT repeat-containing protein 6 && PF13251:Domain of unknown function (DUF4042)	-
C88_C04H1G029840	2.48182	3.28983	4.10313	21.0649	22.8832	27.672	-2.8556	9.4775e-17	3.58339e-15	Protein BRASSINAZOLE-RESISTANT 1; AltName: Full=Protein BIN2 SUBSTRATE 2 && PF05687:BES1/BZR1 plant transcription factor, N-terminal	-
novel.1648	3.15782	4.87218	4.91381	0.238184	0.141517	0.184865	4.52082	9.49323e-17	3.58694e-15	- && - && -	-
C88_C04H2G039300	2.23938	1.94676	2.22251	10.4532	11.3414	8.7207	-2.24699	9.72521e-17	3.67214e-15	Mediator of RNA polymerase II transcription subunit 15a && PF16987:KIX domain	-
C88_C08H2G046250	11.8404	8.27523	12.0156	1.085	1.50959	0.713879	3.28768	9.79964e-17	3.69778e-15	Putative vacuolar protein sorting-associated protein 13D && PF06650:SHR-binding domain of vacuolar-sorting associated protein 13|PF16908:Vacuolar sorting-associated protein 13, N-terminal|PF00169:PH domain|PF12624:N-terminal region of Chorein or VPS13|PF16910:Repeating coiled region of VPS13|PF06101:Vacuolar protein sorting-associated protein 62	PH
C88_C10H2G051410	0.282506	0.182314	0.14165	5.03186	6.12686	3.44724	-4.58626	9.85229e-17	3.71517e-15	Digalactosyldiacylglycerol synthase 1, chloroplastic; Flags: Precursor && PF00534:Glycosyl transferases group 1	Glycos_transf_1
C88_C01H4G169670	0	0	0	15.1451	19.0367	14.3843	-10.3247	9.86304e-17	3.71674e-15	tRNA wybutosine-synthesizing protein 4; Short=tRNA yW-synthesizing protein 4; AltName: Full=Leucine carboxyl methyltransferase 2; AltName: Full=tRNA(Phe) (7-(3-amino-3-(methoxycarbonyl)propyl)wyosine(37)-N)-methoxycarbonyltransferase; AltName: Full=tRNA(Phe) (7-(3-amino-3-carboxypropyl)wyosine(37)-O)-methyltransferase && PF04072:Leucine carboxyl methyltransferase	-
C88_C08H4G100340	0.0770605	0.132615	0.270468	5.52636	6.12165	3.85939	-5.01546	9.88631e-17	3.72303e-15	Chaperone protein dnaJ 13; Short=AtDjB13; Short=AtJ13 && PF00226:DnaJ domain|PF11875:Domain of unknown function (DUF3395)	DnaJ
C88_C12H1G028100	0.311346	1.03333	0.758247	11.1327	14.4367	10.6093	-4.08916	1.03466e-16	3.89376e-15	Origin of replication complex subunit 3; Short=AtORC3 && PF07034:Origin recognition complex (ORC) subunit 3 N-terminus|PF18137:Origin recognition complex winged helix C-terminal	-
C88_C08H4G097370	1.26895	1.43411	1.44345	6.6048	5.87052	6.97743	-2.226	1.04315e-16	3.92311e-15	Protein TPR2; AltName: Full=Aberrant spikelet and panicle 1; AltName: Full=Lissencephaly type-1-like 1; Short=OsLIS-L1; AltName: Full=Protein ASP1; AltName: Full=Protein LIS-L1; AltName: Full=Protein REL2; AltName: Full=Protein TPL; Short=OsTPL; AltName: Full=Ramosa1 enhancer locus 2; Short=OsREL2; AltName: Full=Topless-like protein; AltName: Full=Topless-related protein 2 && -	-
C88_C03H3G086790	44.6454	85.4219	38.7257	0	0	0	10.7927	1.06325e-16	3.99601e-15	60S ribosomal protein L36-1 && PF01158:Ribosomal protein L36e	-
C88_C01H2G077900	7.98367	6.66757	5.10191	0.660376	0.495901	0.365427	3.70878	1.06394e-16	3.99601e-15	Acetyl-coenzyme A carboxylase carboxyl transferase subunit alpha, chloroplastic; Short=ACCase subunit alpha; Short=Acetyl-CoA carboxylase carboxyltransferase subunit alpha; Flags: Precursor && PF03255:Acetyl co-enzyme A carboxylase carboxyltransferase alpha subunit	-
C88_C04H1G003560	0.175902	0.272441	0.211674	5.04588	4.01204	3.37453	-4.21986	1.06507e-16	3.99758e-15	- && - && PF00168:C2 domain	C2
C88_C03H4G135300	24.2739	32.0719	46.9548	0	0	0	10.5886	1.09154e-16	4.09281e-15	Calcium-binding allergen Ole e 8; AltName: Full=PCA18/PCA23; AltName: Allergen=Ole e 8 && PF13499:EF-hand domain pair	-
C88_C01H4G179940	7.93726	7.88213	9.57753	30.2265	31.7073	34.0636	-1.9149	1.09189e-16	4.09281e-15	Auxin response factor 1 && PF02362:B3 DNA binding domain|PF06507:Auxin response factor|PF02309:AUX/IAA family	Auxin_resp
C88_C06H1G000910	8.05902	6.67333	6.5938	0	0	0	10.2891	1.09552e-16	4.10372e-15	Putative late blight resistance protein homolog R1C-3 && PF00931:NB-ARC domain	NB-ARC
novel.1517	7.58848	7.46684	7.13644	0	0	0	10.2399	1.11194e-16	4.16072e-15	- && - && -	-
C88_C03H4G127490	43.9196	24.6359	24.3134	3.04014	4.00396	2.85772	3.23606	1.11221e-16	4.16072e-15	Exocyst complex component EXO70B1; Short=AtExo70b1; AltName: Full=Exocyst subunit Exo70 family protein B1 && PF02594:Uncharacterised ACR, YggU family COG1872|PF03081:Exo70 exocyst complex subunit	Exo70
C88_C02H3G070550	19.4715	18.4554	36.5743	0	0.0963411	0.167802	8.10668	1.12208e-16	4.19486e-15	Probable beta-1,3-galactosyltransferase 5 && -	-
C88_C02H4G119880	16.3302	16.3325	17.2267	86.484	65.9433	68.77	-2.14448	1.14296e-16	4.27009e-15	V-type proton ATPase subunit c2; Short=V-ATPase subunit c2; AltName: Full=V-type proton ATPase 16 kDa proteolipid subunit c2; Short=V-ATPase 16 kDa proteolipid subunit c2; AltName: Full=Vacuolar H(+)-ATPase subunit c isoform 2; AltName: Full=Vacuolar proton pump 16 kDa proteolipid subunit c2; AltName: Full=Vacuolar proton pump subunit c2 && PF00137:ATP synthase subunit C	-
C88_C04H1G028930	0.63553	0.198854	0.463501	8.61166	7.2083	8.82778	-4.26401	1.14773e-16	4.28509e-15	Phosphatidate phosphatase PAH2; AltName: Full=Phosphatidic acid phosphohydrolase 2; Short=AtPAH2 && PF04571:lipin, N-terminal conserved region|PF08235:LNS2 (Lipin/Ned1/Smp2)	-
C88_C06H1G011630	38.2207	11.8547	28.3449	0.999903	0.519829	0.754511	5.10876	1.17574e-16	4.38676e-15	Superoxide dismutase [Fe], chloroplastic && PF00081:Iron/manganese superoxide dismutases, alpha-hairpin domain|PF02777:Iron/manganese superoxide dismutases, C-terminal domain	-
novel.2136	10.0515	11.3066	10.6572	0	0	0	10.2408	1.18543e-16	4.41999e-15	- && - && -	-
C88_C08H2G029060	1.26526	0.825913	0.831289	9.9388	18.3715	10.5551	-3.72881	1.18981e-16	4.43343e-15	Transcription factor MYC2; Short=AtMYC2; AltName: Full=Basic helix-loop-helix protein 6; Short=AtbHLH6; Short=bHLH 6; AltName: Full=Protein JASMONATE INSENSITIVE 1; AltName: Full=R-homologous Arabidopsis protein 1; Short=RAP-1; AltName: Full=Transcription factor EN 38; AltName: Full=Z-box binding factor 1 protein; AltName: Full=bHLH transcription factor bHLH006; AltName: Full=rd22BP1 && PF00010:H…	HLH
C88_C05H3G054160	4.28819	6.74345	4.44851	52.1207	38.7711	64.7681	-3.32288	1.19168e-16	4.43746e-15	Protein SPIRAL1-like 1 && -	-
C88_C03H4G120450	0	0	0	11.8855	9.90566	10.0923	-10.2603	1.19749e-16	4.45616e-15	E3 ubiquitin-protein ligase XBAT33; AltName: Full=Ankyrin repeat domain and RING finger-containing protein XBAT33; AltName: Full=Protein XB3 homolog 3 && PF12796:Ankyrin repeats (3 copies)	-
C88_C03H1G019740	0.0297938	0	0.0298774	9.88726	11.5872	7.9413	-9.01063	1.23732e-16	4.60134e-15	Alanine--tRNA ligase; AltName: Full=Alanyl-tRNA synthetase; Short=AlaRS; Flags: Precursor && PF01411:tRNA synthetases class II (A)|PF02272:DHHA1 domain|PF07973:Threonyl and Alanyl tRNA synthetase second additional domain	-
C88_C03H3G086460	13.0544	13.5145	23.1139	0.669255	0.397637	0.952304	4.60925	1.24037e-16	4.60966e-15	Transmembrane ascorbate ferrireductase 1; AltName: Full=Cytochrome b561; Short=Artb561-1; Short=AtCytb561; AltName: Full=Protein b561A.tha5; AltName: Full=Tonoplast Cyt-b561; Short=TCytb && PF03188:Eukaryotic cytochrome b561	Cytochrom_B561
C88_C11H2G029030	53.0837	13.8552	13.0346	0.613798	0.685477	0.61755	5.38872	1.24842e-16	4.63652e-15	Kinesin-like protein KIN-14B; AltName: Full=Kinesin CDKA-1-associated protein 2; AltName: Full=Kinesin-like protein KCA2; AltName: Full=Kinesin-like protein for actin-based chloroplast movement 2 && PF00225:Kinesin motor domain	Kinesin
C88_C10H3G075120	0	0	0	37.4269	15.7104	45.6848	-10.9869	1.28407e-16	4.76579e-15	Endochitinase 3; Flags: Precursor && PF00187:Chitin recognition protein|PF00182:Chitinase class I	-
C88_C06H2G053120	12.0484	10.5665	14.0571	0	0	0	10.29	1.30847e-16	4.85318e-15	- && - && -	-
C88_C01H4G147990	0.335081	0.432485	0	19.6325	24.8223	32.9946	-6.61292	1.32419e-16	4.90828e-15	- && - && -	-
C88_C08H4G099640	0	0	0	22.0466	43.5052	21.7472	-10.69	1.3329e-16	4.9356e-15	Ethylene-responsive transcription factor 5; AltName: Full=Ethylene-responsive element-binding factor 4; Short=EREBP-4; AltName: Full=Ethylene-responsive element-binding factor 5 homolog; AltName: Full=NtERF4 && PF00847:AP2 domain	AP2
C88_C02H4G121770	0	0	0	38.2834	27.5577	24.1059	-10.4071	1.33331e-16	4.9356e-15	60S ribosomal protein L11-2; AltName: Full=L16 && PF00673:ribosomal L5P family C-terminus|PF00281:Ribosomal protein L5	-
C88_C01H2G083200	35.7629	26.4101	29.6112	4.81692	6.41081	5.40854	2.46919	1.33557e-16	4.94073e-15	ATP-dependent Clp protease proteolytic subunit-related protein 3, chloroplastic; Short=ClpR3; AltName: Full=nClpP8; Flags: Precursor && PF00574:Clp protease	-
C88_C01H1G023450	7.84867	11.4335	6.55891	0.387247	0.26843	0.409095	4.59942	1.3568e-16	5.01598e-15	Geranylgeranyl diphosphate reductase, chloroplastic; AltName: Full=Geranylgeranyl reductase; Flags: Precursor && -	-
C88_C01H2G082060	49.3296	34.7629	42.1418	6.46829	8.52096	8.6133	2.42313	1.36715e-16	5.05096e-15	Sugar transporter ERD6-like 5 && PF00083:Sugar (and other) transporter	Sugar_tr
C88_C12H2G030240	0	0	0	36.1822	58.8891	18.3473	-11.0259	1.36826e-16	5.05177e-15	ADP-ribosylation factor 2 && PF00025:ADP-ribosylation factor family	Arf
C88_C05H3G075140	20.3452	9.0502	19.0173	0.0995954	0.569554	0.135276	5.9364	1.38842e-16	5.12284e-15	RCC1 domain-containing protein 1 && PF13540:Regulator of chromosome condensation (RCC1) repeat|PF00415:Regulator of chromosome condensation (RCC1) repeat	-
C88_C08H2G046730	31.4432	31.579	27.5527	4.3703	3.67392	2.10495	3.16808	1.43166e-16	5.27894e-15	Bax inhibitor 1; Short=AtBI-1; Short=BI-1 && PF01027:Inhibitor of apoptosis-promoting Bax1	-
C88_C04H1G003170	1.36101	1.12229	0.568677	11.5626	11.1103	9.69971	-3.39976	1.48136e-16	5.45864e-15	65-kDa microtubule-associated protein 6; Short=AtMAP65-6 && PF03999:Microtubule associated protein (MAP65/ASE1 family)	-
C88_C01H1G039790	22.7441	18.4441	19.9638	0	0	0.0462987	10.1532	1.48793e-16	5.47928e-15	Glycine-rich RNA-binding protein RZ1A; Short=AtRZ-1a && PF00076:RNA recognition motif. (a.k.a. RRM, RBD, or RNP domain)|PF00098:Zinc knuckle	RRM_1
C88_C10H4G109910	31.5152	62.3703	27.6188	0	0	0	10.7777	1.49589e-16	5.50499e-15	60S ribosomal protein L24 && PF01246:Ribosomal protein L24e	-
novel.1202	13.588	13.2023	16.234	1.70652	2.09123	1.10376	3.14542	1.50911e-16	5.55004e-15	- && - && -	-
C88_C07H3G057500	47.0307	78.4583	35.7196	0	0	0.090527	10.5853	1.53472e-16	5.64056e-15	60S ribosomal protein L7-3 && PF00327:Ribosomal protein L30p/L7e|PF08079:Ribosomal L30 N-terminal domain	-
C88_C02H1G016900	0.287987	0.0991203	0	7.93718	7.29836	10.0718	-6.03854	1.54016e-16	5.65689e-15	RNA polymerase II transcription factor B subunit 2; AltName: Full=General transcription and DNA repair factor IIH subunit TFB2; Short=AtTFB2; Short=TFIIH subunit TFB2 && PF03849:Transcription factor Tfb2|PF18307:Transcription factor Tfb2 (p52) C-terminal domain	-
C88_C03H4G135330	37.7942	14.5225	11.211	0.338073	0.070303	0.306126	6.46465	1.5455e-16	5.67281e-15	- && - && PF06966:Protein of unknown function (DUF1295)	-
C88_C12H2G030090	0	0	0	7.4227	8.07819	5.41363	-10.3294	1.56503e-16	5.73942e-15	Serine/threonine-protein kinase EDR1; AltName: Full=MAPKK kinase EDR1; AltName: Full=Protein ENHANCED DISEASE RESISTANCE 1; Short=AtEDR1; AltName: Full=Serine/threonine/tyrosine-protein kinase 10 && PF07714:Protein tyrosine and serine/threonine kinase|PF00989:PAS fold	Pkinase_Tyr
C88_C10H1G012650	0.44478	0.239197	0.557535	6.20223	8.07459	6.56002	-4.08076	1.56567e-16	5.73942e-15	Serine carboxypeptidase-like 18; Flags: Precursor && PF00450:Serine carboxypeptidase	Peptidase_S10
C88_C05H3G075840	2.43119	1.72047	1.91395	10.5222	11.6271	14.4654	-2.59177	1.60363e-16	5.87474e-15	Pleiotropic drug resistance protein 1; AltName: Full=NtPDR1 && PF14510:ABC-transporter N-terminal|PF00005:ABC transporter|PF01061:ABC-2 type transporter|PF08370:Plant PDR ABC transporter associated|PF19055:ABC-2 type transporter	ABC2_membrane
C88_C04H4G102530	9.18832	7.4576	9.99828	0.122178	0.0635179	0.0553162	6.80169	1.60502e-16	5.87604e-15	- && - && -	-
novel.2204	0	0	0	5.7636	6.78194	4.5102	-10.3193	1.62448e-16	5.94342e-15	Retrovirus-related Pol polyprotein from transposon TNT 1-94; Includes: RecName: Full=Protease; Includes: RecName: Full=Reverse transcriptase; Includes: RecName: Full=Endonuclease && PF00665:Integrase core domain	rve
C88_C11H4G087330	11.7389	8.87522	9.85092	0	0	0	10.2608	1.64499e-16	6.01459e-15	Deoxyguanosine kinase, mitochondrial; Short=dGK; Flags: Precursor && PF01712:Deoxynucleoside kinase	-
novel.734	3.96327	6.16644	3.89272	0.279924	0.343972	0.138257	4.22054	1.70642e-16	6.23516e-15	- && - && -	-
C88_C04H1G003580	0.0754777	0.0324728	0.151379	4.59916	4.30382	3.74809	-5.64029	1.7095e-16	6.24238e-15	Conserved oligomeric Golgi complex subunit 3; Short=COG complex subunit 3; AltName: Full=Component of oligomeric Golgi complex 3; AltName: Full=Vesicle-docking protein SEC34 homolog; AltName: Full=p94 && PF04136:Sec34-like family	-
C88_C04H3G096910	5.84903	12.8649	7.11761	0.400455	0.0960869	0.251039	5.11009	1.80275e-16	6.57784e-15	Leishmanolysin-like peptidase && PF01457:Leishmanolysin	-
C88_C01H4G145950	10.781	7.41033	6.97296	0.0598026	0.0621803	0.216605	6.17842	1.80369e-16	6.57784e-15	Transcription factor TGA2.2; AltName: Full=OsNIF1; AltName: Full=OsbZIP1; AltName: Full=bZIP transcription factor 28; Short=OsbZIP28 && PF07716:Basic region leucine zipper|PF14144:Seed dormancy control	bZIP_2
C88_C10H4G103570	0	0	0	7.32571	4.97606	6.94816	-10.3243	1.80724e-16	6.58651e-15	Basic 30 kDa endochitinase; Flags: Precursor && PF00182:Chitinase class I|PF00187:Chitin recognition protein	-
C88_C02H1G013740	0	0	0	9.39678	9.34966	10.9922	-10.2014	1.83731e-16	6.69182e-15	- && - && -	-
C88_C05H2G038660	1.88465	1.12616	1.57495	11.1895	11.022	10.8875	-2.85327	1.8527e-16	6.7435e-15	Sphingosine-1-phosphate lyase; Short=AtSPL1; Short=S1PL; Short=SP-lyase; Short=SPL; AltName: Full=Dihydrosphingosine phosphate lyase 1; Short=AtDPL1; AltName: Full=Sphingosine-1-phosphate aldolase && PF00282:Pyridoxal-dependent decarboxylase conserved domain	-
C88_C02H1G020000	0	0	0	11.5116	11.329	9.00821	-10.223	1.88663e-16	6.86262e-15	- && - && -	-
C88_C01H2G079040	0.0671567	0.577856	0.0673451	46.2725	17.7393	95.6569	-7.77375	1.89106e-16	6.8743e-15	GDSL esterase/lipase At4g01130; AltName: Full=Extracellular lipase At4g01130; Flags: Precursor && PF00657:GDSL-like Lipase/Acylhydrolase	Lipase_GDSL
novel.1132	0	0.024761	0	11.0603	15.6513	9.81972	-10.2705	1.89592e-16	6.88753e-15	- && - && -	-
C88_C03H4G134790	14.8937	7.17443	8.74427	0.238667	0.496313	0.378198	4.79773	1.89824e-16	6.89153e-15	ATPase WRNIP1; AltName: Full=Werner helicase-interacting protein 1 && PF12002:MgsA AAA+ ATPase C terminal|PF16193:AAA C-terminal domain|PF00627:UBA/TS-N domain|PF00004:ATPase family associated with various cellular activities (AAA)	AAA
C88_C09H4G104260	6.86719	6.83381	5.56905	0.0559793	0.11641	0.152068	5.88163	1.95035e-16	7.07397e-15	UV-B-induced protein At3g17800, chloroplastic; Flags: Precursor && PF05542:Protein of unknown function (DUF760)	-
novel.180	0	0	0	51.5419	35.5394	85.8096	-10.7355	1.95099e-16	7.07397e-15	ATP synthase 6 kDa subunit, mitochondrial && -	-
C88_C01H4G163640	2.97615	2.47178	2.56927	0.0485214	0.0504506	0.0439362	5.81771	1.95619e-16	7.08826e-15	- && - && -	-
novel.587	5.13384	7.26526	4.75625	0	0	0	10.3478	1.9584e-16	7.09074e-15	- && - && -	-
novel.290	0.0768755	0.198445	0.0770912	8.64799	8.91691	9.33166	-6.20689	1.95938e-16	7.09074e-15	- && - && -	-
C88_C02H4G118090	0.501621	0.575499	0.27946	6.74014	6.13891	8.0903	-3.93644	2.0037e-16	7.24652e-15	- && - && -	-
C88_C03H2G037950	64.8569	42.029	47.6844	0	0.157649	0.137293	9.02962	2.03454e-16	7.35334e-15	- && - && -	-
C88_C03H4G121660	0	0	0	31.4112	14.1184	122.373	-12.3306	2.07758e-16	7.5023e-15	Protein DETOXIFICATION 35; Short=AtDTX35; AltName: Full=Multidrug and toxic compound extrusion protein 35; Short=MATE protein 35; AltName: Full=Protein DETOXIFYING EFFLUX CARRIER 35; Short=Protein DTX5; AltName: Full=Protein FLOWER FLAVONOID TRANSPORTER; Short=Protein FFT && PF01554:MatE	MatE
C88_C10H3G074650	44.3272	33.8917	20.5747	0	0	0	10.5925	2.07841e-16	7.5023e-15	- && - && PF12874:Zinc-finger of C2H2 type	-
C88_C03H1G027500	48.0615	20.6012	18.0514	0.498765	0.864326	0.150544	5.8655	2.08169e-16	7.50934e-15	Eukaryotic translation initiation factor 5A-5; Short=eIF-5A-5; AltName: Full=eIF-4D && PF01287:Eukaryotic elongation factor 5A hypusine, DNA-binding OB fold	-
C88_C12H2G052550	11.4687	12.0244	10.921	0	0.281816	0.163618	6.28594	2.12782e-16	7.67087e-15	Protein CONTINUOUS VASCULAR RING 1 && PF04367:Protein of unknown function (DUF502)	-
C88_C05H4G082080	0	0	0	15.4845	15.8972	12.136	-10.2154	2.15618e-16	7.76817e-15	GDT1-like protein 5 && PF01169:Uncharacterized protein family UPF0016	-
C88_C06H4G111160	18.1658	28.6036	28.8743	2.54863	1.80679	1.25879	3.76213	2.16097e-16	7.78045e-15	Remorin; AltName: Full=pp34 && PF03763:Remorin, C-terminal region|PF03766:Remorin, N-terminal region	-
C88_C11H2G029190	28.305	14.7248	17.3234	0	0	0	10.5237	2.17928e-16	7.84139e-15	GLABRA2 expression modulator && PF02893:GRAM domain	GRAM
C88_C11H4G097180	6.34174	5.90144	6.21822	0.440373	0.778401	0.638014	3.31954	2.22002e-16	7.98288e-15	TATA box-binding protein-associated factor RNA polymerase I subunit B; AltName: Full=Central cell guidance protein; AltName: Full=Protein MATERNAL EFFECT EMBRYO ARREST 12; AltName: Full=TATA box-binding protein-associated factor 1B; Short=TBP-associated factor 1B && PF11781:Zinc-finger of RNA-polymerase I-specific TFIIB, Rrn7	-
C88_C11H2G028390	21.2011	26.939	23.7752	4.98652	4.66631	5.09584	2.28964	2.22845e-16	8.00813e-15	Post-GPI attachment to proteins factor 3; AltName: Full=PER1-like domain-containing protein 1; Flags: Precursor && PF04080:Per1-like family	-
C88_C08H4G099720	0	0	0.0584194	9.44784	10.7888	7.59074	-8.96306	2.25338e-16	8.09258e-15	Putative dual specificity protein phosphatase DSP8 && PF17177:Pentacotripeptide-repeat region of PRORP|PF13041:PPR repeat family|PF00782:Dual specificity phosphatase, catalytic domain	DSPc
C88_C01H1G022090	28.1201	24.4802	21.4472	5.0742	3.66743	3.7542	2.57192	2.28106e-16	8.18678e-15	Putative methyltransferase C9orf114 && PF02598:Putative RNA methyltransferase	-
C88_C07H4G096050	4.48997	6.16732	4.41995	0.270309	0.080302	0.244765	4.65342	2.36342e-16	8.4726e-15	1-aminocyclopropane-1-carboxylate oxidase 1; Short=ACC oxidase 1; AltName: Full=Ethylene-forming enzyme; Short=EFE; AltName: Full=Protein pTOM 13 && PF14226:non-haem dioxygenase in morphine synthesis N-terminal|PF03171:2OG-Fe(II) oxygenase superfamily|PF14111:Domain of unknown function (DUF4283)	2OG-FeII_Oxy
C88_C07H1G012230	19.284	14.5493	15.6519	0.318082	0.937066	0.144012	5.17006	2.3637e-16	8.4726e-15	Serine/threonine-protein kinase HT1; AltName: Full=High leaf temperature protein 1 && PF07714:Protein tyrosine and serine/threonine kinase	Pkinase_Tyr
C88_C03H2G057240	19.4968	14.6313	22.5869	0	0	0	10.2987	2.3993e-16	8.59479e-15	Gamma carbonic anhydrase-like 2, mitochondrial; Short=AtCAL2; Short=GAMMA CAL2; Flags: Precursor && -	-
C88_C08H3G073220	184.794	127.169	134.359	16.6863	27.1287	17.6735	2.86646	2.47388e-16	8.85633e-15	Mediator of RNA polymerase II transcription subunit 32; AltName: Full=Mediator of RNA polymerase II transcription subunit 2 && -	-
C88_C04H1G031090	0.107053	0	0	20.5731	17.7389	13.7672	-8.98938	2.51252e-16	8.98898e-15	- && - && PF04180:Low temperature viability protein	-
C88_C01H4G144810	8.33735	6.87082	5.53457	0.110082	0.228917	0.0498396	5.77631	2.52516e-16	9.02849e-15	Dihydroorotate dehydrogenase (quinone), mitochondrial; Short=DHOdehase; AltName: Full=Dihydroorotate oxidase; Flags: Precursor && PF01180:Dihydroorotate dehydrogenase	DHO_dh
C88_C05H1G013550	1.5018	0.796881	1.45582	9.43265	11.6131	9.83734	-3.03986	2.5541e-16	9.12619e-15	Sister-chromatid cohesion protein 3; Short=AtSCC3; AltName: Full=Stromalin protein && PF08514:STAG domain	-
C88_C06H2G050580	5.94672	0.842024	1.58521	137.251	141.534	160.064	-5.71031	2.56982e-16	9.17656e-15	Homeobox-leucine zipper protein HAT4; AltName: Full=HD-ZIP protein ATHB-2; AltName: Full=Homeodomain transcription factor ATHB-2; AltName: Full=Homeodomain-leucine zipper protein HAT4; Short=HD-ZIP protein 4 && PF04618:HD-ZIP protein N terminus|PF00046:Homeodomain|PF02183:Homeobox associated leucine zipper	HD-ZIP_N
C88_C05H2G045230	2.88038	1.72414	1.00468	24.3018	25.2681	26.3639	-3.75588	2.5902e-16	9.2435e-15	Histone deacetylase complex subunit SAP18; AltName: Full=18 kDa Sin3-associated polypeptide && PF06487:Sin3 associated polypeptide p18 (SAP18)	-
C88_C03H2G051500	0	0	0.030231	10.8238	10.3727	11.2596	-10.0351	2.60438e-16	9.28824e-15	- && - && -	-
C88_C09H3G074810	16.9376	17.2023	18.0989	0	0	0	10.1248	2.64116e-16	9.41346e-15	- && - && -	-
C88_C08H4G091370	14.4671	11.0926	8.83391	0	0.0698088	0.182384	7.04593	2.65268e-16	9.44858e-15	Cell division control protein 2 homolog A && PF00069:Protein kinase domain	Pkinase
C88_C02H4G117820	0.0853002	0	0	35.1043	32.0103	27.515	-10.0773	2.67848e-16	9.53449e-15	Phosphoserine aminotransferase 1, chloroplastic; Short=AtPSAT1; AltName: Full=Phosphohydroxythreonine aminotransferase; Flags: Precursor && PF00266:Aminotransferase class-V	Aminotran_5
C88_C01H4G142830	6.44269	8.72833	6.18584	0.599683	0.222688	0.465441	4.05001	2.69829e-16	9.59895e-15	GTP-binding protein BRASSINAZOLE INSENSITIVE PALE GREEN 2, chloroplastic; Short=Protein BRZ-INSENSITIVE-PALE GREEN 2; Flags: Precursor && PF01926:50S ribosome-binding GTPase	-
C88_C01H1G028090	0	0	0	10.27	10.2986	8.5555	-10.1477	2.71942e-16	9.66806e-15	- && - && PF00013:KH domain	KH_1
C88_C12H3G063580	0.314255	0.231775	0.330144	2.69346	2.26086	3.36624	-3.25067	2.73765e-16	9.72672e-15	Acetyl-CoA carboxylase 1; Short=AtACC1; AltName: Full=Protein EMBRYO DEFECTIVE 22; AltName: Full=Protein GURKE; AltName: Full=Protein PASTICCINO 3; Includes: RecName: Full=Biotin carboxylase && PF01039:Carboxyl transferase domain|PF02786:Carbamoyl-phosphate synthase L chain, ATP binding domain|PF00364:Biotin-requiring enzyme|PF02785:Biotin carboxylase C-terminal domain|PF00289:Biotin carboxylase,…	Carboxyl_trans
C88_C08H4G099700	0	0	0	25.2746	46.2011	20.21	-10.6408	2.7449e-16	9.74639e-15	Mediator of RNA polymerase II transcription subunit 32; AltName: Full=Mediator of RNA polymerase II transcription subunit 2 && -	-
C88_C08H1G016660	7.61593	9.05376	5.92896	0.375764	0.683733	0.297723	4.0762	2.94607e-16	1.04541e-14	Bifunctional purine biosynthesis protein PurH; Includes: RecName: Full=Phosphoribosylaminoimidazolecarboxamide formyltransferase; AltName: Full=AICAR transformylase; Includes: RecName: Full=IMP cyclohydrolase; AltName: Full=ATIC; AltName: Full=IMP synthase; AltName: Full=Inosinicase && PF02142:MGS-like domain|PF01808:AICARFT/IMPCHase bienzyme	-
C88_C06H1G013380	15.5117	14.8541	14.6771	1.75904	1.58511	1.91137	3.10015	2.97061e-16	1.05346e-14	Cytochrome b5 isoform E; Short=AtCb5-E; AltName: Full=Cytochrome b5 isoform 1; AltName: Full=Cytochrome b5 isoform A; Short=AtCb5-A && PF00173:Cytochrome b5-like Heme/Steroid binding domain	-
C88_C04H2G068580	8.36337	6.60486	5.89759	0.572801	0.409458	0.810424	3.53551	2.9772e-16	1.05513e-14	tRNA pseudouridine synthase 1; AltName: Full=tRNA pseudouridylate synthase 1; AltName: Full=tRNA-uridine isomerase 1 && PF01416:tRNA pseudouridine synthase	-
C88_C01H4G143540	24.6679	22.6456	23.3369	3.68886	5.27901	3.1966	2.54597	3.04731e-16	1.0793e-14	Methionine aminopeptidase 2B; Short=MAP 2B; Short=MetAP 2B; AltName: Full=Peptidase M && PF00557:Metallopeptidase family M24	Peptidase_M24
C88_C08H2G029950	8.61268	7.66818	5.93783	0.168207	0.0582982	0.0507705	6.34144	3.07321e-16	1.0878e-14	- && - && PF12906:RING-variant domain	-
C88_C01H4G142450	7.23508	4.11631	4.20257	0.0741256	0.192682	0.167802	5.16458	3.12722e-16	1.10563e-14	Putative pentatricopeptide repeat-containing protein At1g10330 && PF13041:PPR repeat family	-
C88_C09H3G087740	0	0	0.0209582	7.77811	6.70213	9.79291	-10.1458	3.1275e-16	1.10563e-14	- && - && -	-
novel.2207	30.8618	27.2796	23.4926	0	0	0	10.1693	3.13141e-16	1.10632e-14	- && - && -	-
C88_C11H2G036490	1.08352	1.13951	1.0262	5.45492	4.98728	4.88834	-2.23252	3.17362e-16	1.12053e-14	Putative 1-phosphatidylinositol-3-phosphate 5-kinase FAB1D; Short=Phosphatidylinositol 3-phosphate 5-kinase; AltName: Full=Phosphatidylinositol 3-phosphate 5-kinase type III; Short=PIPkin-III; Short=Type III PIP kinase; AltName: Full=Protein FORMS APLOID AND BINUCLEATE CELLS 1D && PF00118:TCP-1/cpn60 chaperonin family|PF01504:Phosphatidylinositol-4-phosphate 5-Kinase	PIP5K
C88_C11H3G062950	4.4493	3.17679	1.89863	33.1903	30.2193	28.3262	-3.26234	3.17767e-16	1.12126e-14	Elongation factor 1-gamma 2; Short=EF-1-gamma 2; AltName: Full=eEF-1B gamma 2 && PF00043:Glutathione S-transferase, C-terminal domain|PF02798:Glutathione S-transferase, N-terminal domain|PF00647:Elongation factor 1 gamma, conserved domain	GST_N
C88_C03H4G134880	6.7761	4.09615	3.89214	0	0	0	10.4118	3.2098e-16	1.1319e-14	Stromal processing peptidase, chloroplastic; AltName: Full=Chloroplast processing enzyme; Flags: Precursor && PF05193:Peptidase M16 inactive domain|PF00675:Insulinase (Peptidase family M16)	-
C88_C11H3G053790	0	0	0	9.90866	25.2966	6.11505	-11.2782	3.21798e-16	1.13407e-14	GPI ethanolamine phosphate transferase 2; AltName: Full=GPI7 homolog; Short=hGPI7; AltName: Full=Phosphatidylinositol-glycan biosynthesis class G protein; Short=PIG-G && PF01663:Type I phosphodiesterase / nucleotide pyrophosphatase	-
C88_C08H3G078490	0.238351	0.564001	0.418284	11.2279	6.91167	15.6297	-4.77689	3.23655e-16	1.13991e-14	Embryogenesis-associated protein EMB8 && PF00561:alpha/beta hydrolase fold	Abhydrolase_1
C88_C10H1G010430	18.5563	9.04627	10.9461	0.376992	0.895958	0.536434	4.42356	3.29658e-16	1.16033e-14	- && - && PF05991:YacP-like NYN domain	-
C88_C04H1G029180	0	0	0.0741418	29.6644	23.8536	26.4846	-10.0425	3.31595e-16	1.16574e-14	Uroporphyrinogen-III synthase, chloroplastic; Short=AtUROS; AltName: Full=Hydroxymethylbilane hydrolyase [cyclizing]; AltName: Full=Uroporphyrinogen-III cosynthase; Flags: Precursor && PF02602:Uroporphyrinogen-III synthase HemD	HEM4
C88_C09H4G092090	576.915	86.8056	246.023	5.02496	8.43998	5.19178	5.61481	3.31638e-16	1.16574e-14	- && - && -	-
C88_C09H2G032730	1.11104	1.01224	1.57293	9.55767	13.3139	11.3174	-3.20953	3.31814e-16	1.16574e-14	- && - && -	-
C88_C03H2G067640	0.221642	0.476785	0.644566	6.39955	6.09229	5.19274	-3.71338	3.32955e-16	1.16902e-14	ABC transporter G family member 36; Short=ABC transporter ABCG.36; Short=AtABCG36; AltName: Full=Pleiotropic drug resistance protein 8; AltName: Full=Protein PENETRATION 3 && PF14510:ABC-transporter N-terminal|PF19055:ABC-2 type transporter|PF01061:ABC-2 type transporter|PF00005:ABC transporter|PF08370:Plant PDR ABC transporter associated	ABC2_membrane
C88_C11H2G038490	0	0.0677276	0.0394659	7.08358	6.02261	7.01552	-7.4901	3.33388e-16	1.16981e-14	- && - && -	-
C88_C03H4G117110	12.4793	13.7024	9.98078	0.287085	0.447749	0	5.66697	3.33876e-16	1.1708e-14	Eukaryotic translation initiation factor 2 subunit alpha homolog && PF07541:Eukaryotic translation initiation factor 2 alpha subunit|PF00575:S1 RNA binding domain	S1
C88_C01H4G145180	12.6109	12.5282	5.63336	0	0	0	10.6387	3.35324e-16	1.17515e-14	Receptor-like protein 12; Short=AtRLP12; Flags: Precursor && PF13855:Leucine rich repeat|PF08263:Leucine rich repeat N-terminal domain	LRRNT_2
C88_C01H4G163480	19.2173	25.6849	16.2387	0	0	0	10.277	3.42446e-16	1.19937e-14	bZIP transcription factor 53; Short=AtbZIP53 && PF00170:bZIP transcription factor	bZIP_1
C88_C04H4G132230	0.630396	1.19335	1.1379	25.8842	13.3952	22.3679	-4.37051	3.47483e-16	1.21626e-14	- && - && -	-
C88_C01H4G150070	3.09892	3.49761	3.26905	14.714	13.2592	15.8858	-2.148	3.48277e-16	1.21828e-14	Probable methyltransferase PMT2 && PF03141:Putative S-adenosyl-L-methionine-dependent methyltransferase	-
C88_C11H4G080990	0.111917	0.625948	0.224461	10.2817	9.54513	9.02513	-4.86806	3.49193e-16	1.22073e-14	Rust resistance kinase Lr10; AltName: Full=Probable receptor-like serine/threonine-protein kinase LRK10; Flags: Precursor && PF00069:Protein kinase domain|PF13947:Wall-associated receptor kinase galacturonan-binding	Pkinase
C88_C11H1G022990	0	0	0	11.0663	13.2087	10.8896	-10.1128	3.57302e-16	1.24831e-14	Short-chain dehydrogenase/reductase 2b; Short=AtSDR2b && PF00106:short chain dehydrogenase	adh_short
C88_C01H1G022750	11.0968	14.6333	12.1156	0	0	0	10.1557	3.59871e-16	1.2565e-14	Probable protein phosphatase 2C 47; Short=OsPP2C47 && PF00481:Protein phosphatase 2C	PP2C
C88_C04H2G037630	5.73337	6.13002	5.57868	1.09091	0.719301	0.770981	2.76147	3.64838e-16	1.27306e-14	- && - && PF00168:C2 domain	C2
C88_C03H2G049510	5.81765	6.33877	5.76493	24.1384	20.904	21.3314	-1.88397	3.6604e-16	1.27647e-14	Serine/threonine-protein phosphatase 7 long form homolog && PF10536:Plant mobile domain	-
C88_C03H1G002030	3.21075	3.04976	3.26158	14.4632	12.9654	12.8841	-2.07813	3.66929e-16	1.27878e-14	Probable serine/threonine-protein kinase abkC && PF03109:ABC1 family	ABC1
C88_C01H1G023380	0.0457301	0.157396	0.27515	5.57303	4.54655	5.47339	-5.0251	3.76022e-16	1.30966e-14	Ubiquitin carboxyl-terminal hydrolase 24; AltName: Full=Deubiquitinating enzyme 24; Short=AtUBP24; AltName: Full=Ubiquitin thioesterase 24; AltName: Full=Ubiquitin-specific-processing protease 24 && PF00443:Ubiquitin carboxyl-terminal hydrolase	UCH
C88_C05H1G026270	2.27272	2.16242	1.77507	0	0	0	10.1354	3.83568e-16	1.33512e-14	V-type proton ATPase subunit G 2; Short=V-ATPase subunit G 2; AltName: Full=Vacuolar proton pump subunit G 2 && PF03179:Vacuolar (H+)-ATPase G subunit	-
C88_C03H3G098970	0.106849	0.0919391	0	33.0545	39.8885	25.8494	-8.92304	3.85233e-16	1.34009e-14	60S ribosomal protein L7-1 && PF00327:Ribosomal protein L30p/L7e|PF08079:Ribosomal L30 N-terminal domain	-
C88_C01H3G128970	0.0591475	0	0.0593134	17.5214	24.6751	14.8615	-8.97557	3.86387e-16	1.34328e-14	Heavy metal-associated isoprenylated plant protein 32; Short=AtHIP32; Flags: Precursor && PF00403:Heavy-metal-associated domain	HMA
C88_C04H1G029800	0.674953	0.907453	0.42303	10.6378	8.75816	18.728	-4.24023	3.89825e-16	1.3544e-14	- && - && -	-
C88_C11H4G080570	0.0447086	0	0	16.6809	21.397	13.6625	-10.1371	3.92667e-16	1.36344e-14	Type II inositol polyphosphate 5-phosphatase 15; Short=At5PTase15; AltName: Full=Protein FRAGILE FIBER 3 && -	-
C88_C04H3G073210	0.0745077	0.170962	0.0747168	4.47021	2.56605	3.01475	-4.94254	3.93656e-16	1.36603e-14	Putative disease resistance RPP13-like protein 2 && PF00931:NB-ARC domain	NB-ARC
C88_C04H1G030030	0	0	0	8.0643	8.87817	7.26644	-10.0885	4.08417e-16	1.41639e-14	- && - && PF13320:Domain of unknown function (DUF4091)	-
C88_C11H2G046810	12.0669	20.348	20.7093	0	0	0	10.3417	4.1426e-16	1.43577e-14	Nuclear speckle splicing regulatory protein 1 homolog; AltName: Full=Coiled-coil domain-containing protein 55 homolog && PF09745:Coiled-coil domain-containing protein 55 (DUF2040)	-
C88_C09H4G091660	1.35119	0.885824	1.61307	11.2191	10.4735	11.6882	-3.12108	4.15288e-16	1.43845e-14	- && - && -	-
C88_C01H4G165540	0.519253	0.510624	0.334742	5.00679	4.22976	5.16333	-3.39154	4.17463e-16	1.4451e-14	Probable glycosyltransferase STELLO1 && PF03385:STELLO glycosyltransferases	-
C88_C01H2G053070	68.6076	53.8514	48.4586	10.4489	10.9993	7.52218	2.56757	4.22978e-16	1.4633e-14	COP9 signalosome complex subunit 2; Short=Signalosome subunit 2; AltName: Full=Protein FUSCA 12 && PF01399:PCI domain	-
C88_C10H2G051490	0	0	0.116476	43.227	90.6838	41.0154	-10.5157	4.30296e-16	1.4877e-14	Protein YLS9; AltName: Full=Protein NDR1/HIN1-LIKE 10; Short=AtNHL10; AltName: Full=Protein YELLOW-LEAF-SPECIFIC GENE 9 && PF03168:Late embryogenesis abundant protein	-
C88_C02H2G035410	5.95694	4.00164	4.21824	0.0489851	0	0.022178	7.62844	4.33794e-16	1.49888e-14	Putative disease resistance protein RGA3; AltName: Full=Blight resistance protein B149; AltName: Full=RGA1-blb && PF18052:Rx N-terminal domain|PF00931:NB-ARC domain	NB-ARC
C88_C10H2G046160	0	0	0	30.5595	16.5063	41.238	-10.6321	4.35873e-16	1.50515e-14	Protein EXORDIUM-like 5; Flags: Precursor && PF04674:Phosphate-induced protein 1 conserved region	-
C88_C04H2G048610	0.0538091	0.0926011	0.0539601	6.75938	13.4793	7.76498	-7.0965	4.4318e-16	1.52944e-14	- && - && PF03004:Plant transposase (Ptta/En/Spm family)	-
C88_C08H3G070950	26.4678	19.4599	24.4237	3.72765	3.27026	3.16443	2.79559	4.52641e-16	1.56114e-14	Vacuolar protein sorting-associated protein 25; Short=AtVPS25; AltName: Full=ESCRT-II complex subunit VPS25 && PF05871:ESCRT-II complex subunit	-
C88_C07H4G085340	6.48514	4.57433	5.07986	0	0	0	10.1636	4.64246e-16	1.60019e-14	- && - && PF13960:Domain of unknown function (DUF4218)|PF02992:Transposase family tnp2|PF13963:Transposase-associated domain|PF13952:Domain of unknown function (DUF4216)	Transposase_21
C88_C01H3G108800	4.08501	2.99209	5.58609	0.22154	0.164534	0.200604	4.43179	4.66201e-16	1.60595e-14	Kinesin-like protein KIN-14T && PF00225:Kinesin motor domain	Kinesin
C88_C08H2G051210	0	0	0.153761	14.9968	8.21997	12.5383	-7.92433	4.68685e-16	1.61352e-14	Protein trichome birefringence-like 23 && PF13839:GDSL/SGNH-like Acyl-Esterase family found in Pmr5 and Cas1p|PF14416:PMR5 N terminal Domain	-
C88_C04H3G091160	0.0564089	0	0	17.6091	19.5189	21.4038	-9.98204	4.77434e-16	1.64265e-14	Transcription factor TGA1; AltName: Full=DNA-binding protein TGA1a-like protein; AltName: Full=bZIP transcription factor 47; Short=AtbZIP47 && PF00170:bZIP transcription factor|PF14144:Seed dormancy control	bZIP_1
C88_C01H1G020400	13.7725	12.2289	13.3703	0	0	0	10.054	4.85279e-16	1.66862e-14	- && - && -	-
C88_C04H1G011980	38.0842	26.6053	34.7879	0	0.0918846	0	10.0655	4.86847e-16	1.67258e-14	Vacuolar-processing enzyme delta-isozyme; Short=Delta-VPE; AltName: Full=Asparaginyl endopeptidase delta-VPE; Flags: Precursor && PF01650:Peptidase C13 family	-
C88_C03H1G021040	11.8265	5.06719	6.63754	0.273747	0.332069	0.247878	4.79344	4.87023e-16	1.67258e-14	Protein NETWORKED 3A && PF07765:KIP1-like protein	-
C88_C09H1G003210	32.1274	15.7333	18.0253	1.64631	1.40969	1.31535	3.91928	4.95679e-16	1.70128e-14	- && - && -	-
C88_C08H4G100310	0.0898113	0.0772789	0.0900633	24.1634	28.1881	11.7405	-7.9598	5.05675e-16	1.73454e-14	Peroxisome biogenesis protein 19-2; AltName: Full=Peroxin-19-2; Short=AtPEX19-2; AltName: Full=Peroxisomal membrane protein import receptor PEX19-2; Flags: Precursor && PF04614:Pex19 protein family	-
novel.1506	4.12714	3.36433	2.83176	21.0757	21.1726	22.5874	-2.64716	5.1469e-16	1.76439e-14	Ubiquitin-conjugating enzyme E2-17 kDa; AltName: Full=E2 ubiquitin-conjugating enzyme; AltName: Full=Ubiquitin carrier protein; AltName: Full=Ubiquitin-protein ligase && PF00179:Ubiquitin-conjugating enzyme	UQ_con
C88_C01H4G182460	3.67321	4.25358	5.19824	0.38618	0.368073	0.466248	3.42584	5.19094e-16	1.77841e-14	LMBR1 domain-containing protein 2 homolog B && PF04791:LMBR1-like membrane protein	-
C88_C03H4G126350	104.511	730.861	1871.63	6.3107	2.78868	7.71436	7.32889	5.21007e-16	1.78388e-14	Serine protease inhibitor 1; AltName: Full=PSPI-21; AltName: Full=PSPI-21-6.3; Contains: RecName: Full=Serine protease inhibitor 1 chain A; Contains: RecName: Full=Serine protease inhibitor 1 chain B; Flags: Precursor && PF00197:Trypsin and protease inhibitor	-
C88_C04H2G056910	0	0	0.0683276	34.045	18.6623	39.0408	-10.3601	5.27537e-16	1.80515e-14	Probable protein phosphatase 2C 11; Short=AtPP2C11 && PF00481:Protein phosphatase 2C	PP2C
C88_C12H3G082860	1.89545	0.543653	0.760309	20.4934	23.6484	31.3213	-4.57058	5.39612e-16	1.84535e-14	Eukaryotic translation initiation factor 5A-1/2; Short=eIF-5A-1/2; AltName: Full=eIF-4D && PF01287:Eukaryotic elongation factor 5A hypusine, DNA-binding OB fold	-
C88_C01H1G021420	6.19299	7.99323	10.9775	0.0408845	0	0.0740419	7.72253	5.52472e-16	1.88819e-14	- && - && PF12146:Serine aminopeptidase, S33	-
C88_C01H4G165150	0.352467	0.242627	0.212074	6.54229	9.75699	6.4626	-4.81539	5.55808e-16	1.89844e-14	F-box/WD-40 repeat-containing protein At3g52030 && PF00646:F-box domain	F-box
C88_C09H2G059580	30.6378	6.71047	7.73239	0	0	0	11.5717	5.61835e-16	1.91787e-14	Cytochrome P450 83B1; AltName: Full=Protein ALTERED TRYPTOPHAN REGULATION 4; AltName: Full=Protein RED ELONGATED 1; AltName: Full=Protein SUPERROOT 2 && PF00067:Cytochrome P450	p450
C88_C01H3G112290	0.664007	0.971297	0.399522	9.33707	8.41387	9.80748	-3.74076	5.66794e-16	1.93292e-14	GTP-binding protein SAR2 && PF00025:ADP-ribosylation factor family	Arf
C88_C08H1G007080	0.114958	0.197834	0.115281	22.5234	37.4254	13.2713	-7.38766	5.66927e-16	1.93292e-14	- && - && PF13952:Domain of unknown function (DUF4216)|PF13960:Domain of unknown function (DUF4218)	-
novel.1616	0	0	0	4.11864	5.01936	3.24374	-10.1653	5.69193e-16	1.93947e-14	- && - && -	-
C88_C04H2G062020	28.9964	20.2324	16.8123	0	0	0	10.2754	5.71806e-16	1.9472e-14	- && - && -	-
C88_C12H4G110030	0	0	0	40.215	24.5225	48.188	-10.3786	5.73954e-16	1.95334e-14	Profilin-1 && PF00235:Profilin	-
C88_C04H2G037100	181.796	88.4071	71.8485	7.79506	8.32704	9.28232	3.75532	5.75039e-16	1.95586e-14	Putative 4-hydroxy-4-methyl-2-oxoglutarate aldolase 2; Short=HMG aldolase 2; AltName: Full=Oxaloacetate decarboxylase; Short=OAA decarboxylase; AltName: Full=Regulator of ribonuclease activity homolog 2; AltName: Full=RraA-like protein 2 && PF03737:Aldolase/RraA	-
C88_C01H2G081890	4.2296	27.4168	11.9468	0.0660837	0.0343556	0.0299194	8.39752	5.79987e-16	1.9715e-14	Tyrosine-sulfated glycopeptide receptor 1; AltName: Full=PSY1 receptor && PF13855:Leucine rich repeat|PF08263:Leucine rich repeat N-terminal domain	LRRNT_2
C88_C03H1G004630	18.162	8.87302	9.54902	0.130634	0	0	8.15865	5.83271e-16	1.98147e-14	- && - && PF00505:HMG (high mobility group) box|PF03145:Seven in absentia protein family	HMG_box
C88_C01H4G176380	135.44	13.9052	24.7669	0.171501	0.41608	0.10353	7.99815	5.87029e-16	1.99304e-14	Heavy metal-associated isoprenylated plant protein 32; Short=AtHIP32; Flags: Precursor && PF00403:Heavy-metal-associated domain	HMA
C88_C10H3G075740	0	0.1368	0.0398578	7.60103	4.49401	8.46848	-6.78947	5.93209e-16	2.01282e-14	Vacuolar-sorting receptor 2; Short=AtVSR2; AltName: Full=BP80-like protein c; Short=AtBP80c; AltName: Full=Epidermal growth factor receptor-like protein 4; Short=AtELP4; Flags: Precursor && PF02225:PA domain	-
C88_C09H1G023950	211.203	40.4123	66.0236	0.135055	0.140425	0	10.2237	5.94763e-16	2.01688e-14	Early light-induced protein, chloroplastic; Short=ELIP; Flags: Precursor && -	-
C88_C02H1G019990	0	0	0	9.60059	13.6663	6.27853	-10.427	6.07079e-16	2.05741e-14	Transcription factor TFIIIB component B''; AltName: Full=Transcription factor TFIIIB complex subunit bdp1 && PF15963:Myb DNA-binding like	-
C88_C07H2G030360	2.22012	2.67445	2.41718	12.6659	14.1587	16.2611	-2.55338	6.1085e-16	2.06895e-14	12-oxophytodienoate reductase 3; AltName: Full=12-oxophytodienoate-10,11-reductase 3; Short=OPDA-reductase 3; AltName: Full=LeOPR3 && PF00724:NADH:flavin oxidoreductase / NADH oxidase family	Oxidored_FMN
C88_C02H1G016510	0.132488	0.912001	1.06287	18.63	23.2449	32.7268	-5.13374	6.15778e-16	2.0844e-14	VQ motif-containing protein 4; Short=AtVQ4; AltName: Full=MPK3/6-targeted VQ-motif-containing protein 1 && PF05678:VQ motif	-
C88_C02H3G086900	3.50596	2.80343	3.37374	11.7523	12.9617	13.1368	-1.96366	6.16988e-16	2.08724e-14	DNA-directed RNA polymerase II subunit 1; AltName: Full=DNA-directed RNA polymerase II subunit RPB1; Short=DNA polymerase II subunit B1; AltName: Full=DNA-directed RNA polymerase III largest subunit && PF05000:RNA polymerase Rpb1, domain 4|PF04992:RNA polymerase Rpb1, domain 6|PF04997:RNA polymerase Rpb1, domain 1|PF04998:RNA polymerase Rpb1, domain 5|PF00623:RNA polymerase Rpb1, domain 2|PF04990…	-
C88_C08H1G006010	14.1985	12.0016	8.96177	70.8578	58.2888	72.9531	-2.5189	6.23171e-16	2.1069e-14	Desiccation-related protein PCC27-45 && PF03168:Late embryogenesis abundant protein	-
C88_C01H2G084150	11.3521	12.1806	12.1383	0	0	0	10.0112	6.26349e-16	2.11638e-14	- && - && PF01388:ARID/BRIGHT DNA binding domain|PF09011:HMG-box domain	ARID
C88_C12H1G000660	25.2991	48.0843	31.6323	0	0	0	10.3423	6.32095e-16	2.13452e-14	Calmodulin-3; Short=CaM-3 && PF13499:EF-hand domain pair	-
C88_C04H4G105480	15.8836	11.9481	16.8298	0.093648	0.778972	0.254395	5.33444	6.33118e-16	2.1367e-14	Mediator of RNA polymerase II transcription subunit 15a && -	-
C88_C01H4G154210	5.43747	4.398	5.48908	0.237876	0.530001	0.461564	3.64331	6.34039e-16	2.13853e-14	Probable E3 ubiquitin-protein ligase ARI8; AltName: Full=ARIADNE-like protein ARI8; AltName: Full=Protein ariadne homolog 8; AltName: Full=RING-type E3 ubiquitin transferase ARI8 && PF01485:IBR domain, a half RING-finger domain	IBR
C88_C04H1G002680	0.186704	0.214201	0.499274	5.95084	8.06794	7.29031	-4.57402	6.35524e-16	2.14226e-14	Cysteine-rich receptor-like protein kinase 10; Short=Cysteine-rich RLK10; AltName: Full=Receptor-like protein kinase 4; Flags: Precursor && PF00069:Protein kinase domain	Pkinase
C88_C11H2G029440	16.4421	26.4026	19.7395	2.17093	1.24149	1.08118	3.80886	6.50492e-16	2.19141e-14	- && - && PF08561:Mitochondrial ribosomal protein L37	-
C88_C09H4G089870	3.45603	7.04314	4.63313	0.170518	0.177298	0.0617617	5.23273	6.52326e-16	2.19628e-14	Acetyl-coenzyme A carboxylase carboxyl transferase subunit alpha, chloroplastic; Short=ACCase subunit alpha; Short=Acetyl-CoA carboxylase carboxyltransferase subunit alpha; Flags: Precursor && PF03255:Acetyl co-enzyme A carboxylase carboxyltransferase alpha subunit	-
C88_C04H1G025540	30.2931	44.8914	62.8939	0	0	0.0952391	10.287	6.58603e-16	2.2161e-14	Histone H3.3; AltName: Full=Histone H3.2 >Q71V89.3 RecName: Full=Histone H3.3 >P69245.2 RecName: Full=Histone H3.3 >P69244.2 RecName: Full=Histone H3.3; AltName: Full=Histone H3.2; AltName: Full=Minor histone H3 >Q71H73.3 RecName: Full=Histone H3.3 >Q6RUR1.3 RecName: Full=Histone H3.3 >Q71U98.3 RecName: Full=Histone H3.3 >Q711T2.3 RecName: Full=Histone H3.3 >Q76N23.1 RecName: Full=Histone H3.3 >Q…	Histone
C88_C06H1G013500	6.90968	11.3917	12.6945	0.939477	0.925419	0.940245	3.46983	6.59788e-16	2.21876e-14	Polyadenylate-binding protein-interacting protein 11; Short=PABP-interacting protein 11; Short=Poly(A)-binding protein-interacting protein 11; AltName: Full=PAM2-containing protein CID11; AltName: Full=Protein CTC-INTERACTING DOMAIN 11 && PF00076:RNA recognition motif. (a.k.a. RRM, RBD, or RNP domain)	RRM_1
C88_C02H1G020050	3.1901	4.74802	3.63135	23.0353	22.0182	26.4207	-2.61949	6.66811e-16	2.24105e-14	Proteasome subunit alpha type-4; AltName: Full=20S proteasome alpha subunit C; AltName: Full=20S proteasome subunit alpha-3 && PF00227:Proteasome subunit|PF10584:Proteasome subunit A N-terminal signature	Proteasome
C88_C08H4G094000	1.04065	0.526729	0.9208	11.0754	11.2175	20.6292	-4.11567	6.89888e-16	2.31723e-14	Histidine decarboxylase; Short=HDC; AltName: Full=TOM92 && PF00282:Pyridoxal-dependent decarboxylase conserved domain	-
C88_C02H4G123300	10.2185	9.67189	9.47866	0	0.124502	0.054213	7.38694	6.90871e-16	2.31915e-14	Casein kinase II subunit alpha-2; Short=CK II; AltName: Full=Casein kinase alpha 2; Short=AtCKA2; Flags: Precursor && PF00069:Protein kinase domain	Pkinase
C88_C09H1G004750	108.038	194.655	222.254	21.1731	16.835	22.5556	3.11826	7.00854e-16	2.35127e-14	Enolase; AltName: Full=2-phospho-D-glycerate hydro-lyase; AltName: Full=2-phosphoglycerate dehydratase && PF00113:Enolase, C-terminal TIM barrel domain|PF03952:Enolase, N-terminal domain	-
C88_C04H1G030600	12.6406	10.8767	10.6244	40.8237	46.2927	47.5719	-1.97612	7.03662e-16	2.35929e-14	Proteasome subunit alpha type-1-A; AltName: Full=20S proteasome alpha subunit F-1; AltName: Full=Proteasome 30 kDa subunit; AltName: Full=Proteasome component 2A; Short=AtPSM30; AltName: Full=Proteasome subunit alpha type-6; AltName: Full=Protein ARSENIC TOLERANCE 5 && PF00227:Proteasome subunit|PF10584:Proteasome subunit A N-terminal signature	Proteasome
C88_C04H2G054510	0	0	0	22.1872	27.8506	60.0634	-10.7381	7.05762e-16	2.36493e-14	Nuclear transcription factor Y subunit B-11; Short=OsNF-YB11; AltName: Full=Protein DAYS TO HEADING 8; AltName: Full=Protein HEADING DATE 5; AltName: Full=Transcriptional activator HAP3H; Short=OsHAP3H && PF00808:Histone-like transcription factor (CBF/NF-Y) and archaeal histone	-
C88_C11H3G073220	0.129172	0.206416	0.166544	2.38724	2.1584	1.81704	-3.64903	7.06581e-16	2.36627e-14	Putative disease resistance RPP13-like protein 1 && PF18052:Rx N-terminal domain|PF00931:NB-ARC domain	NB-ARC
C88_C09H3G073460	7.30167	11.8531	9.2848	0.211699	0.0733719	0.0638978	6.36589	7.09151e-16	2.37347e-14	CBS domain-containing protein CBSX3, mitochondrial; Flags: Precursor && PF00571:CBS domain	CBS
C88_C05H2G033810	0	0	0	6.98773	10.5195	9.5105	-10.1304	7.13222e-16	2.38569e-14	Glycosyltransferase family 92 protein RCOM_0530710 && PF01697:Glycosyltransferase family 92	-
C88_C12H4G092310	22.9068	18.2862	29.8093	0	0.0645309	0	10.0884	7.17373e-16	2.39816e-14	Probable F-actin-capping protein subunit beta; AltName: Full=CapZ-beta && PF01115:F-actin capping protein, beta subunit	-
C88_C09H3G087700	0	0	0	18.0551	16.8376	18.1186	-9.98525	7.36265e-16	2.45985e-14	Protein TIC 22-like, chloroplastic; AltName: Full=Translocon at the inner envelope membrane of chloroplasts 22-III; Short=AtTIC22-III; Flags: Precursor && PF04278:Tic22-like family	-
C88_C12H2G052990	14.9133	5.44176	7.37042	0.0400584	0.249907	0.108819	6.13872	7.36798e-16	2.46018e-14	Hexokinase-1; AltName: Full=Protein GLUCOSE INSENSITIVE 2 && PF00349:Hexokinase|PF03727:Hexokinase	-
C88_C03H2G056800	32.6183	166.893	253.995	2.46265	0.853522	0.929139	6.74407	7.42374e-16	2.47734e-14	Proteinase inhibitor type-2 P303.51; AltName: Full=Proteinase inhibitor type II P303.51; Flags: Precursor && PF02428:Potato type II proteinase inhibitor family	-
C88_C03H4G120790	0	0	0	30.5964	20.8312	19.5217	-10.1786	7.50922e-16	2.50439e-14	Remorin; AltName: Full=pp34 && PF03763:Remorin, C-terminal region|PF03766:Remorin, N-terminal region	-
C88_C08H2G029080	0.419119	0.412154	0.600422	7.63352	7.06162	5.48907	-3.81737	7.51682e-16	2.50544e-14	- && - && -	-
C88_C09H4G117270	2.82047	1.41569	2.65161	16.6354	22.9957	23.7423	-3.20058	7.55455e-16	2.51654e-14	Probable UDP-N-acetylglucosamine--peptide N-acetylglucosaminyltransferase SEC; AltName: Full=Protein SECRET AGENT && PF13181:Tetratricopeptide repeat|PF00515:Tetratricopeptide repeat|PF13844:Glycosyl transferase family 41|PF13414:TPR repeat	TPR_1
C88_C05H2G034300	0	0.124928	0.0485315	7.21357	9.38727	5.71027	-6.93064	7.57307e-16	2.52122e-14	- && - && PF13516:Leucine Rich repeat	-
C88_C01H4G142300	3.86978	10.9715	9.26887	0.339282	0.434181	0.236323	4.58892	7.59088e-16	2.52566e-14	Receptor like protein 30; Short=AtRLP30; Flags: Precursor && PF13855:Leucine rich repeat|PF08263:Leucine rich repeat N-terminal domain	LRRNT_2
C88_C02H4G114290	0	0.0339831	0	21.5478	30.5656	10.2251	-10.583	7.62258e-16	2.53472e-14	Stem-specific protein TSJT1 && PF12481:Aluminium induced protein	-
C88_C06H3G089600	13.0233	10.1684	14.9946	0.282607	1.05783	0.716522	4.22193	7.72495e-16	2.56593e-14	CBL-interacting serine/threonine-protein kinase 25; AltName: Full=SNF1-related kinase 3.25; AltName: Full=SOS2-like protein kinase PKS25 && PF03822:NAF domain|PF00069:Protein kinase domain	Pkinase
C88_C05H1G024270	0	0	0	14.3926	17.9112	12.7624	-10.0687	7.72551e-16	2.56593e-14	- && - && -	-
C88_C01H3G129070	0.0274515	0.0236209	0	9.70183	6.26125	8.22576	-8.85656	7.73461e-16	2.56745e-14	- && - && -	-
[truncated: 18,426 more rows]
