# Supplementary material for: Integrated Analysis of Transcriptome and Metabolome Reveals Metabolite Biosynthesis in Pigmented Potatoes
Source: Int J Mol Sci. 2026 Mar 23;27(6):2881. doi: 10.3390/ijms27062881 (PMC13026113; doi:10.3390/ijms27062881)
Supplement: Supplementary file 1 [file ijms-27-02881-s001.zip › TableS8.xlsx]

## Sheet: Sheet1
TableS8: Different expressed genes identified in AG594_DG26.
gene_id	AG594_1_count	AG594_2_count	AG594_3_count	DG26_1_count	DG26_2_count	DG26_3_count	log2FoldChange	pvalue	padj	gene_description	tf_family
C88_C09H1G007600	7324	9122	6926	32	21	33	7.85993	8.17276e-142	4.47728e-137	60S ribosomal protein L23A && PF03939:Ribosomal protein L23, N-terminal domain|PF00276:Ribosomal protein L23	-
C88_C04H2G042260	17603	18320	20134	125	82	66	7.49031	9.57205e-132	2.62193e-127	60S ribosomal protein L6; AltName: Full=YL16-like && PF01159:Ribosomal protein L6e|PF03868:Ribosomal protein L6, N-terminal domain	-
C88_C08H2G045450	5768	5278	5451	39	39	43	6.87471	5.61082e-126	1.02459e-121	-	-
C88_C06H2G039590	13022	10072	10003	8	11	11	9.89126	6.76886e-123	9.27047e-119	Elongation factor 1-alpha; Short=EF-1-alpha && PF03144:Elongation factor Tu domain 2|PF03143:Elongation factor Tu C-terminal domain|PF00009:Elongation factor Tu GTP binding domain	GTP_EFTU
C88_C01H4G162850	5544	6008	5900	8	13	14	8.73543	4.74255e-116	4.89781e-112	Stem-specific protein TSJT1 && PF12481:Aluminium induced protein	-
C88_C01H1G035440	6225	6611	7002	7	11	12	9.14633	5.36423e-116	4.89781e-112	Translationally-controlled tumor protein homolog; Short=TCTP; AltName: Full=p23 && PF00838:Translationally controlled tumour protein	-
C88_C01H1G002140	11	12	18	8870	12006	13174	-9.9295	1.38303e-110	1.08238e-106	Delta(12)-acyl-lipid-desaturase; AltName: Full=Delta(12)-oleate desaturase; Short=PgFAD2 && PF00487:Fatty acid desaturase|PF11960:Domain of unknown function (DUF3474)	-
C88_C08H4G103570	14	8	13	5673	3948	3604	-8.75299	4.93535e-103	3.37967e-99	Probable inactive receptor kinase At4g23740; Flags: Precursor && PF08263:Leucine rich repeat N-terminal domain|PF13855:Leucine rich repeat|PF00069:Protein kinase domain	Pkinase
C88_C12H1G017760	30	32	26	2995	3911	3958	-7.18565	1.23623e-94	7.5249e-91	ATP-dependent RNA helicase-like protein DB10 && PF00270:DEAD/DEAH box helicase|PF00271:Helicase conserved C-terminal domain	DEAD
C88_C08H4G098140	4	1	3	15027	12862	16509	-12.6572	1.67929e-94	9.19968e-91	-	-
C88_C06H4G100340	19	21	28	2632	2482	2911	-7.10359	1.30598e-92	6.50414e-89	60S ribosomal protein L19-3 && PF01280:Ribosomal protein L19e	-
novel.58	5	5	5	3080	2989	3536	-9.55161	1.26486e-86	5.77441e-83	40S ribosomal protein S5 && -	-
C88_C12H3G060990	78	86	59	2209	2265	2301	-5.1565	1.10554e-82	4.65884e-79	Solute carrier family 25 member 44 [Pongo abelii] && PF00153:Mitochondrial carrier protein	Mito_carr
C88_C09H1G003240	2271	2309	2071	7	5	6	8.31531	2.75142e-82	1.07665e-78	Ras-related protein RABE1a; Short=AtRABE1a; AltName: Full=Ras-related protein Rab8B; Short=AtRab8B && PF00071:Ras family	Ras
C88_C02H1G014500	4	4	8	2825	2201	2031	-8.98834	5.05519e-81	1.84626e-77	Protein transport protein Sec61 subunit alpha; AltName: Full=Secretory 61 complex subunit alpha && PF10559:Plug domain of Sec61p|PF00344:SecY translocase	-
C88_C08H3G053770	3107	3922	2299	8	12	12	7.94518	3.85641e-80	1.32041e-76	Tubulin alpha chain && PF00091:Tubulin/FtsZ family, GTPase domain|PF03953:Tubulin C-terminal domain	Tubulin
C88_C11H3G053730	5	6	5	1960	1710	1947	-8.68027	5.68544e-80	1.83215e-76	Uncharacterized protein At1g04910 && PF10250:GDP-fucose protein O-fucosyltransferase	-
C88_C01H3G130530	25	23	28	1930	1775	1267	-6.23351	3.93634e-79	1.19802e-75	Protein disulfide-isomerase like 2-1; Short=AtPDIL2-1; AltName: Full=P5; AltName: Full=Protein MATERNAL EFFECT EMBRYO ARREST 30; AltName: Full=Protein UNFERTILIZED EMBRYO SAC 5; AltName: Full=Protein disulfide isomerase 11; Short=AtPDI11; AltName: Full=Protein disulfide-isomerase A6; AltName: Full=Protein disulfide-isomerase like 4-1; Short=AtPDIL4-1; Flags: Precursor && PF00085:Thioredoxin|PF077…	-
C88_C06H1G005580	5416	3561	3547	13	10	14	8.19497	1.67213e-78	4.82129e-75	Elongation factor 1-alpha; Short=EF-1-alpha && PF03144:Elongation factor Tu domain 2|PF03143:Elongation factor Tu C-terminal domain|PF00009:Elongation factor Tu GTP binding domain	GTP_EFTU
C88_C08H2G047650	3017	2911	2723	70	59	78	5.1647	2.6832e-78	7.34968e-75	PF05641:Agenet domain	Agenet
C88_C10H2G047410	20	31	33	7293	5025	9848	-8.27812	3.25339e-78	8.48716e-75	Pyruvate decarboxylase 4; Short=AtPDC4 && PF02775:Thiamine pyrophosphate enzyme, C-terminal TPP binding domain|PF00205:Thiamine pyrophosphate enzyme, central domain|PF02776:Thiamine pyrophosphate enzyme, N-terminal TPP binding domain	TPP_enzyme_N
C88_C11H2G026670	96	85	70	2289	2284	2377	-5.01489	1.51292e-75	3.76738e-72	Ubiquinol oxidase 4, chloroplastic/chromoplastic; AltName: Full=Alternative oxidase 4; AltName: Full=Plastid terminal oxidase; AltName: Full=Protein IMMUTANS; Flags: Precursor && PF01786:Alternative oxidase	AOX
C88_C04H1G020350	10	7	6	1554	1682	1773	-7.99418	1.92129e-75	4.57626e-72	40S ribosomal protein S2-4 && PF03719:Ribosomal protein S5, C-terminal domain|PF00333:Ribosomal protein S5, N-terminal domain	-
C88_C08H3G064330	76	91	60	3259	2356	2013	-5.2814	2.38136e-75	5.43574e-72	ATP-dependent 6-phosphofructokinase 3; Short=ATP-PFK 3; Short=Phosphofructokinase 3; AltName: Full=Phosphohexokinase 3 && PF00365:Phosphofructokinase	PFK
C88_C09H4G091420	225	147	217	23381	28145	37148	-7.4557	1.10739e-74	2.42664e-71	Heat shock cognate 70 kDa protein 2 && PF00012:Hsp70 protein	HSP70
C88_C01H1G001820	14	12	8	1251	1097	1265	-6.95629	1.02635e-73	2.16255e-70	Casein kinase 1-like protein HD16; AltName: Full=Os03g0793500 protein; AltName: Full=Protein EARLY FLOWERING 1; AltName: Full=Protein HEADING DATE 16 && PF00069:Protein kinase domain	Pkinase
C88_C09H2G053550	3467	3177	3875	8	8	16	8.13809	4.34338e-73	8.81272e-70	FRIGIDA-like protein 4a && PF07899:Frigida-like protein	-
C88_C03H1G026090	11	13	19	2148	1652	1303	-7.08718	2.03346e-72	3.97853e-69	Probable inactive poly [ADP-ribose] polymerase SRO5; AltName: Full=Protein SIMILAR TO RCD ONE 5 && PF12174:RCD1-SRO-TAF4 (RST) plant domain	-
C88_C07H1G009850	51	65	26	9493	6972	11889	-7.89262	5.27294e-72	9.96094e-69	1-aminocyclopropane-1-carboxylate oxidase 1; Short=ACC oxidase 1; Short=AtACO1 && PF03171:2OG-Fe(II) oxygenase superfamily|PF14226:non-haem dioxygenase in morphine synthesis N-terminal	2OG-FeII_Oxy
novel.701	5	3	3	2322	1995	2384	-9.47265	1.16591e-70	2.12907e-67	40S ribosomal protein S14-2 && PF00411:Ribosomal protein S11	-
C88_C06H2G061780	4633	3072	3619	6	6	3	9.36504	9.0395e-70	1.59746e-66	Cell division cycle protein 48 homolog && PF17862:AAA+ lid domain|PF00004:ATPase family associated with various cellular activities (AAA)|PF02359:Cell division protein 48 (CDC48), N-terminal domain|PF02933:Cell division protein 48 (CDC48), domain 2	AAA
C88_C01H2G094560	12	5	5	2219	2496	2682	-8.61613	2.33896e-69	4.00422e-66	Serine/threonine-protein kinase STY46; AltName: Full=Serine/threonine/tyrosine-protein kinase 46 && PF07714:Protein tyrosine and serine/threonine kinase|PF01842:ACT domain	Pkinase_Tyr
C88_C01H3G140430	2536	2431	2071	12	6	16	7.47121	2.59564e-69	4.309e-66	V-type proton ATPase subunit B2; Short=V-ATPase subunit B2; AltName: Full=Vacuolar H(+)-ATPase subunit B isoform 2; AltName: Full=Vacuolar proton pump subunit B2 && PF00006:ATP synthase alpha/beta family, nucleotide-binding domain|PF02874:ATP synthase alpha/beta family, beta-barrel domain	ATP-synt_ab
C88_C12H4G109420	16	18	12	895	741	677	-5.86827	7.6926e-69	1.23948e-65	Casein kinase 1-like protein 3; AltName: Full=Protein CASEIN KINASE I-LIKE 3; Short=CK1.3 && PF00069:Protein kinase domain	Pkinase
C88_C00H2G026930	4788	4968	4506	158	115	168	4.79403	6.21944e-68	9.73485e-65	-	-
C88_C06H3G086080	8	19	21	2324	1994	1584	-7.15372	9.89612e-68	1.50594e-64	GDSL esterase/lipase 2; AltName: Full=Extracellular lipase 2; Flags: Precursor && PF00657:GDSL-like Lipase/Acylhydrolase	Lipase_GDSL
C88_C08H4G103410	38	47	22	1743	1729	1490	-5.76735	3.60601e-67	5.33914e-64	GDT1-like protein 1, chloroplastic; Flags: Precursor && PF01169:Uncharacterized protein family UPF0016	-
C88_C04H2G056650	7	3	8	1595	1578	1743	-8.30794	5.04666e-67	7.27556e-64	40S ribosomal protein S2-4 && PF03719:Ribosomal protein S5, C-terminal domain|PF00333:Ribosomal protein S5, N-terminal domain	-
C88_C01H1G001980	57	83	51	1762	1877	1958	-5.11445	7.40476e-67	1.04014e-63	Formate--tetrahydrofolate ligase; AltName: Full=10-formyletrahydrofolate synthetase; Short=FHS; Short=FTHFS; AltName: Full=Formyltetrahydrofolate synthetase && PF01268:Formate--tetrahydrofolate ligase	-
C88_C02H1G020200	23	23	15	1369	1268	1660	-6.37327	7.92769e-67	1.08576e-63	Haloacid dehalogenase-like hydrolase domain-containing protein 3 && PF00702:haloacid dehalogenase-like hydrolase	Hydrolase
C88_C09H4G091500	14	24	12	1043	1134	955	-6.20493	5.66244e-66	7.56599e-63	Probable ADP-ribosylation factor GTPase-activating protein AGD6; Short=ARF GAP AGD6; AltName: Full=Protein ARF-GAP DOMAIN 6; Short=AtAGD6; AltName: Full=Protein ZIGA2 && PF01412:Putative GTPase activating protein for Arf	-
C88_C04H4G102360	3308	3656	2800	116	131	136	4.43918	2.13243e-65	2.78145e-62	Uncharacterized WD repeat-containing protein C17D11.16 && -	-
C88_C02H2G055360	24	42	17	1979	1719	1939	-6.33033	7.41443e-65	9.44615e-62	V-type proton ATPase subunit c2; Short=V-ATPase subunit c2; AltName: Full=V-type proton ATPase 16 kDa proteolipid subunit c2; Short=V-ATPase 16 kDa proteolipid subunit c2; AltName: Full=Vacuolar H(+)-ATPase subunit c isoform 2; AltName: Full=Vacuolar proton pump 16 kDa proteolipid subunit c2; AltName: Full=Vacuolar proton pump subunit c2 && PF00137:ATP synthase subunit C	-
C88_C01H3G139920	4430	3696	3098	82	98	86	5.17746	7.66698e-65	9.54592e-62	Translocase of chloroplast 132, chloroplastic; Short=AtToc132; AltName: Full=132 kDa chloroplast outer envelope protein && PF11886:Translocase of chloroplast 159/132, membrane anchor domain|PF04548:AIG1 family	-
C88_C10H3G061420	1840	1713	1666	3	5	7	8.22096	5.385e-64	6.5557e-61	60S ribosomal protein L11-2; AltName: Full=L16 && PF00673:ribosomal L5P family C-terminus|PF03106:WRKY DNA -binding domain|PF00281:Ribosomal protein L5	WRKY
C88_C01H1G036040	3765	2672	2398	11	7	15	7.84778	1.20501e-63	1.43509e-60	GTP-binding protein SAR1A && PF00025:ADP-ribosylation factor family	Arf
C88_C09H1G023940	17	17	16	738	610	687	-5.56576	3.07805e-63	3.58776e-60	Dymeclin && PF09742:Dyggve-Melchior-Clausen syndrome protein	-
C88_C08H1G001180	1436	1696	1378	17	11	5	6.89166	1.03534e-62	1.18164e-59	Tubulin alpha-1 chain && PF00091:Tubulin/FtsZ family, GTPase domain|PF03953:Tubulin C-terminal domain	Tubulin
C88_C04H1G031900	3817	2852	1997	6	6	8	8.53759	2.76053e-62	3.08633e-59	PF01918:Alba	-
C88_C08H2G031750	1263	1465	971	19	21	13	5.90165	3.81831e-62	4.18357e-59	60S ribosomal protein L18a && PF01775:Ribosomal proteins 50S-L18Ae/60S-L20/60S-L18A	-
C88_C06H1G000430	1566	2317	2400	6	3	7	8.3977	1.15777e-60	1.24365e-57	60S ribosomal protein L19-3 && PF01280:Ribosomal protein L19e	-
C88_C02H1G020370	388	440	417	5205	4366	5323	-3.80271	2.27374e-60	2.39543e-57	40S ribosomal protein S15 && PF00203:Ribosomal protein S19	-
C88_C06H4G122230	5	9	12	927	959	958	-6.99733	6.90103e-60	7.13319e-57	40S ribosomal protein S7-1 && PF01251:Ribosomal protein S7e	-
C88_C09H1G023560	9	10	6	773	597	636	-6.54485	2.42698e-59	2.46217e-56	Folate-biopterin transporter 1, chloroplastic; Flags: Precursor && PF03092:BT1 family	-
C88_C02H1G017520	36	43	22	1140	1092	1136	-5.29424	2.79419e-59	2.78316e-56	PF08597:Translation initiation factor eIF3 subunit	-
C88_C01H3G130590	4	7	3	1221	1578	1175	-8.38416	3.21584e-59	3.14595e-56	Calreticulin; Flags: Precursor && PF00262:Calreticulin family	-
C88_C10H3G078340	7	6	3	1045	906	1089	-7.79733	4.02893e-59	3.87222e-56	PF18592:Tho1/MOS11 C-terminal domain	-
C88_C08H1G006350	2	8	2	1870	1366	1547	-8.87078	4.22414e-59	3.98984e-56	60S ribosomal protein L18a-3 && PF01775:Ribosomal proteins 50S-L18Ae/60S-L20/60S-L18A	-
C88_C08H1G010270	1102	1849	1262	35	28	26	5.33634	5.08636e-59	4.72281e-56	Cellulose synthase A catalytic subunit 1 [UDP-forming]; Short=AtCesA1; AltName: Full=Protein RADIALLY SWOLLEN 1; Short=AtRSW1 && PF03552:Cellulose synthase|PF14569:Zinc-binding RING-finger	-
C88_C06H4G121350	2	8	3	1236	1101	1085	-8.27216	5.91464e-59	5.40036e-56	Proline--tRNA ligase, cytoplasmic; AltName: Full=Prolyl-tRNA synthetase; Short=ProRS && PF03129:Anticodon binding domain|PF09180:Prolyl-tRNA synthetase, C-terminal|PF00587:tRNA synthetase class II core domain (G, H, P, S and T)	HGTP_anticodon
C88_C08H4G097720	30	35	28	860	739	923	-4.98967	2.69172e-58	2.41739e-55	Probable tocopherol O-methyltransferase, chloroplastic; AltName: Full=Gamma-tocopherol methyltransferase; AltName: Full=Vitamin E pathway gene 4 protein; Flags: Precursor && PF08241:Methyltransferase domain	Methyltransf_11
C88_C04H2G042740	820	1108	902	16	9	15	5.92214	3.03063e-58	2.67785e-55	C2 and GRAM domain-containing protein At1g03370 && PF02893:GRAM domain|PF16016:VAD1 Analog of StAR-related lipid transfer domain|PF00168:C2 domain	GRAM
C88_C02H1G031660	4	4	5	2237	1249	2127	-8.96853	5.71136e-58	4.96643e-55	Kelch repeat-containing protein At3g27220 && PF13418:Galactose oxidase, central domain|PF13964:Kelch motif	-
C88_C01H3G131250	21	8	25	3585	2895	3149	-7.66412	1.01363e-57	8.67651e-55	S-adenosylmethionine synthase 1; Short=AdoMet synthase 1; AltName: Full=Methionine adenosyltransferase 1; Short=MAT 1 && PF00438:S-adenosylmethionine synthetase, N-terminal domain|PF02773:S-adenosylmethionine synthetase, C-terminal domain|PF02772:S-adenosylmethionine synthetase, central domain	-
C88_C08H2G045370	1376	1118	1063	6	7	6	7.33674	2.73544e-57	2.30547e-54	Alpha,alpha-trehalose-phosphate synthase [UDP-forming] 5; AltName: Full=Trehalose-6-phosphate synthase 5; Short=AtTPS5 && PF02358:Trehalose-phosphatase|PF00982:Glycosyltransferase family 20	-
C88_C04H2G063060	35	39	61	1971	2027	1873	-5.65205	3.66922e-57	3.04562e-54	Auxin-responsive protein IAA9; AltName: Full=Indoleacetic acid-induced protein 9 && PF02309:AUX/IAA family	-
C88_C02H4G118360	5	5	7	1240	820	786	-7.58627	6.09711e-57	4.98534e-54	3-hydroxy-3-methylglutaryl-coenzyme A reductase 1; Short=HMG-CoA reductase 1; Short=HMGR; Short=HMGR1 && PF00368:Hydroxymethylglutaryl-coenzyme A reductase	-
C88_C10H3G078300	11	18	14	688	568	498	-5.56652	1.38252e-56	1.1138e-53	60S ribosomal protein L4-1; Short=L1 && PF14374:60S ribosomal protein L4 C-terminal domain|PF00573:Ribosomal protein L4/L1 family	-
C88_C11H2G049770	3349	2719	2042	6	2	2	9.46271	1.18932e-55	9.44267e-53	Serine/arginine-rich splicing factor RS41; Short=At-RSp41; Short=AtRS41 && PF00076:RNA recognition motif. (a.k.a. RRM, RBD, or RNP domain)	RRM_1
C88_C07H1G003760	15	21	2	8206	7153	8558	-9.55644	1.73225e-55	1.35569e-52	Hemoglobin-2; AltName: Full=Hemoglobin II && PF00042:Globin	-
C88_C10H3G062610	761	836	714	32	31	22	4.55056	3.96455e-55	3.05901e-52	Protein FRIGIDA-ESSENTIAL 1; AltName: Full=Zinc finger CCCH domain-containing protein 27; Short=AtC3H27 && -	-
C88_C03H1G001810	31	58	40	1583	1289	1002	-5.12751	1.28639e-54	9.78786e-52	PF12481:Aluminium induced protein	-
C88_C01H2G068860	1256	997	1172	6	6	8	7.21022	1.92044e-54	1.4412e-51	ABC transporter C family member 14; Short=ABC transporter ABCC.14; Short=AtABCC14; AltName: Full=ATP-energized glutathione S-conjugate pump 10; AltName: Full=Glutathione S-conjugate-transporting ATPase 10; AltName: Full=Multidrug resistance-associated protein 10 && PF00664:ABC transporter transmembrane region|PF00005:ABC transporter	ABC_membrane
C88_C01H1G037300	1396	1354	979	16	21	23	5.7249	3.87184e-54	2.86637e-51	Nuclear pore complex protein NUP160; Short=AtNUP160; AltName: Full=Nucleoporin 160; AltName: Full=Protein SUPPRESSOR OF AUXIN RESISTANCE 1 && PF11715:Nucleoporin Nup120/160|PF17238:Family of unknown function (DUF5311)	-
C88_C03H2G058570	2097	1664	1604	52	42	55	4.95615	7.69308e-54	5.61934e-51	Serine/threonine-protein kinase AFC2 && PF00069:Protein kinase domain	Pkinase
C88_C09H1G003160	980	1281	1072	42	31	21	4.93991	1.00278e-53	7.22836e-51	Actin-depolymerizing factor 1; Short=ADF-1 && PF00241:Cofilin/tropomyosin-type actin-binding protein	Cofilin_ADF
C88_C05H1G008490	75	75	69	2920	1818	1504	-5.02479	1.8638e-53	1.32604e-50	Spermidine synthase; Short=SPDSY; AltName: Full=Putrescine aminopropyltransferase && PF01564:Spermine/spermidine synthase domain|PF17284:Spermidine synthase tetramerisation domain	-
C88_C01H2G055160	2396	2533	1826	9	14	23	6.94865	2.5969e-53	1.82392e-50	Putative AC9 transposase && -	-
C88_C08H2G030510	20	76	64	9008	8961	9840	-7.68704	5.48998e-53	3.80706e-50	Linoleate 9S-lipoxygenase 2; AltName: Full=Lipoxygenase 1-2 && PF01477:PLAT/LH2 domain|PF00305:Lipoxygenase	Lipoxygenase
C88_C01H4G172330	666	921	696	22	16	21	5.04736	6.50432e-53	4.45408e-50	Protein BPS1, chloroplastic; AltName: Full=Protein BYPASS 1; Flags: Precursor && PF03087:Arabidopsis protein of unknown function	-
C88_C11H2G049510	1088	933	787	13	11	7	6.29515	7.44101e-53	5.03261e-50	Feruloyl CoA ortho-hydroxylase 2 && PF14226:non-haem dioxygenase in morphine synthesis N-terminal|PF03171:2OG-Fe(II) oxygenase superfamily	2OG-FeII_Oxy
C88_C08H4G099370	3	2	2	2376	1814	1356	-9.82989	1.52079e-52	1.01602e-49	Bax inhibitor 1; Short=AtBI-1; Short=BI-1 && PF01027:Inhibitor of apoptosis-promoting Bax1	-
C88_C06H1G029430	4	8	2	938	904	1041	-7.92828	1.90843e-52	1.25963e-49	PF04520:Senescence regulator	-
C88_C02H4G104900	1906	1456	1388	5	2	4	8.54961	3.71471e-52	2.42265e-49	Uncharacterized protein At2g23090 && PF04419:4F5 protein related disordered region|PF12907:Zinc-binding	-
C88_C10H3G062380	10	9	11	633	565	708	-6.21241	4.39334e-52	2.83153e-49	Transcription elongation factor 1 homolog && -	-
C88_C02H1G016380	19	27	16	3626	2671	6773	-7.98173	4.83608e-52	3.08064e-49	Dormancy-associated protein 1; Short=AtDRM1; AltName: Full=Dormancy-associated protein-like 1; Short=AtDYL1 && PF05564:Dormancy/auxin associated protein	-
C88_C02H2G060140	2285	1864	1164	15	13	8	6.99632	9.80591e-52	6.17468e-49	Probable disease resistance protein At5g66900 && PF00931:NB-ARC domain|PF05659:Arabidopsis broad-spectrum mildew resistance protein RPW8	NB-ARC
C88_C02H1G016590	261	312	227	2190	1872	1813	-3.09849	1.25781e-51	7.76833e-49	Eukaryotic translation initiation factor 3 subunit D; Short=eIF3d; AltName: Full=Eukaryotic translation initiation factor 3 subunit 7; AltName: Full=eIF-3-zeta; AltName: Full=p66 && PF05091:Eukaryotic translation initiation factor 3 subunit 7 (eIF-3)	-
C88_C08H4G098470	13	21	29	1619	1138	1599	-6.32656	1.26204e-51	7.76833e-49	UDP-glucose flavonoid 3-O-glucosyltransferase 7; AltName: Full=Flavonol 3-O-glucosyltransferase 7; Short=FaGT7 && PF00201:UDP-glucoronosyl and UDP-glucosyl transferase	UDPGT
C88_C11H4G097250	1307	1635	1918	6	2	3	8.58601	1.87336e-51	1.14032e-48	Abscisic-aldehyde oxidase; AltName: Full=Aldehyde oxidase 3; Short=AO-3; Short=AtAO-3; Short=AtAO4; AltName: Full=Indole-3-acetaldehyde oxidase; Short=IAA oxidase && PF03450:CO dehydrogenase flavoprotein C-terminal domain|PF00941:FAD binding domain in molybdopterin dehydrogenase|PF01799:[2Fe-2S] binding domain|PF01315:Aldehyde oxidase and xanthine dehydrogenase, a/b hammerhead domain|PF02738:Moly…	-
C88_C07H4G089580	39	88	31	5658	4395	6925	-7.01532	1.8983e-51	1.1428e-48	1-aminocyclopropane-1-carboxylate oxidase 1; Short=ACC oxidase 1; Short=AtACO1 && PF03171:2OG-Fe(II) oxygenase superfamily|PF14226:non-haem dioxygenase in morphine synthesis N-terminal	2OG-FeII_Oxy
C88_C07H3G063350	3	10	7	1092	946	1381	-7.66207	5.62302e-51	3.34833e-48	1-aminocyclopropane-1-carboxylate oxidase 1; Short=ACC oxidase 1; Short=AtACO1 && PF03171:2OG-Fe(II) oxygenase superfamily|PF14226:non-haem dioxygenase in morphine synthesis N-terminal	2OG-FeII_Oxy
C88_C09H2G046020	2126	1284	1966	20	19	20	6.31218	1.67766e-50	9.88249e-48	ER lumen protein-retaining receptor B && PF00810:ER lumen protein retaining receptor	ER_lumen_recept
C88_C02H1G015040	5	10	7	541	466	486	-6.31007	1.91896e-50	1.11837e-47	N-(5'-phosphoribosyl)anthranilate isomerase 1, chloroplastic; Flags: Precursor && PF00697:N-(5'phosphoribosyl)anthranilate (PRA) isomerase|PF10604:Polyketide cyclase / dehydrase and lipid transport	-
C88_C09H1G003100	3050	1639	1649	10	8	10	7.62004	2.13893e-50	1.23344e-47	DNA-directed RNA polymerases II and V subunit 6B && PF01192:RNA polymerase Rpb6	-
C88_C12H3G082840	8	11	8	544	429	507	-6.00029	2.35769e-50	1.34543e-47	Leucine aminopeptidase 2, chloroplastic; AltName: Full=Leucyl aminopeptidase 2; Short=LAP 2; AltName: Full=Proline aminopeptidase 2; AltName: Full=Prolyl aminopeptidase 2; Flags: Precursor && PF00883:Cytosol aminopeptidase family, catalytic domain	-
C88_C03H2G049350	1626	2633	2298	2	3	2	9.64556	2.4794e-50	1.4003e-47	40S ribosomal protein S13 && PF00312:Ribosomal protein S15|PF08069:Ribosomal S13/S15 N-terminal domain	-
C88_C06H3G088900	42	44	32	693	564	531	-4.13692	4.29052e-50	2.39844e-47	F-box/kelch-repeat protein At1g80440 && PF01344:Kelch motif	Kelch_1
C88_C01H4G165080	0	4	4	2504	1680	1388	-9.64841	4.55436e-50	2.52021e-47	-	-
C88_C09H1G003190	1226	1625	1300	42	45	58	4.60124	8.94782e-50	4.90189e-47	-	-
C88_C08H4G097970	7	7	12	1039	620	769	-6.74366	9.66354e-50	5.24156e-47	Syntaxin-22; Short=AtSYP22; Short=AtVAM3; AltName: Full=Protein SHOOT GRAVITROPISM 3 && PF05739:SNARE domain|PF14523:Syntaxin-like protein	SNARE
C88_C02H1G020580	89	110	82	1357	1320	1606	-4.16633	1.73188e-49	9.30175e-47	Galactan beta-1,4-galactosyltransferase GALS3; AltName: Full=Beta-1,4-galactan synthase; AltName: Full=Galactan synthase 3 && PF01697:Glycosyltransferase family 92	-
C88_C01H2G092060	13	21	9	689	569	663	-5.71746	2.01598e-49	1.07225e-46	4-hydroxy-3-methylbut-2-enyl diphosphate reductase, chloroplastic; AltName: Full=Protein CHLOROPLAST BIOGENESIS 6; Flags: Precursor && PF02401:LytB protein	-
C88_C07H4G098430	11	36	18	1609	1524	1679	-6.46375	6.04226e-49	3.18282e-46	-	-
C88_C07H4G097280	3132	2270	1879	33	42	45	5.69703	7.18784e-49	3.7502e-46	-	-
C88_C12H4G086020	43	81	48	1414	1106	1058	-4.60767	8.01335e-49	4.14147e-46	Scarecrow-like protein 3; Short=AtSCL3; AltName: Full=GRAS family protein 5; Short=AtGRAS-5 && PF03514:GRAS domain family	GRAS
C88_C01H2G085180	32	39	29	542	454	456	-4.08056	1.4736e-48	7.54469e-46	Glutathione S-transferase zeta class && PF13417:Glutathione S-transferase, N-terminal domain|PF14497:Glutathione S-transferase, C-terminal domain	-
C88_C02H1G013010	4	1	5	1313	964	1367	-8.71892	1.61463e-48	8.19022e-46	La-related protein 6A; Short=AtLARP6a && PF05383:La domain	-
C88_C11H2G036000	11	23	12	799	1065	1035	-6.23141	2.2828e-48	1.14733e-45	Snakin-2; Flags: Precursor && PF02704:Gibberellin regulated protein	-
C88_C04H2G063050	1	4	0	2539	1981	2301	-10.6447	2.94068e-48	1.46454e-45	Transcription factor bHLH93; AltName: Full=Basic helix-loop-helix protein 93; Short=AtbHLH93; Short=bHLH 93; AltName: Full=Transcription factor EN 47; AltName: Full=bHLH transcription factor bHLH093 && PF00010:Helix-loop-helix DNA-binding domain	HLH
C88_C05H1G008440	38	43	41	607	640	646	-4.18178	4.62637e-48	2.2833e-45	-	-
C88_C04H3G092140	36	74	69	2235	1825	2344	-5.39275	5.37189e-48	2.62757e-45	14-3-3 protein 7 && PF00244:14-3-3 protein	-
C88_C04H4G119030	2730	1709	1446	3	6	6	8.39524	6.99205e-48	3.38978e-45	Developmentally-regulated G-protein 3; Short=AtDRG3; AltName: Full=Developmentally-regulated G-protein 1; Short=AtDRG1 && PF16897:C-terminal region of MMR_HSR1 domain|PF01926:50S ribosome-binding GTPase|PF02824:TGS domain	-
C88_C04H3G076050	64	91	54	1816	1236	1783	-4.76605	1.17257e-47	5.6348e-45	Triosephosphate isomerase, cytosolic; Short=TIM; Short=Triose-phosphate isomerase && PF00121:Triosephosphate isomerase	-
C88_C10H3G078080	4	10	7	1467	995	673	-7.42484	1.56103e-47	7.43634e-45	Adenosine kinase 2; Short=AK 2; AltName: Full=Adenosine 5'-phosphotransferase 2 && PF00294:pfkB family carbohydrate kinase	PfkB
C88_C01H1G002080	17	22	9	636	658	648	-5.5767	1.73322e-47	8.18541e-45	Callose synthase 9; AltName: Full=1,3-beta-glucan synthase; AltName: Full=Protein GLUCAN SYNTHASE-LIKE 10 && PF14288:1,3-beta-glucan synthase subunit FKS1, domain-1|PF02364:1,3-beta-glucan synthase component	-
C88_C03H3G085290	821	736	691	7	6	3	6.92935	2.10699e-47	9.86559e-45	Alpha-L-fucosidase 1; AltName: Full=Alpha-1,3/4-fucosidase; Short=AtFUC1; AltName: Full=Alpha-L-fucoside fucohydrolase; Flags: Precursor && PF01120:Alpha-L-fucosidase	Alpha_L_fucos
C88_C02H1G016750	5	3	4	668	782	824	-7.7945	7.03176e-47	3.26459e-44	DNA-directed RNA polymerase II subunit RPB2; Short=RNA polymerase II subunit 2; Short=RNA polymerase II subunit B2; AltName: Full=DNA-directed RNA polymerase II 135 kDa polypeptide && PF04563:RNA polymerase beta subunit|PF04560:RNA polymerase Rpb2, domain 7|PF04565:RNA polymerase Rpb2, domain 3|PF04566:RNA polymerase Rpb2, domain 4|PF04561:RNA polymerase Rpb2, domain 2|PF04567:RNA polymerase Rpb2…	RNA_pol_Rpb2_6
C88_C04H1G017350	9	16	5	685	690	751	-6.39373	7.22541e-47	3.3263e-44	Annexin D2; AltName: Full=AnnAt2 && PF00191:Annexin	-
C88_C04H3G089980	4	2	10	1356	986	1170	-7.97222	8.06295e-47	3.68094e-44	Cellulose synthase A catalytic subunit 2 [UDP-forming]; Short=AtCesA2; Short=Ath-A && PF14569:Zinc-binding RING-finger|PF03552:Cellulose synthase	-
novel.170	16	28	17	875	717	517	-5.32807	8.49708e-47	3.84707e-44	Calmodulin-3; Short=CaM-3 && PF13499:EF-hand domain pair	-
C88_C01H1G036250	1189	1057	716	16	19	16	5.63597	1.29486e-46	5.81447e-44	Nucleolar protein 56; AltName: Full=Ribosome biosynthesis protein sik1 && PF01798:snoRNA binding domain, fibrillarin|PF08156:NOP5NT (NUC127) domain	-
C88_C04H4G103810	632	837	523	9	10	7	6.02966	1.3297e-46	5.92235e-44	IAA-alanine resistance protein 1; Flags: Precursor && PF02535:ZIP Zinc transporter	-
C88_C04H1G032990	760	718	652	6	5	10	6.44212	1.50728e-46	6.65916e-44	bZIP transcription factor 60; Short=AtbZIP60 && -	-
C88_C02H1G019470	25	12	7	1995	2890	2241	-7.5627	1.79924e-46	7.88544e-44	Pyrophosphate--fructose 6-phosphate 1-phosphotransferase subunit beta; Short=PFP; AltName: Full=6-phosphofructokinase, pyrophosphate dependent; AltName: Full=PPi-PFK; AltName: Full=Pyrophosphate-dependent 6-phosphofructose-1-kinase && PF00365:Phosphofructokinase	PFK
C88_C09H1G003140	1649	1849	1296	109	117	96	3.66983	1.84645e-46	8.02811e-44	Eukaryotic translation initiation factor 3 subunit A; Short=eIF3a; AltName: Full=Eukaryotic translation initiation factor 3 large subunit; AltName: Full=Eukaryotic translation initiation factor 3 subunit 10; AltName: Full=PNLA-35; AltName: Full=eIF-3-theta && PF01399:PCI domain	-
C88_C09H1G021120	79	68	63	966	784	880	-3.86088	2.07252e-46	8.94008e-44	Protein FLUORESCENT IN BLUE LIGHT, chloroplastic; Flags: Precursor && PF13424:Tetratricopeptide repeat	-
C88_C07H1G007690	922	882	744	10	4	3	7.02853	2.17328e-46	9.30147e-44	DNA topoisomerase 6 subunit B; Short=OsTOP6B && -	-
C88_C11H4G085280	17	13	24	2964	1754	1183	-6.93806	3.03483e-46	1.28882e-43	Nitrate reductase [NADH]; Short=NR && PF03404:Mo-co oxidoreductase dimerisation domain|PF00173:Cytochrome b5-like Heme/Steroid binding domain|PF00174:Oxidoreductase molybdopterin binding domain|PF00175:Oxidoreductase NAD-binding domain|PF00970:Oxidoreductase FAD-binding domain	FAD_binding_6
C88_C12H4G110080	70	87	65	1280	1008	779	-3.99791	3.56825e-46	1.50369e-43	Mitochondrial-processing peptidase subunit alpha; AltName: Full=Alpha-MPP; AltName: Full=Ubiquinol-cytochrome-c reductase subunit II; Flags: Precursor && PF05193:Peptidase M16 inactive domain|PF00675:Insulinase (Peptidase family M16)	-
C88_C12H2G053240	794	805	650	43	34	40	4.04578	4.93146e-46	2.06229e-43	Choline-phosphate cytidylyltransferase 2; Short=AtCCT2; AltName: Full=CTP:phosphocholine cytidylyltransferase 2; AltName: Full=Phosphorylcholine transferase 2 && PF01467:Cytidylyltransferase-like	CTP_transf_2
C88_C09H1G002870	23229	6013	7158	13	17	12	9.56948	7.32031e-46	3.03809e-43	Metallothionein-like protein type 2 B && PF01439:Metallothionein	-
C88_C09H3G070510	14	18	7	1256	2566	2219	-7.53949	7.40782e-46	3.0513e-43	CBL-interacting protein kinase 2; AltName: Full=OsCIPK02 && PF00069:Protein kinase domain|PF03822:NAF domain	Pkinase
C88_C01H4G178560	1070	1264	941	13	6	18	6.23592	1.36061e-45	5.56257e-43	ADP-ribosylation factor 1; Short=AtARF1 && PF00025:ADP-ribosylation factor family	Arf
C88_C07H2G052890	18	56	35	5940	3183	2693	-6.97295	1.40496e-45	5.69931e-43	DnaJ homolog subfamily C member 11 && PF00226:DnaJ domain	DnaJ
C88_C07H1G009220	1313	1124	903	9	18	15	6.08223	1.41487e-45	5.69931e-43	Eukaryotic translation initiation factor 5B; Short=eIF-5B; AltName: Full=Translation initiation factor IF-2 && PF13960:Domain of unknown function (DUF4218)|PF02992:Transposase family tnp2|PF13963:Transposase-associated domain	Transposase_21
C88_C10H4G115280	8	13	11	536	424	564	-5.80233	1.43889e-45	5.75377e-43	ABSCISIC ACID-INSENSITIVE 5-like protein 2; AltName: Full=ABA-responsive element-binding protein 3; AltName: Full=Dc3 promoter-binding factor 3; Short=AtDPBF3; AltName: Full=bZIP transcription factor 66; Short=AtbZIP66 && PF00170:bZIP transcription factor	bZIP_1
C88_C02H1G013680	3	3	5	578	603	582	-7.54612	2.79132e-45	1.10809e-42	Protein MEI2-like 2; Short=OML2; AltName: Full=MEI2-like protein 2 && PF04059:RNA recognition motif 2|PF00076:RNA recognition motif. (a.k.a. RRM, RBD, or RNP domain)	RRM_1
C88_C04H1G003360	3	4	2	872	623	801	-8.21772	3.93932e-45	1.55257e-42	60S ribosomal protein L15 && PF00827:Ribosomal L15	-
C88_C10H1G014480	24	31	20	739	1081	1047	-5.50439	4.33624e-45	1.6968e-42	Polyadenylate-binding protein RBP47; Short=Poly(A)-binding protein RBP47; AltName: Full=RNA-binding protein 47; Short=NplRBP47 && PF00076:RNA recognition motif. (a.k.a. RRM, RBD, or RNP domain)	RRM_1
C88_C09H4G091270	7	4	6	856	1376	1594	-8.05247	5.17412e-45	2.01031e-42	Metallothionein-like protein type 2 B && PF01439:Metallothionein	-
C88_C01H1G039520	476	628	446	9	10	8	5.61539	9.26544e-45	3.57457e-42	PF04696:pinin/SDK/memA/ protein conserved region	-
C88_C04H2G063180	57	54	53	677	748	622	-3.86008	1.05254e-44	4.03227e-42	Receptor-like protein kinase HAIKU2; Flags: Precursor && PF08263:Leucine rich repeat N-terminal domain|PF00069:Protein kinase domain	Pkinase
C88_C08H4G098080	18	16	22	859	687	486	-5.37393	1.09372e-44	4.16092e-42	Uncharacterized membrane protein At4g09580 && PF09335:SNARE associated Golgi protein	-
C88_C09H1G003000	574	586	510	9	8	13	5.57488	1.68934e-44	6.38255e-42	-	-
C88_C10H2G057540	1	2	2	1764	1395	1855	-10.1961	1.79608e-44	6.73938e-42	R3H domain-containing protein 1 && PF12752:SUZ domain|PF01424:R3H domain	R3H
C88_C10H1G025830	652	676	589	36	39	29	3.98769	1.99118e-44	7.4206e-42	Adenylosuccinate synthetase, chloroplastic; Short=AMPSase; Short=AdSS; AltName: Full=IMP--aspartate ligase; Flags: Precursor && PF00709:Adenylosuccinate synthetase	-
C88_C01H2G083910	117	129	76	3439	2440	4137	-5.19789	2.64796e-44	9.80155e-42	Universal stress protein PHOS32; AltName: Full=Phosphorylated protein of 32 kDa; Short=AtPHOS32; Flags: Precursor && PF00582:Universal stress protein family	Usp
C88_C06H4G118160	444	603	488	8	10	7	5.71524	3.08815e-44	1.13542e-41	MDIS1-interacting receptor like kinase 1; Short=AtMIK1; AltName: Full=Leucine-rich repeat receptor-like protein kinase PXL2; AltName: Full=Protein PHLOEM INTERCALATED WITH XYLEM-LIKE 2; Flags: Precursor && PF13855:Leucine rich repeat|PF00069:Protein kinase domain|PF08263:Leucine rich repeat N-terminal domain	Pkinase
C88_C02H1G016190	2	2	3	838	827	713	-8.62557	4.39833e-44	1.60636e-41	Homeobox-DDT domain protein RLT1; AltName: Full=Protein HOMEOBOX-1; AltName: Full=Protein RINGLET 1 && PF15612:WSTF, HB1, Itc1p, MBD9 motif 1|PF02791:DDT domain|PF05066:HB1, ASXL, restriction endonuclease HTH domain|PF00046:Homeodomain|PF15613:Williams-Beuren syndrome DDT (WSD), D-TOX E motif	Homeobox
C88_C02H1G020710	5	2	8	772	560	619	-7.22037	1.04088e-43	3.77632e-41	3-hydroxy-3-methylglutaryl-coenzyme A reductase 1; Short=HMG-CoA reductase 1; Short=HMGR; Short=HMGR1 && PF00368:Hydroxymethylglutaryl-coenzyme A reductase	-
C88_C02H1G020570	40	43	43	593	519	608	-3.99249	1.26939e-43	4.57508e-41	PF15459:60S ribosome biogenesis protein Rrp14|PF04935:Surfeit locus protein 6	-
C88_C12H4G111650	2629	1805	2345	80	48	61	4.9733	1.57924e-43	5.65462e-41	Eukaryotic translation initiation factor 5A-1/2; Short=eIF-5A-1/2; AltName: Full=eIF-4D && PF01287:Eukaryotic elongation factor 5A hypusine, DNA-binding OB fold	-
C88_C01H2G079370	9	3	5	1140	1296	2045	-8.27293	2.25628e-43	8.02636e-41	Protein SDE2 homolog && PF13019:Silencing defective 2 N-terminal ubiquitin domain|PF13297:Telomere stability C-terminal	-
C88_C04H1G029830	53	58	74	1011	1083	1115	-4.33634	2.64808e-43	9.35932e-41	NEDD8-conjugating enzyme Ubc12; AltName: Full=RUB1 carrier protein 1; AltName: Full=RUB1-conjugating enzyme 1; AltName: Full=RUB1-protein ligase 1 && PF00179:Ubiquitin-conjugating enzyme	UQ_con
C88_C08H4G099330	2	2	3	828	744	652	-8.52522	2.8555e-43	1.00277e-40	3-isopropylmalate dehydrogenase, chloroplastic; Short=3-IPM-DH; Short=IMDH; AltName: Full=Beta-IPM dehydrogenase; Flags: Precursor && PF00180:Isocitrate/isopropylmalate dehydrogenase	-
C88_C04H4G106790	144	159	101	2356	1960	2732	-4.36126	3.50387e-43	1.22263e-40	Triosephosphate isomerase, cytosolic; Short=TIM; Short=Triose-phosphate isomerase && PF00121:Triosephosphate isomerase	-
C88_C12H4G110170	17	21	11	560	441	575	-5.23991	4.3977e-43	1.5248e-40	60S ribosomal protein L31 && PF01198:Ribosomal protein L31e	Ribosomal_L31e
C88_C09H1G003280	1149	1239	794	4	1	4	8.24212	6.06761e-43	2.09058e-40	Nascent polypeptide-associated complex subunit beta && PF01849:NAC domain|PF00249:Myb-like DNA-binding domain	Myb_DNA-binding
C88_C06H2G056210	108	150	160	1924	1505	1496	-3.76939	9.9722e-43	3.41442e-40	CBL-interacting serine/threonine-protein kinase 25; AltName: Full=SNF1-related kinase 3.25; AltName: Full=SOS2-like protein kinase PKS25 && PF03822:NAF domain|PF00069:Protein kinase domain	Pkinase
C88_C08H2G052520	503	495	420	18	15	13	4.73342	1.28633e-42	4.37695e-40	Ubiquitin carboxyl-terminal hydrolase 9; AltName: Full=Deubiquitinating enzyme 9; Short=AtUBP9; AltName: Full=Ubiquitin thioesterase 9; AltName: Full=Ubiquitin-specific-processing protease 9 && PF00443:Ubiquitin carboxyl-terminal hydrolase|PF06337:DUSP domain	UCH
C88_C04H2G056490	2	1	3	1873	1053	1115	-9.58704	1.63529e-42	5.53e-40	Probable methyltransferase PMT26 && PF03141:Putative S-adenosyl-L-methionine-dependent methyltransferase	-
C88_C09H2G059890	985	686	715	5	5	5	7.10722	2.5032e-42	8.41306e-40	Probable UDP-N-acetylglucosamine--peptide N-acetylglucosaminyltransferase SEC; AltName: Full=Protein SECRET AGENT && PF13844:Glycosyl transferase family 41|PF13414:TPR repeat|PF00515:Tetratricopeptide repeat	TPR_1
C88_C02H1G020250	8	10	5	1196	2668	3543	-8.60694	2.6366e-42	8.80736e-40	Mitochondrial amidoxime-reducing component 1; Short=mARC1; AltName: Full=Molybdenum cofactor sulfurase C-terminal domain-containing protein 1; Short=MOSC domain-containing protein 1; Short=Moco sulfurase C-terminal domain-containing protein 1 && PF03473:MOSC domain|PF03476:MOSC N-terminal beta barrel domain	MOSC
C88_C02H1G016620	5	0	0	4848	6992	3598	-11.7943	3.14435e-42	1.04398e-39	PF04720:PDDEXK-like family of unknown function	-
C88_C04H2G061800	8959	7330	7366	371	299	180	4.61004	4.0747e-42	1.34472e-39	Phospho-2-dehydro-3-deoxyheptonate aldolase 1, chloroplastic; AltName: Full=3-deoxy-D-arabino-heptulosonate 7-phosphate synthase 1; AltName: Full=DAHP synthase 1; AltName: Full=Phospho-2-keto-3-deoxyheptonate aldolase 1; Flags: Precursor && PF01474:Class-II DAHP synthetase family	-
C88_C06H2G059100	1839	1402	1081	3	1	4	8.86223	4.48035e-42	1.46974e-39	Protein argonaute 1 && PF08699:Argonaute linker 1 domain|PF02171:Piwi domain|PF16488:Argonaute linker 2 domain|PF12764:Glycine-rich region of argonaut|PF16487:Mid domain of argonaute|PF02170:PAZ domain|PF16486:N-terminal domain of argonaute	Piwi
C88_C09H1G021320	33	21	21	616	596	515	-4.73429	5.57728e-42	1.81869e-39	Elongation factor Tu, mitochondrial; Flags: Precursor && PF03143:Elongation factor Tu C-terminal domain|PF00009:Elongation factor Tu GTP binding domain	GTP_EFTU
C88_C09H3G063800	93	106	62	1356	1273	1524	-4.23	7.01031e-42	2.27246e-39	40S ribosomal protein S14-2 && PF00411:Ribosomal protein S11	-
C88_C02H1G017010	39	45	33	497	503	414	-3.81735	7.83922e-42	2.52621e-39	PF07814:Wings apart-like protein regulation of heterochromatin	-
C88_C01H1G036070	2119	2935	1498	97	67	62	4.63273	7.99588e-42	2.56163e-39	Calreticulin; Flags: Precursor && PF00262:Calreticulin family	-
C88_C01H1G019340	4	6	4	426	354	350	-6.55426	8.95472e-42	2.85213e-39	-	-
C88_C07H1G018960	2999	1831	1552	2	9	6	8.32335	1.08492e-41	3.43556e-39	Ketol-acid reductoisomerase, chloroplastic; AltName: Full=Acetohydroxy-acid reductoisomerase; AltName: Full=Alpha-keto-beta-hydroxylacyl reductoisomerase; Flags: Precursor && PF01450:Acetohydroxy acid isomeroreductase, catalytic domain|PF07991:Acetohydroxy acid isomeroreductase, NADPH-binding domain	-
C88_C01H2G066980	652	686	482	23	24	17	4.60942	1.16249e-41	3.66005e-39	Probable acyl-CoA dehydrogenase IBR3; AltName: Full=Protein INDOLE-3-BUTYRIC ACID RESPONSE 3 && PF02770:Acyl-CoA dehydrogenase, middle domain|PF00441:Acyl-CoA dehydrogenase, C-terminal domain|PF01636:Phosphotransferase enzyme family|PF02771:Acyl-CoA dehydrogenase, N-terminal domain	APH
C88_C03H3G088390	746	821	716	58	62	61	3.43287	1.46445e-41	4.58441e-39	Probable plastid-lipid-associated protein 14, chloroplastic; Short=AtPap14; AltName: Full=Fibrillin-11; AltName: Full=OBP3-responsive protein 1; Flags: Precursor && PF04755:PAP_fibrillin	-
C88_C06H3G089480	1021	1373	1035	33	48	24	4.80262	1.94991e-41	6.06944e-39	60S ribosomal protein L7-1 && PF00327:Ribosomal protein L30p/L7e	-
C88_C10H3G073960	1	3	10	2510	3217	1662	-9.23824	2.0383e-41	6.30872e-39	Arginine decarboxylase 2; Short=ADC 2; Short=ARGDC 2; AltName: Full=ADC-N && PF02784:Pyridoxal-dependent decarboxylase, pyridoxal binding domain	-
C88_C04H2G054580	2	4	11	1319	2134	1472	-8.39398	2.52282e-41	7.76447e-39	4-alpha-glucanotransferase, chloroplastic/amyloplastic; AltName: Full=Amylomaltase; AltName: Full=Disproportionating enzyme; Short=D-enzyme; Flags: Precursor && PF02446:4-alpha-glucanotransferase	-
C88_C03H3G070510	477	577	527	27	28	19	4.2019	2.7725e-41	8.48524e-39	3-isopropylmalate dehydratase large subunit, chloroplastic; AltName: Full=AtLEUC; AltName: Full=Isopropylmalate isomerase large subunit 1; Short=AtIIL1; Flags: Precursor && PF00330:Aconitase family (aconitate hydratase)	Aconitase
C88_C09H1G003530	2218	2275	1194	64	54	48	4.87476	2.88268e-41	8.77343e-39	40S ribosomal protein S14-2 && PF00411:Ribosomal protein S11	-
C88_C01H1G002110	2	1	2	1706	1447	981	-9.89129	4.16981e-41	1.26207e-38	-	-
novel.1130	23	32	19	452	380	407	-4.29374	4.39183e-41	1.32196e-38	Protein BASIC PENTACYSTEINE1; Short=AtBPC1 && -	-
C88_C03H2G061050	27	26	45	2079	1790	1034	-5.8264	5.01307e-41	1.50072e-38	Probable inactive poly [ADP-ribose] polymerase SRO5; AltName: Full=Protein SIMILAR TO RCD ONE 5 && PF12174:RCD1-SRO-TAF4 (RST) plant domain	-
C88_C01H3G140170	1457	1771	1558	207	189	196	2.7926	5.09461e-41	1.51684e-38	E3 ubiquitin-protein ligase UPL3; Short=Ubiquitin-protein ligase 3; AltName: Full=HECT ubiquitin-protein ligase 3; AltName: Full=HECT-type E3 ubiquitin transferase UPL3; AltName: Full=Protein KAKTUS && PF00632:HECT-domain (ubiquitin-transferase)	HECT
C88_C03H3G089850	467	522	446	27	19	16	4.32291	5.48529e-41	1.62433e-38	Protein EXPORTIN 1A; Short=AtCRM1; Short=AtXPO1; AltName: Full=Protein HEAT-INTOLERANT 2 && PF08389:Exportin 1-like protein|PF18787:CRM1 / Exportin repeat 3|PF03810:Importin-beta N-terminal domain|PF18784:CRM1 / Exportin repeat 2|PF18777:Chromosome region maintenance or exportin repeat|PF08767:CRM1 C terminal	-
C88_C08H1G006180	3	7	3	432	409	389	-6.79357	5.77814e-41	1.70185e-38	Golgi to ER traffic protein 4 homolog && PF04190:Protein of unknown function (DUF410)	-
C88_C04H1G030180	0	0	6	4181	3125	2608	-10.8668	6.11975e-41	1.79282e-38	-	-
C88_C02H1G018270	12	9	10	339	345	328	-5.24736	9.15456e-41	2.66763e-38	RUN and FYVE domain-containing protein 1; AltName: Full=Rab4-interacting protein && PF01363:FYVE zinc finger	FYVE
C88_C06H4G129930	684	760	569	8	7	15	5.83196	1.01609e-40	2.94521e-38	Eukaryotic translation initiation factor 2 subunit beta; Short=eIF-2-beta; AltName: Full=P38 && PF01873:Domain found in IF2B/IF5	-
C88_C09H3G063770	4	13	9	910	554	526	-6.46998	1.03276e-40	2.97778e-38	Sorting nexin 1; Short=AtSNX1; AltName: Full=Vacuolar protein sorting-associated protein 5 homolog && PF09325:Vps5 C terminal like	-
C88_C02H1G017140	7	9	3	633	683	412	-6.72944	1.16624e-40	3.34502e-38	-	-
C88_C01H3G140390	1332	1381	941	2	2	2	9.02727	1.32017e-40	3.76682e-38	Probable 26S proteasome non-ATPase regulatory subunit 3; Short=26S proteasome subunit S3; AltName: Full=26S proteasome regulatory subunit RPN3; AltName: Full=Nuclear antigen 21D7 && PF08375:Proteasome regulatory subunit C-terminal|PF01399:PCI domain|PF05198:Translation initiation factor IF-3, N-terminal domain	-
C88_C11H1G023270	21	22	17	370	362	302	-4.32587	1.37351e-40	3.89869e-38	Ubiquitin carboxyl-terminal hydrolase 13; AltName: Full=Deubiquitinating enzyme 13; Short=AtUBP13; AltName: Full=Ubiquitin thioesterase 13; AltName: Full=Ubiquitin-specific-processing protease 13 && PF14533:Ubiquitin-specific protease C-terminal|PF00443:Ubiquitin carboxyl-terminal hydrolase|PF12436:ICP0-binding domain of Ubiquitin-specific protease 7|PF00917:MATH domain	UCH
C88_C04H2G061100	8220	5196	5148	163	187	195	4.87276	1.40125e-40	3.95694e-38	Serine/arginine-rich splicing factor SC35; Short=At-SC35; Short=AtSC35; AltName: Full=SC35-like splicing factor && PF00076:RNA recognition motif. (a.k.a. RRM, RBD, or RNP domain)	RRM_1
C88_C04H1G030520	40	37	10	3397	3941	5514	-7.46649	1.43982e-40	4.045e-38	-	-
C88_C12H3G084760	40	19	9	4602	2721	3361	-7.49419	1.60991e-40	4.49979e-38	FAD-dependent urate hydroxylase; AltName: Full=Flavoprotein urate hydroxylase && PF01494:FAD binding domain	FAD_binding_3
C88_C08H1G006100	7	3	3	719	521	431	-7.20243	1.73535e-40	4.82576e-38	Guanosine nucleotide diphosphate dissociation inhibitor 2; Short=AtGDI2 && PF00996:GDP dissociation inhibitor	-
C88_C08H3G071420	1424	1558	1074	70	37	54	4.43935	1.75559e-40	4.85741e-38	Syntaxin-22; Short=AtSYP22; Short=AtVAM3; AltName: Full=Protein SHOOT GRAVITROPISM 3 && PF05739:SNARE domain|PF14523:Syntaxin-like protein	SNARE
C88_C07H2G050230	8	31	13	1219	1355	1280	-6.47318	1.78014e-40	4.90058e-38	-	-
C88_C08H4G097870	7	9	4	413	396	305	-6.02063	2.07544e-40	5.68495e-38	Dolichyl-diphosphooligosaccharide--protein glycosyltransferase subunit DAD1; Short=Oligosaccharyl transferase subunit DAD1; AltName: Full=Defender against cell death 1; Short=DAD-1 && PF02109:DAD family	-
C88_C04H4G119970	1348	1224	1065	36	54	48	4.49071	2.20504e-40	6.00988e-38	Phosphoribosylformylglycinamidine cyclo-ligase, chloroplastic; AltName: Full=AIR synthase; Short=AIRS; AltName: Full=Phosphoribosyl-aminoimidazole synthetase; Flags: Precursor && PF00586:AIR synthase related protein, N-terminal domain|PF02769:AIR synthase related protein, C-terminal domain	-
C88_C04H4G117750	4	0	3	780	788	674	-8.53121	3.70225e-40	1.00406e-37	Ethylene-responsive transcription factor RAP2-13; AltName: Full=Ethylene-responsive transcription factor ERF058; AltName: Full=Protein RELATED TO APETALA2 13 && PF00847:AP2 domain	AP2
novel.108	770	796	795	5	1	2	8.00143	5.56254e-40	1.50115e-37	40S ribosomal protein S28 && PF01200:Ribosomal protein S28e	-
C88_C02H4G104280	10	7	9	428	540	593	-6.13773	6.64937e-40	1.78565e-37	Ubiquitin receptor RAD23c; Short=AtRAD23c; AltName: Full=Putative DNA repair protein RAD23-3; AltName: Full=RAD23-like protein 3; Short=AtRAD23-3 && PF09280:XPC-binding domain|PF00627:UBA/TS-N domain|PF00240:Ubiquitin family	ubiquitin
C88_C10H3G059410	17	17	13	450	319	314	-4.73516	7.60966e-40	2.03356e-37	Protein translation factor SUI1 homolog; AltName: Full=Protein GOS2; AltName: Full=Protein eIF1; AltName: Full=Translation initiation factor 1 >A6MZM2.1 RecName: Full=Protein translation factor SUI1 homolog; AltName: Full=Protein GOS2; AltName: Full=Protein eIF1; AltName: Full=Translation initiation factor 1 && PF01253:Translation initiation factor SUI1	SUI1
C88_C07H4G098740	36	60	45	636	644	523	-3.9036	8.08169e-40	2.14922e-37	Secretory carrier-associated membrane protein 1; Short=AtSC1; Short=Secretory carrier membrane protein 1 && PF04144:SCAMP family	-
C88_C01H4G142770	2507	2293	2025	244	197	218	3.15842	9.40339e-40	2.48863e-37	Casein kinase 1-like protein HD16; AltName: Full=Os03g0793500 protein; AltName: Full=Protein EARLY FLOWERING 1; AltName: Full=Protein HEADING DATE 16 && PF00069:Protein kinase domain	Pkinase
C88_C03H4G138810	6	4	2	453	380	398	-6.89924	1.1902e-39	3.13475e-37	Oligouridylate-binding protein 1B; Short=AtUBP1b; AltName: Full=Polyuridylate-binding protein UBP1B; Short=Poly(U)-binding protein UBP1B && PF00076:RNA recognition motif. (a.k.a. RRM, RBD, or RNP domain)	RRM_1
C88_C07H4G097030	1395	1243	960	2	3	1	9.01321	1.65121e-39	4.32815e-37	Probable 28S rRNA (cytosine(4447)-C(5))-methyltransferase; AltName: Full=Nucleolar protein 1; AltName: Full=Nucleolar protein 2 homolog; AltName: Full=Proliferating-cell nucleolar antigen p120; AltName: Full=Proliferation-associated nucleolar protein p120 && PF00176:SNF2 family N-terminal domain|PF17125:N-terminal domain of 16S rRNA methyltransferase RsmF|PF01189:16S rRNA methyltransferase RsmB/F…	p450
C88_C06H2G043020	562	650	542	5	9	2	6.55886	2.38038e-39	6.20973e-37	Clathrin heavy chain 1 && PF13838:Clathrin-H-link|PF01394:Clathrin propeller repeat|PF09268:Clathrin, heavy-chain linker|PF00637:Region in Clathrin and VPS	-
C88_C01H1G035470	824	805	1001	3	1	5	7.98021	3.35942e-39	8.72224e-37	Serine/arginine-rich splicing factor SR30; Short=At-SR30; Short=At-SRp30; Short=AtSR30; AltName: Full=SF2/ASF-like splicing modulator Srp30; AltName: Full=Serine-arginine rich RNA binding protein 30 && PF00076:RNA recognition motif. (a.k.a. RRM, RBD, or RNP domain)	RRM_1
C88_C10H1G022570	1753	1836	1086	80	57	49	4.43793	3.65647e-39	9.44871e-37	60S ribosomal protein L4-1; Short=L1 && PF00573:Ribosomal protein L4/L1 family|PF14374:60S ribosomal protein L4 C-terminal domain	-
C88_C02H1G016610	11	12	7	533	776	444	-6.09716	4.1756e-39	1.07395e-36	Serine/threonine-protein kinase HT1; AltName: Full=High leaf temperature protein 1 && PF07714:Protein tyrosine and serine/threonine kinase	Pkinase_Tyr
C88_C06H2G060900	1163	671	826	8	5	8	6.78657	5.4295e-39	1.38993e-36	BEL1-like homeodomain protein 1; Short=BEL1-like protein 1; AltName: Full=Protein EMBRYO SAC DEVELOPMENT ARREST 29 && PF07526:Associated with HOX|PF05920:Homeobox KN domain	POX
C88_C03H2G056650	1233	703	790	7	9	8	6.62176	6.44733e-39	1.64281e-36	Heat shock protein 83 && PF00183:Hsp90 protein|PF02518:Histidine kinase-, DNA gyrase B-, and HSP90-like ATPase	HATPase_c
C88_C06H4G103580	79	89	100	1250	1031	797	-3.72248	8.21451e-39	2.0834e-36	Probable E3 ubiquitin-protein ligase RHC2A; AltName: Full=RING-H2 finger C2a; AltName: Full=RING-H2 zinc finger protein RHC2a && PF13639:Ring finger domain|PF06547:Protein of unknown function (DUF1117)|PF14369:zinc-ribbon	-
C88_C06H1G027650	5	9	2	828	1043	536	-7.46665	1.0644e-38	2.68716e-36	60S ribosomal protein L9-1 && PF00347:Ribosomal protein L6	-
C88_C09H1G023660	112	168	134	1174	1068	924	-3.15727	1.18087e-38	2.9675e-36	Proteasome subunit beta type-2-A; AltName: Full=20S proteasome beta subunit D-1; AltName: Full=Proteasome component GB; AltName: Full=Proteasome subunit beta type-4 && PF00227:Proteasome subunit	Proteasome
C88_C09H3G064780	703	1588	1080	30592	25749	37583	-5.05265	1.20145e-38	3.00544e-36	Fructose-bisphosphate aldolase 6, cytosolic; Short=AtFBA6; AltName: Full=Cytosolic aldolase 2; Short=cAld2 && PF00274:Fructose-bisphosphate aldolase class-I	-
novel.305	888	679	653	10	4	3	6.84029	1.48954e-38	3.70916e-36	-	-
C88_C09H1G024000	167	238	234	2756	3427	3671	-4.18434	2.47747e-38	6.14131e-36	Perakine reductase && PF00248:Aldo/keto reductase family	Aldo_ket_red
C88_C04H4G108510	53	59	44	808	521	633	-3.86705	2.60984e-38	6.44032e-36	-	-
C88_C02H1G013920	4	1	1	830	810	985	-8.99915	2.93314e-38	7.20566e-36	Protein SRG1; Short=AtSRG1; AltName: Full=Protein SENESCENCE-RELATED GENE 1 && PF14226:non-haem dioxygenase in morphine synthesis N-terminal|PF00439:Bromodomain|PF03171:2OG-Fe(II) oxygenase superfamily	2OG-FeII_Oxy
C88_C09H4G091660	21	16	25	549	454	576	-4.88193	3.05372e-38	7.46839e-36	-	-
C88_C06H3G089340	872	1387	1521	2	4	1	8.86078	3.2188e-38	7.83715e-36	Protein TSS; AltName: Full=TPR-domain suppressor of STIMPY && PF12807:Translation initiation factor eIF3 subunit 135|PF15044:Mitochondrial function, CLU-N-term|PF13424:Tetratricopeptide repeat	-
C88_C10H2G054170	10	16	8	430	302	339	-5.20059	3.34287e-38	8.1032e-36	Heparanase-like protein 3; Flags: Precursor && PF03662:Glycosyl hydrolase family 79, N-terminal domain	-
C88_C04H2G043660	840	1108	909	27	35	14	5.01588	3.61607e-38	8.72683e-36	Villin-2 && PF02209:Villin headpiece domain|PF00626:Gelsolin repeat	-
C88_C08H2G046390	1875	1801	1538	97	101	125	3.78289	4.06387e-38	9.76452e-36	Eukaryotic translation initiation factor 4G; Short=eIF-4G; Short=eIF4G; AltName: Full=Protein cucumovirus multiplication 2; AltName: Full=Protein synthesis initiation factor 4G && PF01780:Ribosomal L37ae protein family|PF00176:SNF2 family N-terminal domain|PF00271:Helicase conserved C-terminal domain|PF02854:MIF4G domain|PF02847:MA3 domain	SNF2_N
C88_C04H4G120380	1533	1033	1091	33	43	35	4.82981	4.36565e-38	1.04438e-35	F-box protein SKP2B; AltName: Full=F-box/LRR-repeat protein 5; Short=AtFB5; AltName: Full=SKP2-like protein 2; Short=AtSKP2;2 && -	-
C88_C02H1G017340	2	8	1	606	591	612	-7.60988	5.53923e-38	1.31937e-35	DEAD-box ATP-dependent RNA helicase 18 && PF00270:DEAD/DEAH box helicase|PF00271:Helicase conserved C-terminal domain|PF13959:Domain of unknown function (DUF4217)	DEAD
C88_C04H1G005490	4	8	7	727	368	501	-6.6001	5.89199e-38	1.39732e-35	Putative lysine-specific demethylase JMJ16; AltName: Full=Jumonji domain-containing protein 16; AltName: Full=Lysine-specific histone demethylase JMJ16; AltName: Full=Protein JUMONJI 16 && PF02375:jmjN domain|PF05965:F/Y rich C-terminus|PF02928:C5HC2 zinc finger|PF09331:Domain of unknown function (DUF1985)|PF02373:JmjC domain, hydroxylase	JmjC
C88_C07H1G001140	657	705	611	69	49	52	3.32489	6.5e-38	1.53487e-35	-	-
C88_C02H4G118210	31	16	27	1511	866	1518	-5.91617	7.59561e-38	1.78588e-35	MLO-like protein 8; Short=AtMlo8 && PF03094:Mlo family	-
C88_C08H2G046710	397	403	441	7	9	8	5.47771	9.85925e-38	2.3082e-35	GATA transcription factor 26 && PF13919:Asx homology domain|PF00320:GATA zinc finger	GATA
C88_C04H1G007940	1173	1388	1583	42	15	26	5.4491	1.00983e-37	2.3541e-35	60S ribosomal protein L6; AltName: Full=YL16-like && PF03868:Ribosomal protein L6, N-terminal domain|PF01159:Ribosomal protein L6e	-
C88_C01H4G179220	73	56	49	1489	1373	2184	-5.05784	1.58561e-37	3.6807e-35	Glutamate--tRNA ligase, cytoplasmic; AltName: Full=GluRSAt; AltName: Full=Glutamyl-tRNA synthetase; Short=GluRS && PF03950:tRNA synthetases class I (E and Q), anti-codon binding domain|PF00749:tRNA synthetases class I (E and Q), catalytic domain	-
C88_C06H2G034850	22	27	12	639	578	799	-5.29213	1.90975e-37	4.41442e-35	F-box/kelch-repeat protein SKIP30; AltName: Full=SKP1-interacting partner 30 && PF01344:Kelch motif	Kelch_1
C88_C02H1G015950	13	4	7	857	533	763	-6.68403	2.04926e-37	4.71699e-35	Transcription factor VOZ1; AltName: Full=Protein VASCULAR PLANT ONE-ZINC FINGER 1; Short=AtVOZ1 && -	-
C88_C01H2G083110	0	5	4	3790	1524	1347	-9.72097	2.45519e-37	5.62773e-35	Respiratory burst oxidase homolog protein B; AltName: Full=NADPH oxidase RBOHB; AltName: Full=StRBOHB && PF08022:FAD-binding domain|PF08414:Respiratory burst NADPH oxidase|PF01794:Ferric reductase like transmembrane component|PF08030:Ferric reductase NAD binding domain	FAD_binding_8
C88_C02H1G016300	12	13	5	681	1305	1271	-7.02396	2.91067e-37	6.64397e-35	Protein DEHYDRATION-INDUCED 19; AltName: Full=OsDi19 && PF14571:Stress-induced protein Di19, C-terminal|PF05605:Drought induced 19 protein (Di19), zinc-binding	-
C88_C02H1G016990	75	126	88	1084	946	804	-3.51859	3.69856e-37	8.40739e-35	Clathrin light chain 1 && PF01086:Clathrin light chain	-
C88_C02H2G039230	3856	3532	2683	59	49	100	5.35587	4.55661e-37	1.03151e-34	Probable Xaa-Pro aminopeptidase P; Short=AMPP; Short=Aminopeptidase P; AltName: Full=Aminoacylproline aminopeptidase; AltName: Full=Prolidase && PF16189:Creatinase/Prolidase N-terminal domain|PF01321:Creatinase/Prolidase N-terminal domain|PF16188:C-terminal region of peptidase_M24|PF00557:Metallopeptidase family M24	Peptidase_M24
C88_C07H2G052900	11	30	25	3382	1503	1304	-6.74285	4.70157e-37	1.05994e-34	Chaperone protein dnaJ 11, chloroplastic; Short=AtDjC11; Short=AtJ11; Flags: Precursor && PF00226:DnaJ domain	DnaJ
C88_C10H3G078090	13	10	19	3103	1154	1122	-7.15415	4.80947e-37	1.07866e-34	Phenylalanine ammonia-lyase && PF00221:Aromatic amino acid lyase	-
C88_C01H4G142600	511	581	390	21	14	19	4.55428	4.82396e-37	1.07866e-34	Serine/threonine-protein phosphatase PP2A catalytic subunit && PF00149:Calcineurin-like phosphoesterase	Metallophos
C88_C01H2G083330	3328	2489	2908	231	174	184	3.69014	5.07146e-37	1.12939e-34	Dormancy-associated protein homolog 3; AltName: Full=DRM1 homolog 3 && PF05564:Dormancy/auxin associated protein	-
C88_C04H2G068070	3	3	2	475	416	483	-7.64978	5.31005e-37	1.17773e-34	Tubulin beta-1 chain; AltName: Full=Beta-1-tubulin && PF03953:Tubulin C-terminal domain|PF00091:Tubulin/FtsZ family, GTPase domain	Tubulin
C88_C03H3G099230	409	537	455	4	8	3	6.32178	9.47771e-37	2.09362e-34	Topless-related protein 1; AltName: Full=Protein MODIFIER OF SNC1 10 && -	-
C88_C03H1G027720	19	16	7	604	487	407	-5.36961	9.92388e-37	2.18265e-34	Thioredoxin-like 1-2, chloroplastic; AltName: Full=Lilium-type thioredoxin 1-2; Flags: Precursor && PF00085:Thioredoxin	-
C88_C01H1G035420	681	615	430	5	3	5	6.83387	9.96042e-37	2.18265e-34	26S protease regulatory subunit 6A homolog; AltName: Full=LEMA-1; AltName: Full=Mg(2+)-dependent ATPase 1; AltName: Full=Tat-binding protein homolog 1; Short=TBP-1 && PF16450:Proteasomal ATPase OB C-terminal domain|PF17862:AAA+ lid domain|PF00004:ATPase family associated with various cellular activities (AAA)	AAA
C88_C04H4G120280	471	528	389	5	5	2	6.63653	1.11255e-36	2.42824e-34	Premnaspirodiene oxygenase; Short=HPO; AltName: Full=Cytochrome P450 71D55 && PF00067:Cytochrome P450	p450
C88_C04H1G017630	3	3	2	459	597	509	-7.84409	1.2516e-36	2.72089e-34	Ethylene-responsive transcription factor RAP2-13; AltName: Full=Ethylene-responsive transcription factor ERF058; AltName: Full=Protein RELATED TO APETALA2 13 && PF00847:AP2 domain	AP2
C88_C04H2G062200	724	906	540	2	4	2	7.85068	1.33634e-36	2.89362e-34	40S ribosomal protein S21-2 && -	-
C88_C01H4G142470	1551	3143	3092	38	61	36	5.61767	1.47215e-36	3.17515e-34	Protein MAK16 homolog A; AltName: Full=MAK16-like protein A [Xenopus laevis] && PF01778:Ribosomal L28e protein family|PF04874:Mak16 protein C-terminal region	-
C88_C06H1G027640	34	32	31	370	345	329	-3.64438	1.86142e-36	3.99898e-34	60S ribosomal protein L27 && PF01777:Ribosomal L27e protein family	-
C88_C01H2G087260	1091	1114	855	108	91	98	3.14446	2.40673e-36	5.1503e-34	mRNA turnover protein 4 homolog; AltName: Full=Ribosome assembly factor MRTO4 && PF00466:Ribosomal protein L10|PF17777:Insertion domain in 60S ribosomal protein L10P	-
C88_C05H3G077040	25	16	14	470	457	526	-4.94513	2.58151e-36	5.50284e-34	Probable acyl-CoA dehydrogenase IBR3; AltName: Full=Protein INDOLE-3-BUTYRIC ACID RESPONSE 3 && PF02771:Acyl-CoA dehydrogenase, N-terminal domain|PF02770:Acyl-CoA dehydrogenase, middle domain|PF00441:Acyl-CoA dehydrogenase, C-terminal domain|PF01636:Phosphotransferase enzyme family	APH
C88_C11H1G024620	55	61	63	548	490	534	-3.35382	3.04974e-36	6.47574e-34	PF00561:alpha/beta hydrolase fold	Abhydrolase_1
C88_C02H2G039410	901	991	916	90	98	96	3.0818	3.28722e-36	6.95303e-34	Ubiquitin receptor RAD23c; Short=AtRAD23c; AltName: Full=Putative DNA repair protein RAD23-3; AltName: Full=RAD23-like protein 3; Short=AtRAD23-3 && PF00627:UBA/TS-N domain|PF09280:XPC-binding domain|PF00240:Ubiquitin family	ubiquitin
C88_C12H1G026410	57	98	86	1719	2504	2969	-5.15295	4.00316e-36	8.43481e-34	CBL-interacting serine/threonine-protein kinase 6; AltName: Full=SNF1-related kinase 3.14; AltName: Full=SOS2-like protein kinase PKS4; AltName: Full=SOS3-interacting protein 3 && PF03822:NAF domain|PF00069:Protein kinase domain	Pkinase
C88_C10H3G080930	10	16	11	415	333	255	-4.97316	4.05594e-36	8.51328e-34	Cell division cycle protein 48 homolog; AltName: Full=Valosin-containing protein homolog; Short=VCP && PF17862:AAA+ lid domain|PF02359:Cell division protein 48 (CDC48), N-terminal domain|PF02933:Cell division protein 48 (CDC48), domain 2|PF00004:ATPase family associated with various cellular activities (AAA)	AAA
C88_C06H2G056860	2349	2678	1980	208	154	213	3.37969	4.19099e-36	8.75609e-34	40S ribosomal protein S7-1 && PF01251:Ribosomal protein S7e	-
C88_C02H2G055150	20	15	13	431	347	466	-4.91742	4.20359e-36	8.75609e-34	PF13532:2OG-Fe(II) oxygenase superfamily	-
C88_C02H3G088330	1	0	4	5203	2970	10998	-12.1272	4.76714e-36	9.89235e-34	Dihydroflavonol 4-reductase; Short=DFR; AltName: Full=Dihydrokaempferol 4-reductase; AltName: Full=Flavanone 4-reductase; Short=FNR && PF01370:NAD dependent epimerase/dehydratase family	Epimerase
C88_C11H2G036510	20	13	28	1609	1199	722	-6.02432	5.04857e-36	1.04368e-33	Nitrate reductase [NADH]; Short=NR && PF03404:Mo-co oxidoreductase dimerisation domain|PF00173:Cytochrome b5-like Heme/Steroid binding domain|PF00174:Oxidoreductase molybdopterin binding domain|PF00175:Oxidoreductase NAD-binding domain|PF00970:Oxidoreductase FAD-binding domain	FAD_binding_6
C88_C01H4G167450	28	38	25	1321	672	638	-5.05203	5.15239e-36	1.06114e-33	Glutathione transferase GST 23; AltName: Full=Glutathione transferase GST 36 && PF02798:Glutathione S-transferase, N-terminal domain|PF00043:Glutathione S-transferase, C-terminal domain	GST_N
novel.554	467	676	617	14	10	4	5.77084	5.4279e-36	1.11286e-33	Cellulose synthase A catalytic subunit 3 [UDP-forming]; Short=AtCesA3; AltName: Full=Constitutive expression of VSP1 protein 1; AltName: Full=Isoxaben-resistant protein 1; Short=Ath-B; AltName: Full=Protein ECTOPIC LIGNIN 1; AltName: Full=Protein RADIALLY SWOLLEN 5; Short=AtRSW5 && PF14569:Zinc-binding RING-finger|PF03552:Cellulose synthase	-
C88_C09H4G091520	19	18	24	357	362	366	-4.37025	5.44413e-36	1.11286e-33	DNA-directed RNA polymerases II and V subunit 6B && PF01192:RNA polymerase Rpb6	-
C88_C07H2G039230	152	321	285	5367	4555	5678	-4.59857	6.36509e-36	1.29628e-33	Sucrose synthase; AltName: Full=SS65; AltName: Full=Sucrose-UDP glucosyltransferase && PF00862:Sucrose synthase|PF00534:Glycosyl transferases group 1	Glycos_transf_1
C88_C01H1G037260	787	745	535	4	3	1	7.80208	7.10146e-36	1.44089e-33	-	-
C88_C11H2G026070	8	6	16	715	884	535	-6.34882	1.09777e-35	2.21917e-33	Scarecrow-like protein 13; Short=AtSCL13; AltName: Full=GRAS family protein 24; Short=AtGRAS-24 && PF03514:GRAS domain family	GRAS
C88_C04H1G003120	26	43	23	963	614	528	-4.73001	1.11188e-35	2.23941e-33	-	-
C88_C08H2G030460	32	79	54	1250	1564	1338	-4.90153	1.13687e-35	2.28136e-33	Linoleate 9S-lipoxygenase 1; AltName: Full=Lipoxygenase 1; Short=StLOX1 && PF01477:PLAT/LH2 domain|PF00305:Lipoxygenase	Lipoxygenase
C88_C01H4G178100	12	27	8	766	716	913	-5.93304	1.18093e-35	2.36113e-33	Universal stress protein PHOS32; AltName: Full=Phosphorylated protein of 32 kDa; Short=AtPHOS32; Flags: Precursor && PF00582:Universal stress protein family	Usp
C88_C06H4G122110	0	1	5	870	907	671	-8.8794	1.35705e-35	2.70338e-33	Phosphoethanolamine N-methyltransferase && PF08241:Methyltransferase domain|PF13649:Methyltransferase domain	Methyltransf_11
C88_C02H2G055100	5	2	5	377	478	459	-6.99686	1.8237e-35	3.61985e-33	Transformation/transcription domain-associated protein; AltName: Full=350/400 kDa PCAF-associated factor; Short=PAF350/400; AltName: Full=STAF40; AltName: Full=Tra1 homolog && PF00454:Phosphatidylinositol 3- and 4-kinase|PF02259:FAT domain|PF02260:FATC domain	PI3_PI4_kinase
C88_C09H1G003010	32513	31407	38919	1368	1551	1967	4.16885	2.36961e-35	4.68643e-33	Heat shock cognate 70 kDa protein 2 && PF00012:Hsp70 protein	HSP70
C88_C01H1G024720	117	163	140	1107	856	857	-2.96389	2.54159e-35	5.00849e-33	-	-
C88_C11H1G023330	0	1	4	1394	1404	798	-9.6889	2.6793e-35	5.26094e-33	Calcium-binding protein CML38; AltName: Full=Calmodulin-like protein 38 && PF13833:EF-hand domain pair|PF13499:EF-hand domain pair	-
C88_C01H3G139560	404	414	344	13	14	7	4.88279	3.63521e-35	7.11241e-33	U11/U12 small nuclear ribonucleoprotein 65 kDa protein; Short=U11/U12 snRNP 65 kDa protein; Short=U11/U12-65K && PF00076:RNA recognition motif. (a.k.a. RRM, RBD, or RNP domain)	RRM_1
C88_C10H3G078250	42	35	30	465	502	399	-3.89091	3.84153e-35	7.48934e-33	Protein IQ-DOMAIN 1 && -	-
C88_C07H1G012120	11	13	12	256	249	232	-4.57666	4.5116e-35	8.7645e-33	Sucrose synthase; AltName: Full=SS65; AltName: Full=Sucrose-UDP glucosyltransferase && PF00534:Glycosyl transferases group 1|PF00862:Sucrose synthase	Glycos_transf_1
C88_C06H4G129780	361	366	349	14	15	9	4.61302	5.45741e-35	1.05644e-32	RNA-directed DNA methylation 4; AltName: Full=Protein DEFECTIVE IN MERISTEM SILENCING 4 && -	-
C88_C08H2G026200	491	539	542	2	2	6	7.07186	6.19119e-35	1.19427e-32	Regulator of nonsense transcripts 1 homolog; AltName: Full=ATP-dependent helicase UPF1 && PF18141:Domain of unknown function (DUF5599)|PF09416:RNA helicase (UPF2 interacting domain)|PF13086:AAA domain|PF13087:AAA domain	-
C88_C01H1G003160	13	21	10	410	474	322	-5.00898	6.2243e-35	1.19644e-32	Coatomer subunit beta-1; AltName: Full=Beta-coat protein 1; Short=Beta-COP 1 && PF01602:Adaptin N terminal region|PF07718:Coatomer beta C-terminal region|PF14806:Coatomer beta subunit appendage platform	-
C88_C08H4G098880	95	176	165	2833	3297	4194	-4.812	7.17189e-35	1.37377e-32	PF04570:zinc-finger of the FCS-type, C2-C2	-
C88_C01H3G131550	530	479	352	7505	6196	9901	-4.35052	7.3239e-35	1.398e-32	Glutamate--tRNA ligase, cytoplasmic; AltName: Full=GluRSAt; AltName: Full=Glutamyl-tRNA synthetase; Short=GluRS && PF03950:tRNA synthetases class I (E and Q), anti-codon binding domain|PF00749:tRNA synthetases class I (E and Q), catalytic domain	-
C88_C02H1G020540	5	8	3	360	386	486	-6.51479	7.44683e-35	1.41653e-32	Protein neuralized && PF13920:Zinc finger, C3HC4 type (RING finger)	-
novel.970	260	182	186	4665	2943	4810	-4.51539	8.75861e-35	1.66029e-32	Alanine aminotransferase 2, mitochondrial; Short=AtAlaAT2; Short=AtAlaATm; AltName: Full=Alanine-2-oxoglutarate aminotransferase 3; Flags: Precursor && PF00155:Aminotransferase class I and II	Aminotran_1_2
C88_C11H2G038600	7	2	6	1149	802	2003	-8.2638	9.77249e-35	1.84609e-32	Proteinase inhibitor type-2 TR8; AltName: Full=Proteinase inhibitor type II TR8; Flags: Precursor && PF02428:Potato type II proteinase inhibitor family	-
C88_C08H2G045690	815	563	629	23	16	22	4.83639	1.02844e-34	1.93611e-32	Transcription factor MYC2; Short=AtMYC2; AltName: Full=Basic helix-loop-helix protein 6; Short=AtbHLH6; Short=bHLH 6; AltName: Full=Protein JASMONATE INSENSITIVE 1; AltName: Full=R-homologous Arabidopsis protein 1; Short=RAP-1; AltName: Full=Transcription factor EN 38; AltName: Full=Z-box binding factor 1 protein; AltName: Full=bHLH transcription factor bHLH006; AltName: Full=rd22BP1 && PF00010:H…	HLH
C88_C07H4G102900	1103	888	801	3	0	6	8.05715	1.23788e-34	2.32242e-32	Proton pump-interactor 1 && -	-
C88_C01H3G131390	16	24	18	604	362	601	-4.98304	1.25172e-34	2.34038e-32	Probable carbohydrate esterase At4g34215 && PF03629:Carbohydrate esterase, sialic acid-specific acetylesterase	-
C88_C02H2G063650	104	125	113	1200	822	1117	-3.41721	1.34426e-34	2.50084e-32	Shaggy-related protein kinase epsilon; AltName: Full=ASK-epsilon && PF00069:Protein kinase domain	Pkinase
C88_C03H2G067990	1	1	1	1761	1507	1827	-10.9552	1.34667e-34	2.50084e-32	60S ribosomal protein L28-1 && PF01778:Ribosomal L28e protein family	-
novel.1341	550	816	601	60	49	48	3.42177	1.835e-34	3.39618e-32	F-box/kelch-repeat protein At3g23880 && PF00646:F-box domain	F-box
C88_C09H2G053740	1274	859	689	26	14	16	5.45933	2.03044e-34	3.74523e-32	Folate-biopterin transporter 1, chloroplastic; Flags: Precursor && PF03092:BT1 family	-
C88_C11H2G028130	2	4	5	340	282	282	-6.57681	2.52908e-34	4.64934e-32	TMV resistance protein N && PF01582:TIR domain|PF13855:Leucine rich repeat|PF00931:NB-ARC domain	TIR
C88_C03H2G065980	12	10	9	358	260	369	-5.21314	3.27418e-34	5.99484e-32	Mitogen-activated protein kinase kinase 6; Short=AtMKK6; Short=MAP kinase kinase 6; AltName: Full=Protein Arabidopsis NQK1 homolog && PF00069:Protein kinase domain	Pkinase
C88_C04H2G043230	935	850	932	24	28	41	4.64004	3.28287e-34	5.99484e-32	-	-
C88_C04H3G094110	4	7	6	264	259	227	-5.68551	3.93638e-34	7.16434e-32	Homeotic protein knotted-1; Short=TKN1 && PF03789:ELK domain|PF03791:KNOX2 domain|PF05920:Homeobox KN domain|PF03790:KNOX1 domain	KNOX2
C88_C11H1G005460	749	824	761	8	22	10	5.63686	4.16142e-34	7.54884e-32	Protein RNA-directed DNA methylation 3; AltName: Full=KOW domain-containing transcription factor 1; AltName: Full=Protein SPT5-like && PF03439:Early transcription elongation factor of RNA pol II, NGN section	-
C88_C05H4G105270	2	3	0	743	637	537	-8.80123	4.44403e-34	8.03489e-32	Probable methyltransferase PMT26 && PF03141:Putative S-adenosyl-L-methionine-dependent methyltransferase	-
C88_C09H3G064910	1	6	8	1357	898	2194	-8.45628	4.92105e-34	8.86809e-32	PF10536:Plant mobile domain	-
C88_C01H1G036560	1592	1568	1042	93	74	94	3.78251	5.40756e-34	9.71286e-32	ADP-ribosylation factor 1; Short=AtARF1 && PF00025:ADP-ribosylation factor family	Arf
C88_C01H1G001540	73	88	58	862	588	726	-3.53468	6.01089e-34	1.07613e-31	Serine/arginine-rich SC35-like splicing factor SCL30A; Short=At-SCL30A; Short=AtSCL30A; AltName: Full=SC35-like splicing factor 30A; AltName: Full=Serine/arginine-rich splicing factor 30A && PF00076:RNA recognition motif. (a.k.a. RRM, RBD, or RNP domain)	RRM_1
C88_C02H4G114370	9	14	5	380	279	337	-5.3842	6.34546e-34	1.13232e-31	PF13920:Zinc finger, C3HC4 type (RING finger)	-
C88_C10H1G021930	303	341	363	7	7	6	5.44143	6.87618e-34	1.22304e-31	E3 ubiquitin-protein ligase PRT6; AltName: Full=Protein PROTEOLYSIS 6 && PF02207:Putative zinc finger in N-recognin (UBR box)|PF18995:Proteolysis_6 C-terminal	zf-UBR1
C88_C01H1G035590	385	382	340	18	20	13	4.22648	7.93395e-34	1.40662e-31	PF06521:PAR1 protein	-
C88_C01H3G116040	3	4	1	6788	2264	1125	-10.4782	8.5549e-34	1.51182e-31	Basic 7S globulin; AltName: Full=SBg7S; Short=Bg; Contains: RecName: Full=Basic 7S globulin high kDa subunit; Contains: RecName: Full=Basic 7S globulin low kDa subunit; Flags: Precursor && PF14543:Xylanase inhibitor N-terminal|PF14541:Xylanase inhibitor C-terminal	-
C88_C08H4G100180	258	244	252	1451	1369	1281	-2.65613	8.72537e-34	1.53698e-31	PF05641:Agenet domain	Agenet
C88_C01H1G037280	1785	1711	1463	78	82	113	3.94914	9.12693e-34	1.60257e-31	-	-
novel.940	693	1956	1077	3	4	8	7.68432	9.69515e-34	1.6969e-31	Cysteine protease inhibitor 7; AltName: Full=PCPI-7; Short=Pcpi7 && PF00197:Trypsin and protease inhibitor|PF13456:Reverse transcriptase-like	-
C88_C09H1G003050	382	436	397	12	14	19	4.52533	1.02326e-33	1.78526e-31	5-oxoprolinase; AltName: Full=5-oxo-L-prolinase; Short=5-OPase; AltName: Full=Protein OXOPROLINASE 1; AltName: Full=Pyroglutamase && PF01968:Hydantoinase/oxoprolinase|PF02538:Hydantoinase B/oxoprolinase|PF05378:Hydantoinase/oxoprolinase N-terminal region	Hydantoinase_B
C88_C04H4G120020	2373	2857	1746	1	2	0	10.9564	1.0385e-33	1.80609e-31	Purine permease 1; Short=AtPUP1 && PF16913:Purine nucleobase transmembrane transport	-
C88_C04H4G126140	1	4	5	446	357	497	-7.25086	1.10501e-33	1.91568e-31	E3 ubiquitin-protein ligase UPL1; Short=Ubiquitin-protein ligase 1; AltName: Full=HECT-type E3 ubiquitin transferase UPL1 && PF14377:Ubiquitin binding region|PF00632:HECT-domain (ubiquitin-transferase)|PF00627:UBA/TS-N domain|PF06025:Domain of Unknown Function (DUF913)|PF06012:Domain of Unknown Function (DUF908)	HECT
C88_C10H1G002730	671	840	560	59	44	35	3.69152	1.19342e-33	2.06243e-31	Protein transport protein Sec61 subunit alpha; AltName: Full=Secretory 61 complex subunit alpha && PF00344:SecY translocase|PF10559:Plug domain of Sec61p	-
C88_C02H2G046420	1528	1156	974	40	53	51	4.44178	1.31684e-33	2.26857e-31	Transcription factor GTE12; AltName: Full=Bromodomain-containing protein GTE12; AltName: Full=Protein GLOBAL TRANSCRIPTION FACTOR GROUP E12 && PF00439:Bromodomain	Bromodomain
C88_C01H1G044380	4	6	0	462	375	404	-7.18795	1.37857e-33	2.36747e-31	Dolichyl-diphosphooligosaccharide--protein glycosyltransferase 48 kDa subunit; Short=Oligosaccharyl transferase 48 kDa subunit; AltName: Full=Protein DEFECTIVE GLYCOSYLATION 1; Flags: Precursor && PF03345:Oligosaccharyltransferase 48 kDa subunit beta	-
C88_C09H1G004750	1789	3746	3670	17	45	31	6.37765	1.38731e-33	2.37503e-31	Enolase; AltName: Full=2-phospho-D-glycerate hydro-lyase; AltName: Full=2-phosphoglycerate dehydratase && PF00113:Enolase, C-terminal TIM barrel domain|PF03952:Enolase, N-terminal domain	-
C88_C12H4G110070	2	5	7	460	366	568	-6.8674	1.46934e-33	2.50763e-31	Putative dual specificity protein phosphatase DSP8 && PF00782:Dual specificity phosphatase, catalytic domain	DSPc
C88_C01H1G036410	399	345	325	7	8	5	5.53027	1.54384e-33	2.62658e-31	Importin subunit alpha-4; Short=IMPa-4 && PF16186:Atypical Arm repeat|PF00514:Armadillo/beta-catenin-like repeat|PF01749:Importin beta binding domain	Arm
novel.35	295	390	301	9	5	5	5.48047	1.7236e-33	2.92334e-31	-	-
C88_C10H1G023490	1436	913	1064	1	2	2	9.20918	1.73673e-33	2.93652e-31	Fructose-bisphosphate aldolase 1, cytoplasmic; AltName: Full=Cytoplasmic aldolase; Short=cALD; AltName: Full=Gravity-specific protein GSC 233 && PF00274:Fructose-bisphosphate aldolase class-I	-
C88_C04H2G056640	3	1	4	418	348	322	-7.2928	2.11009e-33	3.55683e-31	Hepatocyte growth factor-regulated tyrosine kinase substrate; AltName: Full=SNAP-25-interacting protein Hrs-2 && PF00790:VHS domain|PF03127:GAT domain	-
C88_C08H3G072120	429	615	373	4	2	5	6.77394	2.38828e-33	4.0134e-31	Probable methyltransferase PMT14 && PF03141:Putative S-adenosyl-L-methionine-dependent methyltransferase	-
C88_C02H1G017380	25	28	20	429	422	577	-4.52956	3.13037e-33	5.24437e-31	Quinone oxidoreductase PIG3; AltName: Full=Tumor protein p53-inducible protein 3; AltName: Full=p53-induced gene 3 protein && PF00107:Zinc-binding dehydrogenase|PF08240:Alcohol dehydrogenase GroES-like domain	ADH_zinc_N
C88_C04H2G061870	418	390	299	9	5	6	5.57899	3.88385e-33	6.48686e-31	Probable transcription factor At4g00390; AltName: Full=Storekeeper-like protein At4g00390 && PF04504:Protein of unknown function, DUF573	-
C88_C04H2G056270	0	4	2	844	1934	1405	-9.71084	3.92387e-33	6.53379e-31	Metallothionein-like protein type 2 A; AltName: Full=LeMT(A) && -	-
C88_C04H2G054950	1	5	2	477	621	743	-8.10415	4.08482e-33	6.78118e-31	Developmentally-regulated G-protein 3; Short=AtDRG3; AltName: Full=Developmentally-regulated G-protein 1; Short=AtDRG1 && PF02824:TGS domain|PF01926:50S ribosome-binding GTPase|PF16897:C-terminal region of MMR_HSR1 domain	-
C88_C04H2G064060	569	704	402	6	4	1	7.03392	5.15463e-33	8.5313e-31	U3 small nucleolar RNA-associated protein 4 homolog; AltName: Full=Cirhin; AltName: Full=UTP4 small subunit processome component && -	-
C88_C11H1G000870	34	44	55	661	537	648	-4.01067	5.30926e-33	8.76076e-31	Ubiquinol oxidase 4, chloroplastic/chromoplastic; AltName: Full=Alternative oxidase 4; AltName: Full=Plastid terminal oxidase; AltName: Full=Protein IMMUTANS; Flags: Precursor && PF01786:Alternative oxidase	AOX
C88_C04H4G120260	1592	1302	1247	22	24	45	5.2707	5.64195e-33	9.28176e-31	-	-
C88_C07H4G085910	9	10	7	255	228	271	-5.0865	5.77056e-33	9.46493e-31	Ethanolamine-phosphate cytidylyltransferase; AltName: Full=CTP:phosphoethanolamine cytidylyltransferase; AltName: Full=Phosphorylethanolamine cytidylyltransferase 1 && PF01467:Cytidylyltransferase-like	CTP_transf_2
C88_C03H4G123180	38	37	33	771	504	881	-4.54383	6.02418e-33	9.85143e-31	Protein yippee-like At4g27745 && PF03226:Yippee zinc-binding/DNA-binding /Mis18, centromere assembly	-
C88_C04H4G103620	1116	1053	472	14	10	8	6.14883	6.43814e-33	1.0497e-30	65-kDa microtubule-associated protein 6; Short=AtMAP65-6 && PF03999:Microtubule associated protein (MAP65/ASE1 family)	-
C88_C01H3G118280	15	60	45	2706	1941	1782	-5.97093	6.82826e-33	1.11001e-30	-	-
C88_C02H1G017110	8	31	20	961	1194	773	-5.8764	7.90183e-33	1.28073e-30	Protein MOR1; AltName: Full=Protein GEM1; AltName: Full=Protein GEMINI POLLEN 1; AltName: Full=Protein MICROTUBULE ORGANIZATION 1; AltName: Full=Protein RID5; AltName: Full=Protein ROOT INITIATION DEFECTIVE 5 && PF12348:CLASP N terminal	-
C88_C01H3G115660	13	13	9	246	253	220	-4.58346	8.73269e-33	1.41122e-30	-	-
C88_C10H1G010580	289	349	280	7	8	4	5.37585	1.24747e-32	2.01001e-30	-	-
C88_C02H1G016220	0	4	6	648	422	450	-7.45492	1.2622e-32	2.02778e-30	Glycogen phosphorylase 1; Short=GP1 && PF00343:Carbohydrate phosphorylase	-
C88_C02H1G013590	5	3	3	363	250	309	-6.60103	1.33515e-32	2.13871e-30	Coatomer subunit zeta-2; AltName: Full=Non-clathrin coat protein zeta2-COP; AltName: Full=Zeta-2-coat protein; AltName: Full=Zeta-COP 2 && PF01217:Clathrin adaptor complex small chain	-
C88_C11H4G096310	520	468	533	3	10	5	6.18177	1.36301e-32	2.17696e-30	Putative disease resistance RPP13-like protein 1 && PF00931:NB-ARC domain|PF18052:Rx N-terminal domain	NB-ARC
C88_C02H1G015130	21	27	26	301	299	310	-3.84586	1.51432e-32	2.41161e-30	Protein SCAR3; Short=AtSCAR3; AltName: Full=Protein WAVE2 && -	-
C88_C09H3G063700	2	2	2	472	708	692	-8.52592	1.77291e-32	2.81522e-30	Probable UDP-N-acetylglucosamine--peptide N-acetylglucosaminyltransferase SPINDLY; Short=LeSPY && PF13844:Glycosyl transferase family 41|PF00515:Tetratricopeptide repeat	TPR_1
C88_C08H4G099750	110	163	101	1197	895	1059	-3.30568	2.12091e-32	3.35809e-30	PF07797:Protein of unknown function (DUF1639)	-
C88_C05H1G008480	7	3	8	340	279	249	-5.78919	2.2157e-32	3.49806e-30	Putative potassium transporter 12; Short=AtPOT12 && PF02705:K+ potassium transporter|PF07890:Rrp15p	K_trans
C88_C06H4G125620	681	1266	575	11	4	3	6.91001	2.49969e-32	3.93507e-30	60S ribosomal protein L9-1 && PF00347:Ribosomal protein L6	-
novel.352	10	4	6	308	267	288	-5.6411	2.51677e-32	3.95061e-30	Nucleoid-associated protein At2g24020, chloroplastic; Flags: Precursor && PF02575:YbaB/EbfC DNA-binding family	-
C88_C03H4G105900	152	197	195	1693	1292	1097	-3.1127	3.39752e-32	5.31789e-30	PF05514:HR-like lesion-inducing	-
C88_C01H3G137100	8	7	4	530	289	293	-6.06879	3.8406e-32	5.99428e-30	-	-
C88_C02H1G016920	3	1	0	1098	731	1098	-9.73552	4.30886e-32	6.70603e-30	PF13920:Zinc finger, C3HC4 type (RING finger)	-
C88_C11H1G024510	2	1	1	715	695	742	-9.29633	4.38352e-32	6.8029e-30	Serine/arginine-rich splicing factor RS41; Short=At-RSp41; Short=AtRS41 && PF00076:RNA recognition motif. (a.k.a. RRM, RBD, or RNP domain)	RRM_1
C88_C08H4G103390	1	2	2	669	449	574	-8.61915	5.43389e-32	8.40918e-30	Reticulon-like protein B2; Short=AtRTNLB2; AltName: Full=VirB2-interacting protein 2 && PF02453:Reticulon	-
C88_C01H2G085040	55	46	25	1312	1058	1823	-5.29658	6.05885e-32	9.34992e-30	Glutamate--tRNA ligase, cytoplasmic; AltName: Full=GluRSAt; AltName: Full=Glutamyl-tRNA synthetase; Short=GluRS && PF00749:tRNA synthetases class I (E and Q), catalytic domain|PF03950:tRNA synthetases class I (E and Q), anti-codon binding domain	-
C88_C06H2G053180	1316	811	1334	16	15	27	5.68705	6.2045e-32	9.54778e-30	PF05794:T-complex protein 11	-
C88_C09H1G018760	1	1	4	611	514	782	-8.53604	6.49019e-32	9.95945e-30	Basic helix-loop-helix protein A [Pisum sativum] && PF00010:Helix-loop-helix DNA-binding domain|PF14215:bHLH-MYC and R2R3-MYB transcription factors N-terminal	HLH
C88_C06H4G129470	741	585	475	28	29	26	4.22408	6.69781e-32	1.02493e-29	DExH-box ATP-dependent RNA helicase DExH12; AltName: Full=BRR2 homolog A; Short=AtBRR2A; AltName: Full=Pre-mRNA-splicing helicase BRR2A; AltName: Full=Protein EMBRYO DEFECTIVE 1507 && PF02889:Sec63 Brl domain|PF18149:N-terminal helicase PWI domain|PF00270:DEAD/DEAH box helicase|PF00271:Helicase conserved C-terminal domain	Sec63
novel.9	859	1412	763	22	8	22	5.62788	6.90977e-32	1.05442e-29	-	-
C88_C08H2G033240	514	721	540	6	16	14	5.3746	8.11064e-32	1.23424e-29	PF03004:Plant transposase (Ptta/En/Spm family)	-
C88_C03H4G129500	16	33	30	497	432	364	-4.25124	9.71466e-32	1.47423e-29	Plant cysteine oxidase 1; AltName: Full=Hypoxia-responsive unknown protein 29 && PF07847:PCO_ADO	-
C88_C06H3G092230	0	0	0	3282	3276	2792	-14.2649	9.86724e-32	1.49325e-29	-	-
C88_C01H2G067360	186	335	212	2591	1960	2135	-3.42189	1.07786e-31	1.62668e-29	-	-
C88_C01H3G130880	14	28	33	646	485	564	-4.71451	1.19335e-31	1.79603e-29	-	-
C88_C03H3G098640	693	745	746	4	0	1	8.56864	1.38416e-31	2.07749e-29	Topless-related protein 4; AltName: Full=WUS-interacting protein 2 && -	-
C88_C10H1G019400	386	382	456	24	20	20	4.05143	1.47135e-31	2.20231e-29	-	-
C88_C05H4G105020	8	12	26	1025	1905	1987	-6.97086	1.52946e-31	2.28307e-29	Cleft lip and palate transmembrane protein 1 homolog && PF05602:Cleft lip and palate transmembrane protein 1 (CLPTM1)	-
C88_C02H2G059630	1934	1733	1549	18	31	48	5.49913	1.71707e-31	2.55615e-29	PF09750:Alternative splicing regulator	-
C88_C01H1G001160	101	153	118	1531	1316	2004	-3.94788	1.84886e-31	2.74488e-29	PF07797:Protein of unknown function (DUF1639)	-
C88_C01H4G142680	388	336	325	11	12	6	4.97141	2.26492e-31	3.35348e-29	E3 ubiquitin-protein ligase BRE1-like 2; AltName: Full=Protein HISTONE MONOUBIQUITINATION 2; Short=AtHUB2; AltName: Full=RING-type E3 ubiquitin transferase BRE1-like 2 && PF13920:Zinc finger, C3HC4 type (RING finger)	-
C88_C02H2G057540	8	3	5	301	388	392	-6.30146	2.94475e-31	4.3483e-29	Eukaryotic translation initiation factor 5; Short=eIF-5 && PF01873:Domain found in IF2B/IF5|PF02020:eIF4-gamma/eIF5/eIF2-epsilon	-
C88_C08H3G070960	961	946	761	118	89	85	2.98116	3.07753e-31	4.53215e-29	Phosphomevalonate kinase; AltName: Full=5-phosphomevalonate kinase; Short=AtPMK && PF00288:GHMP kinases N terminal domain	GHMP_kinases
C88_C06H4G102110	17	34	14	577	649	848	-5.26096	3.47222e-31	5.09969e-29	-	-
C88_C08H4G099350	9	5	14	502	718	863	-6.43907	3.77625e-31	5.5314e-29	GATA transcription factor 26 && PF00320:GATA zinc finger|PF13919:Asx homology domain	GATA
C88_C11H1G023320	1	2	7	1459	1105	531	-8.44395	3.90953e-31	5.71135e-29	Calcium-binding protein CML38; AltName: Full=Calmodulin-like protein 38 && PF13833:EF-hand domain pair|PF13499:EF-hand domain pair	-
C88_C01H3G130580	0	1	2	1267	1287	1728	-10.7152	4.15702e-31	6.05676e-29	Universal stress protein PHOS32; AltName: Full=Phosphorylated protein of 32 kDa; Short=AtPHOS32; Flags: Precursor && PF00582:Universal stress protein family	Usp
C88_C10H2G055240	515	434	397	2	2	5	7.00401	4.93518e-31	7.17146e-29	Pathogenesis-related protein PR-1; Flags: Precursor && PF00188:Cysteine-rich secretory protein family|PF18592:Tho1/MOS11 C-terminal domain	SCP
C88_C09H1G004210	279	330	326	10	9	13	4.64689	5.22803e-31	7.57691e-29	Vacuolar protein sorting-associated protein 13C && PF06650:SHR-binding domain of vacuolar-sorting associated protein 13|PF12624:N-terminal region of Chorein or VPS13|PF06101:Vacuolar protein sorting-associated protein 62|PF16910:Repeating coiled region of VPS13|PF16908:Vacuolar sorting-associated protein 13, N-terminal	-
C88_C11H3G067880	1333	1461	1331	1	1	1	10.2092	5.31557e-31	7.68345e-29	Chromatin structure-remodeling complex protein SYD; AltName: Full=ATP-dependent helicase SYD; AltName: Full=Protein CHROMATIN REMODELING 3; AltName: Full=Protein SPLAYED && PF00271:Helicase conserved C-terminal domain|PF14619:Snf2-ATP coupling, chromatin remodelling complex|PF00176:SNF2 family N-terminal domain	SNF2_N
C88_C09H1G022820	6	7	3	268	364	375	-6.22199	5.36055e-31	7.72808e-29	-	-
C88_C06H2G048780	18	143	74	14632	10533	17671	-7.78621	5.90741e-31	8.49411e-29	Alcohol dehydrogenase 3 && PF00107:Zinc-binding dehydrogenase|PF08240:Alcohol dehydrogenase GroES-like domain	ADH_zinc_N
C88_C12H1G026750	0	3	2	533	437	508	-8.43489	7.48397e-31	1.07328e-28	Eukaryotic peptide chain release factor subunit 1-3; Short=Eukaryotic release factor 1-3; Short=eRF1-3; AltName: Full=Omnipotent suppressor protein 1 homolog 3; Short=SUP1 homolog 3 && PF03465:eRF1 domain 3|PF03463:eRF1 domain 1|PF03464:eRF1 domain 2	-
C88_C04H1G031040	0	3	3	406	459	421	-7.97507	7.56329e-31	1.08183e-28	Coatomer subunit alpha-1; AltName: Full=Alpha-coat protein 1; Short=Alpha-COP 1 && PF04053:Coatomer WD associated region|PF06957:Coatomer (COPI) alpha subunit C-terminus|PF00400:WD domain, G-beta repeat	Coatomer_WDAD
C88_C08H2G047730	339	455	355	19	25	22	3.88934	7.78987e-31	1.11133e-28	PF04801:Sin-like protein conserved region	-
C88_C11H1G005270	335	359	313	25	26	19	3.6308	1.04762e-30	1.49069e-28	Exocyst complex component SEC8; Short=AtSec8; AltName: Full=Exocyst complex component 4 && PF04048:Sec8 exocyst complex component specific domain	-
C88_C02H1G014240	5	7	21	1033	1010	1345	-6.89032	1.12534e-30	1.59714e-28	Probable LRR receptor-like serine/threonine-protein kinase At1g07650; Flags: Precursor && PF07714:Protein tyrosine and serine/threonine kinase|PF11721:Malectin domain	Pkinase_Tyr
C88_C10H1G018800	518	395	537	2	3	4	7.12398	1.17704e-30	1.6662e-28	BEL1-like homeodomain protein 9; Short=BEL1-like protein 9; AltName: Full=Protein BELLRINGER; AltName: Full=Protein LARSON; AltName: Full=Protein PENNYWISE; AltName: Full=Protein REPLUMLESS; AltName: Full=Protein VAAMANA && PF07526:Associated with HOX|PF05920:Homeobox KN domain	POX
C88_C02H1G016200	14	6	13	371	301	338	-5.13613	1.26321e-30	1.78356e-28	DnaJ protein homolog 1; Short=DROJ1 && PF00226:DnaJ domain|PF01556:DnaJ C terminal domain	DnaJ_C
C88_C04H1G003410	16	20	12	255	289	237	-4.25429	1.47488e-30	2.07707e-28	Plant UBX domain-containing protein 7; Short=PUX7 && PF13899:Thioredoxin-like|PF14555:UBA-like domain|PF00789:UBX domain	UBX
C88_C01H4G170040	3	4	7	268	338	346	-6.31671	1.61228e-30	2.26476e-28	Elongation factor G-2, mitochondrial; Short=EF-Gmt; Short=mEF-G 1-2; AltName: Full=Elongation factor G1-2; Flags: Precursor && PF00009:Elongation factor Tu GTP binding domain|PF14492:Elongation Factor G, domain III|PF03144:Elongation factor Tu domain 2|PF03764:Elongation factor G, domain IV|PF00679:Elongation factor G C-terminus	GTP_EFTU
C88_C05H4G104980	7	7	0	491	483	539	-6.99971	1.64642e-30	2.3068e-28	T-complex protein 1 subunit gamma; Short=TCP-1-gamma; AltName: Full=CCT-gamma; AltName: Full=Chaperonin CCT3 && PF00118:TCP-1/cpn60 chaperonin family	-
C88_C04H2G042240	317	358	244	8	9	10	4.85855	1.68855e-30	2.35979e-28	-	-
C88_C05H2G045120	1	2	0	1249	981	883	-10.2341	1.74427e-30	2.43146e-28	Cytochrome P450 CYP73A100 [Panax ginseng] && PF00067:Cytochrome P450	p450
C88_C06H2G047440	267	308	213	3429	1897	2535	-3.53187	2.13637e-30	2.97048e-28	Stearoyl-[acyl-carrier-protein] 9-desaturase, chloroplastic; Short=Stearoyl-ACP desaturase; AltName: Full=Acyl-[acyl-carrier-protein] desaturase; AltName: Full=Delta(9) stearoyl-acyl carrier protein desaturase; Flags: Precursor && PF03405:Fatty acid desaturase	-
C88_C11H2G028000	3	5	2	2462	652	727	-8.76077	2.20919e-30	3.06394e-28	TMV resistance protein N && PF00931:NB-ARC domain	NB-ARC
C88_C01H1G043900	276	296	185	2256	2410	2749	-3.53208	2.25416e-30	3.11843e-28	CCG-binding protein 1; Short=AtCBP1; AltName: Full=Protein MATERNAL EFFECT EMBRYO ARREST 14 && -	-
C88_C04H2G065490	2341	1852	1706	171	174	176	3.28407	2.52033e-30	3.47787e-28	Succinate dehydrogenase subunit 5, mitochondrial; Flags: Precursor && PF14290:Domain of unknown function (DUF4370)	-
C88_C04H4G103660	416	469	318	25	18	13	4.21236	2.59589e-30	3.57313e-28	Zeatin O-xylosyltransferase; AltName: Full=Zeatin O-beta-D-xylosyltransferase && PF00201:UDP-glucoronosyl and UDP-glucosyl transferase	UDPGT
C88_C01H4G142890	281	366	302	15	13	18	4.13862	2.61208e-30	3.5864e-28	Cysteine protease ATG4; AltName: Full=Autophagy-related protein 4 && PF03416:Peptidase family C54	-
C88_C01H4G160360	399	528	353	3061	2249	2164	-2.76467	2.65285e-30	3.63327e-28	PF04588:Hypoxia induced protein conserved region	-
C88_C11H3G055970	615	567	508	30	30	14	4.31143	2.8271e-30	3.86228e-28	PF05003:Protein of unknown function (DUF668)|PF11961:Domain of unknown function (DUF3475)	-
C88_C04H3G093470	3	1	3	346	296	346	-7.35739	2.99294e-30	4.07866e-28	E3 ubiquitin-protein ligase UPL1; Short=Ubiquitin-protein ligase 1; AltName: Full=HECT-type E3 ubiquitin transferase UPL1 && PF14377:Ubiquitin binding region|PF00627:UBA/TS-N domain|PF06025:Domain of Unknown Function (DUF913)|PF00632:HECT-domain (ubiquitin-transferase)|PF06012:Domain of Unknown Function (DUF908)	HECT
C88_C02H1G016850	1	0	0	5838	5636	9616	-14.5019	3.12604e-30	4.24947e-28	Stem-specific protein TSJT1 && PF12481:Aluminium induced protein	-
C88_C06H4G123370	64	91	82	586	648	565	-3.15143	3.21236e-30	4.35601e-28	PF04781:Protein of unknown function (DUF627)|PF00443:Ubiquitin carboxyl-terminal hydrolase|PF04780:Protein of unknown function (DUF629)	UCH
C88_C12H3G082780	24	19	17	301	260	307	-4.07456	3.69601e-30	4.99947e-28	-	-
C88_C04H3G089940	0	0	5	999	1583	1188	-9.76825	4.49625e-30	6.06694e-28	Abscisic stress-ripening protein 1 && PF02496:ABA/WDS induced protein	-
C88_C01H1G022880	358	390	288	3	4	2	6.62602	5.1713e-30	6.95535e-28	PF00931:NB-ARC domain|PF10187:FAM192A/Fyv6, N-terminal domain	NB-ARC
C88_C01H1G045900	1	3	0	1890	6372	1858	-11.5699	5.18004e-30	6.95535e-28	Snakin-2; Flags: Precursor && PF02704:Gibberellin regulated protein	-
C88_C01H3G140280	358	460	501	22	15	22	4.26708	5.8393e-30	7.82138e-28	Heavy metal-associated isoprenylated plant protein 26; Short=AtHIP26; Short=AtHIPP26; AltName: Full=Farnesylated protein 6; Short=AtFP6; Flags: Precursor && PF00403:Heavy-metal-associated domain	HMA
C88_C08H2G052460	419	420	330	30	18	20	3.89396	6.52913e-30	8.72403e-28	Snurportin-1; AltName: Full=RNA U transporter 1 && -	-
C88_C10H2G051460	19	12	11	317	380	272	-4.74243	7.23411e-30	9.64248e-28	NDR1/HIN1-like protein 12 && PF03168:Late embryogenesis abundant protein	-
C88_C01H3G140050	817	935	695	10	28	19	5.17773	8.08321e-30	1.07481e-27	Subtilisin-like protease SBT1.6; AltName: Full=Subtilase subfamily 1 member 6; Short=AtSBT1.6; AltName: Full=Subtilisin-like serine protease 2; Short=At-SLP2; Flags: Precursor && PF00082:Subtilase family|PF05922:Peptidase inhibitor I9|PF17766:Fibronectin type-III domain|PF02225:PA domain	Peptidase_S8
C88_C06H3G088610	2	3	3	360	419	250	-7.22264	8.33547e-30	1.10567e-27	-	-
C88_C11H4G097300	9462	5787	3968	0	0	2	13.007	8.3879e-30	1.10994e-27	NKAP family protein && PF06047:NF-kappa-B-activating protein C-terminal domain	-
C88_C07H1G022510	1701	932	1194	0	1	4	9.35971	8.48778e-30	1.12045e-27	-	-
C88_C04H2G054970	10	0	2	1817	1885	2196	-9.13521	9.26938e-30	1.22068e-27	ABC transporter F family member 5; Short=ABC transporter ABCF.5; Short=AtABCF5; AltName: Full=GCN20-type ATP-binding cassette protein GCN5 && PF00005:ABC transporter|PF12848:ABC transporter	ABC_tran
C88_C11H2G048040	1	1	5	374	328	330	-7.41369	9.42325e-30	1.23797e-27	NADH dehydrogenase [ubiquinone] iron-sulfur protein 7, mitochondrial; AltName: Full=Complex I-20kD; Short=CI-20kD; AltName: Full=NADH-ubiquinone oxidoreductase 20 kDa subunit; Flags: Precursor && PF01058:NADH ubiquinone oxidoreductase, 20 Kd subunit	-
C88_C09H2G051440	4	0	2	395	426	402	-7.88587	9.59517e-30	1.25754e-27	LEAF RUST 10 DISEASE-RESISTANCE LOCUS RECEPTOR-LIKE PROTEIN KINASE-like 1.2; AltName: Full=Probable receptor-like serine/threonine-protein kinase LRK10L-1.2; Flags: Precursor && PF07714:Protein tyrosine and serine/threonine kinase	Pkinase_Tyr
C88_C03H3G089520	353	664	618	11	4	9	5.87166	1.17323e-29	1.53396e-27	NAC domain-containing protein 91; Short=ANAC091; AltName: Full=TCV-interacting protein && PF02365:No apical meristem (NAM) protein	NAM
C88_C01H1G035730	508	542	464	27	32	39	3.71739	1.27176e-29	1.65882e-27	Pre-mRNA-splicing factor 38 && PF03371:PRP38 family|PF12871:Pre-mRNA-splicing factor 38-associated hydrophilic C-term	PRP38
C88_C11H3G054180	4	3	5	231	256	207	-6.07022	1.302e-29	1.69424e-27	PF08561:Mitochondrial ribosomal protein L37	-
C88_C01H4G163430	500	497	360	2	4	1	7.37907	1.4038e-29	1.82237e-27	PH-interacting protein; Short=PHIP; AltName: Full=IRS-1 PH domain-binding protein; AltName: Full=WD repeat-containing protein 11 && PF00400:WD domain, G-beta repeat	WD40
C88_C01H1G001170	107	115	86	792	595	730	-3.00287	1.58047e-29	2.04507e-27	PF07797:Protein of unknown function (DUF1639)	-
C88_C01H2G084860	211	362	383	3978	3799	3078	-3.7212	1.58281e-29	2.04507e-27	Hydrophobic protein LTI6A; AltName: Full=Low temperature-induced protein 6A && PF01679:Proteolipid membrane potential modulator	-
C88_C01H1G001670	47	61	65	584	714	510	-3.60521	1.72388e-29	2.2221e-27	Serine/threonine-protein phosphatase PP2A catalytic subunit && PF00149:Calcineurin-like phosphoesterase	Metallophos
C88_C06H1G002710	1169	1250	1312	2	0	1	10.0728	1.77237e-29	2.27925e-27	Ran-binding protein 1 homolog c && PF00638:RanBP1 domain	-
C88_C06H3G080550	35	43	33	419	358	271	-3.45097	1.81379e-29	2.32705e-27	Probable prolyl 4-hydroxylase 4; Short=AtP4H4 && PF13640:2OG-Fe(II) oxygenase superfamily	-
C88_C08H2G051960	382	529	577	6	1	2	7.1711	1.83073e-29	2.3433e-27	26S proteasome non-ATPase regulatory subunit 8 homolog A; AltName: Full=26S proteasome regulatory subunit RPN12a; Short=AtRPN12a; AltName: Full=26S proteasome regulatory subunit S14 homolog A && PF10075:CSN8/PSMD8/EIF3K family	-
C88_C06H1G029380	9	8	8	229	190	166	-4.75754	2.07665e-29	2.65186e-27	PF05212:Protein of unknown function (DUF707)	-
C88_C04H1G003680	201	117	138	2789	2351	3488	-4.45584	2.16733e-29	2.76123e-27	Pyruvate kinase, cytosolic isozyme; Short=PK && PF00224:Pyruvate kinase, barrel domain|PF02887:Pyruvate kinase, alpha/beta domain	PK
novel.1318	45	59	32	623	515	396	-3.71479	2.86626e-29	3.6432e-27	Glucose-6-phosphate isomerase 1, chloroplastic; Short=GPI 1; AltName: Full=Phosphoglucose isomerase 1; Short=PGI 1; AltName: Full=Phosphohexose isomerase; Short=PHI; Flags: Precursor && PF00342:Phosphoglucose isomerase	-
C88_C01H3G100610	325	379	346	33	33	27	3.27991	2.96635e-29	3.76171e-27	TMV resistance protein N && PF00931:NB-ARC domain|PF01582:TIR domain	TIR
C88_C03H3G070460	1321	814	515	3	3	7	7.44142	3.20219e-29	4.0514e-27	Heterogeneous nuclear ribonucleoprotein 1; Short=hnRNP1 && PF00076:RNA recognition motif. (a.k.a. RRM, RBD, or RNP domain)	RRM_1
C88_C09H1G023380	124	119	87	1659	982	965	-3.64945	3.4707e-29	4.381e-27	Cysteine synthase; AltName: Full=CSase A; Short=CS-A; AltName: Full=O-acetylserine (thiol)-lyase; Short=OAS-TL A; AltName: Full=O-acetylserine sulfhydrylase && PF00291:Pyridoxal-phosphate dependent enzyme	PALP
C88_C03H3G070220	1291	692	860	19	27	25	5.11278	3.51998e-29	4.43299e-27	MATH domain-containing protein At5g43560 && PF00917:MATH domain	MATH
C88_C03H4G118580	133	103	96	4157	5711	1914	-5.34804	3.70461e-29	4.65481e-27	Putative glycerol-3-phosphate transporter 1; Short=G-3-P transporter 1; AltName: Full=Glycerol-3-phosphate permease 1; Short=AtG3Pp1; Short=G-3-P permease 1; AltName: Full=Protein PHOSPHATE STARVATION-INDUCED GENE 3; Short=AtPS3 && PF07690:Major Facilitator Superfamily	MFS_1
C88_C03H2G059780	14	24	39	835	683	613	-4.99069	3.80031e-29	4.76412e-27	Plant cysteine oxidase 2 && PF07847:PCO_ADO	-
C88_C01H1G034320	327	438	353	32	21	27	3.58402	3.97602e-29	4.97302e-27	Aspartyl protease 37; Flags: Precursor && PF14541:Xylanase inhibitor C-terminal|PF14543:Xylanase inhibitor N-terminal	-
C88_C03H4G123760	132	231	158	1744	2329	1621	-3.69033	4.12149e-29	5.14322e-27	Uncharacterized calcium-binding protein At1g02270 && PF03372:Endonuclease/Exonuclease/phosphatase family	Exo_endo_phos
C88_C01H2G079210	0	1	1	2650	2062	1950	-11.9144	4.25864e-29	5.3023e-27	Probable WRKY transcription factor 41; AltName: Full=WRKY DNA-binding protein 41 && PF03106:WRKY DNA -binding domain	WRKY
C88_C11H2G026140	6	5	10	289	253	353	-5.63269	4.6409e-29	5.76513e-27	Ras-related protein RABA5a; Short=AtRABA5a && PF00071:Ras family	Ras
C88_C02H4G104090	98	64	83	1385	1209	1881	-4.40925	4.84969e-29	6.01088e-27	Probable Xaa-Pro aminopeptidase P; Short=AMPP; Short=Aminopeptidase P; AltName: Full=Aminoacylproline aminopeptidase; AltName: Full=Prolidase && PF00557:Metallopeptidase family M24|PF16189:Creatinase/Prolidase N-terminal domain|PF16188:C-terminal region of peptidase_M24	Peptidase_M24
C88_C04H1G004520	4	1	2	358	274	265	-7.2063	5.02287e-29	6.21146e-27	Glutamate-1-semialdehyde 2,1-aminomutase, chloroplastic; Short=GSA; AltName: Full=Glutamate-1-semialdehyde aminotransferase; Short=GSA-AT; Flags: Precursor && PF00202:Aminotransferase class-III	Aminotran_3
C88_C01H4G165880	2	4	2	354	278	219	-6.9445	5.03955e-29	6.21806e-27	Zinc finger CCCH domain-containing protein 24; Short=OsC3H24 && PF12796:Ankyrin repeats (3 copies)|PF18044:CCCH-type zinc finger	-
C88_C06H4G102430	1043	1297	1341	1	2	0	10.0482	5.52949e-29	6.80723e-27	40S ribosomal protein S4 && PF08071:RS4NT (NUC023) domain|PF00467:KOW motif|PF16121:40S ribosomal protein S4 C-terminus|PF00900:Ribosomal family S4e|PF01479:S4 domain	Ribosomal_S4e
C88_C09H1G021300	24	19	9	403	389	434	-4.78977	5.69097e-29	6.99033e-27	BTB/POZ and MATH domain-containing protein 2; AltName: Full=Protein BTB-POZ AND MATH DOMAIN 2; Short=AtBPM2 && PF00651:BTB/POZ domain	BTB
C88_C06H4G121280	1	1	9	1150	2571	2237	-9.2947	5.76932e-29	7.0707e-27	Protein TSS; AltName: Full=TPR-domain suppressor of STIMPY && PF12807:Translation initiation factor eIF3 subunit 135|PF13424:Tetratricopeptide repeat|PF15044:Mitochondrial function, CLU-N-term	-
C88_C02H1G013290	1	3	1	416	469	545	-8.40374	6.33736e-29	7.74955e-27	Transcription factor bHLH144; AltName: Full=Basic helix-loop-helix protein 144; Short=AtbHLH144; Short=bHLH 144; AltName: Full=Transcription factor EN 130; AltName: Full=bHLH transcription factor bHLH144 && -	-
C88_C07H3G072870	0	4	4	1283	706	439	-8.43372	6.36787e-29	7.76951e-27	Receptor-like serine/threonine-protein kinase SD1-8; AltName: Full=Arabidopsis thaliana receptor kinase 3; AltName: Full=S-domain-1 (SD1) receptor kinase 8; Short=SD1-8; Flags: Precursor && PF01453:D-mannose binding lectin	B_lectin
C88_C12H4G109250	29	78	29	1348	1020	1128	-4.93711	6.86219e-29	8.35403e-27	Protein CfxQ homolog && PF00004:ATPase family associated with various cellular activities (AAA)|PF12796:Ankyrin repeats (3 copies)	AAA
C88_C06H1G031690	297	342	240	1504	1421	1457	-2.5467	7.02904e-29	8.53818e-27	Eukaryotic translation initiation factor 2 subunit beta; Short=eIF-2-beta; AltName: Full=P38 && PF01873:Domain found in IF2B/IF5	-
C88_C06H1G002850	902	668	506	33	32	29	4.25125	7.4178e-29	8.99048e-27	SMR domain-containing protein At5g58720; AltName: Full=PRL1-interacting protein PIPC && PF08590:Domain of unknown function (DUF1771)	-
C88_C01H4G163560	1162	568	619	2	2	3	8.1875	7.47015e-29	9.03393e-27	Histone-lysine N-methyltransferase EZA1; AltName: Full=CURLY LEAF-like 1; AltName: Full=Protein SET DOMAIN GROUP 10; AltName: Full=Protein SWINGER && PF00856:SET domain|PF18264:CXC domain	SET
C88_C01H3G129700	6	1	2	341	276	270	-6.8264	7.85099e-29	9.47359e-27	Autophagy-related protein 18a; Short=AtATG18a; AltName: Full=Protein PEROXISOME UNUSUAL POSITIONING 2 && -	-
C88_C03H3G098710	1440	911	945	0	1	3	9.46811	8.03346e-29	9.67246e-27	PF00787:PX domain	PX
C88_C04H3G093640	1	3	4	288	237	264	-6.84383	8.29179e-29	9.9616e-27	Transcription factor bHLH93; AltName: Full=Basic helix-loop-helix protein 93; Short=AtbHLH93; Short=bHLH 93; AltName: Full=Transcription factor EN 47; AltName: Full=bHLH transcription factor bHLH093 && PF00010:Helix-loop-helix DNA-binding domain	HLH
C88_C02H1G022270	0	2	9	2562	1476	3556	-9.63765	8.8541e-29	1.06139e-26	Naringenin,2-oxoglutarate 3-dioxygenase; AltName: Full=FHT; AltName: Full=Flavanone-3-hydroxylase; Short=F3H, partial [Petunia x hybrida] && PF14226:non-haem dioxygenase in morphine synthesis N-terminal|PF03171:2OG-Fe(II) oxygenase superfamily	2OG-FeII_Oxy
C88_C01H3G140330	2358	1305	1635	77	58	77	4.44309	9.13326e-29	1.09246e-26	SKP1-like protein 1B; AltName: Full=SKP1-like 2; AltName: Full=UFO-binding protein 2 && PF01466:Skp1 family, dimerisation domain|PF03931:Skp1 family, tetramerisation domain	Skp1_POZ
C88_C03H3G095010	51	54	65	845	575	484	-3.67747	1.00019e-28	1.19375e-26	Plant cysteine oxidase 1; AltName: Full=Hypoxia-responsive unknown protein 29 && PF07847:PCO_ADO	-
C88_C08H2G052510	529	445	406	3	1	7	6.747	1.06135e-28	1.264e-26	PF00628:PHD-finger	PHD
C88_C03H4G117710	11	4	7	273	264	293	-5.44961	1.11804e-28	1.32862e-26	Polyadenylate-binding protein 2; Short=AtPabN2; Short=AtPabN3; Short=Poly(A)-binding protein 2; AltName: Full=Nuclear poly(A)-binding protein 2; AltName: Full=Poly(A)-binding protein II; Short=PABII && PF00076:RNA recognition motif. (a.k.a. RRM, RBD, or RNP domain)	RRM_1
C88_C03H2G055610	439	345	316	12	14	15	4.5274	1.16115e-28	1.37687e-26	Uncharacterized zinc finger protein At4g06634 && -	-
C88_C02H1G015560	11	11	7	201	222	212	-4.68255	1.18158e-28	1.39807e-26	Phospholipase A1-IIgamma; AltName: Full=DAD1-like seedling establishment-related lipase; Short=AtDSEL; Short=Phospholipase DSEL && PF01764:Lipase (class 3)	Lipase_3
C88_C03H3G089720	1445	963	921	42	59	44	4.30588	1.30216e-28	1.53742e-26	PF07851:TMPIT-like protein	-
C88_C03H1G002680	303	239	198	2486	1936	2491	-3.44082	1.35208e-28	1.59293e-26	-	-
C88_C01H2G087380	1103	1333	922	80	74	104	3.46245	1.38319e-28	1.62607e-26	PF04696:pinin/SDK/memA/ protein conserved region	-
C88_C03H3G084610	606	922	723	1	0	6	8.07939	1.4424e-28	1.69205e-26	40S ribosomal protein S13 && PF00312:Ribosomal protein S15|PF08069:Ribosomal S13/S15 N-terminal domain	-
C88_C03H4G123630	192	191	218	1222	1296	1268	-2.87313	1.71214e-28	2.00419e-26	NDR1/HIN1-like protein 12 && PF03168:Late embryogenesis abundant protein	-
C88_C10H1G023260	3497	2705	3252	1	1	0	12.0074	1.72433e-28	2.01415e-26	Threonine dehydratase biosynthetic, chloroplastic; AltName: Full=Threonine deaminase; Short=TD; Flags: Precursor && PF00585:C-terminal regulatory domain of Threonine dehydratase|PF00291:Pyridoxal-phosphate dependent enzyme	PALP
C88_C06H3G085240	365	352	264	11	13	6	4.81714	1.74214e-28	2.03063e-26	Proteinaceous RNase P 1, chloroplastic/mitochondrial; AltName: Full=Pentatricopeptide repeat-containing protein At2g32230; Flags: Precursor && PF17177:Pentacotripeptide-repeat region of PRORP|PF16953:Protein-only RNase P	-
C88_C08H2G046730	317	370	277	4	2	2	6.69541	1.75742e-28	2.04409e-26	Bax inhibitor 1; Short=AtBI-1; Short=BI-1 && PF01027:Inhibitor of apoptosis-promoting Bax1	-
C88_C06H3G071790	21	23	19	263	224	191	-3.64075	2.0171e-28	2.34117e-26	40S ribosomal protein S23; AltName: Full=S12 && PF00164:Ribosomal protein S12/S23	Ribosomal_S12
C88_C06H4G129620	739	881	561	53	25	30	4.12684	2.04428e-28	2.3677e-26	Transcription initiation factor TFIID subunit 15b; AltName: Full=TBP-associated factor 15b; Short=AtTAF15b && PF00076:RNA recognition motif. (a.k.a. RRM, RBD, or RNP domain)|PF00641:Zn-finger in Ran binding protein and others	zf-RanBP
C88_C02H2G055490	49	60	43	443	331	393	-3.16355	2.15702e-28	2.493e-26	UPF0183 protein At3g51130 && PF03676:Uncharacterised protein family (UPF0183)	-
C88_C10H4G110090	1000	821	671	3	1	0	9.08216	2.30496e-28	2.65837e-26	Fructose-bisphosphate aldolase 6, cytosolic; Short=AtFBA6; AltName: Full=Cytosolic aldolase 2; Short=cAld2 && PF00274:Fructose-bisphosphate aldolase class-I	-
C88_C07H4G085570	5	13	4	317	296	394	-5.77266	2.36753e-28	2.7248e-26	26S proteasome non-ATPase regulatory subunit 6 homolog; AltName: Full=26S proteasome regulatory subunit RPN7; Short=AtRPN7; AltName: Full=26S proteasome regulatory subunit S10 homolog && PF10602:26S proteasome subunit RPN7|PF01399:PCI domain	-
C88_C01H1G001860	0	0	0	1888	1934	2470	-13.7097	2.37869e-28	2.7319e-26	60S acidic ribosomal protein P1-3 && PF00428:60s Acidic ribosomal protein	-
C88_C02H1G020520	2	0	2	682	776	1231	-9.62699	2.45785e-28	2.81692e-26	-	-
C88_C04H2G036700	3	1	2	435	281	307	-7.6153	2.56389e-28	2.93062e-26	Aldehyde dehydrogenase family 2 member B7, mitochondrial; Short=ALDH2b; Flags: Precursor && -	-
C88_C09H4G109410	1497	1095	708	46	27	34	4.74032	2.56777e-28	2.93062e-26	Elongation factor Tu, mitochondrial; Flags: Precursor && PF00009:Elongation factor Tu GTP binding domain|PF03143:Elongation factor Tu C-terminal domain|PF03144:Elongation factor Tu domain 2	GTP_EFTU
novel.1594	250	238	153	2650	2075	3135	-3.84966	2.92305e-28	3.32917e-26	Ferredoxin-3, chloroplastic; AltName: Full=Ferredoxin III; Short=Fd III; Flags: Precursor && PF00111:2Fe-2S iron-sulfur cluster binding domain	Fer2
C88_C09H1G029440	663	468	466	7	13	15	5.28434	2.99549e-28	3.4046e-26	Probable UDP-N-acetylglucosamine--peptide N-acetylglucosaminyltransferase SEC; AltName: Full=Protein SECRET AGENT && PF13844:Glycosyl transferase family 41|PF13414:TPR repeat|PF00515:Tetratricopeptide repeat	TPR_1
C88_C11H3G072830	503	349	414	17	15	18	4.45604	3.12106e-28	3.53694e-26	NADH dehydrogenase [ubiquinone] iron-sulfur protein 7, mitochondrial; AltName: Full=Complex I-20kD; Short=CI-20kD; AltName: Full=NADH-ubiquinone oxidoreductase 20 kDa subunit; Flags: Precursor && PF01058:NADH ubiquinone oxidoreductase, 20 Kd subunit	-
C88_C06H2G056890	6425	3815	2969	1	0	1	12.4842	3.12483e-28	3.53694e-26	-	-
C88_C04H2G042760	1012	761	840	18	32	11	5.2157	3.13919e-28	3.54586e-26	DNA-directed RNA polymerases IV and V subunit 4; AltName: Full=Protein RNA-DIRECTED DNA METHYLATION 2; AltName: Full=RNA polymerase II, Rpb4, core protein && -	-
C88_C02H4G112120	1	3	3	295	239	244	-7.01428	3.38324e-28	3.81366e-26	Protein transport protein Sec61 subunit alpha; AltName: Full=Secretory 61 complex subunit alpha && PF10559:Plug domain of Sec61p|PF00344:SecY translocase	-
C88_C10H4G110030	1870	1388	1128	86	52	79	4.1271	3.47945e-28	3.91406e-26	Splicing factor U2af small subunit B; AltName: Full=U2 auxiliary factor 35 kDa subunit B; AltName: Full=U2 small nuclear ribonucleoprotein auxiliary factor small subunit B; Short=U2 snRNP auxiliary factor small subunit B; AltName: Full=Zinc finger CCCH domain-containing protein 60; Short=AtC3H60 && PF00642:Zinc finger C-x8-C-x5-C-x3-H type (and similar)|PF00076:RNA recognition motif. (a.k.a. RRM,…	zf-CCCH
C88_C04H4G119950	365	442	351	1	3	2	7.36644	3.76058e-28	4.22164e-26	UDP-sugar pyrophosphorylase; AltName: Full=UDP-galactose/glucose pyrophosphorylase; Short=UGGPase && PF01704:UTP--glucose-1-phosphate uridylyltransferase	-
C88_C09H2G053670	223	302	244	12	9	12	4.31761	4.14554e-28	4.6407e-26	-	-
C88_C02H2G039370	1700	1217	919	38	41	56	4.59826	4.15082e-28	4.6407e-26	T-complex protein 1 subunit zeta 1; Short=TCP-1-zeta 1; AltName: Full=CCT-zeta 1; AltName: Full=Chaperonin CCT6A && PF00118:TCP-1/cpn60 chaperonin family	-
C88_C02H1G017880	3	1	4	278	271	326	-6.99285	4.21929e-28	4.70764e-26	Universal stress protein PHOS32; AltName: Full=Phosphorylated protein of 32 kDa; Short=AtPHOS32; Flags: Precursor && PF00582:Universal stress protein family	Usp
C88_C10H2G057650	1	1	3	369	347	335	-7.93259	4.30426e-28	4.79269e-26	Cyclin-T1-3; Short=CycT1;3 && PF00134:Cyclin, N-terminal domain	-
C88_C03H2G053880	327	494	303	3	7	2	6.31344	4.31305e-28	4.79274e-26	WEB family protein At4g27595, chloroplastic; Flags: Precursor && -	-
C88_C01H1G036660	2083	929	902	15	7	17	6.44745	4.35527e-28	4.82985e-26	PF01470:Pyroglutamyl peptidase	-
C88_C07H1G004290	11	5	1	529	431	515	-6.65836	4.48245e-28	4.96085e-26	Protein CHLOROPLAST IMPORT APPARATUS 2; Flags: Precursor && PF06203:CCT motif	CCT
C88_C03H3G088810	508	628	433	61	47	53	3.05953	4.64788e-28	5.13356e-26	Importin subunit beta-1; AltName: Full=Karyopherin subunit beta-1; Short=ATKPNB1 && PF03810:Importin-beta N-terminal domain|PF13513:HEAT-like repeat	-
C88_C09H4G091620	0	3	0	980	1331	857	-10.284	4.67875e-28	5.15727e-26	Actin-depolymerizing factor 1; Short=ADF-1 && PF00241:Cofilin/tropomyosin-type actin-binding protein	Cofilin_ADF
C88_C09H3G064900	22	44	21	661	540	895	-4.84954	5.11599e-28	5.6279e-26	PF10536:Plant mobile domain	-
C88_C04H1G018520	0	6	2	462	793	522	-8.05636	5.47183e-28	6.00728e-26	4-alpha-glucanotransferase, chloroplastic/amyloplastic; AltName: Full=Amylomaltase; AltName: Full=Disproportionating enzyme; Short=D-enzyme; Flags: Precursor && PF02446:4-alpha-glucanotransferase	-
C88_C04H1G003830	2	2	1	345	357	354	-7.95033	5.62183e-28	6.15962e-26	Uncharacterized protein At3g23325 && PF07189:Splicing factor 3B subunit 10 (SF3b10)	-
C88_C10H3G078930	31	27	18	596	390	320	-4.30131	5.96045e-28	6.51759e-26	Serine/threonine-protein kinase STN8, chloroplastic; AltName: Full=Protein STATE TRANSITION 8; Flags: Precursor && PF00069:Protein kinase domain	Pkinase
C88_C04H4G129730	3	2	2	365	247	236	-7.1234	5.97308e-28	6.51839e-26	-	-
C88_C07H4G104510	549	402	550	16	9	18	4.92228	6.5887e-28	7.17592e-26	Dihydrolipoyllysine-residue succinyltransferase component of 2-oxoglutarate dehydrogenase complex 2, mitochondrial; AltName: Full=2-oxoglutarate dehydrogenase complex component E2-2; Short=OGDC-E2-2; AltName: Full=Dihydrolipoamide succinyltransferase component of 2-oxoglutarate dehydrogenase complex 2; AltName: Full=E2K-2; Flags: Precursor && PF00364:Biotin-requiring enzyme|PF00198:2-oxoacid dehy…	Biotin_lipoyl
C88_C02H3G074050	836	520	715	10	16	20	5.2729	8.27997e-28	9.00003e-26	Acetyl-coenzyme A carboxylase carboxyl transferase subunit alpha, chloroplastic; Short=ACCase subunit alpha; Short=Acetyl-CoA carboxylase carboxyltransferase subunit alpha; Flags: Precursor && -	-
C88_C10H2G047180	4	3	1	307	230	215	-6.76558	8.509e-28	9.23066e-26	Macrophage migration inhibitory factor homolog; Short=MIF; AltName: Full=L-dopachrome isomerase; AltName: Full=L-dopachrome tautomerase; AltName: Full=Phenylpyruvate tautomerase [Trichuris trichiura] && PF01187:Macrophage migration inhibitory factor (MIF)	MIF
C88_C06H3G078130	6	1	2	388	372	557	-7.41648	8.69724e-28	9.41623e-26	Membrane steroid-binding protein 2; Short=AtMP2; AltName: Full=Membrane-associated progesterone-binding protein 3; Short=AtMAPR3 && PF00173:Cytochrome b5-like Heme/Steroid binding domain	-
C88_C04H2G041590	272	280	260	3	4	7	5.63225	9.48527e-28	1.02491e-25	Receptor kinase-like protein Xa21; Contains: RecName: Full=Receptor kinase-like protein Xa21, processed; Flags: Precursor && PF08263:Leucine rich repeat N-terminal domain|PF00069:Protein kinase domain|PF13855:Leucine rich repeat	Pkinase
C88_C10H3G075470	0	0	0	1581	1791	1694	-13.3902	9.52977e-28	1.0277e-25	PF08646:Replication factor-A C terminal domain	-
C88_C01H2G061090	2122	2914	1505	191	185	169	3.34685	1.06502e-27	1.14627e-25	Importin-5; Short=Imp5; AltName: Full=Importin subunit beta-3; AltName: Full=Karyopherin beta-3; AltName: Full=Ran-binding protein 5; Short=RanBP5 && PF18808:Importin repeat|PF18829:Importin repeat 6|PF13646:HEAT repeats|PF02985:HEAT repeat	HEAT
C88_C03H4G121660	0	0	0	3772	1938	6677	-14.6983	1.30614e-27	1.40303e-25	Protein DETOXIFICATION 35; Short=AtDTX35; AltName: Full=Multidrug and toxic compound extrusion protein 35; Short=MATE protein 35; AltName: Full=Protein DETOXIFYING EFFLUX CARRIER 35; Short=Protein DTX5; AltName: Full=Protein FLOWER FLAVONOID TRANSPORTER; Short=Protein FFT && PF01554:MatE	MatE
C88_C06H1G012890	295	359	311	29	25	17	3.55281	1.3318e-27	1.42779e-25	-	-
C88_C08H2G046640	647	514	368	25	15	18	4.51287	1.36011e-27	1.4553e-25	ATP-dependent Clp protease proteolytic subunit-related protein 4, chloroplastic; Short=ClpR4; AltName: Full=Protein HAPPY ON NORFLURAZON 5; Flags: Precursor && PF00574:Clp protease	-
C88_C10H3G075740	0	4	1	511	449	324	-8.22655	1.42846e-27	1.52545e-25	Vacuolar-sorting receptor 2; Short=AtVSR2; AltName: Full=BP80-like protein c; Short=AtBP80c; AltName: Full=Epidermal growth factor receptor-like protein 4; Short=AtELP4; Flags: Precursor && PF02225:PA domain	-
C88_C06H2G046870	890	938	775	122	82	105	2.85877	1.47531e-27	1.57241e-25	Protein DEFECTIVE IN MERISTEM SILENCING 3; AltName: Full=Protein INVOLVED IN DE NOVO 1 && PF09331:Domain of unknown function (DUF1985)	-
C88_C03H2G068540	29	45	31	332	276	304	-3.34736	1.48155e-27	1.57599e-25	Solute carrier family 25 member 44 && PF00153:Mitochondrial carrier protein	Mito_carr
novel.1228	1248	1023	961	14	7	27	5.83942	1.50504e-27	1.59623e-25	-	-
C88_C01H1G002960	13	15	7	308	235	192	-4.60594	1.5064e-27	1.59623e-25	Malonyl CoA-acyl carrier protein transacylase; Short=MCT && PF00698:Acyl transferase domain	Acyl_transf_1
C88_C01H1G046280	65	64	76	590	440	461	-3.06687	1.51748e-27	1.60486e-25	Synaptotagmin-1; AltName: Full=NTMC2T1.1; AltName: Full=Synaptotagmin A && PF17047:Synaptotagmin-like mitochondrial-lipid-binding domain|PF00168:C2 domain	C2
C88_C04H1G001540	4	5	3	206	300	272	-6.2601	1.52997e-27	1.61496e-25	Ethylene-responsive transcription factor ERF119 && PF00847:AP2 domain	AP2
C88_C04H1G032230	1147	861	2097	33	23	20	5.58442	1.70138e-27	1.79244e-25	PF00257:Dehydrin	-
C88_C07H3G066110	50	119	117	2092	1528	1836	-4.47774	1.74391e-27	1.83372e-25	Sucrose synthase; AltName: Full=SS65; AltName: Full=Sucrose-UDP glucosyltransferase && PF00534:Glycosyl transferases group 1|PF00862:Sucrose synthase	Glycos_transf_1
C88_C06H4G119840	55	52	52	367	384	357	-3.02008	1.76994e-27	1.85752e-25	Phospholipid:diacylglycerol acyltransferase 1; Short=AtPDAT && PF02450:Lecithin:cholesterol acyltransferase|PF14438:Ataxin 2 SM domain|PF06741:LsmAD domain	-
C88_C08H1G006010	170	167	107	1347	1014	1013	-3.14153	1.78459e-27	1.86932e-25	Desiccation-related protein PCC27-45 && PF03168:Late embryogenesis abundant protein	-
C88_C03H3G089710	495	471	259	4	3	3	6.71407	1.88766e-27	1.9735e-25	Membrane protein of ER body-like protein && -	-
C88_C09H4G114010	590	368	387	16	12	14	4.7997	1.97503e-27	2.06092e-25	26S proteasome non-ATPase regulatory subunit 13 homolog A; AltName: Full=26S proteasome regulatory subunit RPN9a; Short=AtRNP9a; AltName: Full=26S proteasome regulatory subunit S11 homolog A && PF01399:PCI domain	-
C88_C04H1G002660	55	59	46	385	347	295	-2.89837	2.14332e-27	2.23227e-25	Putative clathrin assembly protein At2g01600 && PF07651:ANTH domain	-
C88_C08H3G071290	4857	6264	5440	778	756	864	2.55687	2.18851e-27	2.27501e-25	Inactive poly [ADP-ribose] polymerase RCD1; AltName: Full=Protein RADICAL-INDUCED CELL DEATH 1 && -	-
C88_C08H1G006220	6	7	4	190	247	197	-5.45365	2.21428e-27	2.29745e-25	Guanine nucleotide exchange factor SPIKE 1 && PF06920:Dock homology region 2|PF14429:C2 domain in Dock180 and Zizimin proteins	Ded_cyto
C88_C02H1G013080	0	0	0	1550	1497	1708	-13.2986	2.22932e-27	2.30868e-25	60S ribosomal protein L18a-3 && PF01775:Ribosomal proteins 50S-L18Ae/60S-L20/60S-L18A	-
C88_C02H1G028840	518	524	414	44	41	25	3.51714	2.64768e-27	2.73675e-25	Probable mitochondrial-processing peptidase subunit beta, mitochondrial; AltName: Full=Beta-MPP; Flags: Precursor && PF05193:Peptidase M16 inactive domain|PF00675:Insulinase (Peptidase family M16)	-
C88_C02H4G117850	10	4	3	342	251	231	-5.79826	2.67999e-27	2.76493e-25	Ubiquitin domain-containing protein DSK2b && PF00627:UBA/TS-N domain|PF00240:Ubiquitin family	ubiquitin
C88_C06H2G050540	372	618	437	5	0	2	7.45458	2.71943e-27	2.80035e-25	QWRF motif-containing protein 3 && -	-
C88_C02H2G042180	51	77	52	657	525	776	-3.68402	2.89549e-27	2.97606e-25	-	-
C88_C08H4G098460	6	2	1	776	594	1663	-8.64205	3.41641e-27	3.50489e-25	Protein LSD1; AltName: Full=Protein LESION SIMULATING DISEASE 1; Short=OsLSD1; AltName: Full=Putative zinc finger LSD1 && PF06943:LSD1 zinc finger	zf-LSD1
C88_C12H3G077920	1	7	2	301	233	252	-6.5315	3.63202e-27	3.71912e-25	Chloroplastic lipocalin; Short=AtCHL; Flags: Precursor && PF08212:Lipocalin-like domain	Lipocalin_2
C88_C12H4G092310	346	321	449	5	4	9	5.74036	4.0091e-27	4.09758e-25	Probable F-actin-capping protein subunit beta; AltName: Full=CapZ-beta && PF01115:F-actin capping protein, beta subunit	-
C88_C06H3G088640	6	16	3	474	475	325	-5.91735	4.16744e-27	4.25149e-25	-	-
C88_C09H4G091510	0	0	0	1463	2000	2418	-13.6222	4.81308e-27	4.90102e-25	Short-chain dehydrogenase TIC 32, chloroplastic; AltName: Full=Translocon at the inner envelope membrane of chloroplasts 32; Short=PsTIC32 && PF00106:short chain dehydrogenase	adh_short
C88_C08H2G029090	45	57	35	373	353	379	-3.24533	4.88849e-27	4.96857e-25	-	-
C88_C08H2G032790	847	805	799	21	18	40	4.71958	4.92974e-27	5.00123e-25	PF13963:Transposase-associated domain|PF13952:Domain of unknown function (DUF4216)|PF13960:Domain of unknown function (DUF4218)|PF02992:Transposase family tnp2	Transposase_21
C88_C08H4G097680	0	0	0	1523	1586	2146	-13.4528	5.16307e-27	5.22825e-25	PF08646:Replication factor-A C terminal domain	-
C88_C10H3G081620	0	0	5	1427	1137	2473	-10.1897	5.24438e-27	5.30079e-25	Anthocyanidin 3-O-glucosyltransferase; AltName: Full=Flavonol 3-O-glucosyltransferase; AltName: Full=UDP-glucose flavonoid 3-O-glucosyltransferase && PF00201:UDP-glucoronosyl and UDP-glucosyl transferase	UDPGT
C88_C09H1G006890	184	151	143	1126	1057	1228	-3.05522	5.35168e-27	5.39929e-25	60S ribosomal protein L4; AltName: Full=L1 && PF14374:60S ribosomal protein L4 C-terminal domain|PF00573:Ribosomal protein L4/L1 family	-
C88_C03H2G045820	0	8	3	497	381	549	-7.27643	6.12912e-27	6.17228e-25	Ras-related protein RABH1e; Short=AtRABH1e && PF00071:Ras family	Ras
C88_C04H1G003740	15	32	19	298	313	295	-4.01949	6.44322e-27	6.47668e-25	-	-
C88_C02H1G016060	24	41	41	399	462	454	-3.8657	7.06132e-27	7.08499e-25	Auxin response factor 15; AltName: Full=ETTIN-like protein 1; AltName: Full=OsETTIN1 && PF06507:Auxin response factor|PF02362:B3 DNA binding domain	Auxin_resp
C88_C02H2G034450	2479	7002	6315	154	72	103	5.37075	7.28417e-27	7.29522e-25	Equilibrative nucleotide transporter 3; Short=AtENT3; AltName: Full=Nucleoside transporter ENT3; AltName: Full=Protein FLUOROURIDINE RESISTANT 1 && PF01733:Nucleoside transporter	-
C88_C06H4G103210	8	19	12	349	233	225	-4.58912	7.58309e-27	7.58074e-25	PF05056:Protein of unknown function (DUF674)	-
C88_C03H4G139250	531	349	284	9281	4880	8128	-4.46334	9.02585e-27	9.00662e-25	Alanine aminotransferase 2, mitochondrial; Short=AtAlaAT2; Short=AtAlaATm; AltName: Full=Alanine-2-oxoglutarate aminotransferase 3; Flags: Precursor && PF00155:Aminotransferase class I and II	Aminotran_1_2
C88_C03H1G024670	23	17	25	345	287	233	-3.93044	9.1781e-27	9.14189e-25	Plant cysteine oxidase 2 && PF07847:PCO_ADO	-
C88_C10H2G057820	5	6	8	218	172	152	-5.04037	1.01169e-26	1.00587e-24	-	-
novel.1166	290	337	294	2	8	3	5.91897	1.09436e-26	1.08609e-24	Tropinone reductase-like 3 && -	-
C88_C10H4G089920	2	11	3	326	274	293	-6.05024	1.0993e-26	1.08902e-24	Protein MEI2-like 2; Short=OML2; AltName: Full=MEI2-like protein 2 && PF04059:RNA recognition motif 2|PF00076:RNA recognition motif. (a.k.a. RRM, RBD, or RNP domain)	RRM_1
C88_C07H4G084570	366	287	289	8	13	10	4.70879	1.12856e-26	1.11599e-24	HEAT repeat-containing protein 6 && PF13251:Domain of unknown function (DUF4042)	-
C88_C08H2G045750	239	301	246	20	12	15	3.84712	1.13868e-26	1.12397e-24	Acetylornithine deacetylase; AltName: Full=N-acetylornithinase; Short=AO; Short=Acetylornithinase; Short=NAO && PF01546:Peptidase family M20/M25/M40|PF07687:Peptidase dimerisation domain	Peptidase_M20
C88_C04H3G071810	682	898	928	102	97	86	2.9217	1.25962e-26	1.24111e-24	PHD finger protein At1g33420 && PF00628:PHD-finger	PHD
C88_C02H3G086820	171	334	190	4680	4903	2403	-4.3357	1.31439e-26	1.29276e-24	PF13716:Divergent CRAL/TRIO domain	-
C88_C03H4G117580	11	4	9	293	362	438	-5.72899	1.39253e-26	1.36715e-24	ATP synthase subunit delta', mitochondrial; AltName: Full=F-ATPase delta' subunit; Flags: Precursor && PF02823:ATP synthase, Delta/Epsilon chain, beta-sandwich domain	-
C88_C07H4G080500	251	333	276	6	12	5	4.99821	1.45148e-26	1.42248e-24	Dicer-like protein 4 && PF00270:DEAD/DEAH box helicase|PF14709:double strand RNA binding domain from DEAD END PROTEIN 1|PF00271:Helicase conserved C-terminal domain|PF00636:Ribonuclease III domain|PF03368:Dicer dimerisation domain	DUF283
C88_C04H4G103300	310	440	346	2	5	9	5.8487	1.56421e-26	1.53022e-24	Zinc finger protein 4 && -	-
C88_C10H1G019310	15278	11008	12480	441	771	640	4.16132	1.59411e-26	1.55483e-24	Heat shock cognate 70 kDa protein 2 && PF00012:Hsp70 protein	HSP70
C88_C02H4G106940	0	0	1	3211	2183	2441	-13.0394	1.59505e-26	1.55483e-24	Probable prolyl 4-hydroxylase 7; Short=AtP4H7 && PF13640:2OG-Fe(II) oxygenase superfamily	-
C88_C03H4G117790	8	5	7	241	201	152	-5.09141	1.59788e-26	1.55483e-24	Signal recognition particle subunit SRP68; Short=SRP68; AltName: Full=Signal recognition particle 68 kDa protein && PF16969:RNA-binding signal recognition particle 68	-
C88_C04H4G125630	6	9	11	200	170	186	-4.63703	1.60404e-26	1.55805e-24	Protein CutA, chloroplastic; AltName: Full=Copper-binding protein CutA; Short=AtCUTA; Flags: Precursor && PF00078:Reverse transcriptase (RNA-dependent DNA polymerase)|PF03091:CutA1 divalent ion tolerance protein	RVT_1
C88_C01H4G165620	26	63	46	1253	644	1003	-4.65129	1.72126e-26	1.66895e-24	Putative zinc transporter At3g08650 && -	-
C88_C04H1G005560	15	21	14	223	210	170	-3.81353	1.75268e-26	1.69641e-24	Serine/threonine protein phosphatase 2A regulatory subunit B''beta; Short=AtB''beta; AltName: Full=Serine/threonine protein phosphatase 2A regulatory subunit B'' beta 1 isoform; Short=PP2A, B'' subunit, beta 1 isoform && PF17958:EF-hand domain|PF13499:EF-hand domain pair	-
C88_C04H4G120600	763	728	586	67	74	47	3.25198	2.29263e-26	2.21511e-24	Ribosome maturation protein SBDS; AltName: Full=Shwachman-Bodian-Diamond syndrome protein homolog && PF01172:Shwachman-Bodian-Diamond syndrome (SBDS) protein|PF09377:SBDS protein C-terminal domain	SBDS
C88_C01H1G034150	290	259	242	16	15	15	3.89033	2.32772e-26	2.24506e-24	Sugar transporter ERD6-like 5 && PF00083:Sugar (and other) transporter	Sugar_tr
C88_C02H1G014900	20	9	11	335	470	348	-5.06277	2.51892e-26	2.4252e-24	CBL-interacting serine/threonine-protein kinase 12; AltName: Full=SNF1-related kinase 3.9; AltName: Full=SOS2-like protein kinase PKS8 && PF00069:Protein kinase domain|PF03822:NAF domain	Pkinase
C88_C06H1G017190	5	6	5	217	163	143	-5.23909	2.8718e-26	2.7601e-24	L-ascorbate peroxidase T, chloroplastic; AltName: Full=Thylakoid-bound ascorbate peroxidase; Short=AtAPx06; Short=tAPX; Flags: Precursor && PF00141:Peroxidase	-
C88_C08H2G031320	230	307	254	8	8	13	4.53603	3.02325e-26	2.90019e-24	Inositol 1,3,4-trisphosphate 5/6-kinase 4; Short=AtItpk-4; Short=Inositol-triphosphate 5/6-kinase 4; Short=Ins(1,3,4)P(3) 5/6-kinase 4; AltName: Full=Inositol-tetrakisphosphate 1-kinase 4 && PF05770:Inositol 1,3,4-trisphosphate 5/6-kinase ATP-grasp domain	-
C88_C11H2G049740	854	821	595	47	59	31	3.83384	3.02814e-26	2.90019e-24	PF09368:Sas10 C-terminal domain|PF04000:Sas10/Utp3/C1D family	-
C88_C09H1G028740	7254	7742	5443	1085	887	1017	2.54847	3.03575e-26	2.9024e-24	Adenosylhomocysteinase; Short=AdoHcyase; AltName: Full=Cytokinin-binding protein CBP57; AltName: Full=S-adenosyl-L-homocysteine hydrolase >P68173.1 RecName: Full=Adenosylhomocysteinase; Short=AdoHcyase; AltName: Full=Cytokinin-binding protein CBP57; AltName: Full=S-adenosyl-L-homocysteine hydrolase && PF05221:S-adenosyl-L-homocysteine hydrolase|PF00670:S-adenosyl-L-homocysteine hydrolase, NAD bin…	-
C88_C02H4G102500	274	253	199	6	7	7	4.96068	3.1716e-26	3.027e-24	PF02992:Transposase family tnp2|PF13963:Transposase-associated domain|PF13960:Domain of unknown function (DUF4218)	Transposase_21
C88_C01H1G046000	12	18	24	375	308	238	-4.29356	3.19283e-26	3.04196e-24	Eukaryotic translation initiation factor 4B3; Short=AtTif4B3; Short=eIF4B3 && PF06273:Plant specific eukaryotic initiation factor 4B	-
C88_C03H3G089480	556	629	639	26	38	15	4.31839	3.28146e-26	3.12097e-24	-	-
C88_C02H2G055060	0	0	1	6707	2368	9171	-14.2819	3.47174e-26	3.29623e-24	Naringenin,2-oxoglutarate 3-dioxygenase; AltName: Full=FHT; AltName: Full=Flavanone-3-hydroxylase; Short=F3H, partial [Petunia x hybrida] && PF14226:non-haem dioxygenase in morphine synthesis N-terminal|PF03171:2OG-Fe(II) oxygenase superfamily	2OG-FeII_Oxy
C88_C01H1G022920	838	745	859	97	88	94	2.91945	3.52962e-26	3.34539e-24	PF04815:Sec23/Sec24 helical domain|PF04811:Sec23/Sec24 trunk domain|PF04810:Sec23/Sec24 zinc finger|PF08033:Sec23/Sec24 beta-sandwich domain	-
C88_C02H1G017310	10	4	4	285	198	232	-5.51586	3.54873e-26	3.35769e-24	PAP-specific phosphatase HAL2-like; AltName: Full=3'(2'),5'-bisphosphate nucleotidase; AltName: Full=3'(2'),5-bisphosphonucleoside 3'(2')-phosphohydrolase; AltName: Full=DPNPase; AltName: Full=Halotolerance protein && PF00459:Inositol monophosphatase family	-
C88_C02H4G108270	8	12	13	200	168	173	-4.25251	3.7054e-26	3.49987e-24	Mitogen-activated protein kinase kinase kinase 13-A && PF07714:Protein tyrosine and serine/threonine kinase|PF00564:PB1 domain	Pkinase_Tyr
C88_C02H1G017020	1	2	2	1339	494	436	-8.99778	3.79603e-26	3.57931e-24	Bifunctional epoxide hydrolase 2; Includes: RecName: Full=Cytosolic epoxide hydrolase 2; Short=CEH; AltName: Full=Epoxide hydratase; AltName: Full=Soluble epoxide hydrolase; Short=SEH; Includes: RecName: Full=Lipid-phosphate phosphatase && PF00561:alpha/beta hydrolase fold	Abhydrolase_1
C88_C01H2G079080	30	37	34	541	333	296	-3.73175	3.95252e-26	3.72046e-24	Ubiquitin-conjugating enzyme E2 28; AltName: Full=E2 ubiquitin-conjugating enzyme 28; AltName: Full=Ubiquitin carrier protein 28 && PF00179:Ubiquitin-conjugating enzyme	UQ_con
C88_C02H3G086870	1	2	2	303	436	427	-8.10638	3.97231e-26	3.73268e-24	Serine/threonine-protein kinase STY17; AltName: Full=Serine/threonine/tyrosine-protein kinase 17 && PF07714:Protein tyrosine and serine/threonine kinase	Pkinase_Tyr
C88_C01H3G131060	0	1	0	2497	2152	2638	-12.9502	3.98262e-26	3.73596e-24	ADP-ribosylation factor 1; Short=AtARF1 && PF00025:ADP-ribosylation factor family	Arf
C88_C04H2G062260	232	293	221	17	11	9	4.11974	4.02328e-26	3.76238e-24	Rhodanese-like domain-containing protein 6; AltName: Full=Sulfurtransferase 6; Short=AtStr6 && PF03959:Serine hydrolase (FSH1)	-
C88_C01H1G037320	324	434	252	3	5	1	6.58075	4.02453e-26	3.76238e-24	Eukaryotic translation initiation factor 3 subunit C; Short=eIF3c; AltName: Full=Eukaryotic translation initiation factor 3 subunit 8; AltName: Full=eIF3 p110 && PF01399:PCI domain|PF05470:Eukaryotic translation initiation factor 3 subunit 8 N-terminus	-
C88_C01H1G023860	30	67	83	2649	1533	1301	-5.11875	4.4286e-26	4.13309e-24	-	-
C88_C04H4G117680	0	0	0	1264	1295	1055	-12.8932	4.49854e-26	4.19122e-24	PLAT domain-containing protein 1; Short=AtPLAT1; Short=PLAT domain protein 1; Flags: Precursor && PF01477:PLAT/LH2 domain	-
C88_C02H3G086790	1	0	2	752	751	1203	-10.0498	4.58724e-26	4.2666e-24	Putative F-box/kelch-repeat protein At5g24040 && PF03478:Protein of unknown function (DUF295)	DUF295
C88_C06H2G044340	727	1063	652	30	53	41	4.04893	4.79176e-26	4.44927e-24	60S ribosomal protein L7a-1 && PF01248:Ribosomal protein L7Ae/L30e/S12e/Gadd45 family	-
C88_C01H2G079040	1	10	1	1308	796	551	-8.03038	4.8857e-26	4.52882e-24	GDSL esterase/lipase At4g01130; AltName: Full=Extracellular lipase At4g01130; Flags: Precursor && PF00657:GDSL-like Lipase/Acylhydrolase	Lipase_GDSL
C88_C07H2G043510	5	6	6	210	190	285	-5.56745	5.11928e-26	4.73732e-24	BTB/POZ domain-containing protein At3g22104 && PF03000:NPH3 family	-
C88_C02H2G055210	12	14	13	232	164	166	-4.05812	5.15253e-26	4.76006e-24	Small nuclear ribonucleoprotein SmD3b; Short=SmD3-b; AltName: Full=snRNP core protein D3-b && PF01423:LSM domain	LSM
C88_C06H2G061740	1143	519	681	10	15	16	5.62581	5.16913e-26	4.76735e-24	ABC transporter F family member 1; Short=ABC transporter ABCF.1; Short=AtABCF1; AltName: Full=GCN20-type ATP-binding cassette protein GCN1 && PF12848:ABC transporter|PF00005:ABC transporter	ABC_tran
C88_C03H1G017770	56	63	62	769	468	438	-3.40585	5.18231e-26	4.77147e-24	Glutamate synthase 1 [NADH], chloroplastic; AltName: Full=NADH-dependent glutamate synthase 1; Short=NADH-GOGAT 1; Flags: Precursor && PF01493:GXGXG motif|PF07992:Pyridine nucleotide-disulphide oxidoreductase|PF04898:Glutamate synthase central domain|PF01645:Conserved region in glutamate synthase|PF00310:Glutamine amidotransferases class-II|PF14691:Dihydroprymidine dehydrogenase domain II, 4Fe-4S…	GATase_2
C88_C09H1G023370	12	11	5	238	189	176	-4.64501	5.39457e-26	4.95857e-24	Histone-lysine N-methyltransferase, H3 lysine-9 specific SUVH1; AltName: Full=Histone H3-K9 methyltransferase 1; Short=H3-K9-HMTase 1; AltName: Full=NtSet1; AltName: Full=Suppressor of variegation 3-9 homolog protein 1; Short=Su(var)3-9 homolog protein 1 && PF05033:Pre-SET motif|PF02182:SAD/SRA domain|PF00856:SET domain	Pre-SET
C88_C07H4G080650	224	250	193	6	3	4	5.4649	6.12343e-26	5.61909e-24	Two-component response regulator ORR24 && PF00072:Response regulator receiver domain	Response_reg
C88_C03H3G090010	485	434	336	27	30	18	3.85187	6.68555e-26	6.12466e-24	Target of Myb protein 1 && PF03127:GAT domain|PF00790:VHS domain	-
C88_C01H3G130820	52	54	24	807	1081	1404	-4.92159	6.88106e-26	6.29324e-24	Solute carrier family 40 member 3, chloroplastic; AltName: Full=Ferroportin-3; AltName: Full=Iron-regulated transporter 3; Short=AtIREG3; AltName: Full=Protein MULTIPLE ANTIBIOTIC RESISTANCE 1; Flags: Precursor && PF06963:Ferroportin1 (FPN1)	-
novel.2220	11	38	44	1124	1419	1236	-5.57885	7.16824e-26	6.54496e-24	Probable linoleate 9S-lipoxygenase 4; AltName: Full=Root lipoxygenase && PF00305:Lipoxygenase	Lipoxygenase
C88_C08H4G098840	115	55	37	2793	3169	1885	-5.44448	7.58076e-26	6.9101e-24	BOI-related E3 ubiquitin-protein ligase 1; AltName: Full=RING-type E3 ubiquitin transferase BRG1 && PF13920:Zinc finger, C3HC4 type (RING finger)	-
C88_C03H4G107110	29	57	42	780	766	427	-4.16406	8.13714e-26	7.40493e-24	PF12481:Aluminium induced protein	-
C88_C12H4G092270	315	249	255	10	6	4	5.16142	8.34736e-26	7.58364e-24	Uncharacterized oxidoreductase At4g09670 && PF01408:Oxidoreductase family, NAD-binding Rossmann fold	GFO_IDH_MocA
C88_C11H2G026120	12	13	7	188	190	163	-4.30463	1.06827e-25	9.68928e-24	Pentatricopeptide repeat-containing protein At4g16470 && PF00265:Thymidine kinase|PF13041:PPR repeat family	TK
C88_C02H1G020720	24	36	31	487	393	259	-3.85093	1.07624e-25	9.74535e-24	Probable RNA-binding protein ARP1; AltName: Full=ABA-regulated RNA-binding protein 1 && PF00076:RNA recognition motif. (a.k.a. RRM, RBD, or RNP domain)	RRM_1
C88_C09H3G063670	0	0	0	1381	1414	930	-12.9299	1.10489e-25	9.97413e-24	Endoglucanase 8; AltName: Full=Cellulase 1; Short=AtCEL1; AltName: Full=Endo-1,4-beta glucanase 8; Flags: Precursor && PF00759:Glycosyl hydrolase family 9	-
C88_C06H4G129990	939	1482	837	9670	6593	7284	-3.08281	1.10514e-25	9.97413e-24	60S ribosomal protein L10; AltName: Full=EQM && PF00252:Ribosomal protein L16p/L10e	-
C88_C06H1G030830	34	44	31	504	401	272	-3.64048	1.16198e-25	1.04698e-23	Protein NRT1/ PTR FAMILY 8.1; Short=AtNPF8.1; AltName: Full=Peptide transporter PTR1 && PF00854:POT family	-
C88_C06H1G029250	8	5	11	307	331	533	-5.8361	1.18554e-25	1.06646e-23	Cell division cycle protein 48 homolog && PF17862:AAA+ lid domain|PF00004:ATPase family associated with various cellular activities (AAA)|PF02359:Cell division protein 48 (CDC48), N-terminal domain|PF02933:Cell division protein 48 (CDC48), domain 2	AAA
C88_C07H4G080480	310	381	291	7	2	10	5.46181	1.19446e-25	1.07272e-23	Probable LRR receptor-like serine/threonine-protein kinase At1g34110; Flags: Precursor && PF08263:Leucine rich repeat N-terminal domain|PF13855:Leucine rich repeat|PF07714:Protein tyrosine and serine/threonine kinase	Pkinase_Tyr
C88_C04H4G103400	507	781	273	9	6	4	6.12606	1.25023e-25	1.12097e-23	Putative disease resistance RPP13-like protein 2 && PF00931:NB-ARC domain	NB-ARC
C88_C06H4G126620	4	9	6	231	164	239	-5.29273	1.33279e-25	1.19305e-23	Ferredoxin-3, chloroplastic; AltName: Full=Ferredoxin III; Short=Fd III; Flags: Precursor && PF00111:2Fe-2S iron-sulfur cluster binding domain	Fer2
C88_C02H1G016970	3	4	2	189	252	220	-6.43583	1.34674e-25	1.20356e-23	Mediator of RNA polymerase II transcription subunit 16; AltName: Full=Protein SENSITIVE TO FREEZING 6 && -	-
C88_C04H1G031840	436	622	427	60	53	54	2.92221	1.37355e-25	1.22552e-23	La-related protein 1C; Short=AtLARP1c && PF05383:La domain	-
C88_C02H2G059750	612	738	552	2	13	10	5.99286	1.42085e-25	1.26567e-23	-	-
C88_C02H4G102200	307	255	216	4	4	6	5.57688	1.43691e-25	1.2779e-23	3-hydroxy-3-methylglutaryl-coenzyme A reductase 2; Short=HMG-CoA reductase 2 && PF00368:Hydroxymethylglutaryl-coenzyme A reductase	-
C88_C08H2G028530	3	3	3	224	289	399	-6.90901	1.45991e-25	1.29624e-23	Putative late blight resistance protein homolog R1B-8 && PF00931:NB-ARC domain	NB-ARC
C88_C08H1G006480	5	3	4	174	201	207	-5.82592	1.5423e-25	1.36718e-23	Cysteine-rich receptor-like protein kinase 2; Short=Cysteine-rich RLK2; Flags: Precursor && -	-
C88_C02H1G015640	60	190	124	3595	2445	4020	-5.00232	1.57157e-25	1.39088e-23	Pyruvate decarboxylase 1; Short=PDC [Pisum sativum] && PF00205:Thiamine pyrophosphate enzyme, central domain|PF02776:Thiamine pyrophosphate enzyme, N-terminal TPP binding domain|PF02775:Thiamine pyrophosphate enzyme, C-terminal TPP binding domain	TPP_enzyme_N
C88_C07H3G074540	302	350	238	17	14	20	3.89415	1.65635e-25	1.46355e-23	Nucleolar GTP-binding protein 1 && PF06858:Nucleolar GTP-binding protein 1 (NOG1)|PF08155:NOGCT (NUC087) domain|PF17835:NOG1 N-terminal helical domain	-
C88_C04H2G063230	2	2	3	221	240	187	-6.75	1.66908e-25	1.47242e-23	Xylulose kinase; Short=Xylulokinase && PF02782:FGGY family of carbohydrate kinases, C-terminal domain|PF00370:FGGY family of carbohydrate kinases, N-terminal domain	FGGY_N
C88_C03H4G119590	5	15	9	323	313	195	-5.06498	1.73166e-25	1.52517e-23	Protein YLS7; AltName: Full=Protein TRICHOME BIREFRINGENCE-LIKE 17; AltName: Full=Protein YELLOW-LEAF-SPECIFIC GENE 7 && PF13839:GDSL/SGNH-like Acyl-Esterase family found in Pmr5 and Cas1p|PF14416:PMR5 N terminal Domain	-
C88_C08H2G052140	1504	1478	1311	148	145	185	2.93828	1.81114e-25	1.59261e-23	ABC transporter F family member 3; Short=ABC transporter ABCF.3; Short=AtABCF3; AltName: Full=GCN20-type ATP-binding cassette protein GCN3 && PF12848:ABC transporter|PF00005:ABC transporter	ABC_tran
C88_C01H1G046360	22	28	27	320	214	231	-3.52112	1.92225e-25	1.6876e-23	Putative proline-rich receptor-like protein kinase PERK11; AltName: Full=Proline-rich extensin-like receptor kinase 11; Short=AtPERK11 && PF00069:Protein kinase domain	Pkinase
C88_C08H4G098550	2	10	7	340	393	219	-5.87464	1.98088e-25	1.73518e-23	Pyruvate kinase isozyme G, chloroplastic; Flags: Precursor && PF00078:Reverse transcriptase (RNA-dependent DNA polymerase)|PF00224:Pyruvate kinase, barrel domain	PK
C88_C04H2G046460	16	42	5	13646	4570	2353	-8.56117	1.98277e-25	1.73518e-23	Glutamate decarboxylase 4; Short=GAD 4 && PF00282:Pyridoxal-dependent decarboxylase conserved domain	-
C88_C08H2G045010	704	638	662	29	23	45	4.14173	2.17463e-25	1.90004e-23	-	-
C88_C03H3G089070	440	347	258	15	8	9	4.82612	2.33528e-25	2.03716e-23	Probable 6-phosphogluconolactonase 4, chloroplastic; Short=6PGL 4; Flags: Precursor && PF01182:Glucosamine-6-phosphate isomerases/6-phosphogluconolactonase	-
C88_C01H4G178670	864	420	378	3	4	5	6.90196	2.44717e-25	2.13138e-23	PF01470:Pyroglutamyl peptidase	-
C88_C02H2G055680	0	0	2	1726	1133	1241	-11.205	2.46409e-25	2.14067e-23	Beta-galactosidase 3; Short=Lactase 3; Flags: Precursor && PF02140:Galactose binding lectin domain|PF01301:Glycosyl hydrolases family 35|PF17834:Beta-sandwich domain in beta galactosidase	-
C88_C04H1G026550	4949	2565	3038	146	165	169	4.24938	2.46566e-25	2.14067e-23	-	-
C88_C04H2G044820	369	304	384	9	5	13	5.07877	2.49723e-25	2.16465e-23	Protein kinase APK1B, chloroplastic; Flags: Precursor && -	-
C88_C02H1G017210	16	19	7	342	342	504	-5.07607	2.61794e-25	2.2657e-23	G-type lectin S-receptor-like serine/threonine-protein kinase At4g03230; Flags: Precursor && PF08276:PAN-like domain|PF07714:Protein tyrosine and serine/threonine kinase|PF00954:S-locus glycoprotein domain|PF01453:D-mannose binding lectin	Pkinase_Tyr
C88_C08H3G070910	416	355	380	1	2	2	7.63506	2.75922e-25	2.3842e-23	UV-B-induced protein At3g17800, chloroplastic; Flags: Precursor && PF05542:Protein of unknown function (DUF760)	-
C88_C09H4G111010	568	479	515	52	53	52	3.102	2.78002e-25	2.39839e-23	Chloride channel protein CLC-d; Short=AtCLC-d; AltName: Full=CBS domain-containing protein CBSCLC2 && PF00571:CBS domain|PF00654:Voltage gated chloride channel	Voltage_CLC
novel.322	9	8	10	202	270	322	-5.11425	2.82091e-25	2.42984e-23	-	-
C88_C04H4G125130	15	24	19	383	270	204	-4.09021	2.85515e-25	2.45537e-23	Cytochrome c oxidase subunit 6b-1; Short=AtCOX6b-1 && PF02297:Cytochrome oxidase c subunit VIb	-
C88_C02H1G017420	5	5	2	172	193	182	-5.7425	2.85951e-25	2.45537e-23	Pre-mRNA-processing factor 17; AltName: Full=Cell division cycle 40 homolog; AltName: Full=EH-binding protein 3; Short=Ehb3; AltName: Full=PRP17 homolog; Short=hPRP17 && PF00400:WD domain, G-beta repeat	WD40
C88_C09H1G019040	1726	1888	1387	0	1	1	11.063	3.41045e-25	2.92386e-23	PF15365:Proline-rich nuclear receptor coactivator motif	-
C88_C10H2G054360	1	10	3	324	412	425	-6.64395	3.67625e-25	3.14681e-23	Protein LURP-one-related 10 && PF05184:Saposin-like type B, region 1	-
C88_C02H1G016830	2	0	0	1313	2273	2518	-11.8199	3.75249e-25	3.20706e-23	Monothiol glutaredoxin-S17; Short=AtGrxS17 && PF00462:Glutaredoxin|PF00085:Thioredoxin	-
C88_C01H2G087330	280	496	378	15	22	15	4.23518	3.97916e-25	3.39549e-23	Mitogen-activated protein kinase kinase kinase 1; Short=ARAKIN; Short=AtMEKK1; Short=MAP kinase kinase kinase 1 && PF00069:Protein kinase domain	Pkinase
C88_C05H4G080490	46	98	53	712	727	772	-3.7399	4.12793e-25	3.51696e-23	-	-
C88_C12H4G109260	31	74	47	1213	679	690	-4.30392	4.36121e-25	3.70994e-23	Proline-rich receptor-like protein kinase PERK1; AltName: Full=Proline-rich extensin-like receptor kinase 1; Short=AtPERK1 && PF07714:Protein tyrosine and serine/threonine kinase	Pkinase_Tyr
C88_C10H3G080660	24	57	27	659	459	599	-4.23575	4.69418e-25	3.987e-23	40S ribosomal protein S23; AltName: Full=S12 && PF00164:Ribosomal protein S12/S23	Ribosomal_S12
C88_C02H1G017550	8	22	8	301	275	269	-4.72125	4.73042e-25	4.01092e-23	F-box/LRR-repeat protein At5g02910 && -	-
C88_C04H2G061970	321	517	292	20	9	11	4.59818	4.73699e-25	4.01092e-23	Protein FAM91A1 && PF14647:FAM91 N-terminus|PF14648:FAM91 C-terminus	-
C88_C08H2G043790	58	28	33	1371	663	1036	-4.87599	4.87055e-25	4.11764e-23	60S ribosomal protein L13-1; AltName: Full=Protein BBC1 homolog && PF01294:Ribosomal protein L13e	-
C88_C06H4G102130	7	27	5	785	1001	685	-6.26048	4.93333e-25	4.16429e-23	PF04720:PDDEXK-like family of unknown function	-
C88_C07H4G098440	2	24	10	1161	1072	895	-6.70178	5.09927e-25	4.29774e-23	PF12609:Wound-induced protein	-
C88_C09H1G004600	642	683	435	21	35	32	4.07854	5.14584e-25	4.33033e-23	DnaJ protein ERDJ2A; AltName: Full=Chaperone protein dnaJ 21; Short=AtDjC21; Short=AtJ21; AltName: Full=Endoplasmic reticulum dnaJ domain-containing protein 2A; Short=AtERdj2A; AltName: Full=Translocation protein SEC63 homolog ERDJ2A && PF00226:DnaJ domain|PF02889:Sec63 Brl domain	Sec63
C88_C02H4G118800	231	318	214	11	9	4	4.77348	5.25756e-25	4.41756e-23	Mitochondrial amidoxime-reducing component 1; Short=mARC1; AltName: Full=Molybdenum cofactor sulfurase C-terminal domain-containing protein 1; Short=MOSC domain-containing protein 1; Short=Moco sulfurase C-terminal domain-containing protein 1 && PF03473:MOSC domain|PF03476:MOSC N-terminal beta barrel domain	MOSC
C88_C03H4G117530	3	0	1	359	355	358	-8.28384	5.35698e-25	4.4942e-23	-	-
C88_C09H1G023360	130	73	139	1795	1752	2125	-4.25427	5.8846e-25	4.92929e-23	FRIGIDA-like protein 4a && PF07899:Frigida-like protein	-
C88_C02H1G013600	111	79	83	778	623	696	-3.14847	6.03886e-25	5.05079e-23	GBF-interacting protein 1-like; Short=Protein GIP1-like && PF06972:Protein of unknown function (DUF1296)	-
C88_C12H1G027230	2	10	2	387	274	243	-6.24814	6.20722e-25	5.18369e-23	14-3-3 protein 8 && PF00244:14-3-3 protein	-
C88_C02H2G060370	0	4	0	806	632	1348	-9.72342	6.676e-25	5.56668e-23	-	-
C88_C08H3G078700	83	80	65	445	431	372	-2.66983	7.07369e-25	5.88933e-23	ABC transporter F family member 3; Short=ABC transporter ABCF.3; Short=AtABCF3; AltName: Full=GCN20-type ATP-binding cassette protein GCN3 && PF00005:ABC transporter|PF12848:ABC transporter	ABC_tran
C88_C02H1G014670	1	0	0	2230	1645	1709	-12.5521	7.2317e-25	6.01146e-23	Shaggy-related protein kinase eta; AltName: Full=ASK-eta; AltName: Full=Protein BRASSINOSTEROID INSENSITIVE 2; AltName: Full=Protein ULTRACURVATA 1 && PF00069:Protein kinase domain	Pkinase
C88_C09H4G110280	144	218	135	1079	846	901	-2.73744	7.24232e-25	6.01146e-23	Uncharacterized protein OsI_027940 && PF04969:CS domain	-
novel.13	784	675	733	0	2	1	9.30095	7.37352e-25	6.1111e-23	-	-
C88_C04H2G033440	1416	2437	1025	105	66	72	4.0913	7.57362e-25	6.26745e-23	Alpha-1,4-glucan-protein synthase [UDP-forming] 2; AltName: Full=Reversibly glycosylated polypeptide 2; Short=RGP2; AltName: Full=UDP-glucose:protein transglucosylase 2; Short=UPTG 2 && PF03214:Reversibly glycosylated polypeptide	-
C88_C02H2G055000	18	13	14	223	190	238	-4.07303	7.58803e-25	6.26991e-23	Cold shock domain-containing protein 3; Short=AtCSP3 && PF00098:Zinc knuckle|PF00313:'Cold-shock' DNA-binding domain	CSD
C88_C03H4G119510	42	52	31	419	330	279	-3.25669	7.636e-25	6.30004e-23	Hypersensitive-induced response protein 4; Short=AtHIR4 && PF01145:SPFH domain / Band 7 family	-
C88_C08H2G051500	330	332	317	17	23	25	3.68551	7.73208e-25	6.36973e-23	-	-
C88_C01H1G023220	4	3	4	183	151	186	-5.78238	7.92567e-25	6.5194e-23	E3 ubiquitin-protein ligase hel2; AltName: Full=Histone E3 ligase 2 && -	-
novel.1506	38	36	26	548	310	335	-3.77757	8.28254e-25	6.80273e-23	Ubiquitin-conjugating enzyme E2-17 kDa; AltName: Full=E2 ubiquitin-conjugating enzyme; AltName: Full=Ubiquitin carrier protein; AltName: Full=Ubiquitin-protein ligase && PF00179:Ubiquitin-conjugating enzyme	UQ_con
C88_C04H2G037720	220	230	160	1228	1306	1450	-2.94291	8.43762e-25	6.91973e-23	-	-
C88_C04H4G109710	372	300	266	13	7	4	5.09773	8.4605e-25	6.92812e-23	Nuclear pore complex protein NUP93A; AltName: Full=Nucleoporin 93A && PF04097:Nup93/Nic96	-
C88_C10H3G075990	1	0	0	2277	1560	1939	-12.6042	8.86391e-25	7.24763e-23	Aspartate aminotransferase, mitochondrial; AltName: Full=Transaminase A; Flags: Precursor && PF00155:Aminotransferase class I and II	Aminotran_1_2
C88_C12H4G109620	2	5	5	170	169	178	-5.65789	8.95745e-25	7.3132e-23	Probable RNA-dependent RNA polymerase 5; Short=AtRDRP5; AltName: Full=RNA-directed RNA polymerase 5 && PF05183:RNA dependent RNA polymerase	-
C88_C02H2G055550	0	0	0	1300	1044	778	-12.6675	9.31077e-25	7.59036e-23	GATA transcription factor 5 && PF00320:GATA zinc finger	GATA
C88_C05H1G016080	343	283	298	16	21	13	3.99863	9.95865e-25	8.10646e-23	-	-
C88_C02H1G015030	1	0	1	1246	1036	1009	-10.8972	1.02474e-24	8.32557e-23	Cysteine protease XCP2; AltName: Full=Xylem cysteine peptidase 2; Short=AtXCP2; Flags: Precursor && PF08246:Cathepsin propeptide inhibitor domain (I29)|PF00396:Granulin|PF00112:Papain family cysteine protease	Peptidase_C1
C88_C04H3G078530	27	49	32	353	380	287	-3.47112	1.02582e-24	8.32557e-23	Villin-2 && PF02209:Villin headpiece domain|PF00626:Gelsolin repeat	-
C88_C10H1G025870	336	438	497	9	15	4	5.29558	1.03539e-24	8.39078e-23	PF03763:Remorin, C-terminal region	-
C88_C08H2G031460	666	714	628	12	28	8	5.16453	1.04417e-24	8.44947e-23	Ankyrin repeat protein SKIP35; AltName: Full=SKP1-interacting partner 35 && -	-
novel.52	7	7	5	276	989	844	-7.05975	1.04679e-24	8.45817e-23	-	-
C88_C02H2G053020	224	329	252	3	1	4	6.42422	1.05469e-24	8.50943e-23	40S ribosomal protein S15 && PF00203:Ribosomal protein S19	-
C88_C02H2G063520	35	38	33	275	246	207	-2.99362	1.07424e-24	8.65441e-23	PF07816:Protein of unknown function (DUF1645)	-
C88_C04H3G099990	5	12	4	267	282	430	-5.80973	1.10726e-24	8.90734e-23	Pyrophosphate--fructose 6-phosphate 1-phosphotransferase subunit alpha; Short=PFP; AltName: Full=6-phosphofructokinase, pyrophosphate dependent; AltName: Full=PPi-PFK; AltName: Full=Pyrophosphate-dependent 6-phosphofructose-1-kinase && PF00365:Phosphofructokinase	PFK
C88_C02H1G027820	8	20	5	326	358	384	-5.28008	1.11605e-24	8.96486e-23	Probable vacuolar amino acid transporter YPQ1; AltName: Full=PQ-loop repeat-containing protein 1 && PF04193:PQ loop repeat	-
C88_C08H4G103070	6	15	10	203	183	207	-4.49372	1.16585e-24	9.35123e-23	Golgin candidate 6; Short=AtGC6; AltName: Full=Protein MAIGO 4 && PF04871:Uso1 / p115 like vesicle tethering protein, C terminal region|PF04869:Uso1 / p115 like vesicle tethering protein, head region	-
C88_C08H2G047910	802	596	766	39	55	44	3.75894	1.18185e-24	9.46572e-23	Probable ATP-dependent RNA helicase DDX59; AltName: Full=DEAD box protein 59 && PF04438:HIT zinc finger	-
C88_C06H4G123390	15	35	18	370	279	295	-4.02973	1.1901e-24	9.51782e-23	PF09429:WW domain binding protein 11|PF12622:mRNA biogenesis factor	-
C88_C08H4G097520	73	68	27	984	1139	1028	-4.46826	1.23355e-24	9.85099e-23	DEAD-box ATP-dependent RNA helicase 5 && PF00271:Helicase conserved C-terminal domain|PF00270:DEAD/DEAH box helicase	DEAD
C88_C07H1G003840	23	22	57	1669	1069	922	-5.33301	1.23776e-24	9.87016e-23	Calcium-transporting ATPase 8, plasma membrane-type; AltName: Full=Ca(2+)-ATPase isoform 8 && PF00689:Cation transporting ATPase, C-terminus|PF00690:Cation transporter/ATPase, N-terminus|PF12515:Ca2+-ATPase N terminal autoinhibitory domain|PF00702:haloacid dehalogenase-like hydrolase|PF00122:E1-E2 ATPase	Cation_ATPase_C
C88_C02H1G018070	2	2	4	493	318	190	-7.14624	1.24998e-24	9.95317e-23	Receptor-like serine/threonine-protein kinase SD1-8; AltName: Full=Arabidopsis thaliana receptor kinase 3; AltName: Full=S-domain-1 (SD1) receptor kinase 8; Short=SD1-8; Flags: Precursor && PF11883:Domain of unknown function (DUF3403)|PF00954:S-locus glycoprotein domain|PF01453:D-mannose binding lectin|PF07714:Protein tyrosine and serine/threonine kinase|PF12398:Receptor serine/threonine kinase|P…	Pkinase_Tyr
C88_C06H4G126340	476	1134	682	3	0	1	8.93245	1.27614e-24	1.01467e-22	Probable CCR4-associated factor 1 homolog 9 && PF03168:Late embryogenesis abundant protein|PF04857:CAF1 family ribonuclease	CAF1
C88_C08H2G047740	1032	1074	754	146	129	109	2.6792	1.33564e-24	1.06044e-22	-	-
C88_C01H1G023750	1843	1209	1320	78	86	104	3.80924	1.37753e-24	1.09212e-22	Zinc finger CCCH domain-containing protein 53; Short=OsC3H53 && PF00076:RNA recognition motif. (a.k.a. RRM, RBD, or RNP domain)	RRM_1
C88_C09H4G092990	362	307	219	12	9	12	4.53129	1.38115e-24	1.0934e-22	Protein ELC; Short=AtELC; AltName: Full=ESCRT-I complex subunit VPS23 homolog 1; AltName: Full=Protein VACUOLAR PROTEIN SORTING 23A; AltName: Full=Vacuolar protein-sorting-associated protein 23 homolog 1 && PF09454:Vps23 core domain|PF05743:UEV domain	-
C88_C03H2G040640	11	5	4	235	246	312	-5.53634	1.43282e-24	1.13267e-22	Acetolactate synthase 2, chloroplastic; AltName: Full=ALS II; AltName: Full=Acetohydroxy-acid synthase II; AltName: Full=Acetolactate synthase II; Flags: Precursor && PF02775:Thiamine pyrophosphate enzyme, C-terminal TPP binding domain|PF02776:Thiamine pyrophosphate enzyme, N-terminal TPP binding domain|PF00205:Thiamine pyrophosphate enzyme, central domain	TPP_enzyme_N
C88_C09H1G021910	214	225	178	7	5	3	5.1511	1.4887e-24	1.17515e-22	Zinc finger protein CONSTANS-LIKE 13 && PF06203:CCT motif	CCT
C88_C06H4G103560	52	71	71	440	498	411	-3.02093	1.55014e-24	1.22189e-22	Pumilio homolog 2; Short=APUM-2; Short=AtPUM2 && PF00806:Pumilio-family RNA binding repeat|PF07990:Nucleic acid binding protein NABP	PUF
C88_C04H1G020040	0	0	0	884	1060	948	-12.5819	1.5999e-24	1.2593e-22	Metallothionein-like protein type 2 A; AltName: Full=LeMT(A) && -	-
C88_C02H4G118440	30	14	10	601	552	401	-5.04519	1.61363e-24	1.26829e-22	CTP synthase 1; AltName: Full=CTP synthetase 1; AltName: Full=UTP--ammonia ligase 1 && PF00117:Glutamine amidotransferase class-I|PF06418:CTP synthase N-terminus	CTP_synth_N
C88_C02H1G016510	1	8	8	885	734	305	-7.02178	1.61997e-24	1.27145e-22	VQ motif-containing protein 4; Short=AtVQ4; AltName: Full=MPK3/6-targeted VQ-motif-containing protein 1 && PF05678:VQ motif	-
C88_C01H1G037150	776	522	293	3	3	6	6.82052	1.69449e-24	1.32803e-22	-	-
C88_C02H1G013000	0	0	0	1754	1265	752	-12.9275	1.76603e-24	1.38212e-22	PF04862:Protein of unknown function (DUF642)	-
C88_C01H4G166210	85	112	99	512	457	488	-2.52339	1.82594e-24	1.42697e-22	SURP and G-patch domain-containing protein 1-like protein; AltName: Full=Splicing factor 4-like protein; Short=SF4-like protein && PF01585:G-patch domain|PF01805:Surp module	G-patch
C88_C01H3G097630	462	505	466	57	37	54	3.05902	1.95048e-24	1.52213e-22	Methionine aminopeptidase 2B; Short=MAP 2B; Short=MetAP 2B; AltName: Full=Peptidase M && PF00557:Metallopeptidase family M24	Peptidase_M24
C88_C10H1G021520	232	472	260	7	3	5	5.76943	2.00274e-24	1.56068e-22	UPF0503 protein At3g09070, chloroplastic; Flags: Precursor && PF05340:Protein of unknown function (DUF740)	-
C88_C01H4G162880	2273	1334	1386	0	0	0	12.9391	2.04394e-24	1.59053e-22	Nuclear transcription factor Y subunit C-3; Short=AtNF-YC-3 && PF00808:Histone-like transcription factor (CBF/NF-Y) and archaeal histone	-
C88_C10H1G023440	1774	1269	1227	0	0	0	12.708	2.11235e-24	1.64143e-22	Splicing factor U2af small subunit B; AltName: Full=U2 auxiliary factor 35 kDa subunit B; AltName: Full=U2 small nuclear ribonucleoprotein auxiliary factor small subunit B; Short=U2 snRNP auxiliary factor small subunit B; AltName: Full=Zinc finger CCCH domain-containing protein 60; Short=AtC3H60 && PF00642:Zinc finger C-x8-C-x5-C-x3-H type (and similar)|PF00076:RNA recognition motif. (a.k.a. RRM,…	zf-CCCH
C88_C02H4G104870	1097	709	721	62	35	38	4.03821	2.18598e-24	1.69624e-22	Casein kinase II subunit alpha-4, chloroplastic; Short=CK2-alpha4; AltName: Full=Plastid-targeted casein kinase 2 alpha; Short=cpCK2alpha; Flags: Precursor && PF00069:Protein kinase domain	Pkinase
C88_C02H2G044730	53	77	58	849	479	829	-3.74742	2.18972e-24	1.69674e-22	Homeobox-leucine zipper protein ATHB-14; AltName: Full=HD-ZIP protein ATHB-14; AltName: Full=Homeodomain transcription factor ATHB-14; AltName: Full=Protein PHABULOSA && PF01852:START domain|PF00046:Homeodomain|PF08670:MEKHLA domain	START
C88_C09H1G003440	1249	1364	995	0	0	0	12.4494	2.60842e-24	2.01832e-22	Probable UDP-N-acetylglucosamine--peptide N-acetylglucosaminyltransferase SPINDLY; Short=LeSPY && PF00515:Tetratricopeptide repeat|PF13844:Glycosyl transferase family 41	TPR_1
C88_C03H3G070750	216	220	291	5	4	5	5.49261	2.7101e-24	2.09404e-22	Probable LRR receptor-like serine/threonine-protein kinase At1g53440; Flags: Precursor && PF13855:Leucine rich repeat|PF00069:Protein kinase domain|PF11721:Malectin domain	Pkinase
C88_C01H1G003330	13	30	24	500	313	293	-4.25583	2.81948e-24	2.17549e-22	2-Cys peroxiredoxin BAS1-like, chloroplastic; Short=2-Cys Prx B; Short=2-Cys peroxiredoxin B; AltName: Full=Thiol-specific antioxidant protein B; Flags: Precursor && PF10417:C-terminal domain of 1-Cys peroxiredoxin|PF00578:AhpC/TSA family	-
C88_C09H3G065260	17	24	12	1360	424	535	-5.64092	3.00437e-24	2.31489e-22	Pyruvate kinase 1, cytosolic; Short=OsPK1 >B8BJ39.1 RecName: Full=Pyruvate kinase 1, cytosolic; Short=OsPK1 && PF00224:Pyruvate kinase, barrel domain|PF02887:Pyruvate kinase, alpha/beta domain	PK
C88_C03H3G070670	1021	670	556	28	24	37	4.4371	3.13485e-24	2.41203e-22	Eukaryotic translation initiation factor 4E-1; Short=eIF-4E-1; Short=eIF4E-1; AltName: Full=eIF-4F 25 kDa subunit; AltName: Full=eIF-4F p26 subunit; AltName: Full=mRNA cap-binding protein && PF01652:Eukaryotic initiation factor 4E	-
C88_C05H2G052720	322	372	215	3	1	4	6.59666	3.21661e-24	2.47146e-22	Aspartate--tRNA ligase 2, cytoplasmic; AltName: Full=Aspartyl-tRNA synthetase; Short=AspRS; AltName: Full=Protein IMPAIRED IN BABA-INDUCED DISEASE IMMUNITY 1 && PF01336:OB-fold nucleic acid binding domain|PF00152:tRNA synthetases class II (D, K and N)	tRNA-synt_2
C88_C01H3G097820	313	300	228	9	12	15	4.31377	3.30146e-24	2.53311e-22	PF08626:Transport protein Trs120 or TRAPPC9, TRAPP II complex subunit|PF12739:ER-Golgi trafficking TRAPP I complex 85 kDa subunit	-
C88_C03H3G089260	1043	1393	1652	0	0	0	12.6403	3.6825e-24	2.82152e-22	Serine/arginine-rich splicing factor SR34A; Short=At-SR34A; Short=At-SRp34A; Short=AtSR34A; AltName: Full=SER/ARG-rich protein 34A && PF00076:RNA recognition motif. (a.k.a. RRM, RBD, or RNP domain)	RRM_1
C88_C07H3G076030	318	413	336	4	0	1	7.52688	3.81138e-24	2.91618e-22	Protein DJ-1 homolog B; Short=AtDJ1B; Flags: Precursor && PF01965:DJ-1/PfpI family	DJ-1_PfpI
C88_C07H1G009310	679	582	535	73	68	71	2.86721	3.90831e-24	2.98618e-22	PF04718:Mitochondrial ATP synthase g subunit	-
C88_C07H4G094530	804	694	585	43	40	60	3.6356	3.97607e-24	3.03372e-22	Pentatricopeptide repeat-containing protein At1g11290, chloroplastic; AltName: Full=Protein CHLORORESPIRATORY REDUCTION 22; Flags: Precursor && PF17177:Pentacotripeptide-repeat region of PRORP|PF13041:PPR repeat family	-
C88_C07H1G008130	205	325	212	4	3	2	6.13774	4.23088e-24	3.22365e-22	PF02721:Domain of unknown function DUF223|PF08646:Replication factor-A C terminal domain	-
C88_C01H1G002240	0	0	2	1179	970	1302	-10.9751	4.45175e-24	3.38723e-22	G-type lectin S-receptor-like serine/threonine-protein kinase RLK1; AltName: Full=Receptor-like protein kinase 1; Flags: Precursor && PF08240:Alcohol dehydrogenase GroES-like domain|PF01453:D-mannose binding lectin|PF00069:Protein kinase domain|PF00107:Zinc-binding dehydrogenase	Pkinase
C88_C09H1G023070	96	145	144	881	920	988	-3.08727	4.4931e-24	3.41395e-22	Cyclin-T1-4; Short=CycT1;4 && PF00134:Cyclin, N-terminal domain	-
C88_C02H1G017250	26	21	23	261	275	195	-3.59272	4.58198e-24	3.47666e-22	Katanin p80 WD40 repeat-containing subunit B1 homolog && PF13925:con80 domain of Katanin|PF00400:WD domain, G-beta repeat	WD40
C88_C02H4G110440	3	2	0	509	611	259	-8.31881	4.63807e-24	3.51143e-22	PF04862:Protein of unknown function (DUF642)	-
C88_C04H4G127750	19	18	14	219	166	166	-3.64558	4.64063e-24	3.51143e-22	F-box-like/WD repeat-containing protein TBL1XR1; AltName: Full=Nuclear receptor corepressor/HDAC3 complex subunit TBLR1; AltName: Full=TBL1-related protein 1; AltName: Full=Transducin beta-like 1X-related protein 1 && PF08513:LisH|PF00400:WD domain, G-beta repeat	WD40
C88_C10H4G103570	0	0	0	2843	2027	732	-13.4853	4.69467e-24	3.54742e-22	Basic 30 kDa endochitinase; Flags: Precursor && PF00182:Chitinase class I|PF00187:Chitin recognition protein	-
C88_C03H2G041030	0	0	0	1273	836	729	-12.5252	5.10318e-24	3.85079e-22	Elongation of fatty acids protein 3-like; Short=Protein ELO3-like; AltName: Full=Protein HIGH EXPRESSION OF OSMOTICALLY RESPONSIVE GENES 3; AltName: Full=Very long-chain fatty acid condensing enzyme HOS3; Short=VLCFA condensing enzyme HOS3 && PF01151:GNS1/SUR4 family	ELO
C88_C09H1G029900	584	584	267	1	2	4	7.43246	5.35592e-24	4.03595e-22	Putative late blight resistance protein homolog R1B-16 && PF00931:NB-ARC domain	NB-ARC
C88_C02H4G120420	11	14	14	275	174	164	-4.17489	5.73804e-24	4.31795e-22	Proteasome subunit beta type-1; AltName: Full=20S proteasome alpha subunit F; AltName: Full=20S proteasome subunit beta-6 [Petunia x hybrida] && PF00227:Proteasome subunit	Proteasome
C88_C01H3G097830	728	471	449	2	1	1	8.48648	5.76755e-24	4.3342e-22	DExH-box ATP-dependent RNA helicase DExH1 && PF07717:Oligonucleotide/oligosaccharide-binding (OB)-fold|PF00270:DEAD/DEAH box helicase|PF04408:Helicase associated domain (HA2)|PF00271:Helicase conserved C-terminal domain	HA2
novel.1677	624	804	485	50	21	30	4.03084	5.92955e-24	4.44985e-22	-	-
C88_C04H1G005610	5	3	7	184	147	157	-5.22981	6.09811e-24	4.57008e-22	Macrophage erythroblast attacher && PF10607:CTLH/CRA C-terminal to LisH motif domain	-
C88_C02H3G078810	5782	4212	3731	381	380	440	3.29376	6.16126e-24	4.6111e-22	Protein SRG1; Short=AtSRG1; AltName: Full=Protein SENESCENCE-RELATED GENE 1 && PF03171:2OG-Fe(II) oxygenase superfamily|PF00439:Bromodomain|PF14226:non-haem dioxygenase in morphine synthesis N-terminal	2OG-FeII_Oxy
C88_C03H3G089530	290	442	292	1	7	6	5.93706	6.17242e-24	4.61314e-22	Uncharacterized calcium-binding protein At1g02270 && PF03372:Endonuclease/Exonuclease/phosphatase family	Exo_endo_phos
C88_C04H4G102590	984	538	463	2	0	4	8.15707	6.53336e-24	4.87625e-22	-	-
C88_C04H2G061830	517	673	384	55	43	37	3.31911	6.70581e-24	4.99815e-22	14-3-3-like protein C; AltName: Full=14-3-3-like protein B && PF00244:14-3-3 protein	-
C88_C09H1G023150	21	22	11	452	267	244	-4.36067	6.80831e-24	5.06766e-22	Vacuole membrane protein KMS1; AltName: Full=Protein KILLING ME SLOWLY 1 && -	-
C88_C07H1G003780	2	7	14	788	2231	850	-7.61718	6.97232e-24	5.1827e-22	EIN3-binding F-box protein 2 && -	-
C88_C06H2G061090	1978	2477	1411	19	29	3	6.63261	7.03228e-24	5.22018e-22	60S ribosomal protein L10a-1 && PF00687:Ribosomal protein L1p/L10e family	-
C88_C03H4G138690	1	0	5	365	316	454	-7.77342	7.09273e-24	5.25793e-22	Developmentally-regulated G-protein 1; Short=AtDRG1; AltName: Full=Developmentally-regulated G-protein 2A; Short=AtDRG2a && PF16897:C-terminal region of MMR_HSR1 domain|PF01926:50S ribosome-binding GTPase|PF02824:TGS domain	-
C88_C01H4G144010	337	518	301	12	22	14	4.34343	7.50424e-24	5.55547e-22	Coatomer subunit beta-1; AltName: Full=Beta-coat protein 1; Short=Beta-COP 1 && PF07718:Coatomer beta C-terminal region|PF14806:Coatomer beta subunit appendage platform|PF01602:Adaptin N terminal region	-
C88_C04H1G030130	1	0	2	440	486	460	-9.07322	7.76669e-24	5.742e-22	PF02213:GYF domain	-
C88_C02H1G020050	37	64	42	436	325	327	-3.15172	7.82354e-24	5.77624e-22	Proteasome subunit alpha type-4; AltName: Full=20S proteasome alpha subunit C; AltName: Full=20S proteasome subunit alpha-3 && PF00227:Proteasome subunit|PF10584:Proteasome subunit A N-terminal signature	Proteasome
C88_C04H2G068390	1	0	3	429	407	266	-8.30343	7.88783e-24	5.81586e-22	PF01918:Alba	-
C88_C09H2G054990	201	196	175	8	9	7	4.35915	8.10004e-24	5.96431e-22	F-box/kelch-repeat protein At3g23880 && PF00646:F-box domain	F-box
C88_C02H1G013630	0	0	0	1133	900	651	-12.4479	8.16997e-24	6.00773e-22	Cold-regulated 413 inner membrane protein 2, chloroplastic; Short=AtCOR413-IM2; AltName: Full=Cold-regulated 413 thylakoid membrane 2; Short=AtCOR413-TM2; Flags: Precursor && PF05562:Cold acclimation protein WCOR413	-
C88_C11H4G097330	2408	2000	1215	0	2	0	11.2343	8.91587e-24	6.54743e-22	PF00098:Zinc knuckle	zf-CCHC
C88_C04H4G120400	297	447	337	39	37	34	3.06858	8.96658e-24	6.57585e-22	F-box/kelch-repeat protein At3g23880 && PF08268:F-box associated domain|PF00646:F-box domain	F-box
C88_C12H3G077550	3	9	26	1482	1547	2680	-7.45133	9.35439e-24	6.85109e-22	NEP1-interacting protein 1; AltName: Full=RING-H2 finger protein ATL26 && PF13639:Ring finger domain	-
C88_C02H1G017750	2	7	7	458	194	284	-6.07289	9.67812e-24	7.07873e-22	Vesicle-associated protein 4-2; AltName: Full=Plant VAP homolog 4-2; Short=AtPVA42; AltName: Full=VAMP-associated protein 4-2 && PF00635:MSP (Major sperm protein) domain	Motile_Sperm
C88_C09H3G075020	2	0	2	965	357	1118	-9.45797	9.77841e-24	7.14254e-22	Anthocyanidin 3-O-glucosyltransferase; AltName: Full=Anthocyanin rhamnosyl transferase; AltName: Full=Flavonol 3-O-glucosyltransferase; AltName: Full=UDP-glucose flavonoid 3-O-glucosyltransferase && PF00201:UDP-glucoronosyl and UDP-glucosyl transferase	UDPGT
C88_C08H4G080330	110	156	131	651	599	628	-2.46936	1.01054e-23	7.37157e-22	MND1-interacting protein 1; Short=AtMIP1 && PF13920:Zinc finger, C3HC4 type (RING finger)	-
C88_C02H3G072060	21	74	74	1911	1458	1987	-5.22038	1.18825e-23	8.64668e-22	Transcription factor bHLH93; AltName: Full=Basic helix-loop-helix protein 93; Short=AtbHLH93; Short=bHLH 93; AltName: Full=Transcription factor EN 47; AltName: Full=bHLH transcription factor bHLH093 && PF00010:Helix-loop-helix DNA-binding domain	HLH
C88_C07H2G047940	48	82	75	1358	1018	592	-4.05412	1.1885e-23	8.64668e-22	Endoplasmic reticulum oxidoreductin-1; Flags: Precursor && PF04137:Endoplasmic Reticulum Oxidoreductin 1 (ERO1)	-
C88_C09H4G091700	60	45	31	510	571	647	-3.89909	1.21905e-23	8.85722e-22	Ras-related protein RABE1a; Short=AtRABE1a; AltName: Full=Ras-related protein Rab8B; Short=AtRab8B && PF00071:Ras family	Ras
C88_C02H1G016930	0	2	1	505	418	580	-9.20386	1.29039e-23	9.36313e-22	-	-
C88_C01H4G166220	6	2	9	1521	690	356	-7.36967	1.30756e-23	9.47512e-22	Transcription factor bHLH130; AltName: Full=Basic helix-loop-helix protein 130; Short=AtbHLH130; Short=bHLH 130; AltName: Full=Transcription factor EN 69; AltName: Full=bHLH transcription factor bHLH130 && PF00010:Helix-loop-helix DNA-binding domain	HLH
C88_C01H1G024540	869	313	623	2	3	2	7.82502	1.34354e-23	9.72302e-22	Dicarboxylate transporter 2.1, chloroplastic; AltName: Full=AtpDCT1; AltName: Full=Glutamate/malate translocator; Flags: Precursor && -	-
C88_C12H1G026180	10	11	10	153	189	180	-4.30503	1.36399e-23	9.85798e-22	Zeatin O-xylosyltransferase; AltName: Full=Zeatin O-beta-D-xylosyltransferase && PF00201:UDP-glucoronosyl and UDP-glucosyl transferase	UDPGT
C88_C02H1G014280	0	0	1	1489	2336	1576	-12.5233	1.39071e-23	1.00333e-21	Probable LRR receptor-like serine/threonine-protein kinase RFK1; AltName: Full=Receptor-like kinase in flowers 1; Flags: Precursor && PF07714:Protein tyrosine and serine/threonine kinase|PF11721:Malectin domain	Pkinase_Tyr
C88_C03H3G072330	2683	2534	1643	1	0	0	12.4152	1.39192e-23	1.00333e-21	Polyadenylate-binding protein RBP45; Short=Poly(A)-binding protein RBP45; AltName: Full=RNA-binding protein 45; Short=NplRBP45 && PF00076:RNA recognition motif. (a.k.a. RRM, RBD, or RNP domain)	RRM_1
C88_C10H3G078430	4	1	1	233	328	237	-7.27718	1.5376e-23	1.10689e-21	Protein SODIUM POTASSIUM ROOT DEFECTIVE 2; Short=NaKR2; AltName: Full=Heavy metal-associated plant protein 3; Short=AtHPP03 && PF00403:Heavy-metal-associated domain	HMA
C88_C11H2G047900	182	239	210	962	779	852	-2.25964	1.59952e-23	1.14995e-21	Putative disease resistance RPP13-like protein 1 && PF00931:NB-ARC domain|PF18052:Rx N-terminal domain	NB-ARC
C88_C04H3G090690	658	632	592	3865	2711	2470	-2.46453	1.6297e-23	1.17012e-21	Probable ATP synthase 24 kDa subunit, mitochondrial; Flags: Precursor && PF15704:Mitochondrial ATP synthase subunit	-
C88_C02H1G015160	9	8	15	381	232	198	-4.84444	1.65262e-23	1.18502e-21	Putative lipase ROG1; AltName: Full=Revertant of glycogen synthase kinase mutation protein 1 && PF05057:Putative serine esterase (DUF676)	-
C88_C12H4G110630	55	105	66	761	599	502	-3.26705	1.70936e-23	1.2241e-21	Proteasome subunit alpha type-6; AltName: Full=20S proteasome alpha subunit A; AltName: Full=20S proteasome subunit alpha-1 && PF10584:Proteasome subunit A N-terminal signature|PF00227:Proteasome subunit	Proteasome
C88_C02H4G106860	12	9	7	184	227	271	-4.8434	1.72183e-23	1.23143e-21	Hypersensitive-induced response protein 1; Short=AtHIR1 && PF01145:SPFH domain / Band 7 family	-
C88_C10H1G025850	216	213	222	10	13	7	4.22933	1.85573e-23	1.32545e-21	-	-
C88_C06H2G036330	69	91	44	674	833	935	-3.8364	1.8829e-23	1.34311e-21	-	-
C88_C10H4G110550	19	22	10	237	201	229	-3.94108	1.95451e-23	1.39238e-21	40S ribosomal protein S17 && PF00833:Ribosomal S17	-
C88_C09H1G023980	1	3	6	292	220	164	-6.27474	1.95884e-23	1.39365e-21	Histone H2AX && PF00125:Core histone H2A/H2B/H3/H4|PF16211:C-terminus of histone H2A	Histone
C88_C09H1G007010	0	5	1	318	220	256	-7.28162	2.02486e-23	1.43876e-21	Glutathione S-transferase L1; Short=AtGSTL1; AltName: Full=GST class-lambda member 1 && PF13410:Glutathione S-transferase, C-terminal domain|PF13417:Glutathione S-transferase, N-terminal domain	-
C88_C02H2G044770	2	0	2	872	360	386	-8.82754	2.03725e-23	1.44454e-21	E3 ubiquitin-protein ligase SINAT3; AltName: Full=Seven in absentia homolog 3 && PF03145:Seven in absentia protein family	-
C88_C01H1G002780	23	116	52	3435	2412	2028	-5.61272	2.03827e-23	1.44454e-21	Fasciclin-like arabinogalactan protein 17; Flags: Precursor && PF02469:Fasciclin domain	-
C88_C02H1G016160	4	8	8	221	462	529	-6.18222	2.21713e-23	1.56926e-21	Receptor-like protein kinase HSL1; AltName: Full=Protein HAESA-LIKE1; Flags: Precursor && PF00069:Protein kinase domain|PF08263:Leucine rich repeat N-terminal domain|PF13855:Leucine rich repeat	Pkinase
C88_C04H2G040520	1207	1412	921	6005	4693	4760	-2.34868	2.35131e-23	1.66209e-21	Triosephosphate isomerase, cytosolic; Short=TIM; Short=Triose-phosphate isomerase && PF00121:Triosephosphate isomerase	-
C88_C07H4G103090	1300	1612	1009	212	154	147	2.71459	2.39595e-23	1.69146e-21	Nuclear/nucleolar GTPase 2; Short=AtNug2; AltName: Full=DAR GTPase 5 && PF01926:50S ribosome-binding GTPase|PF08153:NGP1NT (NUC091) domain	-
C88_C02H4G118190	10	15	11	177	202	144	-4.0856	2.44168e-23	1.72153e-21	Exosome complex exonuclease RRP44 homolog A; Short=RRP44 homolog A; AltName: Full=Protein EMBRYO DEFECTIVE 2763; AltName: Full=Ribosomal RNA-processing protein 44A; Short=AtRRP44A && PF00773:RNB domain|PF17849:Dis3-like cold-shock domain 2 (CSD2)|PF13638:PIN domain|PF17216:Rrp44-like cold shock domain|PF17215:S1 domain	RNB
C88_C05H3G054160	29	53	30	377	343	275	-3.38069	2.50048e-23	1.76072e-21	Protein SPIRAL1-like 1 && -	-
C88_C05H1G009770	152	258	174	1186	1304	1325	-2.95198	2.51607e-23	1.76942e-21	PF04398:Protein of unknown function, DUF538	-
C88_C02H1G020330	3	3	2	182	227	296	-6.70697	2.57625e-23	1.80942e-21	Probable splicing factor 3A subunit 1 && PF12230:Pre-mRNA splicing factor PRP21 like protein|PF00240:Ubiquitin family|PF01805:Surp module	ubiquitin
C88_C08H4G097530	25	48	31	522	454	288	-3.8217	2.6396e-23	1.85154e-21	Secretory carrier-associated membrane protein 4; Short=Secretory carrier membrane protein 4 && PF04144:SCAMP family	-
C88_C04H1G031870	388	321	310	13	23	16	4.07137	2.83404e-23	1.98539e-21	-	-
novel.457	0	0	0	736	1945	1463	-13.124	2.84474e-23	1.99034e-21	Uracil phosphoribosyltransferase; Short=UPRTase; AltName: Full=UMP pyrophosphorylase && -	-
C88_C04H2G063950	646	951	834	67	75	88	3.16417	2.98253e-23	2.08301e-21	PF09741:Uncharacterized conserved protein (DUF2045)	-
C88_C02H4G118480	281	445	291	7	11	2	5.44242	2.9848e-23	2.08301e-21	Galactan beta-1,4-galactosyltransferase GALS3; AltName: Full=Beta-1,4-galactan synthase; AltName: Full=Galactan synthase 3 && PF01697:Glycosyltransferase family 92	-
C88_C04H1G020430	2	1	0	418	449	508	-9.07374	3.10793e-23	2.16618e-21	F-box protein SKP2B; AltName: Full=F-box/LRR-repeat protein 5; Short=AtFB5; AltName: Full=SKP2-like protein 2; Short=AtSKP2;2 && -	-
C88_C04H1G030870	248	293	285	2616	1812	1352	-3.00154	3.12551e-23	2.17566e-21	Thioredoxin H-type 1; Short=Trx-H1 && PF00085:Thioredoxin	-
C88_C03H2G056630	519	599	309	2	6	0	7.24896	3.1742e-23	2.20675e-21	Heavy metal-associated isoprenylated plant protein 39; Short=AtHIP39; Flags: Precursor && PF00403:Heavy-metal-associated domain	HMA
C88_C06H1G000240	1047	1277	794	0	0	0	12.2322	3.32441e-23	2.30825e-21	Nodal modulator 2; AltName: Full=pM5 protein 2; Flags: Precursor && PF13620:Carboxypeptidase regulatory-like domain	-
C88_C08H3G070950	213	182	196	5	6	6	4.90711	3.45171e-23	2.39361e-21	Vacuolar protein sorting-associated protein 25; Short=AtVPS25; AltName: Full=ESCRT-II complex subunit VPS25 && PF05871:ESCRT-II complex subunit	-
C88_C04H1G033110	2186	1128	666	2	10	10	7.25151	3.54888e-23	2.45788e-21	Transcription initiation factor TFIID subunit 7; AltName: Full=TBP-associated factor 7; Short=AtTAF7 && PF04658:TAFII55 protein conserved region	-
C88_C12H4G090030	935	1107	1095	159	180	141	2.48949	4.02637e-23	2.78506e-21	Vacuolar protein sorting-associated protein 35B; AltName: Full=Vesicle protein sorting 35B && PF03635:Vacuolar protein sorting-associated protein 35	-
C88_C06H3G089610	217	612	382	6	7	7	5.6679	4.08569e-23	2.82253e-21	Probable WRKY transcription factor 40; AltName: Full=WRKY DNA-binding protein 40 && PF03106:WRKY DNA -binding domain	WRKY
C88_C01H1G002790	27	51	53	453	447	419	-3.55595	4.26383e-23	2.94188e-21	Protein WVD2-like 4 && PF06886:Targeting protein for Xklp2 (TPX2) domain	-
C88_C04H3G089600	0	2	2	1811	738	386	-9.68613	4.28788e-23	2.95475e-21	-	-
C88_C08H2G037460	343	432	341	33	31	42	3.16288	4.4455e-23	3.05952e-21	K(+) efflux antiporter 4; Short=AtKEA4; Flags: Precursor && PF00999:Sodium/hydrogen exchanger family	Na_H_Exchanger
C88_C01H1G046920	21	121	40	5075	2697	3159	-6.16598	4.47343e-23	3.07488e-21	LysM domain-containing GPI-anchored protein 2; AltName: Full=Chitin elicitor-binding protein LYM2; Short=CEBiP LYM2; Flags: Precursor && PF01476:LysM domain	LysM
C88_C12H2G035540	121	168	134	1220	715	834	-2.92127	4.54229e-23	3.1183e-21	Uncharacterized oxidoreductase At4g09670 && PF01408:Oxidoreductase family, NAD-binding Rossmann fold	GFO_IDH_MocA
C88_C11H1G023610	14	17	14	182	229	254	-4.12538	4.63773e-23	3.17983e-21	Putative disease resistance RPP13-like protein 1 && PF18052:Rx N-terminal domain|PF00931:NB-ARC domain|PF13855:Leucine rich repeat	NB-ARC
C88_C04H4G108140	1	0	3	288	311	322	-8.06677	4.73835e-23	3.24476e-21	PF00582:Universal stress protein family	Usp
C88_C07H1G007440	589	700	522	78	82	88	2.63585	4.85651e-23	3.32153e-21	CST complex subunit CTC1; AltName: Full=Protein CONSERVED TELOMERE MAINTENANCE COMPONENT 1; Short=AtCTC1 && PF15491:CST, telomere maintenance, complex subunit CTC1	-
C88_C01H3G141120	419	370	336	1	2	1	7.92239	4.87344e-23	3.32895e-21	Brefeldin A-inhibited guanine nucleotide-exchange protein 1; Short=BIG1; AltName: Full=ARF guanine-nucleotide exchange factor BIG1 && PF12783:Guanine nucleotide exchange factor in Golgi transport N-terminal|PF09324:Domain of unknown function (DUF1981)|PF01369:Sec7 domain|PF16213:Dimerisation and cyclophilin-binding domain of Mon2	Sec7
C88_C02H1G016470	1	0	5	549	273	434	-7.89333	4.93407e-23	3.36617e-21	30S ribosomal protein S5, chloroplastic; Flags: Precursor && PF00333:Ribosomal protein S5, N-terminal domain|PF03719:Ribosomal protein S5, C-terminal domain	-
C88_C10H3G059450	69	90	69	383	343	343	-2.45387	5.06414e-23	3.45061e-21	Probable galacturonosyltransferase 12; AltName: Full=Like glycosyl transferase 6; AltName: Full=Protein IRREGULAR XYLEM 8 && PF04051:Transport protein particle (TRAPP) component|PF01501:Glycosyl transferase family 8	Glyco_transf_8
C88_C12H2G056550	25	15	26	636	301	491	-4.62181	5.19223e-23	3.53349e-21	Early nodulin-like protein 2; AltName: Full=Phytocyanin-like protein; Flags: Precursor && PF02298:Plastocyanin-like domain	Cu_bind_like
C88_C09H1G023490	6	5	3	161	127	144	-5.16695	5.42114e-23	3.6847e-21	-	-
C88_C01H3G096700	1872	1560	1651	267	205	241	2.62596	5.79354e-23	3.93293e-21	Casein kinase 1-like protein HD16; AltName: Full=Os03g0793500 protein; AltName: Full=Protein EARLY FLOWERING 1; AltName: Full=Protein HEADING DATE 16 && PF00069:Protein kinase domain	Pkinase
C88_C10H1G001230	20	10	18	594	301	662	-5.22142	5.90568e-23	4.00409e-21	Cell differentiation protein RCD1 homolog; Short=Rcd-1; AltName: Full=CCR4-NOT transcription complex subunit 9 >Q5PQL2.1 RecName: Full=Cell differentiation protein RCD1 homolog; Short=Rcd-1; AltName: Full=CCR4-NOT transcription complex subunit 9 >Q9JKY0.1 RecName: Full=Cell differentiation protein RCD1 homolog; Short=Rcd-1; AltName: Full=CCR4-NOT transcription complex subunit 9; AltName: Full=EPO…	-
C88_C02H4G104170	3	2	2	166	185	173	-6.45109	5.96786e-23	4.04125e-21	-	-
novel.1149	1	1	0	901	777	863	-10.5355	5.977e-23	4.04244e-21	40S ribosomal protein S15a-1 && PF00410:Ribosomal protein S8	-
C88_C08H3G078870	4	4	12	266	260	340	-5.65005	6.37407e-23	4.30568e-21	26S proteasome non-ATPase regulatory subunit 8 homolog A; AltName: Full=26S proteasome regulatory subunit RPN12a; Short=AtRPN12a; AltName: Full=26S proteasome regulatory subunit S14 homolog A && PF10075:CSN8/PSMD8/EIF3K family	-
C88_C09H3G073460	97	183	123	1733	1106	1948	-3.81339	6.7878e-23	4.57951e-21	CBS domain-containing protein CBSX3, mitochondrial; Flags: Precursor && PF00571:CBS domain	CBS
C88_C04H4G108320	0	2	4	215	244	254	-7.12209	6.81794e-23	4.59418e-21	BAG family molecular chaperone regulator 5, mitochondrial; AltName: Full=Bcl-2-associated athanogene 5; Flags: Precursor && PF02179:BAG domain	-
C88_C04H2G047250	1	5	5	294	186	370	-6.50912	6.89432e-23	4.63995e-21	DNA (cytosine-5)-methyltransferase 1A; Short=OsMET1a; AltName: Full=DNA methyltransferase 1-1; Short=OsMET1-1 && PF00145:C-5 cytosine-specific DNA methylase|PF12047:Cytosine specific DNA methyltransferase replication foci domain|PF01426:BAH domain	DNA_methylase
C88_C10H3G075620	0	0	3	498	586	811	-9.53407	7.23159e-23	4.86096e-21	Protein RETICULATA-RELATED 3, chloroplastic; Flags: Precursor && PF11891:Protein RETICULATA-related	-
C88_C04H3G073890	947	853	737	145	112	118	2.54734	7.47649e-23	5.01942e-21	-	-
C88_C07H2G045810	460	568	339	15	29	22	4.12529	7.68778e-23	5.15495e-21	Nucleolar GTP-binding protein 1 && PF08155:NOGCT (NUC087) domain|PF06858:Nucleolar GTP-binding protein 1 (NOG1)|PF17835:NOG1 N-terminal helical domain	-
C88_C06H2G061820	2487	1392	1273	1	1	0	11.1338	7.83949e-23	5.25026e-21	Chaperonin 60 subunit alpha 1, chloroplastic; Short=CPN-60 alpha 1; AltName: Full=Protein SCHLEPPERLESS; AltName: Full=RuBisCO large subunit-binding protein subunit alpha 1; Flags: Precursor && PF00118:TCP-1/cpn60 chaperonin family	-
C88_C08H2G031240	21	29	22	315	191	219	-3.54344	7.95734e-23	5.32267e-21	60S ribosomal protein L9-1 && PF00347:Ribosomal protein L6	-
C88_C06H4G103750	25	18	10	548	442	258	-4.75411	7.9994e-23	5.34428e-21	Protein kinase APK1A, chloroplastic; Flags: Precursor && PF07714:Protein tyrosine and serine/threonine kinase	Pkinase_Tyr
C88_C02H1G019630	1	1	0	2109	1003	4296	-12.1154	8.0176e-23	5.34992e-21	Glutathione S-transferase F11; Short=AtGSTF11; AltName: Full=AtGSTF6; AltName: Full=GST class-phi; AltName: Full=GST class-phi member 11 && PF02798:Glutathione S-transferase, N-terminal domain|PF00043:Glutathione S-transferase, C-terminal domain	GST_N
C88_C04H2G057780	956	881	868	0	0	0	12.045	8.19067e-23	5.45875e-21	PF08646:Replication factor-A C terminal domain	-
C88_C01H3G119140	8	10	10	203	137	133	-4.2834	8.4839e-23	5.64731e-21	-	-
C88_C04H1G007270	378	384	409	20	33	28	3.6277	8.71632e-23	5.79498e-21	ATP-dependent RNA helicase DEAH12, chloroplastic; Flags: Precursor && PF04408:Helicase associated domain (HA2)|PF01485:IBR domain, a half RING-finger domain|PF00271:Helicase conserved C-terminal domain|PF00270:DEAD/DEAH box helicase|PF07717:Oligonucleotide/oligosaccharide-binding (OB)-fold	Helicase_C
C88_C08H3G071010	5946	5351	3433	461	510	474	3.12038	9.19609e-23	6.10654e-21	DEAD-box ATP-dependent RNA helicase 5 && PF00270:DEAD/DEAH box helicase|PF00271:Helicase conserved C-terminal domain	DEAD
C88_C04H2G057350	1	3	1	219	291	223	-7.43214	9.8195e-23	6.51261e-21	Putative UDP-glucuronate:xylan alpha-glucuronosyltransferase 3; Short=UDP-GlcA:xylan glucuronyltransferase 3; AltName: Full=Glycogenin-like protein 3; AltName: Full=Plant glycogenin-like starch initiation protein 2; AltName: Full=Protein GLUCURONIC ACID SUBSTITUTION OF XYLAN 3; Short=AtGUX3 && PF01501:Glycosyl transferase family 8	Glyco_transf_8
C88_C02H1G017690	80	56	60	845	685	1195	-4.02211	1.01204e-22	6.70406e-21	Protein TRANSPORT INHIBITOR RESPONSE 1; AltName: Full=Weak ethylene-insensitive protein 1 && PF18791:Transport inhibitor response 1 protein domain|PF18511:F-box	-
C88_C10H1G001700	149	243	112	1473	1294	1404	-3.29488	1.06341e-22	7.03581e-21	60S ribosomal protein L8; AltName: Full=L2; AltName: Full=Ribosomal protein TL2 && PF03947:Ribosomal Proteins L2, C-terminal domain|PF00181:Ribosomal Proteins L2, RNA binding domain	Ribosomal_L2_C
C88_C10H1G023620	0	0	3	724	583	1278	-9.98028	1.06567e-22	7.04229e-21	Anthocyanidin 3-O-glucosyltransferase; AltName: Full=Flavonol 3-O-glucosyltransferase; AltName: Full=UDP-glucose flavonoid 3-O-glucosyltransferase && PF00201:UDP-glucoronosyl and UDP-glucosyl transferase	UDPGT
novel.439	1283	1246	1157	137	127	172	2.85263	1.08501e-22	7.16143e-21	-	-
C88_C11H3G056130	263	362	360	0	3	2	7.39391	1.12011e-22	7.38422e-21	Putative late blight resistance protein homolog R1A-4 && PF00931:NB-ARC domain|PF12061:Late blight resistance protein R1	NB-ARC
C88_C03H4G116630	0	1	2	541	378	336	-8.91142	1.19886e-22	7.89387e-21	PLAT domain-containing protein 1; Short=AtPLAT1; Short=PLAT domain protein 1; Flags: Precursor && PF01477:PLAT/LH2 domain	-
C88_C11H1G000390	429	725	501	68	52	50	3.05665	1.25503e-22	8.25382e-21	U-box domain-containing protein 14; AltName: Full=E3 ubiquitin-protein ligase PUB14; AltName: Full=Plant U-box protein 14; AltName: Full=Prototypical U-box domain protein 14 && PF00514:Armadillo/beta-catenin-like repeat	Arm
C88_C07H2G036270	4	8	6	152	126	127	-4.71393	1.26514e-22	8.31033e-21	IST1-like protein && PF03398:Regulator of Vps4 activity in the MVB pathway	-
C88_C12H2G033350	2	1	2	204	229	204	-7.21505	1.27503e-22	8.36525e-21	Vacuolar protein sorting-associated protein 35B; AltName: Full=Vesicle protein sorting 35B && PF03635:Vacuolar protein sorting-associated protein 35	-
C88_C01H3G129770	2	2	1	452	311	185	-7.75943	1.32933e-22	8.7111e-21	Rapid alkalinization factor; Short=NtRALF; Flags: Precursor && PF05498:Rapid ALkalinization Factor (RALF)	-
C88_C04H2G057620	0	0	0	630	1454	1125	-12.7518	1.33584e-22	8.74329e-21	U-box domain-containing protein 27; AltName: Full=Plant U-box protein 27 && PF04564:U-box domain	U-box
C88_C09H1G028400	342	436	238	1	1	5	6.93081	1.3538e-22	8.85029e-21	Small subunit processome component 20 homolog; AltName: Full=Down-regulated in metastasis protein && -	-
C88_C08H4G102980	0	0	0	607	776	710	-12.1189	1.37846e-22	9.00074e-21	Beta-adaptin-like protein B; Short=At-bB-Ad; Short=At-betaB-Ad; AltName: Full=AP complex subunit beta-B; AltName: Full=Adaptor protein complex AP subunit beta-B; AltName: Full=Beta-adaptin B; AltName: Full=Clathrin assembly protein complex beta large chain B && PF01602:Adaptin N terminal region	-
C88_C03H2G058910	165	273	179	5	6	4	5.12867	1.43514e-22	9.35968e-21	PF00582:Universal stress protein family	Usp
C88_C01H2G060380	173	311	222	5	8	7	4.9001	1.44757e-22	9.42954e-21	-	-
C88_C03H3G089560	196	216	163	6	6	2	5.14642	1.71504e-22	1.11585e-20	Uncharacterized protein C16G5.07c && PF16200:C-terminal region of band_7|PF01145:SPFH domain / Band 7 family	-
C88_C02H4G110450	9	5	5	206	242	381	-5.68722	1.74827e-22	1.13613e-20	La-related protein 6A; Short=AtLARP6a && PF05383:La domain	-
C88_C01H2G079830	93	107	103	490	401	421	-2.3299	1.79794e-22	1.16702e-20	PF13301:Protein of unknown function (DUF4079)	-
C88_C09H4G100760	433	650	331	0	1	5	7.61294	1.89202e-22	1.22653e-20	PF13960:Domain of unknown function (DUF4218)|PF13952:Domain of unknown function (DUF4216)|PF02992:Transposase family tnp2	Transposase_21
C88_C01H3G139800	1249	982	916	142	100	86	3.06677	1.89409e-22	1.22653e-20	Triosephosphate isomerase, chloroplastic; Short=TIM; Short=Triose-phosphate isomerase; Flags: Precursor && PF00121:Triosephosphate isomerase	-
C88_C05H1G008500	37	44	9	1127	845	970	-5.27346	1.95594e-22	1.26508e-20	Aldehyde dehydrogenase family 2 member B7, mitochondrial; Short=ALDH2b; Flags: Precursor && PF00171:Aldehyde dehydrogenase family	Aldedh
C88_C09H1G028190	1104	1195	1039	156	127	176	2.6363	2.06674e-22	1.33517e-20	DnaJ protein P58IPK homolog; Short=AtP58IPK; AltName: Full=Chaperone protein dnaJ 36; Short=AtDjA36; Short=AtJ36; Flags: Precursor && -	-
C88_C02H2G055650	1	0	2	378	476	551	-9.10267	2.08636e-22	1.34625e-20	-	-
C88_C01H3G140080	1194	1271	626	60	73	47	3.87063	2.09314e-22	1.34904e-20	Ribosomal L1 domain-containing protein 1; AltName: Full=CATX-11; AltName: Full=Cellular senescence-inhibited gene protein; AltName: Full=Protein PBK1 >Q5RCE6.2 RecName: Full=Ribosomal L1 domain-containing protein 1 && PF00687:Ribosomal protein L1p/L10e family	-
C88_C02H1G013740	0	0	0	727	770	508	-12.0379	2.10834e-22	1.35724e-20	-	-
C88_C11H1G024630	0	0	0	681	557	563	-11.8855	2.11083e-22	1.35725e-20	ATP synthase subunit d, mitochondrial; Short=ATPase subunit d && PF05873:ATP synthase D chain, mitochondrial (ATP5H)	-
C88_C08H2G048020	4	11	7	223	185	132	-4.83453	2.12e-22	1.36045e-20	L-lactate dehydrogenase A; Short=LDH-A && PF02866:lactate/malate dehydrogenase, alpha/beta C-terminal domain|PF00056:lactate/malate dehydrogenase, NAD binding domain	-
C88_C04H1G002730	12	9	7	170	179	227	-4.59537	2.12078e-22	1.36045e-20	Cytochrome P450 82C4 && PF00067:Cytochrome P450	p450
C88_C03H3G099190	260	313	208	10	2	7	5.14528	2.25249e-22	1.44325e-20	50S ribosomal protein L3-2, chloroplastic; Flags: Precursor && PF00297:Ribosomal protein L3	-
C88_C06H2G048010	24	35	53	800	1050	515	-4.60303	2.38987e-22	1.52949e-20	Heat stress transcription factor A-6b; Short=AtHsfA6b; AltName: Full=AtHsf-07 && PF00447:HSF-type DNA-binding	HSF_DNA-bind
C88_C05H1G016820	272	266	209	16	21	15	3.62262	2.45382e-22	1.56858e-20	GBF-interacting protein 1 && PF06972:Protein of unknown function (DUF1296)	-
C88_C02H2G043210	1	1	3	259	239	384	-7.69478	2.56609e-22	1.63844e-20	Uncharacterized protein At2g40430 && PF07767:Nop53 (60S ribosomal biogenesis)	-
C88_C04H2G054570	1	3	1	232	434	492	-8.12255	2.59642e-22	1.65588e-20	Stress enhanced protein 2, chloroplastic; Flags: Precursor && -	-
C88_C01H4G147990	2	3	0	223	247	191	-7.27575	2.6352e-22	1.67865e-20	-	-
C88_C01H4G162100	984	623	431	23	26	27	4.52398	2.6617e-22	1.69356e-20	PF00588:SpoU rRNA Methylase family	SpoU_methylase
C88_C07H4G094510	292	358	270	42	40	35	2.75199	2.67225e-22	1.69831e-20	Heterogeneous nuclear ribonucleoprotein 1; Short=hnRNP1 && PF00076:RNA recognition motif. (a.k.a. RRM, RBD, or RNP domain)	RRM_1
C88_C08H2G033760	5	10	24	597	506	489	-5.54657	2.73542e-22	1.73644e-20	Protein ECERIFERUM 1 && PF12076:WAX2 C-terminal domain|PF04116:Fatty acid hydroxylase superfamily	-
C88_C04H3G090050	0	0	0	613	629	800	-12.0859	2.76174e-22	1.75112e-20	Syntaxin-81; Short=AtSYP81 && PF10496:SNARE-complex protein Syntaxin-18 N-terminus	-
C88_C01H1G037270	317	235	204	9	10	5	4.77249	2.78487e-22	1.76374e-20	-	-
C88_C06H2G038910	360	340	218	5	1	1	6.8319	2.78826e-22	1.76385e-20	TMV resistance protein N && PF01582:TIR domain|PF00931:NB-ARC domain|PF13855:Leucine rich repeat	NB-ARC
C88_C01H4G142940	3084	5884	2609	174	164	68	4.6068	2.83789e-22	1.79317e-20	Lignin-forming anionic peroxidase; AltName: Full=TOPA; Flags: Precursor && PF00141:Peroxidase	-
C88_C06H4G123850	12	22	14	250	188	156	-3.84577	2.96286e-22	1.86998e-20	Anthranilate phosphoribosyltransferase, chloroplastic; Flags: Precursor && PF00591:Glycosyl transferase family, a/b domain|PF02885:Glycosyl transferase family, helical bundle domain	Glycos_trans_3N
C88_C10H3G074990	1	0	0	1514	949	1359	-12.0098	3.03408e-22	1.91273e-20	Serine/threonine-protein kinase STY46; AltName: Full=Serine/threonine/tyrosine-protein kinase 46 && PF01842:ACT domain|PF07714:Protein tyrosine and serine/threonine kinase	Pkinase_Tyr
C88_C06H4G102450	365	392	291	17	4	6	5.08701	3.04191e-22	1.91546e-20	40S ribosomal protein S4 && PF00900:Ribosomal family S4e|PF08071:RS4NT (NUC023) domain|PF16121:40S ribosomal protein S4 C-terminus|PF00467:KOW motif|PF01479:S4 domain	Ribosomal_S4e
C88_C04H4G104000	2557	3635	1714	262	250	204	3.22777	3.08953e-22	1.94321e-20	60S ribosomal protein L15 && PF00827:Ribosomal L15	-
C88_C04H1G029420	1	7	4	195	161	142	-5.60046	3.1315e-22	1.96735e-20	Thylakoidal processing peptidase 1, chloroplastic; AltName: Full=Signal peptidase I-1; Flags: Precursor && PF10502:Signal peptidase, peptidase S26	-
C88_C01H4G178050	656	976	588	103	71	72	2.94888	3.22593e-22	2.02436e-20	Probable protein disulfide-isomerase A6; AltName: Full=P5; Flags: Precursor && PF00085:Thioredoxin|PF07749:Endoplasmic reticulum protein ERp29, C-terminal domain	-
C88_C05H1G008760	15	20	9	202	171	200	-3.93761	3.28613e-22	2.05977e-20	Dual-specificity RNA methyltransferase RlmN; AltName: Full=23S rRNA (adenine(2503)-C(2))-methyltransferase; AltName: Full=23S rRNA m2A2503 methyltransferase; AltName: Full=Ribosomal RNA large subunit methyltransferase N; AltName: Full=tRNA (adenine(37)-C(2))-methyltransferase; AltName: Full=tRNA m2A37 methyltransferase && PF13394:4Fe-4S single cluster domain|PF14111:Domain of unknown function (DU…	Radical_SAM
C88_C06H1G000090	268	288	228	21	24	13	3.54115	3.43914e-22	2.15321e-20	Importin subunit alpha; AltName: Full=Karyopherin subunit alpha; Short=KAP alpha && PF00514:Armadillo/beta-catenin-like repeat|PF01749:Importin beta binding domain	Arm
novel.779	24	35	39	378	257	265	-3.40467	3.73865e-22	2.33807e-20	Gamma-soluble NSF attachment protein; Short=Gamma-SNAP; AltName: Full=N-ethylmaleimide-sensitive factor attachment protein gamma && -	-
C88_C06H1G000550	431	488	520	1	1	1	8.69356	3.79524e-22	2.37075e-20	Serine/arginine-rich-splicing factor SR34; Short=At-SR34; Short=At-SRp34; Short=AtSR34; AltName: Full=Pre-mRNA-splicing factor SF2; AltName: Full=SR1 protein && PF00076:RNA recognition motif. (a.k.a. RRM, RBD, or RNP domain)	RRM_1
C88_C01H1G046350	9	5	5	262	152	150	-5.08257	3.83066e-22	2.39015e-20	Rac-like GTP-binding protein ARAC3; AltName: Full=GTPase protein ROP6; Flags: Precursor && PF00071:Ras family	Ras
C88_C09H2G053560	365	488	414	28	29	11	4.01205	3.83515e-22	2.39023e-20	Histone-lysine N-methyltransferase, H3 lysine-9 specific SUVH1; AltName: Full=Histone H3-K9 methyltransferase 1; Short=H3-K9-HMTase 1; AltName: Full=NtSet1; AltName: Full=Suppressor of variegation 3-9 homolog protein 1; Short=Su(var)3-9 homolog protein 1 && PF02182:SAD/SRA domain|PF05033:Pre-SET motif|PF00856:SET domain	Pre-SET
C88_C11H4G096610	1081	1226	890	92	88	128	3.13554	4.04339e-22	2.51715e-20	Profilin; AltName: Full=Minor food allergen Cap a 2; AltName: Allergen=Cap a 2 && PF00235:Profilin	-
C88_C02H2G033860	2505	3225	2505	538	537	559	2.10155	4.14012e-22	2.57444e-20	Protein odr-4 homolog && PF14778:Odorant response abnormal 4-like	-
C88_C09H4G092230	465	399	320	17	22	28	3.91038	4.16447e-22	2.58665e-20	-	-
C88_C10H2G054230	8	9	9	179	134	116	-4.24989	4.37149e-22	2.71216e-20	Uncharacterized protein At5g01610 && PF04398:Protein of unknown function, DUF538	-
C88_C01H2G079580	66	71	66	352	294	310	-2.45216	4.51443e-22	2.79767e-20	E3 ubiquitin-protein ligase SINAT3; AltName: Full=Seven in absentia homolog 3 && PF03145:Seven in absentia protein family	-
C88_C09H2G054220	1559	2260	1566	202	112	183	3.2102	4.61272e-22	2.85535e-20	Perakine reductase && PF00248:Aldo/keto reductase family	Aldo_ket_red
C88_C04H1G026460	255	238	166	2	4	4	5.81353	4.6481e-22	2.874e-20	Protein SABRE; AltName: Full=Protein HYPERSENSITIVE TO PI STARVATION 4; Flags: Precursor && PF10347:RNA pol II promoter Fmp27 protein domain|PF10351:Golgi-body localisation protein domain	-
C88_C04H2G043670	288	302	282	43	36	32	2.76261	4.7649e-22	2.94176e-20	-	-
C88_C06H4G123010	20	14	14	297	218	390	-4.46197	4.76841e-22	2.94176e-20	Cyclic dof factor 3; AltName: Full=Dof zinc finger protein DOF3.3; Short=AtDOF3.3; AltName: Full=H-protein promoter-binding factor 2a && PF02701:Dof domain, zinc finger	zf-Dof
C88_C01H3G114440	653	526	292	5671	4776	5288	-3.64228	5.00808e-22	3.08614e-20	Inactive beta-amylase 9; AltName: Full=1,4-alpha-D-glucan maltohydrolase; AltName: Full=Inactive beta-amylase 3 && PF01373:Glycosyl hydrolase family 14	-
C88_C01H3G140550	8	1	3	284	197	226	-6.07286	5.09333e-22	3.13514e-20	Serine/threonine-protein kinase STY46; AltName: Full=Serine/threonine/tyrosine-protein kinase 46 && PF01842:ACT domain|PF07714:Protein tyrosine and serine/threonine kinase	Pkinase_Tyr
C88_C01H2G079270	0	0	0	990	498	637	-12.1085	5.48361e-22	3.37159e-20	Abscisic acid receptor PYL8; AltName: Full=ABI1-binding protein 1; AltName: Full=PYR1-like protein 8; AltName: Full=Regulatory components of ABA receptor 3 && PF10604:Polyketide cyclase / dehydrase and lipid transport	-
C88_C09H1G005440	255	227	183	4	1	3	6.16658	5.6191e-22	3.45102e-20	Protein SHOOT GRAVITROPISM 6 && PF12717:non-SMC mitotic condensation complex subunit 1	-
C88_C09H3G061150	8191	6986	5456	425	521	651	3.45281	5.69485e-22	3.49362e-20	HMG1/2-like protein; AltName: Full=Protein SB11 && PF03195:Lateral organ boundaries (LOB) domain|PF00505:HMG (high mobility group) box	HMG_box
C88_C04H2G056470	0	0	0	1320	680	525	-12.3399	6.22357e-22	3.81371e-20	Caffeoyl-CoA O-methyltransferase; AltName: Full=Trans-caffeoyl-CoA 3-O-methyltransferase; Short=CCoAMT; Short=CCoAOMT && PF01596:O-methyltransferase	-
C88_C07H1G005890	680	823	699	0	0	0	11.739	6.25893e-22	3.83109e-20	PF08646:Replication factor-A C terminal domain	-
C88_C02H1G014170	0	0	0	537	971	790	-12.2633	6.33822e-22	3.8753e-20	Probable LRR receptor-like serine/threonine-protein kinase At1g53440; Flags: Precursor && PF13855:Leucine rich repeat|PF11721:Malectin domain|PF00069:Protein kinase domain	Pkinase
C88_C09H1G019890	67	89	68	600	369	465	-2.89466	6.45949e-22	3.94504e-20	Probable WRKY transcription factor 21; AltName: Full=WRKY DNA-binding protein 21 && PF03106:WRKY DNA -binding domain|PF10533:Plant zinc cluster domain	WRKY
C88_C01H1G002090	0	0	0	672	580	458	-11.8046	6.68786e-22	4.07782e-20	Callose synthase 3; AltName: Full=1,3-beta-glucan synthase; AltName: Full=Protein GLUCAN SYNTHASE-LIKE 12 && PF14288:1,3-beta-glucan synthase subunit FKS1, domain-1|PF02364:1,3-beta-glucan synthase component|PF04652:Vta1 like	DUF605
C88_C03H4G116320	86	132	97	1276	726	1364	-3.65116	6.69178e-22	4.07782e-20	Mannose-1-phosphate guanylyltransferase 1; AltName: Full=GDP-mannose pyrophosphorylase 1; AltName: Full=Protein CYTOKINESIS DEFECTIVE 1; AltName: Full=Protein EMBRYO DEFECTIVE 101; AltName: Full=Protein HYPERSENSITIVE TO AMMONIUM ION 1; AltName: Full=Protein SENSITIVE TO OZONE 1; AltName: Full=Protein VITAMIN C DEFECTIVE 1 && PF00483:Nucleotidyl transferase|PF00132:Bacterial transferase hexapepti…	Hexapep
C88_C02H2G059650	218	273	181	9	7	2	5.01095	6.79456e-22	4.13585e-20	PF07939:Protein of unknown function (DUF1685)	-
C88_C02H1G019370	1	0	0	1409	900	1441	-11.9881	6.85443e-22	4.16766e-20	Lysine-specific demethylase JMJ25; AltName: Full=Jumonji domain-containing protein 25; AltName: Full=Lysine-specific histone demethylase JMJ25; AltName: Full=Protein INCREASE IN BONSAI METHYLATION 1; AltName: Full=Protein JUMONJI 25 && PF02373:JmjC domain, hydroxylase|PF10497:Zinc-finger domain of monoamine-oxidase A repressor R1	JmjC
C88_C07H3G069800	1400	1251	863	86	108	108	3.30652	6.95907e-22	4.22659e-20	Cytochrome P450 CYP72A219; AltName: Full=Cytochrome P450 CYP72A129 [Panax ginseng] && PF00271:Helicase conserved C-terminal domain|PF00176:SNF2 family N-terminal domain|PF17125:N-terminal domain of 16S rRNA methyltransferase RsmF|PF01189:16S rRNA methyltransferase RsmB/F|PF00067:Cytochrome P450	p450
C88_C11H3G054130	135	156	133	975	616	862	-2.74935	7.30087e-22	4.42928e-20	Histone H3.3; AltName: Full=Histone H3.2 >Q71V89.3 RecName: Full=Histone H3.3 >P69245.2 RecName: Full=Histone H3.3 >P69244.2 RecName: Full=Histone H3.3; AltName: Full=Histone H3.2; AltName: Full=Minor histone H3 >Q71H73.3 RecName: Full=Histone H3.3 >Q6RUR1.3 RecName: Full=Histone H3.3 >Q71U98.3 RecName: Full=Histone H3.3 >Q711T2.3 RecName: Full=Histone H3.3 >Q76N23.1 RecName: Full=Histone H3.3 >Q…	Histone
C88_C04H2G057160	0	0	2	703	796	710	-10.3314	7.81326e-22	4.73489e-20	Maltose excess protein 1-like, chloroplastic; Flags: Precursor && -	-
C88_C10H3G078280	1	6	2	632	311	203	-7.19406	7.89823e-22	4.78109e-20	40S ribosomal protein S23; AltName: Full=S12 && PF00164:Ribosomal protein S12/S23	Ribosomal_S12
C88_C02H2G054960	0	0	0	579	504	583	-11.7811	8.09893e-22	4.89717e-20	Pathogenesis-related protein 5; Short=PR-5; Flags: Precursor && PF00314:Thaumatin family	Thaumatin
C88_C06H1G014050	20	19	16	179	212	163	-3.5543	8.17059e-22	4.93505e-20	MATH domain-containing protein At5g43560 && PF00917:MATH domain	MATH
C88_C10H3G076430	100	123	258	5430	3489	7695	-5.32126	8.41902e-22	5.07951e-20	Pyruvate decarboxylase 4; Short=AtPDC4 && PF02775:Thiamine pyrophosphate enzyme, C-terminal TPP binding domain|PF00205:Thiamine pyrophosphate enzyme, central domain|PF02776:Thiamine pyrophosphate enzyme, N-terminal TPP binding domain	TPP_enzyme_N
C88_C02H4G118300	81	87	110	947	1655	1894	-4.25691	8.99377e-22	5.42031e-20	RNA polymerase I-specific transcription initiation factor RRN3 && PF05327:RNA polymerase I specific transcription initiation factor RRN3	RRN3
C88_C02H1G017900	9	23	18	300	304	196	-4.22259	9.01647e-22	5.42801e-20	PF00643:B-box zinc finger	zf-B_box
C88_C04H1G002170	42	52	43	264	286	285	-2.83798	9.04441e-22	5.43886e-20	Uncharacterized WD repeat-containing protein C17D11.16 && -	-
C88_C09H1G028150	186	220	197	1	4	5	5.68084	9.37191e-22	5.62962e-20	PF13020:Domain of unknown function (DUF3883)	-
C88_C08H3G073300	982	727	698	51	75	58	3.48954	9.65997e-22	5.7963e-20	E3 ubiquitin-protein ligase HOS1; AltName: Full=Protein HIGH EXPRESSION OF OSMOTICALLY RESPONSIVE GENE 1; AltName: Full=RING finger protein HOS1 && PF13934:Nuclear pore complex assembly	-
C88_C01H1G035500	822	692	804	0	0	0	11.828	1.00962e-21	6.0514e-20	Dormancy-associated protein homolog 3; AltName: Full=DRM1 homolog 3 && PF05564:Dormancy/auxin associated protein	-
C88_C01H4G165980	0	0	0	686	479	497	-11.7628	1.03322e-21	6.18614e-20	-	-
C88_C04H4G132520	1	1	5	288	187	326	-7.04954	1.08203e-21	6.47127e-20	Pyrophosphate--fructose 6-phosphate 1-phosphotransferase subunit alpha; Short=PFP; AltName: Full=6-phosphofructokinase, pyrophosphate dependent; AltName: Full=PPi-PFK; AltName: Full=Pyrophosphate-dependent 6-phosphofructose-1-kinase && PF00365:Phosphofructokinase	PFK
C88_C02H1G019880	6	9	5	139	144	175	-4.75833	1.13138e-21	6.75904e-20	Nijmegen breakage syndrome 1 protein; Short=AtNbs1 && PF00498:FHA domain	FHA
novel.2095	928	723	707	0	0	0	11.8499	1.15355e-21	6.88395e-20	-	-
C88_C12H1G002400	3	1	2	271	155	179	-6.85216	1.15924e-21	6.9104e-20	UBX domain-containing protein 6; AltName: Full=UBX domain-containing protein 1 && PF00627:UBA/TS-N domain|PF09409:PUB domain	UBA
C88_C02H1G020400	5	2	0	207	179	176	-6.54369	1.17185e-21	6.97801e-20	Protein TRIGALACTOSYLDIACYLGLYCEROL 2, chloroplastic; AltName: Full=ABC transporter I family member 15; Short=ABC transporter ABCI.15; Short=AtABCI15; Flags: Precursor && PF02470:MlaD protein	-
C88_C02H4G114290	0	1	0	1230	1087	2065	-12.2356	1.18501e-21	7.04869e-20	Stem-specific protein TSJT1 && PF12481:Aluminium induced protein	-
C88_C01H1G038300	483	470	507	71	55	67	2.70794	1.18937e-21	7.06698e-20	Regulator of nonsense transcripts UPF3; AltName: Full=Nonsense mRNA reducing factor UPF3; AltName: Full=Up-frameshift suppressor 3 homolog; Short=AtUpf3 && PF03467:Smg-4/UPF3 family	-
C88_C06H4G130000	68	85	77	412	352	304	-2.42858	1.19369e-21	7.08496e-20	Cytochrome b-c1 complex subunit 8; AltName: Full=Complex III subunit 8; AltName: Full=Complex III subunit VII; AltName: Full=Ubiquinol-cytochrome c reductase complex 8.2 kDa protein; AltName: Full=Ubiquinol-cytochrome c reductase complex ubiquinone-binding protein QP-C && -	-
C88_C02H1G019430	0	0	0	591	467	556	-11.7319	1.24716e-21	7.39431e-20	Homeobox protein knotted-1-like LET6 && PF05920:Homeobox KN domain|PF03791:KNOX2 domain|PF03790:KNOX1 domain|PF03789:ELK domain	KNOX1
C88_C06H3G097250	15	16	5	242	373	342	-4.98611	1.31135e-21	7.76645e-20	ERBB-3 BINDING PROTEIN 1; Short=StEBP1 && PF00557:Metallopeptidase family M24	Peptidase_M24
C88_C09H4G109510	346	501	267	20	8	17	4.39865	1.33291e-21	7.88563e-20	BSD domain-containing protein 1 && PF03909:BSD domain	-
C88_C04H2G062150	328	358	171	5	2	2	6.3545	1.45381e-21	8.5916e-20	Protein DETOXIFICATION 27; Short=AtDTX27; AltName: Full=Multidrug and toxic compound extrusion protein 27; Short=MATE protein 27 && PF01554:MatE	MatE
C88_C08H3G070630	1	0	2	344	416	522	-8.97128	1.5126e-21	8.92941e-20	Disease resistance protein RGA2; AltName: Full=Blight resistance protein RPI; AltName: Full=RGA2-blb && PF00931:NB-ARC domain|PF18052:Rx N-terminal domain|PF13855:Leucine rich repeat	NB-ARC
novel.68	3	6	4	169	123	113	-5.17482	1.52593e-21	8.9984e-20	Dehydrodolichyl diphosphate synthase 2; Short=Dedol-PP synthase 2 && PF01255:Putative undecaprenyl diphosphate synthase	Prenyltransf
C88_C02H2G038880	155	207	162	9	4	6	4.56832	1.5346e-21	9.0398e-20	Nuclear cap-binding protein subunit 2; AltName: Full=20 kDa nuclear cap-binding protein; AltName: Full=NCBP 20 kDa subunit; Short=AtCBP20 && PF00076:RNA recognition motif. (a.k.a. RRM, RBD, or RNP domain)	RRM_1
C88_C03H3G098240	10	10	9	145	162	119	-4.09496	1.58506e-21	9.32702e-20	-	-
C88_C04H1G003690	2	3	1	174	167	142	-6.55351	1.61465e-21	9.4909e-20	Transcription elongation factor SPT4 homolog 2 && PF06093:Spt4/RpoE2 zinc finger	-
C88_C08H1G006170	67	55	39	442	447	523	-3.36229	1.61731e-21	9.49634e-20	Aminoacyl tRNA synthase complex-interacting multifunctional protein 1; AltName: Full=Multisynthase complex auxiliary component p43; Contains: RecName: Full=Endothelial monocyte-activating polypeptide 2; AltName: Full=EMAP-II; AltName: Full=Small inducible cytokine subfamily E member 1 && PF01588:Putative tRNA binding domain	-
C88_C09H3G064080	28	63	83	1400	894	1068	-4.47791	1.64494e-21	9.64823e-20	-	-
C88_C01H3G116030	12	84	27	5106	2213	2322	-6.53751	1.65903e-21	9.7205e-20	PF14541:Xylanase inhibitor C-terminal|PF14543:Xylanase inhibitor N-terminal	-
C88_C06H3G089230	762	1067	962	1	0	1	10.2268	1.67239e-21	9.78831e-20	Phospholipase D alpha 1; Short=PLD alpha 1; AltName: Full=Choline phosphatase 1; AltName: Full=Phosphatidylcholine-hydrolyzing phospholipase D 1 && PF12357:Phospholipase D C terminal|PF00614:Phospholipase D Active site motif|PF00168:C2 domain	C2
C88_C10H2G057140	18	46	31	408	640	583	-4.3611	1.72042e-21	1.00587e-19	Probable ribosome biogenesis protein RLP24 && PF01246:Ribosomal protein L24e	-
C88_C04H1G030590	0	8	2	341	252	348	-6.81681	1.72949e-21	1.01009e-19	5-dehydro-2-deoxygluconokinase; AltName: Full=2-deoxy-5-keto-D-gluconate kinase; Short=DKG kinase && PF00294:pfkB family carbohydrate kinase	PfkB
C88_C10H2G057680	13	21	14	178	145	155	-3.54184	1.75341e-21	1.02297e-19	Nascent polypeptide-associated complex subunit alpha-like protein; Short=NAC-alpha-like protein; AltName: Full=Alpha-NAC-like protein && PF01849:NAC domain|PF19026:HYPK UBA domain	-
C88_C06H3G095010	79	174	90	3418	1965	1255	-4.4848	1.75888e-21	1.02507e-19	Aquaporin TIP1-1; AltName: Full=Tonoplast intrinsic protein 1-1; AltName: Full=ZmTIP1-1; AltName: Full=ZmTIP1;1; Short=ZmTIP1 && PF00230:Major intrinsic protein	-
C88_C04H4G107490	13	13	12	148	149	124	-3.687	1.9084e-21	1.11103e-19	26S proteasome non-ATPase regulatory subunit 12 homolog A; AltName: Full=26S proteasome regulatory subunit RPN5a; Short=AtRPN5a; AltName: Full=26S proteasome regulatory subunit p55 homolog A; AltName: Full=Protein EMBRYO DEFECTIVE 2107; AltName: Full=Protein MARIPOSA && PF01399:PCI domain|PF18098:26S proteasome regulatory subunit RPN5 C-terminal domain	-
C88_C10H3G058070	0	0	0	481	764	693	-12.0162	1.91299e-21	1.11252e-19	Plasma membrane-associated cation-binding protein 1; Short=AtPCAP1; AltName: Full=Microtubule-destabilizing protein 25 && PF05558:DREPP plasma membrane polypeptide	-
C88_C04H1G003640	7	10	11	141	177	172	-4.36126	1.9405e-21	1.12732e-19	PF12579:Protein of unknown function (DUF3755)	-
C88_C04H2G061950	645	604	275	14	12	4	5.45942	1.9799e-21	1.14899e-19	Homeobox-leucine zipper protein ATHB-6; AltName: Full=HD-ZIP protein ATHB-6; AltName: Full=Homeodomain transcription factor ATHB-6 && PF00046:Homeodomain|PF02183:Homeobox associated leucine zipper	Homeobox
C88_C10H2G052010	214	222	162	13	14	12	3.71571	1.9963e-21	1.15728e-19	E3 ubiquitin-protein ligase UPL5; Short=Ubiquitin-protein ligase 5; AltName: Full=HECT-type E3 ubiquitin transferase UPL5 && PF00632:HECT-domain (ubiquitin-transferase)|PF00240:Ubiquitin family|PF12937:F-box-like	HECT
novel.1902	589	984	688	0	0	0	11.7651	2.0468e-21	1.1853e-19	60S ribosomal protein L37a && PF01780:Ribosomal L37ae protein family	-
C88_C01H4G142660	210	274	271	4	0	2	6.76844	2.07867e-21	1.20249e-19	Branchpoint-bridging protein; AltName: Full=Splicing factor 1 && PF16275:Splicing factor 1 helix-hairpin domain	-
C88_C08H1G006340	2	4	0	353	295	162	-7.29191	2.19257e-21	1.26704e-19	3-oxoacyl-[acyl-carrier-protein] synthase I, chloroplastic; AltName: Full=Beta-ketoacyl-ACP synthase I; Short=KAS I; Flags: Precursor && PF00109:Beta-ketoacyl synthase, N-terminal domain|PF02801:Beta-ketoacyl synthase, C-terminal domain	ketoacyl-synt
C88_C03H3G085140	720	714	598	0	0	0	11.6266	2.2095e-21	1.27548e-19	Cleavage and polyadenylation specificity factor subunit 1; AltName: Full=Cleavage and polyadenylation specificity factor 160 kDa subunit; Short=AtCPSF160; Short=CPSF 160 kDa subunit && PF10433:Mono-functional DNA-alkylating methyl methanesulfonate N-term|PF03178:CPSF A subunit region	-
C88_C04H2G034040	769	722	594	0	0	0	11.6645	2.29331e-21	1.32247e-19	Probable splicing factor 3A subunit 1 && PF01805:Surp module|PF00240:Ubiquitin family|PF12230:Pre-mRNA splicing factor PRP21 like protein	ubiquitin
C88_C01H1G001890	0	1	0	1268	798	1183	-11.7771	2.29969e-21	1.32475e-19	E3 ubiquitin-protein ligase SINAT2; AltName: Full=Seven in absentia homolog 2 && PF03145:Seven in absentia protein family	-
C88_C02H4G120570	0	0	1	2283	924	3777	-12.9063	2.31231e-21	1.33062e-19	Dihydroflavonol 4-reductase; Short=DFR; AltName: Full=Dihydrokaempferol 4-reductase; AltName: Full=Flavanone 4-reductase; Short=FNR && PF01370:NAD dependent epimerase/dehydratase family	Epimerase
C88_C03H2G057180	1371	2022	1080	0	0	1	11.7825	2.32981e-21	1.33929e-19	40S ribosomal protein SA; AltName: Full=p40 && PF00318:Ribosomal protein S2	-
C88_C06H3G094300	54	76	68	400	377	296	-2.65465	2.33647e-21	1.34171e-19	-	-
C88_C07H1G006150	2105	1626	1284	135	150	165	3.25165	2.36075e-21	1.35423e-19	Nuclear pore complex protein NUP88; AltName: Full=Nucleoporin 88; AltName: Full=Protein EMBRYO DEFECTIVE 2789; AltName: Full=Protein MODIFIER OF SNC1,7 && PF10168:Nuclear pore component	-
novel.1029	1	13	5	472	1006	481	-6.9636	2.47412e-21	1.41778e-19	Probable xyloglucan endotransglucosylase/hydrolase protein 23; Short=At-XTH23; Short=XTH-23; Flags: Precursor && PF00722:Glycosyl hydrolases family 16|PF06955:Xyloglucan endo-transglycosylase (XET) C-terminus	-
C88_C02H4G106990	0	0	0	578	439	586	-11.7247	2.48055e-21	1.41998e-19	-	-
C88_C01H2G087100	165	160	150	7	6	6	4.43088	2.51931e-21	1.44066e-19	O-mycaminosyltylonolide 6-deoxyallosyltransferase && -	-
C88_C06H1G013480	461	388	310	29	30	35	3.39985	2.5433e-21	1.45286e-19	PF02926:THUMP domain	-
C88_C04H3G097280	383	361	333	3	10	1	6.04949	2.56214e-21	1.46209e-19	PF02213:GYF domain	-
C88_C04H1G002320	0	0	0	565	574	964	-12.139	2.56479e-21	1.46209e-19	Kirola; AltName: Allergen=Act d 11 && PF00407:Pathogenesis-related protein Bet v 1 family	-
C88_C09H2G053680	262	355	249	24	11	20	3.75449	2.73806e-21	1.55924e-19	PF07227:PHD - plant homeodomain finger protein	-
C88_C09H4G091640	1	0	3	310	314	531	-8.40271	2.79846e-21	1.59199e-19	-	-
C88_C04H2G067560	7	9	5	131	126	115	-4.37234	2.85265e-21	1.62113e-19	Coatomer subunit alpha-1; AltName: Full=Alpha-coat protein 1; Short=Alpha-COP 1 && PF06957:Coatomer (COPI) alpha subunit C-terminus|PF04053:Coatomer WD associated region|PF00400:WD domain, G-beta repeat	Coatomer_WDAD
C88_C08H4G097850	1	7	1	219	222	166	-6.31865	2.89025e-21	1.64079e-19	Programmed cell death protein 2 && PF01753:MYND finger|PF04194:Programmed cell death protein 2, C-terminal putative domain	zf-MYND
C88_C04H2G054940	0	0	0	549	443	462	-11.5772	2.90118e-21	1.6453e-19	-	-
C88_C02H1G021010	1048	745	614	14	37	24	4.77003	2.99565e-21	1.69711e-19	PF12763:Cytoskeletal-regulatory complex EF hand	-
C88_C04H3G090300	0	0	1	3779	1534	911	-12.6597	3.10162e-21	1.75435e-19	Peroxidase 12; Short=Atperox P12; AltName: Full=ATP4a; AltName: Full=PRXR6; Flags: Precursor && PF00141:Peroxidase	-
C88_C04H1G002260	3	7	9	290	149	181	-5.22676	3.10308e-21	1.75435e-19	Mitogen-activated protein kinase 9; Short=AtMPK9; Short=MAP kinase 9 && PF00069:Protein kinase domain	Pkinase
C88_C01H4G182310	180	210	158	11	10	13	3.7829	3.27782e-21	1.85122e-19	Methyl-CpG-binding domain-containing protein 8; Short=AtMBD8; Short=MBD08; AltName: Full=Methyl-CpG-binding protein MBD8 && -	-
C88_C01H3G130520	12	12	8	151	148	183	-4.14659	3.35427e-21	1.89245e-19	PF07816:Protein of unknown function (DUF1645)	-
novel.1920	1345	1058	566	0	0	0	12.1698	3.43057e-21	1.93351e-19	-	-
C88_C08H4G098680	135	149	151	681	783	795	-2.604	3.47789e-21	1.95816e-19	SUPPRESSOR OF ABI3-5; AltName: Full=REQUIRED FOR SNC4-1D protein 1; AltName: Full=Splicing factor SUA && PF00076:RNA recognition motif. (a.k.a. RRM, RBD, or RNP domain)|PF17780:OCRE domain|PF01585:G-patch domain	RRM_1
C88_C10H1G019810	795	685	592	0	0	0	11.6584	3.53841e-21	1.99019e-19	PF18592:Tho1/MOS11 C-terminal domain	-
C88_C11H3G055960	357	554	418	31	46	28	3.4279	3.62237e-21	2.03533e-19	Phosphatidylinositol-3-phosphatase myotubularin-1; Short=AtMTM1; AltName: Full=Phosphatidylinositol-3,5-bisphosphate 3-phosphatase; AltName: Full=Phosphatidylinositol-3-phosphate phosphatase && PF06602:Myotubularin-like phosphatase domain	-
C88_C02H4G118290	2	1	1	324	187	258	-7.79549	3.69854e-21	2.07599e-19	Plant intracellular Ras-group-related LRR protein 4 && PF13855:Leucine rich repeat	-
C88_C09H2G054290	169	250	251	12	13	12	3.95648	3.73118e-21	2.09217e-19	Mitogen-activated protein kinase kinase kinase A; AltName: Full=MAPK/ERK kinase 1; Short=MEK kinase 1; Short=MEKK 1; AltName: Full=MAPK/ERK kinase A; Short=MEK kinase A; Short=MEKK A; Short=MEKKalpha && PF14381:Ethylene-responsive protein kinase Le-CTR1|PF00069:Protein kinase domain	Pkinase
C88_C02H2G055020	11	27	14	306	233	191	-4.037	3.76507e-21	2.10902e-19	PF00514:Armadillo/beta-catenin-like repeat	Arm
novel.1201	0	0	0	468	825	601	-11.98	4.01063e-21	2.24427e-19	Metallothionein-like protein type 2 A; AltName: Full=LeMT(A) && PF01439:Metallothionein	-
C88_C09H2G052620	547	459	431	3	0	0	8.70743	4.20787e-21	2.35224e-19	Small nuclear ribonucleoprotein Sm D2; Short=Sm-D2; AltName: Full=snRNP core protein D2 >P62317.1 RecName: Full=Small nuclear ribonucleoprotein Sm D2; Short=Sm-D2; AltName: Full=snRNP core protein D2 >Q3SZF8.1 RecName: Full=Small nuclear ribonucleoprotein Sm D2; Short=Sm-D2; AltName: Full=snRNP core protein D2 && PF01423:LSM domain	LSM
C88_C12H4G092350	1006	776	573	0	0	0	11.8422	4.47906e-21	2.50129e-19	DEAD-box ATP-dependent RNA helicase 39 && PF00271:Helicase conserved C-terminal domain|PF00270:DEAD/DEAH box helicase	DEAD
C88_C06H1G002110	669	1035	552	0	0	0	11.7557	4.57119e-21	2.55014e-19	60S ribosomal protein L5 && PF17144:Ribosomal large subunit proteins 60S L5, and 50S L18|PF14204:Ribosomal L18 C-terminal region	-
C88_C03H3G088380	526	434	370	43	49	34	3.1873	4.83537e-21	2.69477e-19	Splicing factor SF3a60 homolog; AltName: Full=Protein ATROPOS; AltName: Full=Splicing factor ATO && PF12108:Splicing factor SF3a60 binding domain|PF13297:Telomere stability C-terminal|PF16837:Pre-mRNA-splicing factor SF3A3, of SF3a complex, Prp9|PF11931:Domain of unknown function (DUF3449)	-
C88_C01H2G068870	523	278	307	13	10	5	5.12494	4.85341e-21	2.70208e-19	Serine/arginine-rich SC35-like splicing factor SCL28; Short=At-SCL28; Short=AtSCL28; AltName: Full=28 kDa SC35-like splicing factor; AltName: Full=SC35-like splicing factor 28; AltName: Full=Serine/arginine-rich splicing factor 28 && PF00076:RNA recognition motif. (a.k.a. RRM, RBD, or RNP domain)	RRM_1
C88_C09H4G107600	18	20	20	470	226	555	-4.65494	4.85847e-21	2.70215e-19	Heat stress transcription factor A-6b; Short=AtHsfA6b; AltName: Full=AtHsf-07 && PF00447:HSF-type DNA-binding	HSF_DNA-bind
C88_C03H3G083700	560	734	584	0	0	0	11.506	5.03051e-21	2.79499e-19	Branchpoint-bridging protein; AltName: Full=Splicing factor 1 && PF00076:RNA recognition motif. (a.k.a. RRM, RBD, or RNP domain)|PF00013:KH domain|PF16275:Splicing factor 1 helix-hairpin domain	RRM_1
C88_C06H1G000420	674	623	612	0	0	0	11.542	5.06123e-21	2.80921e-19	Isoamylase 3, chloroplastic; Short=AtISA3; Flags: Precursor && PF02922:Carbohydrate-binding module 48 (Isoamylase N-terminal domain)|PF00128:Alpha amylase, catalytic domain	-
C88_C04H4G119130	634	445	335	27	25	29	3.90785	5.09572e-21	2.82549e-19	20S rRNA accumulation protein 4 && PF04194:Programmed cell death protein 2, C-terminal putative domain	-
C88_C08H2G046250	1422	1155	1439	130	137	161	3.01332	5.20882e-21	2.88529e-19	Putative vacuolar protein sorting-associated protein 13D && PF06650:SHR-binding domain of vacuolar-sorting associated protein 13|PF16908:Vacuolar sorting-associated protein 13, N-terminal|PF00169:PH domain|PF12624:N-terminal region of Chorein or VPS13|PF16910:Repeating coiled region of VPS13|PF06101:Vacuolar protein sorting-associated protein 62	PH
C88_C04H2G044650	280	310	294	0	1	3	7.56231	5.42164e-21	3.00014e-19	Mediator of RNA polymerase II transcription subunit 15a && -	-
C88_C04H1G007150	315	284	311	22	31	23	3.36611	5.54584e-21	3.06577e-19	Phosphoinositide 3-kinase regulatory subunit 4; Short=PI3-kinase regulatory subunit 4; AltName: Full=PI3-kinase p150 subunit; AltName: Full=Phosphoinositide 3-kinase adaptor protein && PF00069:Protein kinase domain|PF00400:WD domain, G-beta repeat	Pkinase
C88_C09H3G062450	0	0	0	486	438	523	-11.5806	5.55461e-21	3.06752e-19	Sm-like protein LSM2; Short=AtLSM2; AltName: Full=U6 snRNA-associated Sm-like protein LSM2 && PF08646:Replication factor-A C terminal domain	-
C88_C06H2G039600	2202	1841	1713	57	115	116	4.07798	5.57982e-21	3.07834e-19	Elongation factor 1-alpha; Short=EF-1-alpha && PF03144:Elongation factor Tu domain 2|PF03143:Elongation factor Tu C-terminal domain|PF00009:Elongation factor Tu GTP binding domain	GTP_EFTU
C88_C02H2G055320	0	1	0	1401	743	1498	-11.9467	5.6884e-21	3.13509e-19	Histone H1 && PF00538:linker histone H1 and H5 family	-
C88_C01H1G001930	2	0	3	341	181	214	-7.3867	5.74339e-21	3.16221e-19	Cysteine protease ATG4; AltName: Full=Autophagy-related protein 4 && PF03416:Peptidase family C54	-
C88_C01H1G002970	62	70	63	591	382	333	-2.9422	5.88288e-21	3.23576e-19	F-box protein SKIP22; AltName: Full=SKP1-interacting partner 22 && PF11543:Nuclear pore localisation protein NPL4	-
C88_C10H1G025960	153	181	151	4	5	2	5.24518	5.96981e-21	3.28028e-19	Cytoplasmic tRNA 2-thiolation protein 2 && -	-
C88_C02H2G054770	0	1	0	1047	776	800	-11.462	6.09985e-21	3.34838e-19	3-dehydroquinate synthase, chloroplastic; Flags: Precursor && PF01761:3-dehydroquinate synthase	-
C88_C12H1G026520	217	162	172	1031	1093	949	-2.69029	6.17684e-21	3.38722e-19	Temperature-induced lipocalin-1; Short=AtTIL1 && PF08212:Lipocalin-like domain	Lipocalin_2
C88_C01H3G140820	511	988	781	0	0	0	11.7786	6.18298e-21	3.38722e-19	Probable flavin-containing monooxygenase 1 && PF00743:Flavin-binding monooxygenase-like	FMO-like
C88_C08H4G084080	18	29	7	372	339	400	-4.61814	6.19377e-21	3.38974e-19	PF14111:Domain of unknown function (DUF4283)	-
C88_C07H4G102850	402	422	340	6	0	0	7.41915	6.23811e-21	3.4106e-19	Probable bifunctional methylthioribulose-1-phosphate dehydratase/enolase-phosphatase E1 1; Includes: RecName: Full=Methylthioribulose-1-phosphate dehydratase; Short=MTRu-1-P dehydratase; Includes: RecName: Full=Enolase-phosphatase E1; AltName: Full=2,3-diketo-5-methylthio-1-phosphopentane phosphatase && PF00702:haloacid dehalogenase-like hydrolase|PF00596:Class II Aldolase and Adducin N-terminal …	Aldolase_II
C88_C02H4G118180	17	6	11	334	297	535	-5.31833	6.26899e-21	3.42407e-19	Serine/threonine-protein kinase/endoribonuclease IRE1a; AltName: Full=Endoplasmic reticulum-to-nucleus signaling 1-2; AltName: Full=Inositol-requiring protein 1-2; Short=AtIRE1-2; AltName: Full=Serine/threonine-protein kinase/endoribonuclease IRE1-2; Includes: RecName: Full=Serine/threonine-protein kinase; Includes: RecName: Full=Endoribonuclease; Flags: Precursor && PF00069:Protein kinase domain	Pkinase
C88_C04H4G116030	310	359	292	33	23	37	3.14335	6.3392e-21	3.45897e-19	eIF-2-alpha kinase activator GCN1; AltName: Full=GCN1 eIF-2-alpha kinase activator homolog; AltName: Full=GCN1-like protein 1; AltName: Full=General control of amino-acid synthesis 1-like protein 1; AltName: Full=Translational activator GCN1; Short=HsGCN1 && -	-
C88_C01H3G139870	583	779	605	128	126	103	2.23841	6.37102e-21	3.47287e-19	Eukaryotic translation initiation factor 4B3; Short=AtTif4B3; Short=eIF4B3 && PF06273:Plant specific eukaryotic initiation factor 4B	-
C88_C09H3G063580	24	22	18	183	189	209	-3.41048	6.43306e-21	3.50266e-19	Mitochondrial fission protein ELM1; AltName: Full=Protein ELONGATED MITOCHONDRIA 1 && PF06258:Mitochondrial fission ELM1	-
C88_C10H1G020510	155	283	193	4	7	6	4.97026	6.43845e-21	3.50266e-19	Putative disease resistance protein RGA4; AltName: Full=RGA4-blb && PF18052:Rx N-terminal domain|PF00931:NB-ARC domain	NB-ARC
C88_C09H1G002950	375	276	291	18	24	21	3.68728	6.45007e-21	3.5055e-19	Putative E3 ubiquitin-protein ligase XBAT31; AltName: Full=Ankyrin repeat domain and RING finger-containing protein XBAT31; AltName: Full=Protein XB3 homolog 1 && PF12796:Ankyrin repeats (3 copies)	-
C88_C02H4G103760	0	0	0	438	660	745	-11.9492	6.62895e-21	3.59915e-19	-	-
C88_C02H1G019450	0	0	0	506	409	453	-11.4916	6.71033e-21	3.63972e-19	Plant UBX domain-containing protein 4; Short=PUX4; AltName: Full=CDC48-interacting UBX-domain protein 4 && PF00789:UBX domain|PF08059:SEP domain	UBX
C88_C03H3G098700	187	238	176	3	3	8	5.18349	6.90896e-21	3.74375e-19	Signal recognition particle 54 kDa protein 1; Short=SRP54 && PF02978:Signal peptide binding domain|PF02881:SRP54-type protein, helical bundle domain|PF00448:SRP54-type protein, GTPase domain	-
C88_C11H1G023360	8	13	8	140	127	119	-3.96033	6.98101e-21	3.77906e-19	Succinate dehydrogenase subunit 6, mitochondrial && -	-
C88_C03H4G108930	47	34	54	436	569	616	-3.80558	7.36613e-21	3.9836e-19	Probable serine protease EDA2; AltName: Full=Protein EMBRYO SAC DEVELOPMENT ARREST 2; Flags: Precursor && PF05577:Serine carboxypeptidase S28	Peptidase_S28
C88_C03H4G126190	0	9	5	538	2563	1624	-8.69839	7.46416e-21	4.03263e-19	PF00197:Trypsin and protease inhibitor	-
novel.496	38	77	54	1418	559	802	-4.24714	7.48187e-21	4.03822e-19	LysM domain-containing GPI-anchored protein 2; AltName: Full=Chitin elicitor-binding protein LYM2; Short=CEBiP LYM2; Flags: Precursor && -	-
C88_C10H3G081220	3	3	3	130	154	119	-5.70713	7.56252e-21	4.07773e-19	Protein fluG && PF04909:Amidohydrolase|PF00120:Glutamine synthetase, catalytic domain	Amidohydro_2
C88_C06H3G088960	128	331	216	3427	2260	2172	-3.76812	7.66957e-21	4.13139e-19	Protein CDI; AltName: Full=Protein CADMIUM INDUCED && PF00646:F-box domain|PF07734:F-box associated	F-box
C88_C09H4G093180	153	190	211	8	9	8	4.25399	7.6847e-21	4.13547e-19	Polyadenylation and cleavage factor homolog 4 && PF04818:CID domain	-
C88_C10H4G090000	4	6	8	156	153	108	-4.74343	7.81202e-21	4.19986e-19	Putative GPI-anchor transamidase; Short=GPI transamidase; Flags: Precursor && PF01650:Peptidase C13 family	-
C88_C02H2G055040	0	0	1	1425	731	941	-11.6913	8.16398e-21	4.38478e-19	Chaperone protein dnaJ 11, chloroplastic; Short=AtDjC11; Short=AtJ11; Flags: Precursor && PF00226:DnaJ domain	DnaJ
C88_C02H2G057530	6	2	7	155	206	193	-5.42145	8.26478e-21	4.43457e-19	Eukaryotic translation initiation factor 5; Short=eIF-5 && PF02020:eIF4-gamma/eIF5/eIF2-epsilon|PF01873:Domain found in IF2B/IF5	-
C88_C02H4G128900	0	0	0	481	420	539	-11.575	8.45178e-21	4.53047e-19	Kelch repeat-containing protein At3g27220 && PF13418:Galactose oxidase, central domain	-
C88_C04H1G033060	263	300	258	2	0	2	7.46417	8.46731e-21	4.53436e-19	Tetratricopeptide repeat protein SKI3; AltName: Full=Protein SKI3 homolog; Short=AtSKI3 && -	-
C88_C12H4G109560	0	0	1	975	787	734	-11.3909	8.90117e-21	4.76204e-19	Dolichyl-diphosphooligosaccharide--protein glycosyltransferase subunit STT3A; Short=Oligosaccharyl transferase subunit STT3A; Short=STT3-A; AltName: Full=Integral membrane protein 1; AltName: Full=Protein STAUROSPORIN AND TEMPERATURE SENSITIVE 3-LIKE A && PF02516:Oligosaccharyl transferase STT3 subunit	-
C88_C11H1G018420	179	201	214	1	5	3	5.82087	8.98508e-21	4.80224e-19	-	-
C88_C02H2G043680	3	5	2	189	119	123	-5.64247	8.99455e-21	4.80262e-19	Glutathionyl-hydroquinone reductase YqjG; Short=GS-HQR && PF13410:Glutathione S-transferase, C-terminal domain|PF13409:Glutathione S-transferase, N-terminal domain	-
C88_C10H1G013070	14	14	29	1019	815	323	-5.40601	9.08854e-21	4.84808e-19	Probable protein phosphatase 2C 63; Short=AtPP2C63 && PF00481:Protein phosphatase 2C	PP2C
C88_C09H3G082180	0	0	0	665	372	583	-11.7312	9.23754e-21	4.92276e-19	Chlorophyllase-2, chloroplastic; Short=AtCLH2; AltName: Full=Chlorophyll-chlorophyllido hydrolase 2; Short=Chlase 2; Flags: Precursor && PF07224:Chlorophyllase	-
novel.317	537	715	476	74	63	81	2.75083	9.42041e-21	5.01534e-19	-	-
C88_C04H2G033840	228	194	158	9	8	10	4.20677	9.75683e-21	5.1894e-19	-	-
C88_C09H1G003120	354	240	213	3	1	2	6.86934	1.00827e-20	5.35752e-19	UNC93-like protein 3 && PF05978:Ion channel regulatory protein UNC-93	-
C88_C06H1G002720	1487	737	689	0	0	0	12.1632	1.04866e-20	5.56676e-19	ERBB-3 BINDING PROTEIN 1; Short=StEBP1 && PF00557:Metallopeptidase family M24	Peptidase_M24
C88_C08H4G097880	95	77	71	654	581	403	-2.95321	1.12538e-20	5.96823e-19	Glycerol-3-phosphate acyltransferase, chloroplastic; Short=GPAT; Flags: Precursor && PF01553:Acyltransferase|PF14829:Glycerol-3-phosphate acyltransferase N-terminal	Acyltransferase
C88_C04H3G077400	345	413	421	50	38	25	3.18365	1.15485e-20	6.11857e-19	60S ribosomal protein L6; AltName: Full=YL16-like && PF01159:Ribosomal protein L6e	-
C88_C04H2G067540	54	90	73	810	531	433	-3.23672	1.15801e-20	6.12938e-19	Probable cysteine protease RD19C; AltName: Full=RD19-like protein 2; Flags: Precursor && PF00112:Papain family cysteine protease|PF08246:Cathepsin propeptide inhibitor domain (I29)	Peptidase_C1
C88_C01H2G071870	0	5	5	323	179	186	-6.31044	1.22061e-20	6.4545e-19	-	-
C88_C01H4G185430	719	1176	469	8	10	24	5.52956	1.26926e-20	6.70528e-19	-	-
C88_C07H3G054640	462	241	320	12	13	7	4.80992	1.28668e-20	6.79076e-19	Replication factor C subunit 1; Short=AtRFC1; AltName: Full=Activator 1 large subunit; AltName: Full=Activator 1 subunit 1 && PF00004:ATPase family associated with various cellular activities (AAA)|PF08519:Replication factor RFC1 C terminal domain|PF00533:BRCA1 C Terminus (BRCT) domain	BRCT
C88_C04H2G064050	421	320	265	28	26	23	3.49712	1.30379e-20	6.87445e-19	Peptidyl-prolyl cis-trans isomerase FKBP65; Short=PPIase FKBP65; AltName: Full=70 kDa peptidyl-prolyl isomerase; AltName: Full=FK506-binding protein 65; Short=AtFKBP65; AltName: Full=Immunophilin FKBP65; AltName: Full=Peptidyl-prolyl isomerase ROF2; AltName: Full=Protein ROTAMASE FKBP 2; AltName: Full=Rotamase && PF00254:FKBP-type peptidyl-prolyl cis-trans isomerase	FKBP_C
C88_C02H2G054950	0	0	0	474	402	548	-11.5599	1.35411e-20	7.13292e-19	Probable transcription factor At3g04930; AltName: Full=Storekeeper-like protein At3g04930 && PF04504:Protein of unknown function, DUF573	-
C88_C06H4G103690	51	42	40	280	320	289	-2.96157	1.38263e-20	7.27615e-19	PF10539:Development and cell death domain	-
C88_C08H4G098850	5	2	2	169	130	118	-5.73785	1.38544e-20	7.28395e-19	Reticulon-like protein B22; Short=AtRTNLB22 && PF02453:Reticulon	-
C88_C06H3G086070	12	29	20	247	366	296	-4.14694	1.40456e-20	7.37738e-19	Protein NRT1/ PTR FAMILY 5.10; Short=AtNPF5.10 && PF00854:POT family	-
C88_C02H1G016870	1	1	0	3357	1344	573	-11.5265	1.40984e-20	7.39799e-19	Allantoinase; Short=AtALN && PF01979:Amidohydrolase family	Amidohydro_1
C88_C10H3G061770	543	600	541	0	0	0	11.3555	1.4366e-20	7.5312e-19	Probable serine/threonine-protein kinase At1g09600 && PF00069:Protein kinase domain	Pkinase
C88_C03H3G098540	2438	2226	1919	75	116	162	3.97198	1.44303e-20	7.55769e-19	-	-
C88_C11H2G035390	4	2	3	225	233	113	-6.18316	1.51311e-20	7.91717e-19	RING-H2 finger protein ATL78; AltName: Full=RING-type E3 ubiquitin transferase ATL78 && PF13639:Ring finger domain	-
C88_C02H2G063600	22	21	17	182	151	178	-3.3118	1.5383e-20	8.04128e-19	50S ribosomal protein L12, chloroplastic; AltName: Full=CL12; Flags: Precursor && PF16320:Ribosomal protein L7/L12 dimerisation domain|PF00542:Ribosomal protein L7/L12 C-terminal domain	-
C88_C10H4G110590	815	587	577	0	0	0	11.5987	1.56241e-20	8.15953e-19	Ubiquitin-conjugating enzyme E2 variant 1D; Short=Ubc enzyme variant 1D; AltName: Full=Protein MMS ZWEI HOMOLOG 4 && PF00179:Ubiquitin-conjugating enzyme	UQ_con
C88_C12H1G007340	2	0	1	345	319	520	-8.85558	1.57833e-20	8.23482e-19	Trihelix transcription factor GT-2; AltName: Full=Trihelix DNA-binding protein GT-2 && PF13837:Myb/SANT-like DNA-binding domain	-
C88_C10H3G060490	1	4	2	199	189	118	-6.39279	1.59747e-20	8.32675e-19	Ubiquitin-conjugating enzyme E2 36; AltName: Full=E2 ubiquitin-conjugating enzyme 36; AltName: Full=Ubiquitin carrier protein 36 && PF00179:Ubiquitin-conjugating enzyme	UQ_con
C88_C10H2G054070	16	8	3	368	248	276	-5.25188	1.62155e-20	8.44423e-19	Dehydrodolichyl diphosphate synthase 2; Short=Dedol-PP synthase 2 && PF01255:Putative undecaprenyl diphosphate synthase	Prenyltransf
C88_C04H1G003800	20	25	25	188	195	155	-3.15972	1.62792e-20	8.46933e-19	Probable protein arginine N-methyltransferase 6 && PF06325:Ribosomal protein L11 methyltransferase (PrmA)	-
C88_C12H1G027030	20	21	15	170	193	149	-3.41649	1.63952e-20	8.52162e-19	Probable polyol transporter 4 && PF00083:Sugar (and other) transporter	Sugar_tr
C88_C10H4G114250	739	547	626	0	0	0	11.552	1.66433e-20	8.64237e-19	Outer envelope pore protein 16-3, chloroplastic/mitochondrial; AltName: Full=Chloroplastic outer envelope pore protein of 16 kDa 3; Short=AtOEP16-3; Short=OEP16-3; AltName: Full=Mitochondrial complex I subunit B14.7 && PF02466:Tim17/Tim22/Tim23/Pmp24 family	-
C88_C02H1G017860	3	1	0	277	196	195	-7.59101	1.68641e-20	8.74875e-19	Nitric oxide synthase-interacting protein homolog && PF04641:Rtf2 RING-finger|PF15906:Zinc-finger of nitric oxide synthase-interacting protein	DUF602
C88_C06H1G026450	865	1242	656	0	2	0	10.1927	1.69258e-20	8.77245e-19	40S ribosomal protein SA; AltName: Full=p40 && PF00318:Ribosomal protein S2	-
C88_C04H4G103460	221	380	300	24	12	18	3.8397	1.70034e-20	8.80435e-19	Putative late blight resistance protein homolog R1B-23 && PF00931:NB-ARC domain	NB-ARC
C88_C04H2G056930	0	0	0	487	378	391	-11.3639	1.7754e-20	9.18428e-19	Ras-related protein RABC1; Short=AtRABC1; AltName: Full=Ras-related protein Rab18; Short=AtRab18 && PF00071:Ras family	Ras
C88_C03H2G060820	15	23	30	239	266	244	-3.68246	1.82821e-20	9.44859e-19	U-box domain-containing protein 19; AltName: Full=Plant U-box protein 19 && PF05160:DSS1/SEM1 family|PF04564:U-box domain	U-box
C88_C01H3G098420	262	210	218	4	0	4	6.22606	1.83926e-20	9.49671e-19	Protein ACCUMULATION AND REPLICATION OF CHLOROPLASTS 3; Flags: Precursor && -	-
C88_C09H3G077310	1312	592	791	0	0	0	12.0588	1.84818e-20	9.5338e-19	Pre-mRNA-splicing factor 18; AltName: Full=PRP18 homolog && PF08799:pre-mRNA processing factor 4 (PRP4) like|PF02840:Prp18 domain	-
C88_C01H1G002560	0	0	0	421	411	455	-11.4123	1.90234e-20	9.80393e-19	PF08646:Replication factor-A C terminal domain	-
C88_C01H1G044940	0	3	1	237	189	199	-7.51339	1.90631e-20	9.81517e-19	-	-
C88_C06H4G123350	57	80	52	583	1285	1069	-4.21903	1.91472e-20	9.84923e-19	Plasma membrane ATPase 1; AltName: Full=Proton pump 1 && PF00690:Cation transporter/ATPase, N-terminus|PF00122:E1-E2 ATPase|PF00702:haloacid dehalogenase-like hydrolase	E1-E2_ATPase
C88_C02H2G044570	2	2	0	212	212	182	-7.46711	1.92349e-20	9.88507e-19	Vacuolar protein sorting-associated protein 54, chloroplastic; Short=AtVPS54; Flags: Precursor && PF07928:Vps54-like protein	-
C88_C06H4G124290	0	5	2	175	231	175	-6.62109	1.97464e-20	1.01384e-18	CBS domain-containing protein CBSCBSPB1 && PF00571:CBS domain|PF00564:PB1 domain	CBS
C88_C06H4G100380	3	4	2	127	121	137	-5.65037	2.09633e-20	1.07531e-18	Bifunctional epoxide hydrolase 2; Includes: RecName: Full=Cytosolic epoxide hydrolase 2; Short=CEH; AltName: Full=Epoxide hydratase; AltName: Full=Soluble epoxide hydrolase; Short=SEH; Includes: RecName: Full=Lipid-phosphate phosphatase && PF00561:alpha/beta hydrolase fold	Abhydrolase_1
C88_C02H2G054750	4	0	3	205	444	341	-7.36366	2.12252e-20	1.08772e-18	Ubiquitin-conjugating enzyme E2 10; AltName: Full=E2 ubiquitin-conjugating enzyme 10; AltName: Full=Ubiquitin carrier protein 10/12; AltName: Full=Ubiquitin-conjugating enzyme E2-17 kDa 10/12; AltName: Full=Ubiquitin-protein ligase 10/12 && PF00179:Ubiquitin-conjugating enzyme	UQ_con
C88_C06H4G103080	4	20	12	359	260	248	-4.822	2.14533e-20	1.09839e-18	PF05056:Protein of unknown function (DUF674)	-
C88_C04H1G005460	27	21	46	551	446	684	-4.36669	2.16388e-20	1.10685e-18	Probable low-specificity L-threonine aldolase 1; AltName: Full=Threonine aldolase 1 && PF01212:Beta-eliminating lyase	Beta_elim_lyase
C88_C04H2G048600	0	0	0	418	499	675	-11.7355	2.16967e-20	1.10878e-18	-	-
C88_C08H2G046600	958	841	659	17	45	35	4.41835	2.17375e-20	1.10983e-18	Probable methyltransferase TARBP1; AltName: Full=TAR RNA-binding protein 1; AltName: Full=TAR RNA-binding protein of 185 kDa; Short=TRP-185 && PF00588:SpoU rRNA Methylase family	SpoU_methylase
C88_C08H4G099150	14	9	19	214	212	173	-4.03275	2.22125e-20	1.13302e-18	Calcineurin B-like protein 1; AltName: Full=SOS3-like calcium-binding protein 5 && PF13499:EF-hand domain pair	-
novel.466	531	610	489	0	0	0	11.3045	2.23561e-20	1.13919e-18	-	-
C88_C04H2G061860	393	427	328	40	38	19	3.35715	2.2375e-20	1.13919e-18	Alcohol dehydrogenase-like 2 && PF02297:Cytochrome oxidase c subunit VIb|PF00107:Zinc-binding dehydrogenase|PF08240:Alcohol dehydrogenase GroES-like domain	ADH_N
C88_C01H4G169030	190	180	197	5	7	10	4.46446	2.24047e-20	1.13964e-18	Heterogeneous nuclear ribonucleoprotein Q; Short=hnRNP Q; AltName: Full=Glycine- and tyrosine-rich RNA-binding protein; Short=GRY-RBP; AltName: Full=NS1-associated protein 1; AltName: Full=Synaptotagmin-binding, cytoplasmic RNA-interacting protein && PF00076:RNA recognition motif. (a.k.a. RRM, RBD, or RNP domain)	RRM_1
C88_C04H4G120500	1138	1166	776	139	153	129	2.64352	2.28245e-20	1.15992e-18	Probable protein phosphatase 2C 11; Short=AtPP2C11 && PF00481:Protein phosphatase 2C	PP2C
C88_C09H2G059620	1028	449	275	2	5	3	7.23711	2.32094e-20	1.17839e-18	Cytochrome P450 83B1; AltName: Full=Protein ALTERED TRYPTOPHAN REGULATION 4; AltName: Full=Protein RED ELONGATED 1; AltName: Full=Protein SUPERROOT 2 && PF00067:Cytochrome P450	p450
C88_C01H3G140730	662	536	571	0	0	0	11.4365	2.3289e-20	1.18133e-18	PF04782:Protein of unknown function (DUF632)|PF04783:Protein of unknown function (DUF630)	-
C88_C01H2G062660	990	661	733	32	60	38	3.97929	2.33278e-20	1.18221e-18	Syntaxin-132; Short=AtSYP132 && PF05739:SNARE domain|PF00804:Syntaxin	SNARE
C88_C03H4G119610	0	1	1	546	556	516	-9.88478	2.38131e-20	1.20569e-18	Cleavage and polyadenylation specificity factor subunit 1; AltName: Full=Cleavage and polyadenylation specificity factor 160 kDa subunit; Short=AtCPSF160; Short=CPSF 160 kDa subunit && PF03178:CPSF A subunit region|PF10433:Mono-functional DNA-alkylating methyl methanesulfonate N-term	-
C88_C12H4G110030	0	0	0	718	553	326	-11.6911	2.40137e-20	1.21472e-18	Profilin-1 && PF00235:Profilin	-
C88_C06H3G085140	207	270	172	7	8	13	4.29038	2.42461e-20	1.22534e-18	60S ribosomal protein L18a && PF01775:Ribosomal proteins 50S-L18Ae/60S-L20/60S-L18A	-
C88_C01H2G057450	717	762	617	162	145	129	2.04856	2.471e-20	1.24764e-18	Phospholipid-transporting ATPase 3; Short=AtALA3; AltName: Full=Aminophospholipid ATPase 3; AltName: Full=Aminophospholipid flippase 3; AltName: Full=Protein IRREGULAR TRICHOME BRANCH 2 && PF13246:Cation transport ATPase (P-type)|PF16212:Phospholipid-translocating P-type ATPase C-terminal|PF16209:Phospholipid-translocating ATPase N-terminal|PF00122:E1-E2 ATPase	E1-E2_ATPase
C88_C07H1G012070	1	4	4	138	158	121	-5.7593	2.51999e-20	1.2712e-18	Auxin-responsive protein SAUR72; AltName: Full=Protein SMALL AUXIN UP RNA 72 && PF02519:Auxin responsive protein	Auxin_inducible
C88_C11H3G055740	198	177	168	2	2	3	6.06224	2.58048e-20	1.30052e-18	-	-
C88_C01H3G129820	0	0	1	2539	1157	708	-12.1672	2.6045e-20	1.31142e-18	Respiratory burst oxidase homolog protein B; AltName: Full=NADPH oxidase RBOHB; AltName: Full=StRBOHB && PF01794:Ferric reductase like transmembrane component|PF08022:FAD-binding domain|PF08030:Ferric reductase NAD binding domain|PF08414:Respiratory burst NADPH oxidase	FAD_binding_8
C88_C06H4G110350	165	167	153	6	8	9	4.17464	2.65375e-20	1.33499e-18	Peptide methionine sulfoxide reductase; AltName: Full=Peptide-methionine (S)-S-oxide reductase; Short=Peptide Met(O) reductase; AltName: Full=Protein-methionine-S-oxide reductase && PF01625:Peptide methionine sulfoxide reductase	PMSR
C88_C01H3G099770	203	167	152	6	8	6	4.49138	2.67485e-20	1.34437e-18	Pentatricopeptide repeat-containing protein At2g01390 && PF13812:Pentatricopeptide repeat domain|PF13041:PPR repeat family	-
C88_C12H4G090170	1351	2489	2242	59	131	76	4.2696	2.7278e-20	1.36943e-18	Bifunctional nuclease 1; Short=AtBBD1 && PF02577:Domain of unknown function (DUF151)	-
C88_C08H2G030940	11	1	6	393	277	281	-5.89862	2.72972e-20	1.36943e-18	Cysteine synthase, chloroplastic/chromoplastic; AltName: Full=CSase B; Short=CS-B; AltName: Full=O-acetylserine (thiol)-lyase; AltName: Full=O-acetylserine sulfhydrylase; AltName: Full=OAS-TL B; Flags: Precursor && PF00291:Pyridoxal-phosphate dependent enzyme	PALP
C88_C06H1G001370	1088	493	667	3	0	0	9.38419	2.79448e-20	1.40064e-18	Elongator complex protein 2; Short=AtELP2; AltName: Full=Elongator component 2; AltName: Full=Protein GREEN NPR1 SEEDLING ON SA MEDIUM 1 && -	-
C88_C04H4G108400	42	31	45	1204	487	514	-4.38716	2.83976e-20	1.42203e-18	Heterogeneous nuclear ribonucleoprotein 1; Short=hnRNP1 && PF00076:RNA recognition motif. (a.k.a. RRM, RBD, or RNP domain)	RRM_1
C88_C05H2G031500	102	128	126	2963	1131	1213	-4.07482	2.85069e-20	1.4262e-18	Multicopper oxidase LPR2; AltName: Full=Protein LOW PHOSPHATE ROOT 2; Flags: Precursor && PF00394:Multicopper oxidase|PF07731:Multicopper oxidase	-
C88_C01H1G002040	2	6	3	152	136	206	-5.7374	2.8862e-20	1.44265e-18	DEAD-box ATP-dependent RNA helicase 41 && PF00270:DEAD/DEAH box helicase|PF00271:Helicase conserved C-terminal domain|PF04438:HIT zinc finger	DEAD
C88_C07H4G092780	19	8	9	227	198	220	-4.37096	2.95823e-20	1.47731e-18	Kinesin-like protein NACK2; AltName: Full=NPK1-activating kinesin 2 && PF00225:Kinesin motor domain|PF11995:Domain of unknown function (DUF3490)	Kinesin
C88_C04H1G019980	0	0	0	432	943	523	-11.9828	2.97718e-20	1.48542e-18	Metallothionein-like protein type 2 A; AltName: Full=LeMT(A) && -	-
C88_C01H3G140450	839	869	623	2	0	0	9.97362	2.98209e-20	1.48652e-18	Transportin-1; Short=OsTRN1; AltName: Full=Importin beta-2; AltName: Full=Karyopherin beta-2 && PF13513:HEAT-like repeat|PF03810:Importin-beta N-terminal domain	-
C88_C04H1G020170	0	0	0	720	359	433	-11.6147	3.09254e-20	1.54017e-18	Probable methyltransferase PMT26 && PF03141:Putative S-adenosyl-L-methionine-dependent methyltransferase	-
C88_C01H1G001740	0	0	1	711	907	929	-11.4442	3.10585e-20	1.54539e-18	E3 ubiquitin-protein ligase BRE1-like 2; AltName: Full=Protein HISTONE MONOUBIQUITINATION 2; Short=AtHUB2; AltName: Full=RING-type E3 ubiquitin transferase BRE1-like 2 && PF13920:Zinc finger, C3HC4 type (RING finger)	-
C88_C12H2G051560	0	0	0	447	410	637	-11.6381	3.13279e-20	1.55738e-18	Early nodulin-93; Short=N-93 && -	-
C88_C03H3G098130	0	0	1	1503	625	1063	-11.7351	3.15611e-20	1.56755e-18	Chitin-binding lectin 1; AltName: Full=PL-I; Flags: Precursor && PF00187:Chitin recognition protein	-
C88_C04H1G029840	37	57	61	554	539	330	-3.40516	3.28151e-20	1.62836e-18	Protein BRASSINAZOLE-RESISTANT 1; AltName: Full=Protein BIN2 SUBSTRATE 2 && PF05687:BES1/BZR1 plant transcription factor, N-terminal	-
C88_C02H3G086840	6	14	2	289	201	261	-5.34449	3.31429e-20	1.64314e-18	Thiol-disulfide oxidoreductase LTO1; AltName: Full=Protein LUMEN THIOL OXIDOREDUCTASE 1; AltName: Full=Vitamin K reductase; Flags: Precursor && PF07884:Vitamin K epoxide reductase family	-
C88_C01H1G014490	0	0	0	419	389	361	-11.2648	3.33422e-20	1.65152e-18	-	-
C88_C12H4G112380	296	379	251	23	33	26	3.25995	3.37795e-20	1.67167e-18	Putative late blight resistance protein homolog R1C-3 && PF00931:NB-ARC domain	NB-ARC
C88_C04H2G046610	527	517	287	33	27	33	3.60974	3.43557e-20	1.69866e-18	-	-
C88_C02H1G014290	0	0	0	389	407	416	-11.3258	3.62202e-20	1.78923e-18	Histidinol dehydrogenase, chloroplastic; Short=HDH; AltName: Full=Protein HISTIDINE BIOSYNTHESIS 8; Flags: Precursor && PF00815:Histidinol dehydrogenase	-
C88_C03H3G083890	1401	856	731	1	0	1	10.3408	3.65808e-20	1.80541e-18	Luc7-like protein 3; AltName: Full=Cisplatin resistance-associated-overexpressed protein && PF03194:LUC7 N_terminus	-
C88_C08H3G072760	345	316	222	11	20	10	4.20331	3.67289e-20	1.81109e-18	Probable methyltransferase TARBP1; AltName: Full=TAR RNA-binding protein 1; AltName: Full=TAR RNA-binding protein of 185 kDa; Short=TRP-185 && PF00588:SpoU rRNA Methylase family	SpoU_methylase
C88_C04H1G027460	10	42	29	841	727	452	-4.86658	3.6865e-20	1.81616e-18	-	-
C88_C02H2G039340	1042	1044	709	153	118	129	2.58485	3.77657e-20	1.85887e-18	14-3-3 protein 4; AltName: Full=PBLT4 && PF00244:14-3-3 protein	-
C88_C05H3G077760	285	371	343	1734	2392	2457	-2.96081	3.81306e-20	1.87514e-18	Protein EIN4; Short=AtEIN4; AltName: Full=Protein ETHYLENE INSENSITIVE 4 && PF00072:Response regulator receiver domain|PF01590:GAF domain|PF02518:Histidine kinase-, DNA gyrase B-, and HSP90-like ATPase	Response_reg
C88_C02H1G014210	0	0	0	1243	438	470	-12.1001	3.90175e-20	1.91704e-18	Probable LRR receptor-like serine/threonine-protein kinase At1g07650; Flags: Precursor && PF11721:Malectin domain|PF07714:Protein tyrosine and serine/threonine kinase	Pkinase_Tyr
C88_C07H1G003720	0	0	2	576	1854	1248	-11.0844	4.05071e-20	1.98699e-18	-	-
C88_C01H3G131320	1	0	0	682	1080	1094	-11.6175	4.05139e-20	1.98699e-18	PF01936:NYN domain	DUF88
C88_C06H1G014020	8	1	4	189	252	239	-5.91986	4.06062e-20	1.98974e-18	Ethylene receptor 2; Short=AtETR2; AltName: Full=Protein ETHYLENE RESPONSE 2; AltName: Full=Protein ETR2 && PF00512:His Kinase A (phospho-acceptor) domain|PF01590:GAF domain|PF00072:Response regulator receiver domain|PF02518:Histidine kinase-, DNA gyrase B-, and HSP90-like ATPase	Response_reg
C88_C05H2G046670	227	262	180	4	11	4	4.90532	4.12335e-20	2.01867e-18	Protein cornichon homolog 4 && PF03311:Cornichon protein	-
C88_C09H4G117370	3	1	3	139	159	183	-6.32789	4.14211e-20	2.02605e-18	DNA topoisomerase 3-beta && PF01131:DNA topoisomerase|PF01751:Toprim domain	Topoisom_bac
C88_C01H4G165960	203	325	213	1224	1061	961	-2.36004	4.16792e-20	2.03685e-18	ATP synthase subunit O, mitochondrial; AltName: Full=Oligomycin sensitivity conferral protein; Short=OSCP; Flags: Precursor [Ipomoea batatas] && PF00213:ATP synthase delta (OSCP) subunit	-
C88_C07H1G018470	328	419	250	20	28	27	3.48842	4.17759e-20	2.03976e-18	Nucleolar GTP-binding protein 1 && PF08155:NOGCT (NUC087) domain|PF06858:Nucleolar GTP-binding protein 1 (NOG1)|PF17835:NOG1 N-terminal helical domain	-
C88_C01H1G041680	21	29	14	200	237	232	-3.6305	4.22387e-20	2.06052e-18	PF06219:Protein of unknown function (DUF1005)	-
C88_C03H2G037970	147	240	199	4	1	3	5.97367	4.2604e-20	2.07649e-18	Auxin response factor 8; AltName: Full=Protein FRUIT WITHOUT FERTILIZATION && PF06507:Auxin response factor|PF02362:B3 DNA binding domain	Auxin_resp
C88_C05H1G015700	787	572	586	69	77	57	3.05329	4.28904e-20	2.08859e-18	Casein kinase 1-like protein 2; AltName: Full=Protein CASEIN KINASE I-LIKE 2 && PF00069:Protein kinase domain	Pkinase
C88_C03H3G089660	2221	1374	933	1	0	0	11.8274	4.39397e-20	2.13779e-18	PF02466:Tim17/Tim22/Tim23/Pmp24 family|PF00536:SAM domain (Sterile alpha motif)	SAM_1
C88_C10H3G075430	1	1	0	624	529	432	-9.84281	4.40892e-20	2.14316e-18	Calcium-binding protein CAST && PF13499:EF-hand domain pair	-
C88_C06H1G031590	269	317	282	1879	1539	1045	-2.56475	4.44434e-20	2.15846e-18	Trans-cinnamate 4-monooxygenase; AltName: Full=Cinnamic acid 4-hydroxylase; Short=C4H; Short=CA4H; AltName: Full=Cytochrome P450 73; AltName: Full=Cytochrome P450C4H [Catharanthus roseus] && PF00067:Cytochrome P450	p450
C88_C08H4G080170	143	242	142	1022	968	1098	-2.79631	4.5935e-20	2.22892e-18	60S ribosomal protein L37a && -	-
C88_C10H4G114510	216	292	143	8	9	6	4.58721	4.60197e-20	2.23106e-18	Putative H/ACA ribonucleoprotein complex subunit 1-like protein 1 && PF04410:Gar1/Naf1 RNA binding region	-
C88_C10H1G019410	185	317	214	2	1	2	6.92901	4.67611e-20	2.265e-18	Ras-related protein RABE1c; Short=AtRABE1c; AltName: Full=Ras-related protein Ara-3; AltName: Full=Ras-related protein Rab8A; Short=AtRab8A && PF00071:Ras family	Ras
C88_C09H2G057000	1269	1211	1017	164	203	145	2.55172	4.70363e-20	2.27632e-18	Chaperonin CPN60-2, mitochondrial; AltName: Full=HSP60-2; Flags: Precursor && PF00118:TCP-1/cpn60 chaperonin family	-
C88_C02H1G014270	0	0	0	563	355	741	-11.7844	4.78642e-20	2.31434e-18	Probable LRR receptor-like serine/threonine-protein kinase RFK1; AltName: Full=Receptor-like kinase in flowers 1; Flags: Precursor && PF13855:Leucine rich repeat|PF11721:Malectin domain|PF07714:Protein tyrosine and serine/threonine kinase	Pkinase_Tyr
C88_C09H3G063610	12	4	2	243	255	256	-5.60458	4.81648e-20	2.32682e-18	Protein trichome birefringence-like 8 && PF07766:LETM1-like protein|PF13839:GDSL/SGNH-like Acyl-Esterase family found in Pmr5 and Cas1p	-
C88_C11H3G053890	17	14	11	242	148	148	-3.87873	4.90846e-20	2.36916e-18	14-3-3 protein 1 && PF00244:14-3-3 protein	-
C88_C02H4G103980	6	11	10	143	115	121	-4.03127	5.15591e-20	2.48641e-18	Signal recognition particle subunit SRP68; Short=SRP68; AltName: Full=Signal recognition particle 68 kDa protein && PF16969:RNA-binding signal recognition particle 68	-
C88_C02H2G044500	0	0	0	568	526	302	-11.5052	5.2039e-20	2.50735e-18	UDP-arabinose 4-epimerase 1; AltName: Full=UDP-D-xylose 4-epimerase 1 && PF16363:GDP-mannose 4,6 dehydratase	-
C88_C07H2G034740	17	23	10	365	221	473	-4.65311	5.29747e-20	2.55019e-18	Aspartate aminotransferase, cytoplasmic; AltName: Full=Transaminase A && PF00155:Aminotransferase class I and II	Aminotran_1_2
C88_C03H2G060070	95	65	61	819	495	701	-3.39244	5.34352e-20	2.5701e-18	Plasma membrane ATPase 1; AltName: Full=Proton pump 1 && PF00690:Cation transporter/ATPase, N-terminus|PF00122:E1-E2 ATPase|PF00702:haloacid dehalogenase-like hydrolase	E1-E2_ATPase
C88_C07H1G007320	425	687	381	4786	3257	5759	-3.4585	5.34996e-20	2.57094e-18	Aspartate aminotransferase, cytoplasmic; AltName: Full=Transaminase A && PF00155:Aminotransferase class I and II	Aminotran_1_2
C88_C02H3G085650	126	205	116	929	990	1158	-3.03532	5.37056e-20	2.57857e-18	-	-
C88_C02H1G017050	24	38	15	303	250	315	-3.74031	5.58551e-20	2.67943e-18	Protein RTF1 homolog; AltName: Full=Protein VERNALIZATION INDEPENDENCE 5 && PF03126:Plus-3 domain	-
C88_C03H4G124280	49	57	69	501	335	346	-2.95548	5.68364e-20	2.72412e-18	4-coumarate--CoA ligase 2; Short=4CL 2; AltName: Full=4-coumaroyl-CoA synthase 2; AltName: Full=Clone 4CL16 && PF12037:Domain of unknown function (DUF3523)|PF00004:ATPase family associated with various cellular activities (AAA)|PF00501:AMP-binding enzyme|PF13193:AMP-binding enzyme C-terminal domain	AMP-binding
C88_C07H4G092770	1023	3430	2427	40795	32676	39306	-4.28153	5.69957e-20	2.7279e-18	Sucrose synthase; AltName: Full=SS65; AltName: Full=Sucrose-UDP glucosyltransferase && PF00862:Sucrose synthase|PF00534:Glycosyl transferases group 1	Glycos_transf_1
C88_C04H4G106780	83	107	72	445	460	354	-2.49017	5.70148e-20	2.7279e-18	Actin-97 && PF00022:Actin	Actin
C88_C03H4G117400	2	3	7	645	761	169	-7.21329	5.7362e-20	2.74211e-18	Serine/threonine-protein kinase AtPK2/AtPK19; AltName: Full=Ribosomal-protein S6 kinase homolog 2 && PF00069:Protein kinase domain	Pkinase
C88_C05H1G013060	207	272	183	4	11	4	4.88678	5.75373e-20	2.7481e-18	Probable 2-oxoglutarate-dependent dioxygenase At3g49630 && PF03171:2OG-Fe(II) oxygenase superfamily|PF14226:non-haem dioxygenase in morphine synthesis N-terminal	2OG-FeII_Oxy
C88_C08H2G046470	229	348	232	23	19	26	3.33526	5.77487e-20	2.75579e-18	Decapping nuclease DXO homolog, chloroplastic; Flags: Precursor && PF08652:RAI1 like PD-(D/E)XK nuclease	-
C88_C12H4G109370	6	8	4	130	232	173	-5.14077	5.97658e-20	2.84957e-18	Auxin-responsive protein IAA27; AltName: Full=Auxin-induced protein 27; AltName: Full=Indoleacetic acid-induced protein 27; AltName: Full=Phytochrome-associated protein 2 && PF02309:AUX/IAA family	-
C88_C02H4G121400	0	0	0	503	361	328	-11.2798	6.01327e-20	2.86456e-18	LOB domain-containing protein 41; AltName: Full=ASYMMETRIC LEAVES 2-like protein 38; Short=AS2-like protein 38 && PF03195:Lateral organ boundaries (LOB) domain	-
C88_C01H2G069230	1096	828	683	109	82	67	3.13817	6.1037e-20	2.90512e-18	BI1-like protein && PF01027:Inhibitor of apoptosis-promoting Bax1	-
C88_C04H2G061940	1110	541	644	0	0	0	11.8236	6.32174e-20	3.00628e-18	39S ribosomal protein L41-A, mitochondrial; Short=L41mt-A; Short=MRP-L41-A; Flags: Precursor && -	-
C88_C03H2G041140	0	0	4	304	296	201	-7.84104	6.77639e-20	3.2197e-18	Protein CROWDED NUCLEI 1; AltName: Full=Protein KAKU2; AltName: Full=Protein LITTLE NUCLEI 1 && -	-
C88_C03H4G119660	0	0	0	529	471	296	-11.3988	6.87649e-20	3.26442e-18	PF12214:Cell cycle regulated microtubule associated protein	-
novel.349	269	338	281	28	31	37	2.97631	7.24044e-20	3.43423e-18	-	-
novel.553	222	210	165	7	1	5	5.3131	7.30755e-20	3.46306e-18	tRNA-dihydrouridine(20/20a) synthase; AltName: Full=U20-specific dihydrouridine synthase; Short=U20-specific Dus; AltName: Full=tRNA-dihydrouridine synthase A && PF01207:Dihydrouridine synthase (Dus)	Dus
C88_C01H2G091860	331	261	254	2	0	2	7.51784	7.48798e-20	3.5455e-18	Serine/threonine-protein kinase SMG1; Short=SMG-1 && PF15785:Serine/threonine-protein kinase smg-1|PF00454:Phosphatidylinositol 3- and 4-kinase|PF02260:FATC domain	PI3_PI4_kinase
C88_C06H3G071550	563	386	380	3659	2467	2894	-2.96228	7.50165e-20	3.5489e-18	L-ascorbate peroxidase 1, cytosolic; Short=AP; Short=AtAPx01 && PF00141:Peroxidase	-
C88_C09H1G022470	103	169	108	1805	1026	816	-3.46708	7.67196e-20	3.62634e-18	Blue-light photoreceptor PHR2 && PF00875:DNA photolyase	-
C88_C06H2G061330	204	192	137	9	6	4	4.60174	7.69466e-20	3.63393e-18	PF02238:Cytochrome c oxidase subunit VII	-
C88_C01H1G035350	235	190	150	8	5	3	4.96691	7.82576e-20	3.69267e-18	ATP-dependent Clp protease proteolytic subunit-related protein 3, chloroplastic; Short=ClpR3; AltName: Full=nClpP8; Flags: Precursor && PF00574:Clp protease	-
C88_C12H2G033470	0	0	0	396	379	322	-11.1715	7.87754e-20	3.7139e-18	B-box zinc finger protein 21; Short=AtBBX21; AltName: Full=Protein LONG HYPOCOTYL UNDER SHADE; AltName: Full=Protein SALT TOLERANCE HOMOLOG 2 && PF00643:B-box zinc finger	zf-B_box
C88_C07H4G098510	0	0	0	439	343	326	-11.1802	8.02661e-20	3.78093e-18	-	-
C88_C10H3G075680	0	0	0	401	344	339	-11.1544	8.11747e-20	3.82044e-18	Phospholipid-transporting ATPase 1; Short=AtALA1; AltName: Full=Aminophospholipid flippase 1 && PF16209:Phospholipid-translocating ATPase N-terminal|PF13246:Cation transport ATPase (P-type)|PF00122:E1-E2 ATPase|PF16212:Phospholipid-translocating P-type ATPase C-terminal	E1-E2_ATPase
novel.784	453	368	672	21	10	22	4.62149	8.17998e-20	3.84656e-18	-	-
C88_C03H3G089460	636	791	397	0	0	0	11.453	8.37191e-20	3.93343e-18	Nascent polypeptide-associated complex subunit alpha-like protein 2; Short=NAC-alpha-like protein 2; AltName: Full=Alpha-NAC-like protein 2 && PF19026:HYPK UBA domain|PF01849:NAC domain	-
C88_C12H2G033530	3	3	0	152	204	212	-6.81206	8.5742e-20	4.02502e-18	Sugar transporter ERD6-like 4 && PF00083:Sugar (and other) transporter	Sugar_tr
C88_C04H2G055150	2	2	2	134	159	133	-6.37517	8.66297e-20	4.06321e-18	RNA cytidine acetyltransferase 1; AltName: Full=18S rRNA cytosine acetyltransferase 1 && PF13725:Possible tRNA binding domain|PF13718:GNAT acetyltransferase 2|PF05127:Helicase|PF08351:Domain of unknown function (DUF1726)	-
C88_C07H1G003860	147	211	126	931	837	652	-2.54735	8.79037e-20	4.11944e-18	ABC transporter E family member 2; Short=ABC transporter ABCE.2; Short=AtABCE2; AltName: Full=RNase L inhibitor-like protein 2; Short=AtRLI2; Short=AthaRLI2 && PF04068:Possible Fer4-like domain in RNase L inhibitor, RLI|PF00037:4Fe-4S binding domain|PF00005:ABC transporter	ABC_tran
C88_C09H4G108400	151	146	166	4	5	3	5.06172	8.81578e-20	4.12782e-18	Retrovirus-related Pol polyprotein from transposon TNT 1-94; Includes: RecName: Full=Protease; Includes: RecName: Full=Reverse transcriptase; Includes: RecName: Full=Endonuclease && PF07727:Reverse transcriptase (RNA-dependent DNA polymerase)|PF00665:Integrase core domain|PF00931:NB-ARC domain	RVT_2
C88_C04H1G005860	2	6	10	372	208	174	-5.57244	9.44627e-20	4.41926e-18	60S ribosomal protein L35 && PF00831:Ribosomal L29 protein	-
C88_C11H3G054160	1	5	0	269	203	151	-6.92484	9.48886e-20	4.43539e-18	14-3-3-like protein 16R && PF00244:14-3-3 protein	-
C88_C06H1G000490	182	371	540	4	6	3	6.18373	9.59216e-20	4.47986e-18	Protein SENESCENCE-ASSOCIATED GENE 21, mitochondrial; AltName: Full=Late embryogenensis abundant like 5; Short=AtLEA5; Flags: Precursor && -	-
C88_C09H1G019420	0	0	1	1345	565	937	-11.57	9.68018e-20	4.51711e-18	Heat stress transcription factor A-6b; Short=AtHsfA6b; AltName: Full=AtHsf-07 && PF00447:HSF-type DNA-binding	HSF_DNA-bind
C88_C02H1G016900	5	2	0	197	215	308	-6.92508	1.00954e-19	4.70685e-18	RNA polymerase II transcription factor B subunit 2; AltName: Full=General transcription and DNA repair factor IIH subunit TFB2; Short=AtTFB2; Short=TFIIH subunit TFB2 && PF03849:Transcription factor Tfb2|PF18307:Transcription factor Tfb2 (p52) C-terminal domain	-
C88_C08H2G046580	374	298	235	0	2	2	7.60048	1.01427e-19	4.72488e-18	Deoxyhypusine hydroxylase-B; Short=DOHH-B; AltName: Full=Deoxyhypusine dioxygenase-B; AltName: Full=Deoxyhypusine monooxygenase-B && PF13646:HEAT repeats	-
C88_C04H2G062960	2	1	3	180	121	162	-6.4795	1.02179e-19	4.75588e-18	Protein TIC 20-I, chloroplastic; AltName: Full=Translocon at the inner envelope membrane of chloroplasts 20-I; Short=AtTIC20-I; Flags: Precursor && PF16166:Chloroplast import apparatus Tic20-like	-
C88_C01H3G129670	0	0	0	539	838	327	-11.8058	1.05573e-19	4.90967e-18	Protein SRC2 homolog; Short=AtSRC2 && PF00168:C2 domain	C2
C88_C11H4G096530	524	469	494	0	0	0	11.1839	1.08174e-19	5.02638e-18	NADH dehydrogenase [ubiquinone] iron-sulfur protein 7, mitochondrial; AltName: Full=Complex I-20kD; Short=CI-20kD; AltName: Full=NADH-ubiquinone oxidoreductase 20 kDa subunit; Flags: Precursor && PF01058:NADH ubiquinone oxidoreductase, 20 Kd subunit	-
C88_C01H3G118910	258	295	228	39	36	29	2.69033	1.09059e-19	5.06319e-18	-	-
C88_C01H3G100570	339	275	229	1	8	3	5.90392	1.11657e-19	5.17944e-18	-	-
C88_C01H3G097490	737	351	325	7	2	9	6.08941	1.12271e-19	5.20351e-18	Probable nucleolar protein 5-2; AltName: Full=MAR-binding NOP56/58 homolog 2; AltName: Full=Nucleolar protein 58-2 && -	-
C88_C08H1G006210	5	19	13	219	204	201	-4.31424	1.1242e-19	5.20602e-18	Probable apyrase 1; Short=OsAPY1; AltName: Full=ATP-diphosphatase; AltName: Full=ATP-diphosphohydrolase; AltName: Full=Adenosine diphosphatase; Short=ADPase && PF01150:GDA1/CD39 (nucleoside phosphatase) family	-
C88_C05H2G053060	1009	1035	758	1	0	0	11.1243	1.16979e-19	5.41257e-18	Probable methyltransferase PMT26 && PF03141:Putative S-adenosyl-L-methionine-dependent methyltransferase	-
C88_C06H2G049830	6	7	14	236	153	157	-4.52992	1.20702e-19	5.58009e-18	Aldehyde dehydrogenase family 3 member H1; Short=AtALDH4; Short=Ath-ALDH4 && PF00171:Aldehyde dehydrogenase family	Aldedh
C88_C10H1G022060	881	390	454	1	1	1	8.97283	1.21866e-19	5.62917e-18	Increased DNA methylation 1; AltName: Full=Histone H3 acetyltransferase IDM1; AltName: Full=Protein ROS4; AltName: Full=Repressor of silencing 4 && PF16135:Tify domain binding domain	-
C88_C12H2G055340	234	317	257	30	29	34	2.88867	1.22746e-19	5.66505e-18	Putative late blight resistance protein homolog R1B-12 && PF00931:NB-ARC domain	NB-ARC
C88_C08H3G078540	8	6	6	126	113	98	-4.28595	1.26133e-19	5.81646e-18	-	-
C88_C10H4G103550	0	0	0	334	530	444	-11.4463	1.26361e-19	5.82206e-18	PF04782:Protein of unknown function (DUF632)|PF04783:Protein of unknown function (DUF630)	-
C88_C04H2G055550	1	1	2	174	210	195	-7.40489	1.2779e-19	5.88294e-18	PF14649:Spatacsin C-terminus	-
C88_C06H4G120720	0	4	0	294	480	261	-8.27241	1.28619e-19	5.91613e-18	F-box/kelch-repeat protein At1g15670 && PF01344:Kelch motif	Kelch_1
C88_C01H1G001730	5	3	0	247	205	410	-7.00046	1.32315e-19	6.08107e-18	-	-
C88_C04H4G109330	324	286	286	11	5	17	4.54041	1.32731e-19	6.0929e-18	PF09133:SANTA (SANT Associated)	-
C88_C06H1G002050	467	564	404	0	0	0	11.1166	1.32795e-19	6.0929e-18	Serine/threonine-protein kinase PRP4 homolog; AltName: Full=PRP4 pre-mRNA-processing factor 4 homolog; AltName: Full=Pre-mRNA protein kinase && PF00069:Protein kinase domain	Pkinase
C88_C03H3G070530	626	453	500	41	54	48	3.2491	1.33852e-19	6.13627e-18	PF06972:Protein of unknown function (DUF1296)	-
C88_C03H3G099480	641	266	1063	6	9	7	6.30468	1.35484e-19	6.20586e-18	Heat shock cognate 70 kDa protein && PF00012:Hsp70 protein	HSP70
C88_C03H3G084170	480	571	398	0	0	0	11.1303	1.35915e-19	6.22043e-18	BAG family molecular chaperone regulator 7; AltName: Full=Bcl-2-associated athanogene 7 && -	-
C88_C01H4G163600	560	534	404	0	0	0	11.1851	1.36353e-19	6.23524e-18	PF04795:PAPA-1-like conserved region	-
C88_C09H1G021270	0	0	0	332	439	456	-11.3541	1.38224e-19	6.31222e-18	Probable leucine-rich repeat receptor-like protein kinase At1g35710; Flags: Precursor && PF07714:Protein tyrosine and serine/threonine kinase	Pkinase_Tyr
C88_C11H2G030340	2821	3250	3433	387	483	477	2.59023	1.38267e-19	6.31222e-18	PF08646:Replication factor-A C terminal domain	-
C88_C03H3G099270	266	241	183	9	16	12	3.99232	1.38853e-19	6.33373e-18	Topless-related protein 1; AltName: Full=Protein MODIFIER OF SNC1 10 && -	-
C88_C03H1G001080	22	58	38	544	401	353	-3.68537	1.43923e-19	6.55952e-18	Heat stress transcription factor A-4a; Short=AtHsfA4a; AltName: Full=AtHsf-15; AltName: Full=Heat shock factor protein 21; Short=HSF 21; AltName: Full=Heat shock transcription factor 21; Short=HSTF 21 && PF00447:HSF-type DNA-binding	HSF_DNA-bind
C88_C06H2G044600	410	540	461	0	0	0	11.0955	1.44711e-19	6.58992e-18	Superoxide dismutase [Mn], mitochondrial; Flags: Precursor && PF02777:Iron/manganese superoxide dismutases, C-terminal domain|PF00081:Iron/manganese superoxide dismutases, alpha-hairpin domain	-
C88_C10H1G013220	312	343	317	0	2	1	8.11951	1.48652e-19	6.76381e-18	-	-
C88_C09H2G054980	237	220	218	24	25	23	3.01425	1.49186e-19	6.78247e-18	F-box protein CPR30; AltName: Full=Protein CONSTITUTIVE EXPRESSER OF PR GENES 30 && PF00646:F-box domain	F-box
novel.2102	492	484	447	10	29	22	4.30237	1.51251e-19	6.87065e-18	-	-
C88_C08H4G097370	67	88	76	533	384	323	-2.63049	1.52159e-19	6.90616e-18	Protein TPR2; AltName: Full=Aberrant spikelet and panicle 1; AltName: Full=Lissencephaly type-1-like 1; Short=OsLIS-L1; AltName: Full=Protein ASP1; AltName: Full=Protein LIS-L1; AltName: Full=Protein REL2; AltName: Full=Protein TPL; Short=OsTPL; AltName: Full=Ramosa1 enhancer locus 2; Short=OsREL2; AltName: Full=Topless-like protein; AltName: Full=Topless-related protein 2 && -	-
C88_C10H1G002520	493	427	323	0	0	3	8.46514	1.56295e-19	7.08801e-18	Protein LIGHT-DEPENDENT SHORT HYPOCOTYLS 10; AltName: Full=Protein ORGAN BOUNDARY 10 && PF04852:Protein of unknown function (DUF640)	-
C88_C04H1G003700	37	49	40	257	329	335	-3.10948	1.6235e-19	7.35652e-18	Homoserine kinase; AltName: Full=Protein DOWNY MILDEW RESISTANT 1; Flags: Precursor && PF00288:GHMP kinases N terminal domain|PF08544:GHMP kinases C terminal	GHMP_kinases
C88_C08H4G098890	44	43	54	385	446	605	-3.58025	1.67405e-19	7.57932e-18	Putative vacuolar protein sorting-associated protein 13D && PF16908:Vacuolar sorting-associated protein 13, N-terminal|PF06101:Vacuolar protein sorting-associated protein 62|PF00169:PH domain|PF12624:N-terminal region of Chorein or VPS13|PF06650:SHR-binding domain of vacuolar-sorting associated protein 13|PF16910:Repeating coiled region of VPS13	PH
C88_C09H1G024060	1	1	1	574	230	304	-8.71799	1.7003e-19	7.68852e-18	Stem-specific protein TSJT1 && PF12481:Aluminium induced protein	-
C88_C02H4G121690	0	0	0	419	303	335	-11.114	1.70098e-19	7.68852e-18	Plastidic glucose transporter 4; Short=AtpGlcT && PF00083:Sugar (and other) transporter	Sugar_tr
C88_C01H3G139850	3697	4770	3958	747	661	415	2.56109	1.70617e-19	7.70562e-18	Peptidyl-prolyl cis-trans isomerase; Short=PPIase; AltName: Full=Cyclophilin; AltName: Full=Cyclosporin A-binding protein; AltName: Full=Rotamase && PF00160:Cyclophilin type peptidyl-prolyl cis-trans isomerase/CLD	Pro_isomerase
C88_C06H4G129940	279	261	246	7	16	5	4.59387	1.71654e-19	7.74605e-18	Pathogenesis-related genes transcriptional activator PTI6; AltName: Full=PTO-interacting protein 6 && PF00847:AP2 domain	AP2
C88_C10H1G022680	163	164	126	5	7	6	4.42911	1.72587e-19	7.78174e-18	Importin subunit alpha-9; Short=IMPa-9 && PF00514:Armadillo/beta-catenin-like repeat	Arm
C88_C03H4G118560	63	75	73	516	379	595	-3.04632	1.78168e-19	8.0268e-18	Luc7-like protein 3; AltName: Full=Cisplatin resistance-associated-overexpressed protein && PF03194:LUC7 N_terminus	-
C88_C02H1G015610	0	0	0	423	305	324	-11.1056	1.7907e-19	8.06078e-18	PF08646:Replication factor-A C terminal domain	-
C88_C10H2G054440	9	24	28	335	333	278	-4.17483	1.80792e-19	8.13165e-18	F-box protein PP2-A15; AltName: Full=Protein PHLOEM PROTEIN 2-LIKE A15; Short=AtPP2-A15 && PF14299:Phloem protein 2	-
C88_C08H1G007080	1	2	1	176	241	284	-7.70247	1.85313e-19	8.32814e-18	PF13952:Domain of unknown function (DUF4216)|PF13960:Domain of unknown function (DUF4218)	-
C88_C01H1G038350	174	364	292	12	15	9	4.29589	1.8702e-19	8.39795e-18	PF01612:3'-5' exonuclease	3_5_exonuc
C88_C03H4G118540	31	28	30	301	210	179	-3.15086	1.87447e-19	8.41025e-18	Cell number regulator 6; AltName: Full=ZmCNR06 && PF04749:PLAC8 family	-
C88_C02H1G016420	0	0	0	393	300	363	-11.1188	1.88618e-19	8.45588e-18	Squamosa promoter-binding protein 1 && PF03110:SBP domain	SBP
C88_C01H1G001990	0	2	1	737	407	232	-9.03003	1.91736e-19	8.5886e-18	Lignin-forming anionic peroxidase; AltName: Full=TOPA; Flags: Precursor && PF00141:Peroxidase	-
C88_C03H3G089870	136	176	149	12	8	9	3.7733	1.92767e-19	8.62774e-18	Probable NADH dehydrogenase [ubiquinone] 1 alpha subcomplex subunit 12 && PF05071:NADH ubiquinone oxidoreductase subunit NDUFA12	Complex1_17_2kD
C88_C09H4G104440	293	300	175	14	18	12	3.89727	1.94361e-19	8.692e-18	Putative G3BP-like protein && PF02136:Nuclear transport factor 2 (NTF2) domain|PF00076:RNA recognition motif. (a.k.a. RRM, RBD, or RNP domain)	RRM_1
C88_C02H1G019680	0	0	2	565	476	782	-10.0611	1.9774e-19	8.83586e-18	Protein DJ-1 homolog D; Short=AtDJ1D; AltName: Full=Lactoylglutathione lyase DJ1D && PF01965:DJ-1/PfpI family	DJ-1_PfpI
C88_C10H3G073990	1	2	0	311	317	202	-8.33044	1.99163e-19	8.89221e-18	V-type proton ATPase 16 kDa proteolipid subunit; Short=V-ATPase 16 kDa proteolipid subunit; AltName: Full=Vacuolar proton pump 16 kDa proteolipid subunit && PF00137:ATP synthase subunit C	-
C88_C06H4G129040	585	297	379	11	16	18	4.59474	2.00421e-19	8.94109e-18	Serine/arginine-rich splicing factor SR45a; Short=At-SR45A; Short=AtSR45a; AltName: Full=Protein TRANSFORMER2-like; Short=atTra2 && PF00076:RNA recognition motif. (a.k.a. RRM, RBD, or RNP domain)	RRM_1
C88_C10H1G002560	673	499	431	0	0	0	11.2913	2.01491e-19	8.98152e-18	-	-
C88_C05H4G082190	1	0	1	527	414	426	-9.62851	2.03938e-19	9.08322e-18	Serine/threonine-protein phosphatase 2A 65 kDa regulatory subunit A beta isoform; Short=AtA beta; Short=PP2A, subunit A, beta isoform && PF13646:HEAT repeats	-
C88_C09H3G080960	247	239	321	1	2	1	7.45139	2.06113e-19	9.17261e-18	Probable ethylene response sensor 1; Short=OsERS1; AltName: Full=Ethylene response factor 1 >A2XL32.1 RecName: Full=Probable ethylene response sensor 1; Short=OS-ERS1; AltName: Full=Ethylene response factor 1 && PF01590:GAF domain|PF02518:Histidine kinase-, DNA gyrase B-, and HSP90-like ATPase|PF00512:His Kinase A (phospho-acceptor) domain	HATPase_c
C88_C04H4G126480	7	2	8	818	850	191	-6.92687	2.06929e-19	9.20147e-18	Amino acid permease 6; AltName: Full=Amino acid transporter AAP6 && PF01490:Transmembrane amino acid transporter protein	Aa_trans
C88_C02H1G013660	46	29	52	510	354	421	-3.53017	2.08649e-19	9.27039e-18	CTD small phosphatase-like protein 2; Short=CTDSP-like 2 && PF03031:NLI interacting factor-like phosphatase	NIF
C88_C08H2G032490	464	457	436	0	0	0	11.0476	2.09024e-19	9.27953e-18	-	-
C88_C06H3G071590	85	95	87	409	417	475	-2.51378	2.10619e-19	9.34278e-18	DDB1- and CUL4-associated factor 8; AltName: Full=WD repeat-containing protein 42A && PF00400:WD domain, G-beta repeat	WD40
C88_C02H2G054990	2	3	3	712	831	127	-7.89425	2.11239e-19	9.36272e-18	Thaumatin-like protein 1; Flags: Precursor && PF00314:Thaumatin family	Thaumatin
C88_C05H2G034890	173	195	153	2	1	3	6.21688	2.1408e-19	9.48096e-18	RNA-binding protein 25; AltName: Full=RNA-binding motif protein 25 && PF01480:PWI domain|PF00076:RNA recognition motif. (a.k.a. RRM, RBD, or RNP domain)	RRM_1
C88_C08H2G031600	471	466	406	39	41	57	3.06099	2.17365e-19	9.61867e-18	Guanine nucleotide exchange factor SPIKE 1 && PF14429:C2 domain in Dock180 and Zizimin proteins|PF06920:Dock homology region 2	Ded_cyto
C88_C01H3G100070	503	434	397	66	39	47	2.93131	2.17669e-19	9.62434e-18	Cinnamoyl-CoA reductase 1; Short=AtCCR1; AltName: Full=Protein IRREGULAR XYLEM 4 && PF01370:NAD dependent epimerase/dehydratase family	Epimerase
C88_C12H2G037160	5	8	9	147	128	195	-4.65069	2.22489e-19	9.82954e-18	Translation initiation factor eIF-2B subunit alpha; AltName: Full=eIF-2B GDP-GTP exchange factor subunit alpha && PF01008:Initiation factor 2 subunit family	-
C88_C10H2G057150	0	0	0	356	312	351	-11.0711	2.24056e-19	9.89078e-18	IQ domain-containing protein IQM6; AltName: Full=IQ motif-containing protein 6 && -	-
C88_C08H4G099280	66	51	23	759	547	615	-3.99616	2.25877e-19	9.96314e-18	Light-harvesting complex-like protein 3 isotype 2, chloroplastic; AltName: Full=LHC-like protein 3 isoform 2; Flags: Precursor && -	-
C88_C04H4G119020	245	247	166	3	1	1	6.8262	2.26332e-19	9.97517e-18	-	-
C88_C04H1G000950	403	1054	965	6	19	18	5.55036	2.27133e-19	1.00024e-17	Homeobox-leucine zipper protein HAT5; AltName: Full=HD-ZIP protein ATHB-1; AltName: Full=Homeodomain transcription factor ATHB-1; AltName: Full=Homeodomain-leucine zipper protein HAT5; Short=HD-ZIP protein 5 && PF00046:Homeodomain|PF02183:Homeobox associated leucine zipper	HALZ
C88_C02H1G014260	0	0	0	543	308	325	-11.2538	2.35602e-19	1.03671e-17	Probable LRR receptor-like serine/threonine-protein kinase At1g07650; Flags: Precursor && PF11721:Malectin domain|PF07714:Protein tyrosine and serine/threonine kinase	Pkinase_Tyr
C88_C08H4G099070	14	10	8	171	235	322	-4.75257	2.38444e-19	1.04837e-17	PF02493:MORN repeat	MORN
C88_C04H1G019960	0	0	0	350	317	327	-11.0335	2.38655e-19	1.04845e-17	Phosphoribosylformylglycinamidine cyclo-ligase, chloroplastic; AltName: Full=AIR synthase; Short=AIRS; AltName: Full=Phosphoribosyl-aminoimidazole synthetase; Flags: Precursor && PF00586:AIR synthase related protein, N-terminal domain|PF02769:AIR synthase related protein, C-terminal domain	-
C88_C10H1G019130	381	541	478	0	0	0	11.0839	2.39441e-19	1.05106e-17	Protein FAR-RED-ELONGATED HYPOCOTYL 1-LIKE && -	-
C88_C07H1G009000	1393	1378	1326	221	182	247	2.43428	2.41868e-19	1.06087e-17	-	-
C88_C04H1G029980	16	25	15	159	157	153	-3.29924	2.42684e-19	1.0636e-17	Arabinosyltransferase RRA3; AltName: Full=Protein REDUCED RESIDUAL ARABINOSE 3 && PF03407:Nucleotide-diphospho-sugar transferase	-
C88_C04H1G032730	151	220	236	12	10	6	4.23174	2.44553e-19	1.07093e-17	Monosaccharide-sensing protein 2; AltName: Full=Sugar transporter MSSP2 && PF00083:Sugar (and other) transporter	Sugar_tr
C88_C04H4G102450	505	1022	817	82	57	46	3.44835	2.45674e-19	1.07498e-17	Mitogen-activated protein kinase 9; Short=AtMPK9; Short=MAP kinase 9 && PF00069:Protein kinase domain	Pkinase
C88_C03H3G089930	611	311	275	0	3	3	7.41376	2.52037e-19	1.10194e-17	Cytochrome P450 89A9 && PF00067:Cytochrome P450	p450
C88_C04H2G063160	0	0	2	456	473	488	-9.69184	2.56002e-19	1.11839e-17	Sucrose transport protein SUC4; AltName: Full=Sucrose permease 4; AltName: Full=Sucrose transporter 4; AltName: Full=Sucrose-proton symporter 4 && PF13347:MFS/sugar transport protein	-
C88_C10H1G021070	458	522	378	0	0	0	11.0386	2.56218e-19	1.11844e-17	Protein LURP-one-related 10 && PF03489:Saposin-like type B, region 2|PF05184:Saposin-like type B, region 1	-
C88_C08H3G071350	1329	499	623	32	23	22	4.81145	2.57019e-19	1.12104e-17	Plastoglobulin-1, chloroplastic; Flags: Precursor [Pisum sativum] && PF04755:PAP_fibrillin	-
C88_C06H1G001850	543	2570	1363	1	0	1	10.8709	2.61933e-19	1.14157e-17	Sterol 3-beta-glucosyltransferase UGT80A2; AltName: Full=UDP-glucose:sterol glucosyltransferase 80A2 && PF03033:Glycosyltransferase family 28 N-terminal domain	-
C88_C06H1G001040	500	470	398	0	0	0	11.0572	2.62321e-19	1.14235e-17	-	-
C88_C04H2G036520	3	5	1	166	128	103	-5.6804	2.68749e-19	1.16941e-17	MLP-like protein 34 && PF00407:Pathogenesis-related protein Bet v 1 family	-
C88_C08H4G103190	1	0	1	498	472	380	-9.61057	2.71428e-19	1.18013e-17	Monodehydroascorbate reductase 5, mitochondrial; Short=AtMDAR5; AltName: Full=Monodehydroascorbate reductase 6, chloroplastic; Short=AtMDAR6; Flags: Precursor && PF07992:Pyridine nucleotide-disulphide oxidoreductase	Pyr_redox_2
C88_C04H2G061850	681	393	465	24	6	10	5.10035	2.72467e-19	1.18371e-17	Alcohol dehydrogenase-like 5 && PF00107:Zinc-binding dehydrogenase|PF08240:Alcohol dehydrogenase GroES-like domain	ADH_zinc_N
C88_C10H4G089870	6	10	4	119	133	122	-4.46366	2.75409e-19	1.19554e-17	Conserved oligomeric Golgi complex subunit 5; Short=COG complex subunit 5; AltName: Full=Component of oligomeric Golgi complex 5 && PF10392:Golgi transport complex subunit 5	-
C88_C08H4G103230	0	0	0	359	300	337	-11.0358	2.76624e-19	1.19986e-17	PF01585:G-patch domain	G-patch
C88_C03H3G085260	575	493	390	0	0	0	11.1495	2.8709e-19	1.24428e-17	Mitochondrial metalloendopeptidase OMA1 && PF01435:Peptidase family M48	Peptidase_M48
C88_C03H4G117700	1	1	0	429	596	509	-9.81977	2.88848e-19	1.25091e-17	Polyadenylate-binding protein 1; Short=AtPabN1; Short=Poly(A)-binding protein 1; AltName: Full=Nuclear poly(A)-binding protein 1; AltName: Full=Poly(A)-binding protein I; Short=PABI && PF00076:RNA recognition motif. (a.k.a. RRM, RBD, or RNP domain)	RRM_1
C88_C02H2G059060	143	254	189	1352	1037	1475	-2.95997	2.92384e-19	1.26522e-17	-	-
C88_C07H4G098390	10	18	20	232	252	390	-4.43136	2.9753e-19	1.28647e-17	Uncharacterized GPI-anchored protein At4g28100; Flags: Precursor && PF19160:SPARK	-
C88_C06H1G033680	837	259	322	2	4	3	7.10108	2.99618e-19	1.29448e-17	ATPase family AAA domain-containing protein 1; AltName: Full=Thorase && PF17862:AAA+ lid domain|PF00004:ATPase family associated with various cellular activities (AAA)	AAA
C88_C03H2G066020	340	1109	379	10906	12301	9936	-4.45345	3.0684e-19	1.32464e-17	LOB domain-containing protein 41; AltName: Full=ASYMMETRIC LEAVES 2-like protein 38; Short=AS2-like protein 38 && PF03195:Lateral organ boundaries (LOB) domain	-
C88_C02H2G055340	0	0	0	397	286	420	-11.1866	3.1522e-19	1.35974e-17	Pre-mRNA-splicing factor CWC25 homolog; AltName: Full=Coiled-coil domain-containing protein 49; AltName: Full=Spliceosome-associated protein homolog CWC25 && PF12542:Pre-mRNA splicing factor|PF10197:N-terminal domain of CBF1 interacting co-repressor CIR	-
novel.1926	272	227	190	20	10	12	3.83529	3.15608e-19	1.36034e-17	ATPase family AAA domain-containing protein 1; AltName: Full=Thorase && PF00004:ATPase family associated with various cellular activities (AAA)	AAA
C88_C06H3G089120	276	316	290	36	32	42	2.77856	3.16647e-19	1.36375e-17	Cytochrome c oxidase subunit 5b-1, mitochondrial; Short=AtCOX5b-1; Flags: Precursor && PF01215:Cytochrome c oxidase subunit Vb	-
C88_C01H4G142760	178	157	196	7	3	2	5.27976	3.19918e-19	1.37675e-17	PP2A regulatory subunit TAP46; AltName: Full=2A phosphatase-associated protein of 46 kDa && PF04177:TAP42-like family	-
C88_C09H1G004490	584	446	366	26	8	21	4.46373	3.21514e-19	1.38254e-17	Protein ELC; Short=AtELC; AltName: Full=ESCRT-I complex subunit VPS23 homolog 1; AltName: Full=Protein VACUOLAR PROTEIN SORTING 23A; AltName: Full=Vacuolar protein-sorting-associated protein 23 homolog 1 && PF09454:Vps23 core domain|PF05743:UEV domain	-
C88_C08H2G039050	214	247	192	17	20	23	3.2117	3.22923e-19	1.3875e-17	Pentatricopeptide repeat-containing protein At3g54980, mitochondrial; Flags: Precursor && PF13041:PPR repeat family|PF13812:Pentatricopeptide repeat domain	-
C88_C09H1G023500	2	7	4	177	105	134	-5.22191	3.27099e-19	1.40435e-17	PF07227:PHD - plant homeodomain finger protein	-
C88_C03H3G099620	0	11	0	4700	3212	1342	-9.99494	3.32599e-19	1.42684e-17	Chaperone protein dnaJ 8, chloroplastic; Short=AtDjC8; Short=AtJ8; Flags: Precursor && PF00226:DnaJ domain	DnaJ
C88_C03H3G096860	18	8	14	205	334	272	-4.55836	3.36375e-19	1.44191e-17	Agamous-like MADS-box protein AGL8 homolog; AltName: Full=POTM1-1 && PF00319:SRF-type transcription factor (DNA-binding and dimerisation domain)|PF01486:K-box region	K-box
C88_C11H3G053960	2	3	1	430	152	182	-7.18124	3.37088e-19	1.44384e-17	-	-
C88_C07H1G003520	43	23	19	368	355	412	-3.9563	3.39264e-19	1.45203e-17	TBC1 domain family member 15; AltName: Full=GTPase-activating protein RAB7; Short=GAP for RAB7; Short=Rab7-GAP && PF00566:Rab-GTPase-TBC domain|PF12068:Rab-binding domain (RBD)	TBC
C88_C01H2G079760	9	25	17	213	227	184	-3.84903	3.46308e-19	1.48101e-17	Calcium-transporting ATPase, endoplasmic reticulum-type && PF00689:Cation transporting ATPase, C-terminus|PF13246:Cation transport ATPase (P-type)|PF00702:haloacid dehalogenase-like hydrolase|PF00122:E1-E2 ATPase|PF00690:Cation transporter/ATPase, N-terminus	E1-E2_ATPase
C88_C02H4G118090	9	12	5	171	112	139	-4.24468	3.50693e-19	1.4986e-17	-	-
C88_C03H3G071690	655	300	431	15	17	20	4.53182	3.58017e-19	1.5287e-17	Splicing factor 3B subunit 2; AltName: Full=Pre-mRNA-splicing factor SF3b 145 kDa subunit; Short=SF3b145; AltName: Full=SF3b150; AltName: Full=Spliceosome-associated protein 145; Short=SAP 145 && PF04037:Domain of unknown function (DUF382)|PF04046:PSP	-
C88_C09H1G005010	398	519	382	0	0	0	10.9721	3.9073e-19	1.66709e-17	60S ribosomal protein L24-2; AltName: Full=Protein SHORT VALVE 1 && PF01246:Ribosomal protein L24e	-
C88_C03H3G098250	0	0	0	349	313	282	-10.9538	4.06912e-19	1.73477e-17	Transcription factor bHLH47; AltName: Full=Basic helix-loop-helix protein 47; Short=AtbHLH47; Short=bHLH 47; AltName: Full=Protein POPEYE; AltName: Full=Transcription factor EN 139; AltName: Full=bHLH transcription factor bHLH047 && -	-
C88_C01H4G165350	0	0	0	317	323	334	-11.0096	4.12862e-19	1.75877e-17	PF03350:Uncharacterized protein family, UPF0114	-
novel.1322	806	799	538	18	39	42	4.18152	4.2592e-19	1.81299e-17	Uncharacterized WD repeat-containing protein C17D11.16 && -	-
C88_C01H3G130680	6	4	5	254	128	117	-5.23666	4.36367e-19	1.85601e-17	-	-
C88_C03H3G099390	202	190	158	6	12	6	4.29623	4.39421e-19	1.86755e-17	Formamidopyrimidine-DNA glycosylase; Short=Fapy-DNA glycosylase; AltName: Full=DNA-(apurinic or apyrimidinic site) lyase FPG1; AltName: Full=Formamidopyrimidine-DNA glycosylase 1; Short=AtFPG-1; AltName: Full=Formamidopyrimidine-DNA glycosylase 2; Short=AtFPG-2; AltName: Full=Protein MutM homolog 1; Short=AtMMH-1; AltName: Full=Protein MutM homolog 2; Short=AtMMH-2 && PF06831:Formamidopyrimidine-…	H2TH
C88_C08H3G067770	1067	509	502	0	0	0	11.6775	4.4037e-19	1.87014e-17	Delta-aminolevulinic acid dehydratase 1, chloroplastic; Short=ALADH1; AltName: Full=Porphobilinogen synthase; Flags: Precursor && PF00490:Delta-aminolevulinic acid dehydratase	-
C88_C04H1G020900	0	0	1	608	562	614	-10.9187	4.49669e-19	1.90815e-17	Maltose excess protein 1-like, chloroplastic; Flags: Precursor && -	-
C88_C02H4G104040	30	12	20	302	304	340	-4.13708	4.504e-19	1.90977e-17	Splicing factor U2af large subunit B; AltName: Full=NpU2AF65b; AltName: Full=U2 auxiliary factor 65 kDa subunit B; AltName: Full=U2 small nuclear ribonucleoprotein auxiliary factor large subunit B; Short=U2 snRNP auxiliary factor large subunit B && PF00076:RNA recognition motif. (a.k.a. RRM, RBD, or RNP domain)	RRM_1
C88_C07H4G098540	0	3	1	200	162	166	-7.27017	4.51118e-19	1.91134e-17	-	-
C88_C02H4G125820	18	32	32	358	254	203	-3.51654	4.54915e-19	1.92594e-17	Receptor-like protein kinase FERONIA; AltName: Full=Protein SIRENE; Flags: Precursor && PF12819:Malectin-like domain|PF07714:Protein tyrosine and serine/threonine kinase	Pkinase_Tyr
C88_C07H4G098790	3	40	21	1683	1147	1791	-6.44317	4.56356e-19	1.93054e-17	Glutamate formimidoyltransferase; AltName: Full=5-formyltetrahydrofolate cyclo-ligase; AltName: Full=Glutamate formiminotransferase; AltName: Full=Glutamate formyltransferase && PF07837:Formiminotransferase domain, N-terminal subdomain	-
C88_C08H4G099180	0	0	0	584	266	400	-11.3445	4.64911e-19	1.96522e-17	PF14368:Probable lipid transfer	-
C88_C11H2G026540	5	3	8	194	118	127	-4.96644	4.65286e-19	1.96529e-17	Mitochondrial pyruvate carrier 4 && PF03650:Mitochondrial pyruvate carriers	-
C88_C02H4G103770	3	2	0	163	142	173	-6.80785	4.71482e-19	1.98992e-17	Nuclear cap-binding protein subunit 2; AltName: Full=20 kDa nuclear cap-binding protein; AltName: Full=NCBP 20 kDa subunit; Short=AtCBP20 && PF00076:RNA recognition motif. (a.k.a. RRM, RBD, or RNP domain)	RRM_1
C88_C10H3G058110	3	1	2	136	145	116	-6.26182	4.89233e-19	2.06325e-17	Endoribonuclease Dicer homolog 1; AltName: Full=Dicer-like protein 1; Short=AtDCL1; AltName: Full=Protein ABNORMAL SUSPENSOR 1; AltName: Full=Protein CARPEL FACTORY; AltName: Full=Protein SHORT INTEGUMENTS 1; AltName: Full=Protein SUSPENSOR 1 && PF00271:Helicase conserved C-terminal domain|PF00636:Ribonuclease III domain|PF04851:Type III restriction enzyme, res subunit|PF14709:double strand RNA b…	Ribonuclease_3
C88_C05H2G052810	492	463	366	0	0	0	11.005	4.92216e-19	2.07424e-17	PF08642:Histone deacetylation protein Rxt3	-
C88_C01H3G130030	6	7	3	141	100	104	-4.64759	4.95438e-19	2.08621e-17	Dormancy-associated protein homolog 3; AltName: Full=DRM1 homolog 3 && PF05564:Dormancy/auxin associated protein	-
C88_C03H3G083690	620	597	524	1	0	1	9.55202	4.96612e-19	2.08955e-17	Branchpoint-bridging protein; AltName: Full=Splicing factor 1 && PF00013:KH domain|PF00076:RNA recognition motif. (a.k.a. RRM, RBD, or RNP domain)|PF16275:Splicing factor 1 helix-hairpin domain	RRM_1
C88_C02H1G015490	17	27	18	182	148	181	-3.27466	4.99711e-19	2.10097e-17	Phospholipase A1-IIgamma; AltName: Full=DAD1-like seedling establishment-related lipase; Short=AtDSEL; Short=Phospholipase DSEL && PF01764:Lipase (class 3)	Lipase_3
C88_C04H2G044760	888	942	830	234	177	163	2.00406	5.02117e-19	2.10947e-17	PF13716:Divergent CRAL/TRIO domain	-
C88_C10H3G075530	0	0	0	294	440	379	-11.212	5.15209e-19	2.16171e-17	Protein PIN-LIKES 6; AltName: Full=Auxin efflux carrier-like protein 6 && PF03547:Membrane transport protein	-
C88_C06H4G120730	0	0	1	604	552	593	-10.8889	5.15341e-19	2.16171e-17	F-box/kelch-repeat protein At1g80440 && PF01344:Kelch motif	Kelch_1
C88_C10H1G010660	141	219	136	3	2	3	5.72047	5.17719e-19	2.17002e-17	-	-
C88_C04H1G032830	163	196	175	15	10	16	3.48197	5.27275e-19	2.20839e-17	Probable RNA-binding protein ARP1; AltName: Full=ABA-regulated RNA-binding protein 1 && PF00076:RNA recognition motif. (a.k.a. RRM, RBD, or RNP domain)	RRM_1
C88_C08H4G098480	11	2	11	558	315	253	-5.70344	5.50588e-19	2.30427e-17	UDP-glucose flavonoid 3-O-glucosyltransferase 7; AltName: Full=Flavonol 3-O-glucosyltransferase 7; Short=FaGT7 && PF00201:UDP-glucoronosyl and UDP-glucosyl transferase	UDPGT
C88_C01H1G001280	15	22	23	236	150	174	-3.43099	5.53468e-19	2.31455e-17	PF09713:Plant protein 1589 of unknown function (A_thal_3526)	-
C88_C08H2G040090	438	491	282	46	43	39	3.0136	5.58228e-19	2.33236e-17	Ribosomal RNA small subunit methyltransferase NEP1; AltName: Full=18S rRNA (pseudouridine(1248)-N1)-methyltransferase; AltName: Full=18S rRNA Psi1248 methyltransferase; AltName: Full=Nucleolar protein EMG1 homolog; AltName: Full=Protein C2f; AltName: Full=Ribosome biogenesis protein NEP1 && PF03587:EMG1/NEP1 methyltransferase	-
C88_C01H1G022900	196	274	171	3	2	0	6.78185	5.58579e-19	2.33236e-17	-	-
C88_C04H1G019780	0	0	0	432	290	277	-11.0235	5.70981e-19	2.38234e-17	40S ribosomal protein S15a-1 && PF00410:Ribosomal protein S8	-
C88_C04H1G018910	5	1	0	191	216	272	-7.05286	5.85131e-19	2.43952e-17	ABC transporter F family member 5; Short=ABC transporter ABCF.5; Short=AtABCF5; AltName: Full=GCN20-type ATP-binding cassette protein GCN5 && PF00005:ABC transporter|PF12848:ABC transporter	ABC_tran
C88_C04H2G061820	238	364	284	22	14	27	3.57934	5.99551e-19	2.49773e-17	Serine/threonine-protein kinase SAPK1; AltName: Full=Osmotic stress/abscisic acid-activated protein kinase 1 && PF00069:Protein kinase domain	Pkinase
C88_C03H3G072310	1187	426	504	9	17	15	5.4784	6.04748e-19	2.51747e-17	Beta-glucosidase 47; Short=AtBGLU47; Flags: Precursor && PF00232:Glycosyl hydrolase family 1	Glyco_hydro_1
C88_C02H1G016720	2	1	2	145	336	276	-7.48415	6.0664e-19	2.52343e-17	Callose synthase 11; AltName: Full=1,3-beta-glucan synthase; AltName: Full=Protein GLUCAN SYNTHASE-LIKE 1 && PF02364:1,3-beta-glucan synthase component|PF14288:1,3-beta-glucan synthase subunit FKS1, domain-1	-
C88_C10H2G057580	0	0	0	618	691	244	-11.6554	6.16685e-19	2.56327e-17	Cytochrome P450 98A2 && PF00067:Cytochrome P450	p450
C88_C11H2G049860	386	730	763	47	49	33	3.64806	6.19801e-19	2.57426e-17	ATP synthase subunit d, mitochondrial; Short=ATPase subunit d && PF05873:ATP synthase D chain, mitochondrial (ATP5H)	-
C88_C09H4G108280	368	384	460	18	33	30	3.6745	6.23339e-19	2.58566e-17	Transcription factor EMB1444; AltName: Full=Basic helix-loop-helix protein EMB1444; AltName: Full=LONESOME HIGHWAY-like protein 1; AltName: Full=Protein EMBRYO DEFECTIVE 1444; AltName: Full=bHLH transcription factor EMB1444 && PF14215:bHLH-MYC and R2R3-MYB transcription factors N-terminal	-
C88_C04H2G067770	1	1	1	230	210	219	-8.00149	6.23487e-19	2.58566e-17	Protein IQ-DOMAIN 32 && PF13178:Protein of unknown function (DUF4005)	-
C88_C06H4G126530	437	597	646	55	71	53	3.00897	6.25509e-19	2.59208e-17	OTU domain-containing protein 5; AltName: Full=Deubiquitinating enzyme A; Short=DUBA && PF02338:OTU-like cysteine protease	OTU
C88_C06H1G001790	390	427	398	0	0	0	10.8856	6.33279e-19	2.62229e-17	CLIP-associated protein; Short=AtCLASP && PF12348:CLASP N terminal	-
C88_C07H1G006170	311	288	192	24	22	20	3.36337	6.34553e-19	2.62558e-17	Alpha-aminoadipic semialdehyde synthase; AltName: Full=cAt-LKR/SDH; Short=LKR/SDH; Includes: RecName: Full=Lysine ketoglutarate reductase; Short=LKR; Includes: RecName: Full=Saccharopine dehydrogenase; AltName: Full=cAt-SDH; Short=SDH && PF04455:LOR/SDH bifunctional enzyme conserved region|PF16653:Saccharopine dehydrogenase C-terminal domain|PF03435:Saccharopine dehydrogenase NADP binding domain	Saccharop_dh
C88_C07H3G068100	907	1128	733	175	123	105	2.56624	6.41603e-19	2.65275e-17	Pescadillo homolog; Short=AtPES && PF06732:Pescadillo N-terminus|PF16589:BRCT domain, a BRCA1 C-terminus domain	-
C88_C09H3G080580	647	639	480	0	1	1	9.56342	6.42784e-19	2.65563e-17	Uncharacterized protein OsI_027940 && PF04969:CS domain	-
C88_C02H2G046350	1007	1040	700	13	1	17	6.23912	6.44403e-19	2.66031e-17	Protein SRG1; Short=AtSRG1; AltName: Full=Protein SENESCENCE-RELATED GENE 1 && PF03171:2OG-Fe(II) oxygenase superfamily|PF14226:non-haem dioxygenase in morphine synthesis N-terminal	2OG-FeII_Oxy
novel.2073	21	34	19	230	208	290	-3.54544	6.49588e-19	2.6797e-17	-	-
C88_C04H1G007160	280	249	161	3	3	0	6.63689	6.55786e-19	2.70323e-17	Ras-related protein Rab11D && PF00071:Ras family	Ras
C88_C09H4G102070	150	143	144	5	7	3	4.65469	6.82187e-19	2.80994e-17	Nardilysin-like; AltName: Full=N-arginine dibasic convertase-like; Short=NRD convertase-like; Short=NRD-C && PF00675:Insulinase (Peptidase family M16)|PF05193:Peptidase M16 inactive domain|PF16187:Middle or third domain of peptidase_M16	-
C88_C02H1G019980	1	0	1	439	388	442	-9.5302	6.85371e-19	2.82094e-17	Protein SUPPRESSOR OF FRI 4 && -	-
C88_C02H4G119590	0	0	0	670	262	800	-11.84	6.93456e-19	2.85207e-17	Naringenin,2-oxoglutarate 3-dioxygenase; AltName: Full=FHT; AltName: Full=Flavanone-3-hydroxylase; Short=F3H, partial [Petunia x hybrida] && PF03171:2OG-Fe(II) oxygenase superfamily|PF14226:non-haem dioxygenase in morphine synthesis N-terminal	2OG-FeII_Oxy
C88_C10H1G019770	555	558	331	0	0	0	11.1254	6.97441e-19	2.86631e-17	60S ribosomal protein L4-1; Short=L1 && PF14374:60S ribosomal protein L4 C-terminal domain|PF00573:Ribosomal protein L4/L1 family	-
C88_C02H4G120600	0	0	0	302	313	361	-11.0174	7.11123e-19	2.92035e-17	Soluble inorganic pyrophosphatase 4; AltName: Full=Pyrophosphate phospho-hydrolase 4; Short=PPase 4 && PF00719:Inorganic pyrophosphatase	Pyrophosphatase
C88_C06H3G089410	550	632	486	1	0	1	9.4832	7.13999e-19	2.92997e-17	Proline--tRNA ligase, cytoplasmic; AltName: Full=Prolyl-tRNA synthetase; Short=ProRS && PF03129:Anticodon binding domain|PF00587:tRNA synthetase class II core domain (G, H, P, S and T)|PF09180:Prolyl-tRNA synthetase, C-terminal	HGTP_anticodon
C88_C08H4G098600	51	26	50	551	1120	870	-4.53889	7.22058e-19	2.96082e-17	Two-component response regulator-like APRR2; AltName: Full=Pseudo-response regulator 2; AltName: Full=TOC2 protein && PF00249:Myb-like DNA-binding domain|PF00072:Response regulator receiver domain	Response_reg
C88_C09H1G003340	167	181	143	3	8	3	4.90648	7.47306e-19	3.06206e-17	mRNA-decapping enzyme-like protein; AltName: Full=DCP1 homolog && PF06058:Dcp1-like decapping family	-
C88_C01H4G147810	6	6	3	130	110	90	-4.67386	7.5684e-19	3.0988e-17	Pre-mRNA cleavage factor Im 25 kDa subunit 2 && PF13869:Nucleotide hydrolase	-
C88_C04H2G035410	9	6	10	129	135	162	-4.31177	7.68094e-19	3.14253e-17	PF04032:RNAse P Rpr2/Rpp21/SNM1 subunit domain	-
C88_C08H4G099670	0	0	0	288	353	331	-11.0112	7.7118e-19	3.1528e-17	DeSI-like protein At4g17486 && PF05903:PPPDE putative peptidase domain	-
C88_C09H1G023090	8	3	3	136	120	121	-4.96158	7.84472e-19	3.20475e-17	Long chain acyl-CoA synthetase 6, peroxisomal; Flags: Precursor && PF00501:AMP-binding enzyme	AMP-binding
C88_C05H2G049650	92	71	67	447	497	386	-2.74474	7.86381e-19	3.21016e-17	26S proteasome non-ATPase regulatory subunit 1 homolog A; AltName: Full=26S proteasome regulatory subunit RPN2a; Short=AtRPN2a; AltName: Full=26S proteasome regulatory subunit S1 homolog A && PF13646:HEAT repeats|PF18004:26S proteasome regulatory subunit RPN2 C-terminal domain|PF01851:Proteasome/cyclosome repeat	-
C88_C09H1G030390	388	1067	498	0	0	0	11.5309	7.89609e-19	3.22093e-17	Chitinase-like protein 1; Short=AtCTL1; AltName: Full=Protein ANION ALTERED ROOT MORPHOLOGY; AltName: Full=Protein ECTOPIC DEPOSITION OF LIGNIN IN PITH 1; AltName: Full=Protein ECTOPIC ROOT HAIR 2; AltName: Full=Protein POM-POM1; AltName: Full=Protein SENSITIVE TO HOT TEMPERATURES 2; Flags: Precursor && PF00182:Chitinase class I	-
C88_C08H4G100350	50	19	27	815	2422	973	-5.66697	7.90354e-19	3.22157e-17	Probable aspartyl protease At4g16563; Flags: Precursor && PF14543:Xylanase inhibitor N-terminal|PF14541:Xylanase inhibitor C-terminal	-
C88_C01H2G078990	118	168	141	1108	619	827	-2.79314	7.95816e-19	3.24143e-17	BTB/POZ domain-containing protein POB1; AltName: Full=POZ/BTB CONTAINING-PROTEIN 1; Short=AtPOB1 && PF07707:BTB And C-terminal Kelch|PF00651:BTB/POZ domain	BTB
novel.1339	635	608	453	102	80	81	2.47391	7.97889e-19	3.24746e-17	Tetratricopeptide repeat protein 33; Short=TPR repeat protein 33 && -	-
C88_C04H4G103840	1384	1281	1062	282	233	230	2.10972	8.19937e-19	3.33472e-17	G-type lectin S-receptor-like serine/threonine-protein kinase At1g11330; Flags: Precursor && PF01453:D-mannose binding lectin|PF08276:PAN-like domain|PF00069:Protein kinase domain|PF06217:GAGA binding protein-like family|PF00954:S-locus glycoprotein domain|PF07714:Protein tyrosine and serine/threonine kinase	B_lectin
C88_C02H2G054910	0	0	0	542	287	290	-11.1769	8.42273e-19	3.42301e-17	Rhodanese-like domain-containing protein 19, mitochondrial; AltName: Full=Sulfurtransferase 19; Short=AtStr19; Flags: Precursor && PF00581:Rhodanese-like domain	Rhodanese
C88_C02H2G055670	0	0	1	627	686	471	-10.9104	8.43688e-19	3.42623e-17	Thioredoxin H-type 2; Short=Trx-H2 && PF00085:Thioredoxin	-
C88_C01H1G037120	653	1172	426	21	7	3	5.98309	8.49798e-19	3.44848e-17	Pectin acetylesterase 12; Flags: Precursor && PF03283:Pectinacetylesterase	-
C88_C02H1G020320	0	0	0	520	255	347	-11.1884	8.54663e-19	3.46566e-17	PF13563:2'-5' RNA ligase superfamily	-
C88_C01H3G104040	77	121	91	524	443	559	-2.63574	8.58822e-19	3.47994e-17	PF09713:Plant protein 1589 of unknown function (A_thal_3526)	-
C88_C02H3G086880	7	9	10	649	184	233	-5.52376	8.59672e-19	3.48081e-17	Bifunctional nuclease 2; Short=OsBBD2 && PF02577:Domain of unknown function (DUF151)	-
C88_C12H1G026580	10	7	8	137	123	96	-4.03718	8.62192e-19	3.48844e-17	PHD finger-like domain-containing protein 5B >P0DI19.1 RecName: Full=PHD finger-like domain-containing protein 5A && PF00832:Ribosomal L39 protein|PF03660:PHF5-like protein	-
C88_C12H1G026640	0	0	1	720	476	751	-11.0435	8.6389e-19	3.49043e-17	-	-
C88_C01H3G131220	2	1	1	412	165	201	-7.78658	8.6396e-19	3.49043e-17	ATP-citrate synthase alpha chain protein 2; Short=ATP-citrate synthase A-2; AltName: Full=ATP-citrate lyase A-2; AltName: Full=Citrate cleavage enzyme A-2 && PF08442:ATP-grasp domain|PF16114:ATP citrate lyase citrate-binding	-
C88_C07H4G086480	7	23	16	245	302	201	-4.26141	8.65406e-19	3.4937e-17	L-arabinokinase; Short=AtISA1 && PF00288:GHMP kinases N terminal domain|PF10509:Galactokinase galactose-binding signature	GHMP_kinases
C88_C08H2G049210	0	0	0	1024	287	1790	-12.6992	8.68553e-19	3.50383e-17	Leucoanthocyanidin dioxygenase; Short=LDOX; Short=Leucocyanidin oxygenase; AltName: Full=Leucoanthocyanidin hydroxylase && PF14226:non-haem dioxygenase in morphine synthesis N-terminal|PF03171:2OG-Fe(II) oxygenase superfamily	2OG-FeII_Oxy
C88_C09H1G023170	10	38	52	2805	3393	866	-6.33677	8.7359e-19	3.52155e-17	Probable linoleate 9S-lipoxygenase 5; AltName: Full=Leaf lipoxygenase && PF00305:Lipoxygenase|PF01477:PLAT/LH2 domain	Lipoxygenase
C88_C04H1G030190	2	0	1	276	203	203	-8.03356	8.76497e-19	3.53067e-17	-	-
C88_C10H1G005400	0	0	0	284	405	495	-11.3115	9.27725e-19	3.73428e-17	Arabinogalactan peptide 20; Short=AG-peptide 20; Flags: Precursor && -	-
C88_C07H1G021630	89	182	126	1086	1345	1808	-3.67916	9.32904e-19	3.75237e-17	Trifunctional UDP-glucose 4,6-dehydratase/UDP-4-keto-6-deoxy-D-glucose 3,5-epimerase/UDP-4-keto-L-rhamnose-reductase RHM1; AltName: Full=Protein REPRESSOR OF LRX1 1; AltName: Full=Rhamnose biosynthetic enzyme 1; Short=AtRHM1; Includes: RecName: Full=UDP-glucose 4,6-dehydratase; Includes: RecName: Full=UDP-4-keto-6-deoxy-D-glucose 3,5-epimerase/UDP-4-keto-L-rhamnose 4-keto-reductase && PF16363:GDP…	-
C88_C10H1G022800	557	342	280	7	17	11	4.84873	9.59101e-19	3.85491e-17	Small RNA degrading nuclease 3 && PF00929:Exonuclease	Exonuc_X-T
C88_C08H2G052070	598	698	671	94	49	79	2.93688	9.60287e-19	3.85685e-17	Protein KINESIN LIGHT CHAIN-RELATED 2; AltName: Full=Kinesin light chain-like protein 1; Short=AtKLC1 && PF17874:MalT-like TPR region|PF13424:Tetratricopeptide repeat	-
C88_C03H3G084010	395	474	337	0	0	0	10.8658	9.78599e-19	3.92752e-17	-	-
C88_C04H4G108390	4	19	11	223	305	286	-4.84266	1.02382e-18	4.10599e-17	Protein spotted leaf 11; AltName: Full=Cell death-related protein SPL11 >Q0IMG9.2 RecName: Full=E3 ubiquitin-protein ligase SPL11; AltName: Full=Cell death-related protein SPL11; AltName: Full=Protein spotted leaf 11 && PF00514:Armadillo/beta-catenin-like repeat	Arm
C88_C04H1G004140	55	61	56	354	265	369	-2.74476	1.02891e-18	4.12338e-17	-	-
C88_C05H4G104930	0	3	0	240	231	237	-8.11989	1.03149e-18	4.13057e-17	Phenylalanine--tRNA ligase, chloroplastic/mitochondrial; AltName: Full=Phenylalanyl-tRNA synthetase; Short=PheRS; Flags: Precursor && PF03147:Ferredoxin-fold anticodon binding domain|PF01409:tRNA synthetases class II core domain (F)	tRNA-synt_2d
novel.1222	214	247	149	15	11	15	3.66551	1.03221e-18	4.13057e-17	-	-
C88_C04H1G003750	0	1	0	678	506	484	-10.8065	1.05997e-18	4.23856e-17	40S ribosomal protein S26-3 && PF01283:Ribosomal protein S26e	-
C88_C04H3G072900	22	56	39	438	843	651	-4.30714	1.07579e-18	4.2987e-17	Myosin-binding protein 2 && PF04576:Zein-binding	-
C88_C02H1G019950	0	1	1	401	423	395	-9.47811	1.08234e-18	4.32169e-17	PF14826:FACT complex subunit SPT16 N-terminal lobe domain	-
C88_C10H2G057770	0	1	1	427	374	401	-9.45432	1.10098e-18	4.39295e-17	Histone-lysine N-methyltransferase, H3 lysine-9 specific SUVH1; AltName: Full=Histone H3-K9 methyltransferase 1; Short=H3-K9-HMTase 1; AltName: Full=NtSet1; AltName: Full=Suppressor of variegation 3-9 homolog protein 1; Short=Su(var)3-9 homolog protein 1 && PF02182:SAD/SRA domain|PF00856:SET domain|PF05033:Pre-SET motif	Pre-SET
C88_C03H4G109330	4	11	8	135	120	148	-4.36826	1.10686e-18	4.4132e-17	Protein AE7-like 1; AltName: Full=MIP18 family protein At3g50845 && PF01883:Iron-sulfur cluster assembly protein	-
C88_C05H2G052260	121	140	132	5	4	3	4.82104	1.11505e-18	4.44261e-17	Probable eukaryotic translation initiation factor 5-2; Short=eIF-5 2 && PF02020:eIF4-gamma/eIF5/eIF2-epsilon	-
C88_C03H3G090270	542	446	346	0	0	0	11.0217	1.11917e-18	4.45578e-17	-	-
C88_C04H1G008490	56	103	47	676	460	559	-3.27967	1.12382e-18	4.47103e-17	-	-
C88_C09H1G007200	17	25	15	269	296	568	-4.57961	1.13984e-18	4.53149e-17	E3 ubiquitin-protein ligase SGR9, amyloplastic; AltName: Full=Protein SHOOT GRAVITROPISM 9; Flags: Precursor && PF05347:Complex 1 protein (LYR family)	-
C88_C02H4G101750	171	160	164	1	2	4	5.92189	1.15816e-18	4.60099e-17	Malonyl-CoA decarboxylase, mitochondrial; Short=MCD; Flags: Precursor [Anser anser anser] && PF05292:Malonyl-CoA decarboxylase C-terminal domain|PF17408:Malonyl-CoA decarboxylase N-terminal domain	-
C88_C08H1G020510	0	0	1	686	644	434	-10.8865	1.17041e-18	4.64629e-17	L-lactate dehydrogenase B; Short=LDH-B && PF00056:lactate/malate dehydrogenase, NAD binding domain|PF02866:lactate/malate dehydrogenase, alpha/beta C-terminal domain	-
C88_C03H3G090320	830	828	618	0	0	1	10.8255	1.1757e-18	4.66388e-17	Alanine--tRNA ligase; AltName: Full=Alanyl-tRNA synthetase; Short=AlaRS; Flags: Precursor && PF02847:MA3 domain|PF01411:tRNA synthetases class II (A)|PF02854:MIF4G domain|PF02272:DHHA1 domain|PF07973:Threonyl and Alanyl tRNA synthetase second additional domain	-
C88_C09H3G085220	0	0	0	3332	232	2051	-13.4941	1.18777e-18	4.70835e-17	Pathogenesis-related protein STH-2 && PF00407:Pathogenesis-related protein Bet v 1 family	-
C88_C06H1G001740	639	444	369	0	0	0	11.1492	1.20322e-18	4.76617e-17	WD repeat-containing protein 70 && -	-
C88_C01H1G047160	3	4	2	104	123	112	-5.46864	1.2285e-18	4.8628e-17	Aminoacylase-1; Short=ACY-1; AltName: Full=N-acyl-L-amino-acid amidohydrolase && PF01546:Peptidase family M20/M25/M40	Peptidase_M20
C88_C11H4G081080	4	9	2	132	131	117	-4.90302	1.25556e-18	4.96632e-17	RING finger protein B; Short=Protein rngB && PF13418:Galactose oxidase, central domain|PF13415:Galactose oxidase, central domain	-
C88_C10H4G114240	197	173	120	5	6	5	4.7154	1.26679e-18	5.0071e-17	Squamosa promoter-binding-like protein 9 && PF03110:SBP domain	SBP
C88_C03H3G089750	667	565	514	0	2	0	9.55656	1.27505e-18	5.03613e-17	-	-
C88_C04H2G043200	185	378	206	17	12	11	4.02972	1.2868e-18	5.07633e-17	GATA transcription factor 8 && PF00320:GATA zinc finger	GATA
C88_C02H1G019480	1	0	0	524	563	608	-10.8512	1.28708e-18	5.07633e-17	Light-induced protein, chloroplastic; AltName: Full=Drought-induced stress protein CDSP-34; Flags: Precursor && PF04755:PAP_fibrillin	-
C88_C02H1G020510	53	77	33	523	534	760	-3.73922	1.31687e-18	5.19009e-17	Copper transporter 5; Short=AtCOPT5 && PF04145:Ctr copper transporter family	-
C88_C04H2G067790	0	0	0	311	263	322	-10.887	1.32328e-18	5.2116e-17	PF07534:TLD	-
C88_C03H2G068010	0	0	0	372	265	257	-10.8668	1.34659e-18	5.29959e-17	ESCRT-related protein CHMP1A; AltName: Full=Protein CHARGED MULTIVESICULAR BODY PROTEIN 1A; AltName: Full=Protein CHROMATIN MODIFYING PROTEIN 1A; AltName: Full=Vacuolar protein-sorting-associated protein 46.1 && PF03357:Snf7	ESCRT-III
C88_C10H1G020560	202	268	210	16	15	5	4.0312	1.35086e-18	5.31258e-17	MACPF domain-containing protein CAD1; AltName: Full=Protein CONSTITUTIVELY ACTIVATED CELL DEATH 1; Short=Protein CAD1 && PF01823:MAC/Perforin domain	-
C88_C06H1G001210	890	713	711	0	0	1	10.8608	1.35612e-18	5.32945e-17	Bet1-like SNARE 1-1; Short=AtBET11; AltName: Full=Bet1/Sft1-like SNARE 14a; Short=AtBS14a && -	-
C88_C04H4G103000	361	316	254	37	28	19	3.26928	1.36577e-18	5.36352e-17	Protein BCCIP homolog && PF13862:p21-C-terminal region-binding protein	-
C88_C02H1G017080	50	42	27	314	264	298	-3.1019	1.38379e-18	5.43039e-17	Splicing factor 3B subunit 2; AltName: Full=Pre-mRNA-splicing factor SF3b 145 kDa subunit; Short=SF3b145; AltName: Full=SF3b150; AltName: Full=Spliceosome-associated protein 145; Short=SAP 145 && PF04037:Domain of unknown function (DUF382)|PF04046:PSP	-
C88_C08H4G098910	48	58	26	363	324	348	-3.20773	1.4081e-18	5.52184e-17	PF09496:Cenp-O kinetochore centromere component	-
C88_C01H1G002580	0	0	0	367	247	287	-10.882	1.42307e-18	5.57654e-17	scyllo-inositol 2-dehydrogenase (NADP(+)) && PF01408:Oxidoreductase family, NAD-binding Rossmann fold|PF02894:Oxidoreductase family, C-terminal alpha/beta domain	GFO_IDH_MocA
C88_C02H1G017740	0	0	0	427	253	536	-11.3338	1.42703e-18	5.58498e-17	-	-
C88_C08H3G053780	416	381	370	0	0	0	10.8318	1.42726e-18	5.58498e-17	ABC transporter C family member 2; Short=ABC transporter ABCC.2; Short=AtABCC2; AltName: Full=ATP-energized glutathione S-conjugate pump 2; AltName: Full=Glutathione S-conjugate-transporting ATPase 2; AltName: Full=Multidrug resistance-associated protein 2 && PF00664:ABC transporter transmembrane region|PF00005:ABC transporter	ABC_membrane
C88_C04H2G068440	14	1	8	490	433	663	-6.3001	1.43561e-18	5.61365e-17	Probable prolyl 4-hydroxylase 3; Short=AtP4H3 && PF13640:2OG-Fe(II) oxygenase superfamily	-
C88_C10H1G021530	180	244	209	1	2	1	7.08314	1.43672e-18	5.61397e-17	Protein DEFECTIVE IN EXINE FORMATION 1; Flags: Precursor && PF13517:Repeat domain in Vibrio, Colwellia, Bradyrhizobium and Shewanella	-
C88_C01H4G178550	640	531	547	0	0	2	9.53186	1.44656e-18	5.64837e-17	ADP-ribosylation factor 1; Short=AtARF1 && PF00025:ADP-ribosylation factor family	Arf
C88_C04H1G020790	0	0	0	292	297	263	-10.811	1.46074e-18	5.69969e-17	Bidirectional sugar transporter SWEET1; Short=AtSWEET1; AltName: Full=Protein SUGARS WILL EVENTUALLY BE EXPORTED TRANSPORTERS 1 && PF03083:Sugar efflux transporter for intercellular exchange	-
C88_C10H3G078640	9	6	3	138	163	111	-4.73566	1.484e-18	5.78634e-17	DEAD-box ATP-dependent RNA helicase 38; AltName: Full=Low expression of osmotically-responsive genes 4 protein; AltName: Full=Protein CRYOPHYTE && PF00271:Helicase conserved C-terminal domain|PF00270:DEAD/DEAH box helicase	DEAD
novel.1640	417	513	312	0	0	0	10.9036	1.52005e-18	5.9227e-17	-	-
C88_C10H1G022930	366	448	385	24	26	7	4.19301	1.57705e-18	6.14039e-17	Cell division cycle protein 48 homolog; AltName: Full=Valosin-containing protein homolog; Short=VCP && PF17862:AAA+ lid domain|PF02359:Cell division protein 48 (CDC48), N-terminal domain|PF02933:Cell division protein 48 (CDC48), domain 2|PF00004:ATPase family associated with various cellular activities (AAA)	AAA
C88_C05H4G102210	0	0	0	645	264	1011	-12.0024	1.59786e-18	6.21703e-17	Chalcone synthase 2; AltName: Full=Naringenin-chalcone synthase 2 && PF00195:Chalcone and stilbene synthases, N-terminal domain|PF02797:Chalcone and stilbene synthases, C-terminal domain	Chal_sti_synt_N
C88_C04H4G103030	230	518	524	13	21	12	4.55884	1.60856e-18	6.25422e-17	Cysteine-rich receptor-like protein kinase 10; Short=Cysteine-rich RLK10; AltName: Full=Receptor-like protein kinase 4; Flags: Precursor && PF00069:Protein kinase domain	Pkinase
C88_C09H1G023990	1	0	1	466	346	370	-9.41714	1.619e-18	6.29033e-17	Perakine reductase && PF00248:Aldo/keto reductase family	Aldo_ket_red
C88_C09H1G021260	0	0	0	270	384	475	-11.2432	1.64036e-18	6.36644e-17	-	-
C88_C08H4G093720	9	7	10	156	132	96	-4.08259	1.64091e-18	6.36644e-17	-	-
C88_C01H1G034450	207	189	174	3	2	0	6.6306	1.67378e-18	6.48934e-17	Mevalonate kinase; Short=MK && PF08544:GHMP kinases C terminal|PF00288:GHMP kinases N terminal domain	GHMP_kinases
C88_C01H2G055020	243	175	163	12	9	6	4.23034	1.7347e-18	6.72079e-17	PF10601:LITAF-like zinc ribbon domain	-
C88_C01H4G165520	23	30	24	203	214	144	-3.08291	1.74248e-18	6.74618e-17	Ubiquitin-like protein 5 && -	-
C88_C04H4G117470	0	1	0	557	490	642	-10.8445	1.77177e-18	6.85265e-17	Annexin D2; AltName: Full=AnnAt2 && PF00191:Annexin	-
C88_C04H1G030260	2	0	4	202	235	425	-7.39287	1.77249e-18	6.85265e-17	Peroxidase 10; Short=Atperox P10; AltName: Full=ATP5a; Flags: Precursor && PF10258:PHAX RNA-binding domain|PF00141:Peroxidase	-
C88_C04H1G020640	1	0	3	294	154	193	-7.51223	1.77918e-18	6.8737e-17	Ras-related protein RABC1; Short=AtRABC1; AltName: Full=Ras-related protein Rab18; Short=AtRab18 && PF00071:Ras family	Ras
C88_C08H2G035460	2	2	1	137	254	172	-7.05492	1.81941e-18	7.02415e-17	Protein MEMO1 homolog && PF01875:Memo-like protein	-
C88_C01H1G044350	2	2	2	118	120	132	-6.17449	1.86723e-18	7.20368e-17	-	-
C88_C01H4G177620	368	367	248	1552	1273	1399	-2.32622	1.88457e-18	7.26547e-17	60S ribosomal protein L18-2 && PF17135:Ribosomal protein 60S L18 and 50S L18e	-
C88_C09H2G057460	0	0	0	720	226	628	-11.6851	1.92041e-18	7.3961e-17	Chalcone synthase 1B; AltName: Full=Naringenin-chalcone synthase 1B && PF02797:Chalcone and stilbene synthases, C-terminal domain|PF00195:Chalcone and stilbene synthases, N-terminal domain	Chal_sti_synt_N
C88_C04H4G103310	242	168	141	6	3	3	5.32231	1.92115e-18	7.3961e-17	Putative late blight resistance protein homolog R1B-14 && PF00931:NB-ARC domain	NB-ARC
C88_C05H4G101960	255	275	201	27	25	14	3.25766	1.92975e-18	7.42087e-17	Chaperone protein dnaJ 20, chloroplastic; Short=AtDjC20; Short=AtJ20; Flags: Precursor && PF00226:DnaJ domain	DnaJ
C88_C09H3G063710	11	14	9	123	113	126	-3.64234	1.9303e-18	7.42087e-17	Vacuolar protein sorting-associated protein 55 homolog && PF04133:Vacuolar protein sorting 55	-
C88_C05H4G081260	8	16	5	462	194	640	-5.74557	1.96643e-18	7.55449e-17	Chalcone--flavonone isomerase; Short=Chalcone isomerase && PF02431:Chalcone-flavanone isomerase	-
novel.1338	356	377	370	0	0	0	10.7481	2.06041e-18	7.90998e-17	-	-
C88_C02H4G108610	13	16	9	173	134	215	-4.01935	2.1514e-18	8.25353e-17	Lecithin-cholesterol acyltransferase-like 4 && PF02450:Lecithin:cholesterol acyltransferase	-
C88_C04H4G120730	930	1578	1112	122	149	155	2.83912	2.15492e-18	8.26125e-17	Putative transcription elongation factor SPT5 homolog 1 && PF03439:Early transcription elongation factor of RNA pol II, NGN section|PF00467:KOW motif|PF11942:Spt5 transcription elongation factor, acidic N-terminal	KOW
C88_C03H3G100040	295	271	346	0	0	4	7.60716	2.2319e-18	8.55035e-17	Ribonuclease TUDOR 1; Short=AtTudor1; Short=TUDOR-SN protein 1 && PF00565:Staphylococcal nuclease homologue|PF00567:Tudor domain	-
C88_C09H4G110050	112	180	144	1034	781	1257	-3.05601	2.25459e-18	8.63126e-17	Homeobox protein LUMINIDEPENDENS && -	-
C88_C02H1G028760	423	516	382	72	81	72	2.32361	2.33516e-18	8.92868e-17	Glycine-rich RNA-binding protein 3, mitochondrial; Short=AtGR-RBP3; AltName: Full=AtRBG3; AltName: Full=Mitochondrial RNA-binding protein 2a; Short=At-mRBP2a; Flags: Precursor && PF00076:RNA recognition motif. (a.k.a. RRM, RBD, or RNP domain)	RRM_1
C88_C01H4G166340	10	22	10	192	228	314	-4.39395	2.33554e-18	8.92868e-17	Clustered mitochondria protein; AltName: Full=Friendly mitochondria protein && PF12807:Translation initiation factor eIF3 subunit 135|PF15044:Mitochondrial function, CLU-N-term|PF13424:Tetratricopeptide repeat|PF13236:Clustered mitochondria	-
C88_C06H1G031710	17	25	24	161	160	157	-3.08132	2.3712e-18	9.05866e-17	Probable inactive receptor kinase At5g58300; Flags: Precursor && PF13855:Leucine rich repeat|PF00069:Protein kinase domain|PF08263:Leucine rich repeat N-terminal domain	Pkinase
C88_C01H4G165660	1	1	1	257	231	165	-7.97476	2.39372e-18	9.13832e-17	Protein OBERON 4 && PF16312:Coiled-coil region of Oberon|PF07227:PHD - plant homeodomain finger protein	-
C88_C11H4G096150	690	640	427	1	1	0	9.56236	2.39785e-18	9.14772e-17	RuBisCO large subunit-binding protein subunit alpha, chloroplastic; AltName: Full=60 kDa chaperonin subunit alpha; AltName: Full=CPN-60 alpha; Flags: Precursor && PF00118:TCP-1/cpn60 chaperonin family	-
C88_C04H2G037900	530	598	458	106	86	102	2.20734	2.42458e-18	9.24329e-17	Probable protein arginine N-methyltransferase 6 && PF06325:Ribosomal protein L11 methyltransferase (PrmA)	-
C88_C01H4G163390	408	558	300	0	0	0	10.9255	2.43134e-18	9.26258e-17	GTP-binding protein SAR1A && PF00025:ADP-ribosylation factor family	Arf
C88_C01H2G087510	394	312	332	47	32	26	3.11303	2.47373e-18	9.41755e-17	GTP-binding nuclear protein Ran2; AltName: Full=Ras-related nuclear protein 2 && PF00071:Ras family	Ras
C88_C08H2G037050	135	161	125	11	10	8	3.64022	2.47817e-18	9.4279e-17	Graves disease carrier protein; Short=GDC; AltName: Full=Mitochondrial solute carrier protein homolog; AltName: Full=Solute carrier family 25 member 16 && PF00153:Mitochondrial carrier protein|PF13639:Ring finger domain	Mito_carr
C88_C08H1G005980	12	7	9	155	112	114	-3.96693	2.49115e-18	9.47068e-17	La-related protein 6B; Short=AtLARP6b; AltName: Full=VirF-interacting protein FIP1 && PF05383:La domain	-
C88_C10H1G020850	436	347	397	0	0	0	10.8544	2.50213e-18	9.50583e-17	Disease resistance protein RGA2; AltName: Full=Blight resistance protein RPI; AltName: Full=RGA2-blb && PF00931:NB-ARC domain|PF18052:Rx N-terminal domain	NB-ARC
C88_C08H4G100670	1	0	2	209	256	204	-8.01938	2.53331e-18	9.61763e-17	PF05904:Plant protein of unknown function (DUF863)	-
C88_C10H1G010350	211	155	187	7	11	6	4.32038	2.53908e-18	9.63286e-17	Protein EI24 homolog && PF07264:Etoposide-induced protein 2.4 (EI24)	-
C88_C03H2G067970	0	0	1	537	467	494	-10.6625	2.54501e-18	9.64865e-17	RWD domain-containing protein 1; AltName: Full=DRG family-regulatory protein 2; AltName: Full=IH1 && PF05773:RWD domain	RWD
C88_C11H1G024290	30	9	20	496	422	306	-4.54959	2.57488e-18	9.75517e-17	Feruloyl CoA ortho-hydroxylase 2 && PF03171:2OG-Fe(II) oxygenase superfamily|PF14226:non-haem dioxygenase in morphine synthesis N-terminal	2OG-FeII_Oxy
C88_C01H1G039430	2473	2121	1948	341	170	228	2.95057	2.58104e-18	9.77173e-17	mRNA turnover protein 4 homolog; AltName: Full=Ribosome assembly factor MRTO4 && PF00466:Ribosomal protein L10|PF17777:Insertion domain in 60S ribosomal protein L10P	-
C88_C04H2G056910	0	0	1	506	500	504	-10.6781	2.59197e-18	9.80635e-17	Probable protein phosphatase 2C 11; Short=AtPP2C11 && PF00481:Protein phosphatase 2C	PP2C
C88_C01H4G162890	285	159	275	4	7	7	5.115	2.59833e-18	9.82364e-17	ATP-dependent (S)-NAD(P)H-hydrate dehydratase; AltName: Full=ATP-dependent NAD(P)HX dehydratase && PF01256:Carbohydrate kinase	-
C88_C09H1G003290	242	293	236	9	17	20	3.8219	2.64563e-18	9.99557e-17	Splicing factor 3B subunit 4 >Q8QZY9.1 RecName: Full=Splicing factor 3B subunit 4 && PF00076:RNA recognition motif. (a.k.a. RRM, RBD, or RNP domain)	RRM_1
C88_C11H3G054970	36	43	16	383	288	349	-3.66018	2.65033e-18	1.00064e-16	60S ribosomal protein L38 && -	-
C88_C04H2G049860	64	125	62	2543	961	972	-4.35856	2.66286e-18	1.00468e-16	Calreticulin-3; AltName: Full=Protein PRIORITY IN SWEET LIFE 1; Flags: Precursor && PF00262:Calreticulin family	-
C88_C09H4G111900	0	0	0	1118	233	1555	-12.5931	2.6675e-18	1.00574e-16	Flavonoid 3',5'-methyltransferase; AltName: Full=Anthocyanin-O-methyltransferase; Short=VvAOMT && PF01596:O-methyltransferase	-
C88_C04H1G030650	36	114	88	1121	1752	1127	-4.31992	2.67028e-18	1.00609e-16	-	-
C88_C01H1G046370	9	7	5	128	96	108	-4.19757	2.70105e-18	1.01699e-16	Basic leucine zipper 23; Short=AtbZIP23; Short=bZIP protein 23 && PF07716:Basic region leucine zipper	bZIP_2
C88_C04H4G108280	13	10	7	152	109	120	-3.87846	2.76121e-18	1.0388e-16	Mediator of RNA polymerase II transcription subunit 11 && PF10280:Mediator complex protein	-
C88_C09H4G102420	301	352	221	1	1	1	7.95923	2.76278e-18	1.0388e-16	Auxilin-related protein 2 && -	-
novel.1735	135	181	117	5	5	2	4.9504	2.79174e-18	1.04897e-16	-	-
C88_C10H2G057790	0	0	0	304	298	520	-11.2326	2.79854e-18	1.0508e-16	Probable protein S-acyltransferase 4; AltName: Full=Probable palmitoyltransferase At3g56930; AltName: Full=Zinc finger DHHC domain-containing protein At3g56930 && PF01529:DHHC palmitoyltransferase	-
C88_C08H4G094360	844	330	757	0	0	0	11.5897	2.83924e-18	1.06536e-16	PF08646:Replication factor-A C terminal domain	-
C88_C05H2G052790	482	334	272	0	1	2	8.28135	2.85053e-18	1.06886e-16	PF08590:Domain of unknown function (DUF1771)	-
C88_C10H3G075380	0	0	0	268	336	258	-10.8322	2.88585e-18	1.08136e-16	-	-
C88_C02H4G118060	1	1	0	355	451	425	-9.50177	2.93414e-18	1.09871e-16	-	-
C88_C09H1G029950	228	324	187	14	19	8	3.94152	3.02514e-18	1.13201e-16	Putative late blight resistance protein homolog R1B-12 && PF00931:NB-ARC domain	NB-ARC
C88_C02H4G106980	10	20	8	168	177	224	-4.1614	3.06725e-18	1.14648e-16	Paired amphipathic helix protein Sin3-like 2 && PF02671:Paired amphipathic helix repeat|PF08295:Sin3 family co-repressor|PF16879:C-terminal domain of Sin3a protein	PAH
C88_C04H2G054080	5	14	1	270	307	266	-5.66749	3.068e-18	1.14648e-16	-	-
C88_C11H3G074960	139	146	128	6	3	7	4.47117	3.07784e-18	1.14938e-16	CCR4-NOT transcription complex subunit 4; AltName: Full=CCR4-associated factor 4; AltName: Full=E3 ubiquitin-protein ligase CNOT4; AltName: Full=Potential transcriptional repressor NOT4Hp && PF00076:RNA recognition motif. (a.k.a. RRM, RBD, or RNP domain)	RRM_1
C88_C10H1G004650	0	1	0	646	861	419	-11.0196	3.08846e-18	1.15255e-16	Ethylene-responsive transcription factor 4; AltName: Full=Ethylene-responsive element-binding factor 3; Short=EREBP-3; AltName: Full=Ethylene-responsive element-binding factor 4 homolog; AltName: Full=NtERF3 && PF00847:AP2 domain	AP2
C88_C02H4G109650	0	0	0	278	251	293	-10.7638	3.13817e-18	1.17031e-16	40S ribosomal protein S25-2 && PF03297:S25 ribosomal protein	-
C88_C10H3G075280	0	0	0	298	285	225	-10.7279	3.16747e-18	1.18043e-16	Calcium-dependent protein kinase 4; Short=CDPK 4; Short=StCDPK4 && PF00069:Protein kinase domain|PF13499:EF-hand domain pair	Pkinase
C88_C11H1G023190	9	12	53	1946	1307	1593	-6.20232	3.17225e-18	1.18141e-16	Indole-3-acetaldehyde oxidase; Short=IAA oxidase; AltName: Full=Aldehyde oxidase 1; Short=AO-1; Short=AtAO-1; Short=AtAO1 && PF02738:Molybdopterin-binding domain of aldehyde dehydrogenase|PF00111:2Fe-2S iron-sulfur cluster binding domain|PF03450:CO dehydrogenase flavoprotein C-terminal domain|PF00941:FAD binding domain in molybdopterin dehydrogenase|PF01315:Aldehyde oxidase and xanthine dehydroge…	Fer2
C88_C01H3G115580	162	134	86	948	745	767	-2.90201	3.17591e-18	1.18197e-16	BI1-like protein && PF01027:Inhibitor of apoptosis-promoting Bax1	-
C88_C03H2G057510	21	18	33	351	227	228	-3.67063	3.20489e-18	1.19194e-16	-	-
C88_C12H3G068630	4	2	0	138	215	176	-6.6998	3.23625e-18	1.20279e-16	Guanine nucleotide-binding protein subunit beta-like protein && PF00400:WD domain, G-beta repeat	WD40
C88_C10H1G004640	4	5	3	111	96	132	-5.0543	3.25509e-18	1.20897e-16	Protein FRIGIDA-ESSENTIAL 1; AltName: Full=Zinc finger CCCH domain-containing protein 27; Short=AtC3H27 && PF12776:Myb/SANT-like DNA-binding domain	-
C88_C05H2G033700	351	357	353	0	0	0	10.693	3.28838e-18	1.22051e-16	TMV resistance protein N && PF01582:TIR domain|PF00931:NB-ARC domain	TIR
C88_C08H4G099470	0	0	0	526	384	208	-11.1717	3.29204e-18	1.22104e-16	-	-
C88_C10H4G114140	331	259	175	13	16	13	3.96555	3.34873e-18	1.24123e-16	PF10291:Muniscin C-terminal mu homology domain	-
C88_C05H1G004670	245	251	206	26	11	13	3.61263	3.36101e-18	1.24494e-16	U-box domain-containing protein 11; AltName: Full=Plant U-box protein 11 && PF00514:Armadillo/beta-catenin-like repeat|PF04564:U-box domain	U-box
C88_C07H1G002050	22	32	14	233	397	285	-4.00407	3.36378e-18	1.24512e-16	Receptor kinase-like protein Xa21; Contains: RecName: Full=Receptor kinase-like protein Xa21, processed; Flags: Precursor && PF08263:Leucine rich repeat N-terminal domain|PF13855:Leucine rich repeat|PF00069:Protein kinase domain	Pkinase
C88_C07H4G090270	226	216	169	4	0	1	6.73097	3.44345e-18	1.27375e-16	Eukaryotic translation initiation factor 5B; Short=eIF-5B; AltName: Full=Translation initiation factor IF-2 && PF02992:Transposase family tnp2|PF13960:Domain of unknown function (DUF4218)|PF00025:ADP-ribosylation factor family|PF13963:Transposase-associated domain	Transposase_21
C88_C07H2G042410	1746	807	1040	84	73	51	3.92877	3.45632e-18	1.27765e-16	Small ubiquitin-related modifier 2; Short=AtSUMO2 && PF11976:Ubiquitin-2 like Rad60 SUMO-like	-
C88_C02H1G013570	0	0	1	499	557	446	-10.668	3.52117e-18	1.30074e-16	Programmed cell death protein 5; AltName: Full=TF-1 cell apoptosis-related protein 19; Short=Protein TFAR19 >Q5RBT0.3 RecName: Full=Programmed cell death protein 5 && PF01984:Double-stranded DNA-binding domain	-
C88_C01H4G143050	160	148	120	7	8	5	4.20478	3.58439e-18	1.32278e-16	Putative E3 ubiquitin-protein ligase LIN; Short=MtLIN && PF04564:U-box domain	U-box
C88_C08H4G099480	0	1	0	2018	750	474	-11.7161	3.58565e-18	1.32278e-16	GTP-binding protein YPTM2 && PF00071:Ras family	Ras
C88_C02H2G039300	363	341	279	4	7	16	4.93387	3.69011e-18	1.3604e-16	-	-
C88_C10H2G057360	0	0	0	289	301	223	-10.7386	3.72618e-18	1.37277e-16	CDPK-related kinase 1; Short=AtCRK1; AltName: Full=Calcium/calmodulin-dependent protein kinase 3; AltName: Full=Calmodulin-binding protein kinase 3; Short=AtCBK3; Short=CaM-binding protein kinase 3 && PF00069:Protein kinase domain	Pkinase
C88_C10H1G020080	954	477	373	0	0	0	11.4689	3.83997e-18	1.41374e-16	DnaJ homolog subfamily C member 28 && PF09350:Domain of unknown function (DUF1992)	-
C88_C02H4G106850	0	0	0	523	376	205	-11.1529	3.95465e-18	1.45499e-16	Mitochondrial outer membrane protein porin of 34 kDa; AltName: Full=POM 34; AltName: Full=Voltage-dependent anion-selective channel protein; Short=VDAC && PF01459:Eukaryotic porin	-
C88_C06H1G004920	428	596	606	0	0	2	9.44644	4.00465e-18	1.47239e-16	Probable beta-1,3-galactosyltransferase 5 && -	-
C88_C02H1G014380	0	0	0	732	450	210	-11.4754	4.04105e-18	1.48478e-16	BES1/BZR1 homolog protein 4 && PF05687:BES1/BZR1 plant transcription factor, N-terminal	-
C88_C12H4G110360	161	240	146	838	894	718	-2.39795	4.0764e-18	1.49677e-16	Nucleosome assembly protein 1;2; Short=NtNAP1;2; AltName: Full=Nucleosome assembly protein 1-like 2; Short=NtNAP1_L2; Flags: Precursor && PF00956:Nucleosome assembly protein (NAP)	-
C88_C09H1G003860	191	155	130	8	8	8	4.09455	4.24002e-18	1.5558e-16	Transcription initiation factor TFIID subunit 12; AltName: Full=TBP-associated factor 12; Short=AtTAF12 && PF03847:Transcription initiation factor TFIID subunit A	-
C88_C04H1G026810	1070	817	707	130	113	88	2.76755	4.30721e-18	1.5794e-16	Receptor-like protein kinase HAIKU2; Flags: Precursor && PF08263:Leucine rich repeat N-terminal domain|PF00069:Protein kinase domain	Pkinase
C88_C06H2G043150	218	245	165	20	21	21	3.11085	4.33868e-18	1.58987e-16	Bromodomain and PHD finger-containing protein 3 && PF00439:Bromodomain	Bromodomain
C88_C06H4G128940	727	188	750	3	5	6	6.70542	4.43378e-18	1.62363e-16	17.6 kDa class I heat shock protein; AltName: Full=Hsp20.0 && PF00011:Hsp20/alpha crystallin family	-
C88_C05H4G100510	0	0	3	884	258	1123	-9.763	4.48662e-18	1.64189e-16	Expansin-A8; Short=AtEXPA8; AltName: Full=Alpha-expansin-8; Short=At-EXP8; Short=AtEx8; AltName: Full=Ath-ExpAlpha-1.11; Flags: Precursor && PF02431:Chalcone-flavanone isomerase|PF03330:Lytic transglycolase|PF01357:Expansin C-terminal domain	-
C88_C02H2G053370	15	27	35	360	240	257	-3.68002	4.49573e-18	1.64412e-16	3-hydroxy-3-methylglutaryl-coenzyme A reductase 1; Short=HMG-CoA reductase 1; Short=HMGR; Short=HMGR1 && PF00368:Hydroxymethylglutaryl-coenzyme A reductase	-
C88_C04H3G073210	3	8	3	140	126	91	-4.89774	4.52289e-18	1.65295e-16	Putative disease resistance RPP13-like protein 2 && PF00931:NB-ARC domain	NB-ARC
C88_C01H1G038920	626	847	659	79	112	66	2.82335	4.56756e-18	1.66816e-16	Potassium channel AKT2/3 && PF00027:Cyclic nucleotide-binding domain|PF11834:KHA, dimerisation domain of potassium ion channel|PF12796:Ankyrin repeats (3 copies)|PF00520:Ion transport protein	Ion_trans
C88_C08H2G052170	277	320	225	2	1	0	7.88102	4.6047e-18	1.68061e-16	Rsm22-cox11 tandem protein 2, mitochondrial; Contains: RecName: Full=37S ribosomal protein S22-2; Contains: RecName: Full=Cytochrome c oxidase assembly protein cox11-2; Flags: Precursor && PF09243:Mitochondrial small ribosomal subunit Rsm22	-
C88_C09H1G030380	192	267	190	29	24	19	2.95117	4.64816e-18	1.69534e-16	CMP-sialic acid transporter 3; Short=CMP-SA-Tr 3; Short=CMP-Sia-Tr 3; AltName: Full=UDP-galactose/UDP-glucose transporter 6; Short=AtUTr6 && PF04142:Nucleotide-sugar transporter	-
C88_C11H4G098660	97	86	89	390	381	349	-2.25519	4.69248e-18	1.71037e-16	CCR4-NOT transcription complex subunit 4; AltName: Full=CCR4-associated factor 4; AltName: Full=E3 ubiquitin-protein ligase CNOT4; AltName: Full=Potential transcriptional repressor NOT4Hp && PF00076:RNA recognition motif. (a.k.a. RRM, RBD, or RNP domain)	RRM_1
C88_C08H4G097810	6	2	2	138	168	253	-6.042	4.80254e-18	1.74932e-16	Probable transcription factor KAN2; AltName: Full=Protein KANADI 2 && -	-
C88_C04H1G011980	404	328	368	0	0	0	10.7522	4.82472e-18	1.75623e-16	Vacuolar-processing enzyme delta-isozyme; Short=Delta-VPE; AltName: Full=Asparaginyl endopeptidase delta-VPE; Flags: Precursor && PF01650:Peptidase C13 family	-
C88_C01H3G098450	224	172	165	13	14	9	3.75594	4.8386e-18	1.76011e-16	Tobamovirus multiplication protein 3; Short=NtTOM3 && PF06454:Protein of unknown function (DUF1084)	-
C88_C02H2G042730	0	0	0	346	222	397	-10.9965	4.86062e-18	1.76695e-16	Serine/threonine protein phosphatase 2A 59 kDa regulatory subunit B' eta isoform; Short=AtB' eta; Short=PP2A, B' subunit, eta isoform && PF13923:Zinc finger, C3HC4 type (RING finger)|PF01603:Protein phosphatase 2A regulatory B subunit (B56 family)	-
C88_C01H3G139460	1825	1487	1057	123	80	143	3.43335	4.93165e-18	1.79158e-16	Peptidyl-prolyl cis-trans isomerase Pin1; Short=PPIase Pin1; AltName: Full=MdPin1; AltName: Full=Rotamase Pin1 && PF00639:PPIC-type PPIASE domain	-
C88_C01H2G058390	257	276	366	1	1	1	8.02185	5.00226e-18	1.81603e-16	-	-
C88_C04H4G119050	7134	1476	1509	33	27	44	6.40649	5.01811e-18	1.82058e-16	ABC transporter F family member 5; Short=ABC transporter ABCF.5; Short=AtABCF5; AltName: Full=GCN20-type ATP-binding cassette protein GCN5 && PF00005:ABC transporter|PF12848:ABC transporter	ABC_tran
novel.2158	379	583	262	0	0	3	8.41191	5.06237e-18	1.83542e-16	-	-
C88_C01H3G140650	526	1501	910	0	0	1	11.1662	5.13036e-18	1.85884e-16	Lysine histidine transporter-like 8; AltName: Full=Amino acid transporter-like protein 1 && PF01490:Transmembrane amino acid transporter protein	Aa_trans
C88_C01H3G141060	285	296	175	1	3	0	7.33756	5.20678e-18	1.88528e-16	Glutamate--tRNA ligase, chloroplastic/mitochondrial; AltName: Full=Glutamyl-tRNA synthetase; Short=GluRS; Flags: Precursor && PF00749:tRNA synthetases class I (E and Q), catalytic domain	-
C88_C10H2G057830	0	1	0	530	454	413	-10.5556	5.26934e-18	1.90667e-16	Calmodulin; Short=CaM && PF13499:EF-hand domain pair	-
C88_C01H1G046480	26	43	35	326	209	209	-3.04943	5.29207e-18	1.91364e-16	Trafficking protein particle complex subunit 2-like protein && PF04628:Sedlin, N-terminal conserved region	-
C88_C08H2G029030	80	58	45	471	415	531	-3.1757	5.35294e-18	1.93437e-16	Probable ADP-ribosylation factor GTPase-activating protein AGD8; Short=ARF GAP AGD8; AltName: Full=Protein ARF-GAP DOMAIN 8; Short=AtAGD8 && PF01412:Putative GTPase activating protein for Arf	-
C88_C04H4G122590	1	1	2	197	126	155	-7.10948	5.36083e-18	1.93594e-16	F-box/FBD/LRR-repeat protein At2g04230 && PF00646:F-box domain|PF08387:FBD	F-box
C88_C10H2G057550	0	0	1	554	411	472	-10.598	5.39434e-18	1.94676e-16	bZIP transcription factor 17; Short=AtbZIP17 && PF00170:bZIP transcription factor	bZIP_1
C88_C06H1G027550	119	155	129	3	6	3	4.84396	5.42017e-18	1.95479e-16	PF03101:FAR1 DNA-binding domain	FAR1
C88_C01H1G034470	259	385	234	1	0	2	7.95689	5.53686e-18	1.99557e-16	-	-
C88_C09H4G104040	151	173	184	2	1	2	6.45442	5.5468e-18	1.99783e-16	U-box domain-containing protein 9; AltName: Full=Plant U-box protein 9 && PF04564:U-box domain	U-box
C88_C06H1G000150	183	261	143	11	8	13	3.95666	5.56663e-18	2.00366e-16	Vacuolar protein sorting-associated protein 51 homolog; AltName: Full=Protein fat-free homolog && PF08700:Vps51/Vps67	-
C88_C04H1G029300	26	23	14	409	235	187	-3.91392	5.65818e-18	2.03527e-16	Nucleobase-ascorbate transporter 3; Short=AtNAT3 && PF00860:Permease family	-
C88_C03H3G099280	1776	1358	1314	146	170	195	2.8964	5.83313e-18	2.09683e-16	PF13855:Leucine rich repeat	-
C88_C01H4G166190	1	1	1	433	223	180	-8.30688	5.88499e-18	2.11408e-16	DNA-damage-repair/toleration protein DRT100; Flags: Precursor && PF08263:Leucine rich repeat N-terminal domain|PF13855:Leucine rich repeat	LRRNT_2
C88_C12H4G111810	343	234	227	21	17	21	3.55948	5.94452e-18	2.13407e-16	Anthranilate synthase beta subunit 1, chloroplastic; AltName: Full=Anthranilate synthase component 2-1; AltName: Full=Anthranilate synthase, glutamine amidotransferase component 2-1; AltName: Full=Protein TRYPTOPHAN BIOSYNTHESIS 4; AltName: Full=Protein WEAK ETHYLENE INSENSITIVE 7; Flags: Precursor && PF00117:Glutamine amidotransferase class-I	GATase
C88_C01H4G163320	390	339	319	0	0	0	10.6768	5.96256e-18	2.13914e-16	Transmembrane protein 205 && PF13664:Domain of unknown function (DUF4149)	-
C88_C04H4G131740	6	12	10	249	157	111	-4.40477	5.99793e-18	2.15042e-16	PF00257:Dehydrin	-
C88_C09H1G022880	8	1	3	199	286	433	-6.4849	6.02691e-18	2.1594e-16	Protein FAR1-RELATED SEQUENCE 11 && PF04434:SWIM zinc finger|PF03101:FAR1 DNA-binding domain|PF10551:MULE transposase domain	FAR1
C88_C10H1G007580	298	329	248	33	36	41	2.75975	6.04206e-18	2.16341e-16	WD repeat-containing protein 3 && PF04003:Dip2/Utp12 Family|PF00400:WD domain, G-beta repeat	WD40
C88_C08H2G051480	525	289	282	6	9	15	4.96199	6.06896e-18	2.17163e-16	Glycerol-3-phosphate acyltransferase 3; Short=GPAT-3; AltName: Full=1-acyl-sn-glycerol-3-phosphate O-acyltransferase 9; Short=1-AGP acyltransferase 9; Short=1-AGPAT 9; AltName: Full=Acyl-CoA:glycerol-3-phosphate acyltransferase 3; Short=mGPAT3; AltName: Full=Lysophosphatidic acid acyltransferase theta; Short=LPAAT-theta && PF01553:Acyltransferase	Acyltransferase
C88_C09H3G087470	0	0	0	347	216	254	-10.7374	6.09814e-18	2.18064e-16	Selenium-binding protein 1 && PF05694:56kDa selenium binding protein (SBP56)	-
C88_C04H2G053850	8	6	3	214	188	505	-5.99786	6.13393e-18	2.19201e-16	Photosynthetic NDH subunit of lumenal location 4, chloroplastic; AltName: Full=FK506-binding protein 16-2; Short=AtFKBP16-2; AltName: Full=Immunophilin FKBP16-2; AltName: Full=Peptidyl-prolyl cis-trans isomerase FKBP16-2; Short=PPIase FKBP16-2; AltName: Full=Rotamase; Flags: Precursor && PF00254:FKBP-type peptidyl-prolyl cis-trans isomerase	FKBP_C
C88_C04H2G055300	0	0	1	521	434	417	-10.5302	6.30821e-18	2.25282e-16	tRNA(His) guanylyltransferase 1 && PF14413:Thg1 C terminal domain|PF04446:tRNAHis guanylyltransferase	-
C88_C01H3G104380	41	34	56	596	854	380	-4.00041	6.37142e-18	2.27391e-16	Mitochondrial outer membrane protein porin of 36 kDa; AltName: Full=POM 36; AltName: Full=Voltage-dependent anion-selective channel protein; Short=VDAC && PF01459:Eukaryotic porin	-
C88_C10H4G113250	1032	1073	773	200	153	176	2.22297	6.48074e-18	2.31142e-16	Inosine-5'-monophosphate dehydrogenase 2; Short=IMP dehydrogenase 2; Short=IMPD 2; Short=IMPDH 2 && PF00478:IMP dehydrogenase / GMP reductase domain	-
C88_C02H1G019740	20	50	21	350	299	295	-3.62182	6.49376e-18	2.31456e-16	Gamma-tubulin complex component 2; Short=AtGCP2; Short=GCP-2; AltName: Full=Protein SPIRAL 3; AltName: Full=Spindle pole body protein Spc97 homolog; Short=AtSpc97 && PF17681:Gamma tubulin complex component N-terminal|PF04130:Gamma tubulin complex component C-terminal	-
C88_C12H3G065690	151	171	160	4	2	8	4.87742	6.49809e-18	2.3146e-16	Ethylene-responsive transcription factor RAP2-2; Short=AtRAP2.2; AltName: Full=Protein RELATED TO APETALA2 2 && PF00847:AP2 domain	AP2
C88_C05H2G045880	884	580	631	11	35	12	4.95582	6.54375e-18	2.32934e-16	Jasmonic acid-amido synthetase JAR1; AltName: Full=Auxin-responsive GH3-like protein 5; Short=OsGH3-5; AltName: Full=Indole-3-acetic acid-amido synthetase GH3.5; AltName: Full=Jasmonate-amino acid synthetase JAR1; AltName: Full=Protein JASMONATE RESISTANT 1; Short=OsJAR1 && PF03321:GH3 auxin-responsive promoter	-
C88_C10H3G075230	1	0	0	456	476	467	-10.5695	6.59499e-18	2.34606e-16	Isocitrate dehydrogenase [NAD] regulatory subunit 1, mitochondrial; AltName: Full=IDH-I; AltName: Full=Isocitric dehydrogenase 1; AltName: Full=NAD(+)-specific ICDH 1; Flags: Precursor && PF00180:Isocitrate/isopropylmalate dehydrogenase	-
C88_C06H4G123880	6	2	5	111	155	142	-5.19143	6.60845e-18	2.34932e-16	Protein MICRORCHIDIA 6; Short=AtMORC6; AltName: Full=Protein CRT1-homolog 6; Short=CRT1-h6; AltName: Full=Protein DEFECTIVE IN MERISTEM SILENCING 11 && PF17942:Morc6 ribosomal protein S5 domain 2-like|PF13589:Histidine kinase-, DNA gyrase B-, and HSP90-like ATPase	-
C88_C03H4G117480	0	1	2	190	230	245	-8.02645	6.82392e-18	2.42435e-16	Quinone oxidoreductase-like protein 2 homolog && PF00107:Zinc-binding dehydrogenase	ADH_zinc_N
C88_C02H2G059830	385	305	238	22	19	28	3.52556	6.88289e-18	2.44372e-16	PF10607:CTLH/CRA C-terminal to LisH motif domain	-
C88_C09H4G097460	136	159	148	11	13	8	3.57513	7.01032e-18	2.48735e-16	Transcription factor bHLH140; AltName: Full=Basic helix-loop-helix protein 140; Short=AtbHLH140; Short=bHLH 140; AltName: Full=Transcription factor EN 122; AltName: Full=bHLH transcription factor bHLH140 && PF13671:AAA domain|PF01397:Terpene synthase, N-terminal domain|PF11969:Scavenger mRNA decapping enzyme C-term binding|PF03936:Terpene synthase family, metal binding domain	-
C88_C01H1G002850	5	9	12	345	193	132	-4.8674	7.22516e-18	2.56192e-16	PF10358:N-terminal C2 in EEIG1 and EHBP1 proteins	-
C88_C06H3G071930	0	0	0	239	285	252	-10.6831	7.26956e-18	2.57599e-16	PF13456:Reverse transcriptase-like|PF01485:IBR domain, a half RING-finger domain	IBR
C88_C09H1G022040	149	201	150	18	13	10	3.39213	7.43314e-18	2.63226e-16	Zinc finger CCCH domain-containing protein 32; Short=AtC3H32; AltName: Full=Zinc finger CCCH domain-containing protein ZFN-like 1 && PF00642:Zinc finger C-x8-C-x5-C-x3-H type (and similar)	zf-CCCH
C88_C05H4G105010	0	0	0	241	270	247	-10.6477	7.4775e-18	2.64625e-16	PF08642:Histone deacetylation protein Rxt3	-
C88_C05H1G011940	212	240	328	20	9	14	3.98641	7.52363e-18	2.66086e-16	REF/SRPP-like protein At1g67360 && PF05755:Rubber elongation factor protein (REF)	-
C88_C06H3G089100	379	334	266	7	19	17	4.26634	7.56707e-18	2.6745e-16	Cytochrome c1-1, heme protein, mitochondrial; AltName: Full=Complex III subunit 4-1; AltName: Full=Complex III subunit IV-1; AltName: Full=Cytochrome b-c1 complex subunit 4-1; AltName: Full=Ubiquinol-cytochrome-c reductase complex cytochrome c1 subunit 1; Short=Cytochrome c-1-1; Flags: Precursor && PF02167:Cytochrome C1 family	-
C88_C08H2G031570	430	435	278	34	41	41	3.06576	7.58005e-18	2.67735e-16	Golgi to ER traffic protein 4 homolog && PF04190:Protein of unknown function (DUF410)	-
C88_C07H4G092700	35	263	118	5844	5637	4643	-5.54498	7.7919e-18	2.75041e-16	Auxin-responsive protein SAUR72; AltName: Full=Protein SMALL AUXIN UP RNA 72 && PF02519:Auxin responsive protein	Auxin_inducible
C88_C04H2G067960	0	0	0	308	224	222	-10.623	7.83993e-18	2.76558e-16	Hexokinase-2, chloroplastic; AltName: Full=NtHxK2; Flags: Precursor && PF03727:Hexokinase|PF00349:Hexokinase	-
C88_C05H4G099500	0	2	2	457	138	363	-8.11523	7.85123e-18	2.76779e-16	Histone H3.3; AltName: Full=Histone H3.2 >Q71V89.3 RecName: Full=Histone H3.3 >P69245.2 RecName: Full=Histone H3.3 >P69244.2 RecName: Full=Histone H3.3; AltName: Full=Histone H3.2; AltName: Full=Minor histone H3 >Q71H73.3 RecName: Full=Histone H3.3 >Q6RUR1.3 RecName: Full=Histone H3.3 >Q71U98.3 RecName: Full=Histone H3.3 >Q711T2.3 RecName: Full=Histone H3.3 >Q76N23.1 RecName: Full=Histone H3.3 >Q…	Histone
C88_C04H2G062360	218	336	241	36	24	20	3.09666	7.88748e-18	2.77878e-16	Cyclin-D2-1; AltName: Full=Cyclin-delta-2; Short=Cyclin-d2; AltName: Full=G1/S-specific cyclin-D2-1; Short=CycD2;1 && PF02984:Cyclin, C-terminal domain|PF00134:Cyclin, N-terminal domain	Cyclin_C
C88_C07H1G006990	293	318	265	44	28	41	2.73636	7.95471e-18	2.80066e-16	Putative ribonuclease H protein At1g65750 && PF13456:Reverse transcriptase-like|PF13966:zinc-binding in reverse transcriptase	-
C88_C10H3G061430	260	253	174	1	0	3	7.19594	8.019e-18	2.82009e-16	Plant cysteine oxidase 4 && PF07847:PCO_ADO	-
C88_C03H2G052270	119	140	156	6	3	5	4.68058	8.02019e-18	2.82009e-16	PF05623:Protein of unknown function (DUF789)	-
C88_C01H2G049400	54	63	110	989	2925	2092	-4.95967	8.0999e-18	2.84629e-16	Delta(12)-acyl-lipid-desaturase; AltName: Full=Delta(12)-oleate desaturase; Short=PgFAD2 && PF00487:Fatty acid desaturase|PF11960:Domain of unknown function (DUF3474)	-
C88_C06H4G128260	140	162	140	8	9	12	3.7014	8.10555e-18	2.84645e-16	PF16135:Tify domain binding domain	-
C88_C09H1G029360	645	2035	323	1	0	4	8.91508	8.53381e-18	2.99492e-16	-	-
C88_C04H1G020620	1	0	1	386	304	406	-9.3187	8.86586e-18	3.10946e-16	Probable protein phosphatase 2C 11; Short=AtPP2C11 && PF00481:Protein phosphatase 2C	PP2C
C88_C06H4G128050	1	9	8	235	237	140	-5.30829	9.07023e-18	3.17911e-16	Kinesin-like protein KIN-5D && PF00225:Kinesin motor domain	Kinesin
C88_C08H4G099290	206	191	133	942	828	687	-2.42652	9.13083e-18	3.1983e-16	ATP-dependent Clp protease proteolytic subunit-related protein 4, chloroplastic; Short=ClpR4; AltName: Full=Protein HAPPY ON NORFLURAZON 5; Flags: Precursor && PF00574:Clp protease	-
C88_C10H1G021900	304	444	286	0	0	0	10.6369	9.24224e-18	3.23526e-16	Oxysterol-binding protein-related protein 3A; AltName: Full=OSBP-related protein 3A; AltName: Full=Protein UNFERTILIZED EMBRYO SAC 18 && PF01237:Oxysterol-binding protein	-
C88_C01H1G037310	762	1228	862	116	48	72	3.38346	9.27739e-18	3.24549e-16	Endoglucanase 25; AltName: Full=Cellulase homolog OR16pep; AltName: Full=Endo-1,4-beta glucanase 25; AltName: Full=Protein KORRIGAN; AltName: Full=Protein RADIALLY SWOLLEN 2 && PF00759:Glycosyl hydrolase family 9	-
C88_C07H2G026500	112	98	103	438	433	429	-2.2701	9.33827e-18	3.2647e-16	Dicer-like protein 4 && PF00270:DEAD/DEAH box helicase|PF14709:double strand RNA binding domain from DEAD END PROTEIN 1|PF00636:Ribonuclease III domain|PF00271:Helicase conserved C-terminal domain|PF03368:Dicer dimerisation domain	DUF283
C88_C07H4G082730	77	58	43	497	410	592	-3.30014	9.39303e-18	3.28175e-16	Calmodulin-binding protein 60 B && PF07887:Calmodulin binding protein-like	-
C88_C09H4G110150	14	13	14	120	133	124	-3.42265	9.51303e-18	3.32156e-16	Glutathione S-transferase APIC; AltName: Full=GST class-phi && PF00043:Glutathione S-transferase, C-terminal domain	GST_C
C88_C08H2G038710	4347	2336	1735	68	86	137	4.61625	9.57136e-18	3.3398e-16	N6-adenosine-methyltransferase MT-A70-like; AltName: Full=Protein EMBRYO DEFECTIVE 1706 && PF05063:MT-A70	-
C88_C11H4G096350	264	350	195	9	19	8	4.24943	9.75732e-18	3.40252e-16	Glutaredoxin-C6; Short=AtGrxC6; AltName: Full=Protein ROXY 21 && -	-
C88_C04H3G090310	0	0	0	1210	630	197	-12.0081	9.83545e-18	3.42758e-16	Peroxidase 12; Short=Atperox P12; AltName: Full=ATP4a; AltName: Full=PRXR6; Flags: Precursor && PF00141:Peroxidase	-
C88_C02H2G054870	0	0	0	268	213	274	-10.639	1.04796e-17	3.64975e-16	Alpha-mannosidase; Short=JBM; Short=Jbalpha-man; Contains: RecName: Full=Alpha-mannosidase, heavy subunit; Contains: RecName: Full=Alpha-mannosidase, light subunit && PF01074:Glycosyl hydrolases family 38 N-terminal domain|PF07748:Glycosyl hydrolases family 38 C-terminal domain|PF09261:Alpha mannosidase middle domain|PF17677:Glycosyl hydrolases family 38 C-terminal beta sandwich domain	-
C88_C09H4G110860	1727	1036	481	11	3	0	7.70903	1.06906e-17	3.71883e-16	2-hydroxyisoflavanone dehydratase; AltName: Full=Carboxylesterase HIDM && PF07859:alpha/beta hydrolase fold	Abhydrolase_3
C88_C02H1G013070	0	0	0	296	203	269	-10.6577	1.06916e-17	3.71883e-16	60S ribosomal protein L18a-like protein && -	-
C88_C01H2G079660	374	378	375	2719	2049	3849	-3.1665	1.09505e-17	3.80627e-16	-	-
C88_C01H1G021850	2	1	0	1181	485	199	-9.4363	1.09568e-17	3.80627e-16	Basic 7S globulin; AltName: Full=SBg7S; Short=Bg; Contains: RecName: Full=Basic 7S globulin high kDa subunit; Contains: RecName: Full=Basic 7S globulin low kDa subunit; Flags: Precursor && PF14541:Xylanase inhibitor C-terminal|PF14543:Xylanase inhibitor N-terminal	-
C88_C01H4G142830	141	222	135	2	3	1	6.14214	1.12381e-17	3.90152e-16	GTP-binding protein BRASSINAZOLE INSENSITIVE PALE GREEN 2, chloroplastic; Short=Protein BRZ-INSENSITIVE-PALE GREEN 2; Flags: Precursor && PF01926:50S ribosome-binding GTPase	-
C88_C08H4G094370	407	545	253	0	0	0	10.8513	1.15478e-17	4.00648e-16	-	-
C88_C10H2G046330	0	4	0	203	209	147	-7.36413	1.15709e-17	4.01196e-16	Serine/threonine-protein kinase At5g01020 && PF07714:Protein tyrosine and serine/threonine kinase	Pkinase_Tyr
C88_C11H3G055500	360	627	412	60	63	52	2.76256	1.16223e-17	4.02723e-16	NAC domain-containing protein 78; Short=ANAC078; AltName: Full=Protein NTM1-like 11 && PF02365:No apical meristem (NAM) protein	NAM
C88_C02H1G014610	1	2	3	121	188	120	-6.38659	1.16437e-17	4.03208e-16	-	-
C88_C01H2G094230	3	10	4	167	110	111	-4.73799	1.18273e-17	4.09307e-16	Rac-like GTP-binding protein ARAC3; AltName: Full=GTPase protein ROP6; Flags: Precursor && PF00071:Ras family	Ras
C88_C07H2G029130	48	42	38	386	220	300	-3.02854	1.18412e-17	4.09532e-16	Calmodulin-binding protein 60 B && PF07887:Calmodulin binding protein-like	-
C88_C02H4G120520	0	1	1	423	287	332	-9.23901	1.2752e-17	4.40752e-16	Mannan endo-1,4-beta-mannosidase 7; AltName: Full=Beta-mannanase 7; AltName: Full=Endo-beta-1,4-mannanase 7; Short=AtMAN7; Flags: Precursor && PF00150:Cellulase (glycosyl hydrolase family 5)	-
C88_C11H4G096470	307	315	319	0	0	0	10.5203	1.29262e-17	4.46244e-16	Putative disease resistance RPP13-like protein 1 && PF00931:NB-ARC domain|PF18052:Rx N-terminal domain	NB-ARC
C88_C06H3G079180	11	12	26	309	229	368	-4.41759	1.29272e-17	4.46244e-16	Probable hydroxyacylglutathione hydrolase 2, chloroplastic; AltName: Full=Glyoxalase 2-4; AltName: Full=Glyoxalase II; Short=Glx II; Flags: Precursor && PF00753:Metallo-beta-lactamase superfamily|PF16123:Hydroxyacylglutathione hydrolase C-terminus	Lactamase_B
C88_C06H4G119860	5	5	6	95	100	93	-4.39068	1.3215e-17	4.55891e-16	Threonine synthase, chloroplastic; Short=TS; Flags: Precursor && PF00291:Pyridoxal-phosphate dependent enzyme	PALP
C88_C02H1G019580	1	1	0	331	332	377	-9.25478	1.3369e-17	4.60916e-16	DEAD-box ATP-dependent RNA helicase 21 && PF00271:Helicase conserved C-terminal domain|PF00270:DEAD/DEAH box helicase	DEAD
C88_C09H2G032930	1	1	2	196	350	145	-7.65022	1.34359e-17	4.6293e-16	Endoglucanase 8; AltName: Full=Cellulase 1; Short=AtCEL1; AltName: Full=Endo-1,4-beta glucanase 8; Flags: Precursor && PF00759:Glycosyl hydrolase family 9	-
C88_C01H4G149910	3574	2461	3891	428	391	365	2.87311	1.36285e-17	4.69273e-16	-	-
C88_C07H3G057470	392	381	307	56	56	37	2.64593	1.3701e-17	4.7147e-16	ABC transporter E family member 2; Short=ABC transporter ABCE.2; Short=AtABCE2; AltName: Full=RNase L inhibitor-like protein 2; Short=AtRLI2; Short=AthaRLI2 && PF00005:ABC transporter|PF04068:Possible Fer4-like domain in RNase L inhibitor, RLI|PF00037:4Fe-4S binding domain	ABC_tran
C88_C05H2G049530	0	0	0	597	209	932	-11.8583	1.37096e-17	4.7147e-16	Chalcone synthase 2; AltName: Full=Naringenin-chalcone synthase 2 && PF00195:Chalcone and stilbene synthases, N-terminal domain|PF02797:Chalcone and stilbene synthases, C-terminal domain	Chal_sti_synt_N
C88_C02H2G058640	32	43	40	206	218	224	-2.7233	1.37202e-17	4.71538e-16	Adenylyl-sulfate kinase, chloroplastic; AltName: Full=ATP adenosine-5'-phosphosulfate 3'-phosphotransferase; AltName: Full=Adenosine-5'-phosphosulfate kinase; Short=APS kinase; Flags: Precursor && PF01583:Adenylylsulphate kinase	-
C88_C07H2G044850	221	284	234	0	2	1	7.71761	1.41764e-17	4.86914e-16	-	-
C88_C01H2G063920	269	171	154	9	7	4	4.69827	1.43126e-17	4.91281e-16	Zinc finger protein VAR3, chloroplastic; AltName: Full=Protein VARIEGATED 3; Flags: Precursor && PF00641:Zn-finger in Ran binding protein and others	zf-RanBP
novel.419	181	238	166	916	992	1256	-2.68134	1.49266e-17	5.12037e-16	Actin-depolymerizing factor 5; Short=ADF-5; Short=AtADF5 && PF00241:Cofilin/tropomyosin-type actin-binding protein	Cofilin_ADF
C88_C11H2G029780	0	1	1	367	295	315	-9.15115	1.50495e-17	5.15929e-16	GDT1-like protein 3; Flags: Precursor && PF01169:Uncharacterized protein family UPF0016	-
C88_C12H4G110190	69	62	53	303	324	348	-2.63269	1.51382e-17	5.18648e-16	Splicing factor U2af large subunit B; AltName: Full=NpU2AF65b; AltName: Full=U2 auxiliary factor 65 kDa subunit B; AltName: Full=U2 small nuclear ribonucleoprotein auxiliary factor large subunit B; Short=U2 snRNP auxiliary factor large subunit B && PF00076:RNA recognition motif. (a.k.a. RRM, RBD, or RNP domain)	RRM_1
C88_C06H4G126640	176	267	145	10	3	8	4.57742	1.51653e-17	5.19249e-16	Transmembrane 9 superfamily member 5; AltName: Full=Endomembrane protein 11; AltName: Full=Transmembrane nine protein 5; Short=AtTMN5; Flags: Precursor && PF02990:Endomembrane protein 70	-
C88_C11H4G082220	6	13	6	153	418	260	-5.32372	1.52178e-17	5.20721e-16	Uricase-2 isozyme 1; AltName: Full=Nodule-specific uricase; AltName: Full=Nodulin 35; Short=N-35; AltName: Full=Urate oxidase; AltName: Full=Uricase II isozyme 1 && PF01014:Uricase	-
C88_C02H1G016290	0	0	0	306	212	208	-10.5656	1.53033e-17	5.2332e-16	Uncharacterized protein At4g28440 && -	-
C88_C09H3G063690	7	6	5	126	111	79	-4.34062	1.55401e-17	5.31088e-16	Peptidyl-prolyl cis-trans isomerase CYP18-2; Short=PPIase CYP18-2; AltName: Full=Cyclophilin of 18 kDa 2; AltName: Full=Cyclophilin-18-2 && PF00160:Cyclophilin type peptidyl-prolyl cis-trans isomerase/CLD	Pro_isomerase
C88_C02H1G016500	1	0	0	579	397	377	-10.5001	1.56431e-17	5.34273e-16	Protein SMG7L; AltName: Full=Protetin SMG7-like && PF10374:Telomerase activating protein Est1|PF10373:Est1 DNA/RNA binding domain	-
C88_C03H4G118600	0	0	0	241	943	446	-11.7761	1.57726e-17	5.38362e-16	Probable xyloglucan endotransglucosylase/hydrolase protein 23; Short=At-XTH23; Short=XTH-23; Flags: Precursor && PF00722:Glycosyl hydrolases family 16|PF06955:Xyloglucan endo-transglycosylase (XET) C-terminus	-
C88_C04H4G103010	918	1017	765	120	163	134	2.46121	1.61601e-17	5.51245e-16	Putative clathrin assembly protein At2g01600 && PF07651:ANTH domain	-
C88_C01H1G026340	148	176	137	17	15	13	3.13716	1.63097e-17	5.56e-16	Protein transport protein SEC23 && PF00626:Gelsolin repeat|PF08033:Sec23/Sec24 beta-sandwich domain|PF04810:Sec23/Sec24 zinc finger|PF04811:Sec23/Sec24 trunk domain|PF04815:Sec23/Sec24 helical domain	-
C88_C09H2G055790	765	750	525	99	108	102	2.49472	1.65932e-17	5.65313e-16	Cryptochrome-2; Short=Atcry2; AltName: Full=Blue light photoreceptor; AltName: Full=Protein PHR homolog 1; Short=AtPHH1; AltName: Full=Protein SUPPRESSOR OF elf3 20 && PF00875:DNA photolyase|PF03441:FAD binding domain of DNA photolyase	-
C88_C02H2G055330	0	0	0	233	225	231	-10.5075	1.6612e-17	5.65354e-16	DNA mismatch repair protein MLH3; AltName: Full=MutL protein homolog 3 && -	-
C88_C02H2G046920	258	195	137	1	2	3	6.39391	1.6615e-17	5.65354e-16	BES1/BZR1 homolog protein 4 && PF05687:BES1/BZR1 plant transcription factor, N-terminal	-
C88_C06H1G028620	142	107	124	1525	1123	657	-3.32602	1.66798e-17	5.67205e-16	60S ribosomal protein L10a-1 && PF00687:Ribosomal protein L1p/L10e family	-
novel.1535	511	698	521	0	0	1	10.4231	1.66955e-17	5.67389e-16	-	-
C88_C01H2G054860	174	155	133	7	5	10	4.17047	1.69233e-17	5.74772e-16	Pre-mRNA cleavage factor Im 25 kDa subunit 2 && PF13869:Nucleotide hydrolase	-
C88_C02H2G055500	69	64	95	504	434	508	-2.87312	1.70548e-17	5.78588e-16	Zinc finger CCCH domain-containing protein 44; Short=AtC3H44 && PF02213:GYF domain|PF02201:SWIB/MDM2 domain|PF03126:Plus-3 domain	-
C88_C10H1G021100	356	334	266	0	0	0	10.5387	1.70567e-17	5.78588e-16	D-alanine--D-alanine ligase; AltName: Full=D-Ala-D-Ala ligase; AltName: Full=D-alanylalanine synthetase && PF01820:D-ala D-ala ligase N-terminus|PF07478:D-ala D-ala ligase C-terminus	-
C88_C03H3G083930	1349	611	690	0	1	0	11.0697	1.7105e-17	5.79865e-16	Putative glycerol-3-phosphate transporter 1; Short=G-3-P transporter 1; AltName: Full=Glycerol-3-phosphate permease 1; Short=AtG3Pp1; Short=G-3-P permease 1; AltName: Full=Protein PHOSPHATE STARVATION-INDUCED GENE 3; Short=AtPS3 && PF07690:Major Facilitator Superfamily	MFS_1
C88_C01H3G134090	12	21	23	194	157	208	-3.54498	1.71299e-17	5.80351e-16	-	-
C88_C03H1G027700	20	21	20	145	128	141	-2.98317	1.79151e-17	6.06579e-16	Uncharacterized endoplasmic reticulum membrane protein C16E8.02 && PF06127:Protein of unknown function (DUF962)	-
C88_C04H4G127840	0	0	0	307	197	359	-10.8362	1.80986e-17	6.12412e-16	F-box protein GID2; AltName: Full=Protein SLEEPY 1 && PF12937:F-box-like	-
C88_C08H4G097690	18	30	60	646	759	602	-4.42016	1.81219e-17	6.12822e-16	Cellulose synthase-like protein D2; Short=AtCslD2 && PF14570:RING/Ubox like zinc-binding domain|PF03552:Cellulose synthase	-
C88_C11H4G080740	0	1	0	465	517	356	-10.4961	1.83749e-17	6.20994e-16	Transcriptional activator DEMETER; AltName: Full=DNA glycosylase-related protein DME && PF15629:Permuted single zf-CXXC unit|PF15628:RRM in Demeter	-
C88_C08H2G046540	452	501	456	96	57	56	2.55238	1.84e-17	6.21458e-16	PF00160:Cyclophilin type peptidyl-prolyl cis-trans isomerase/CLD	Pro_isomerase
C88_C10H2G057730	5	11	5	132	106	155	-4.47108	1.84891e-17	6.24083e-16	Transcription factor IIIA; Short=AtTFIIIA && -	-
C88_C08H3G058090	123	172	144	2	3	1	5.97163	1.94249e-17	6.55267e-16	PF03107:C1 domain	-
C88_C06H1G018540	432	356	330	53	34	46	2.8633	1.99656e-17	6.73093e-16	RuvB-like protein 1; AltName: Full=49 kDa TATA box-binding protein-interacting protein homolog; Short=AtTIP49a; AltName: Full=Ruv DNA-helicase-like protein && PF06068:TIP49 P-loop domain|PF14523:Syntaxin-like protein|PF17856:TIP49 AAA-lid domain|PF05739:SNARE domain	SNARE
C88_C03H3G086580	232	267	611	8	6	2	5.95022	2.01507e-17	6.78916e-16	Oxalate--CoA ligase; AltName: Full=4-coumarate--CoA ligase isoform 8; Short=At4CL8; AltName: Full=4-coumarate--CoA ligase-like 10; AltName: Full=Acyl-activating enzyme 3; AltName: Full=Adenosine monophosphate binding protein 3; Short=AtMPBP3; AltName: Full=Oxalyl-CoA synthetase && PF00501:AMP-binding enzyme	AMP-binding
C88_C09H4G110440	5	8	3	144	92	98	-4.60187	2.08205e-17	7.01051e-16	U1 small nuclear ribonucleoprotein A; Short=U1 snRNP protein A && PF00076:RNA recognition motif. (a.k.a. RRM, RBD, or RNP domain)	RRM_1
C88_C01H3G118930	395	211	215	0	3	2	7.14138	2.09211e-17	7.04004e-16	-	-
novel.2116	361	365	247	0	0	0	10.5587	2.11322e-17	7.10673e-16	-	-
C88_C02H1G013540	0	0	0	534	282	194	-11.0158	2.1505e-17	7.22765e-16	Protein REDUCED WALL ACETYLATION 3 && PF07779:10 TM Acyl Transferase domain found in Cas1p	-
C88_C10H1G010710	305	371	257	21	37	25	3.25247	2.15917e-17	7.25235e-16	Transmembrane 9 superfamily member 1; AltName: Full=Endomembrane protein 12; AltName: Full=Transmembrane nine protein 1; Short=AtTMN1; Flags: Precursor && PF02990:Endomembrane protein 70	-
novel.1655	292	341	261	0	0	0	10.4364	2.16327e-17	7.26168e-16	-	-
C88_C06H1G014060	1	5	4	113	185	123	-5.63679	2.19541e-17	7.36503e-16	MATH domain-containing protein At5g43560 && PF00917:MATH domain	MATH
C88_C03H3G090280	259	338	317	0	0	0	10.472	2.1991e-17	7.37289e-16	-	-
C88_C07H3G072150	16	23	12	281	145	168	-3.75305	2.20783e-17	7.39765e-16	Endoplasmic reticulum oxidoreductin-1; Flags: Precursor && PF04137:Endoplasmic Reticulum Oxidoreductin 1 (ERO1)	-
C88_C05H1G011870	158	135	139	7	2	3	4.9753	2.21124e-17	7.40454e-16	Putative ribosome biogenesis GTPase RsgA 1 && PF03193:RsgA GTPase	-
C88_C02H1G015100	3	3	2	107	91	122	-5.5515	2.21742e-17	7.42071e-16	Trihelix transcription factor ASIL2; AltName: Full=6B-interacting protein 1-like 2; AltName: Full=Trihelix DNA-binding protein ASIL2 && PF13837:Myb/SANT-like DNA-binding domain	-
C88_C06H2G060990	949	452	533	1	1	0	9.72847	2.25194e-17	7.53163e-16	mRNA-decapping enzyme-like protein; AltName: Full=DCP1 homolog && PF06058:Dcp1-like decapping family	-
C88_C01H3G129070	1	1	0	308	336	359	-9.20401	2.3058e-17	7.70705e-16	-	-
C88_C01H1G002250	2	6	3	103	103	126	-5.15953	2.32413e-17	7.7636e-16	Putative AC transposase; AltName: Full=ORFA && PF05699:hAT family C-terminal dimerisation region|PF14372:Domain of unknown function (DUF4413)	hATC
C88_C08H2G028450	32	68	50	738	476	1136	-4.22536	2.33616e-17	7.79902e-16	Dehydration-responsive element-binding protein 2D; Short=Protein DREB2D && -	-
C88_C01H3G128690	0	1	3	171	128	156	-7.04433	2.36645e-17	7.89533e-16	DNA mismatch repair protein MLH3; AltName: Full=MutL protein homolog 3 && -	-
C88_C09H4G104190	1419	1188	1356	93	98	156	3.28289	2.39297e-17	7.97894e-16	40S ribosomal protein S8 && PF01201:Ribosomal protein S8e	-
C88_C09H3G080950	245	432	325	0	0	0	10.5925	2.44443e-17	8.14139e-16	60S ribosomal protein L19-1; AltName: Full=Protein EMBRYO DEFECTIVE 2386 && PF01280:Ribosomal protein L19e	-
C88_C02H2G039170	437	504	412	40	31	58	3.15449	2.44466e-17	8.14139e-16	Splicing factor U2af large subunit B; AltName: Full=NpU2AF65b; AltName: Full=U2 auxiliary factor 65 kDa subunit B; AltName: Full=U2 small nuclear ribonucleoprotein auxiliary factor large subunit B; Short=U2 snRNP auxiliary factor large subunit B && PF00076:RNA recognition motif. (a.k.a. RRM, RBD, or RNP domain)	RRM_1
C88_C02H1G020550	22	17	14	157	177	213	-3.59981	2.4603e-17	8.1885e-16	Zinc finger CCCH domain-containing protein 1; Short=AtC3H1 && PF00642:Zinc finger C-x8-C-x5-C-x3-H type (and similar)|PF13920:Zinc finger, C3HC4 type (RING finger)	zf-CCCH
C88_C07H2G027700	1	1	2	159	135	114	-6.8815	2.50016e-17	8.31612e-16	-	-
C88_C01H3G130540	0	2	1	213	163	166	-7.71615	2.55394e-17	8.48984e-16	Zinc finger matrin-type protein 2 >Q9CPW7.1 RecName: Full=Zinc finger matrin-type protein 2 && PF12171:Zinc-finger double-stranded RNA-binding	-
C88_C11H2G032040	364	530	256	39	27	34	3.28615	2.55578e-17	8.49081e-16	PF13947:Wall-associated receptor kinase galacturonan-binding	-
novel.1270	518	554	572	1	0	0	10.3633	2.61045e-17	8.66716e-16	Probable receptor-like protein kinase At5g18500 && -	-
C88_C01H3G098940	457	597	345	1	0	1	9.21935	2.62801e-17	8.7202e-16	Phenylalanine--tRNA ligase beta subunit, cytoplasmic; AltName: Full=Phenylalanyl-tRNA synthetase beta subunit; Short=PheRS && PF03483:B3/4 domain|PF18262:Phe-tRNA synthetase beta subunit B1 domain|PF03484:tRNA synthetase B5 domain|PF17759:Phenylalanyl tRNA synthetase beta chain CLM domain	-
C88_C04H2G055580	2	1	2	114	203	158	-6.80259	2.63919e-17	8.75199e-16	Systemin receptor SR160; AltName: Full=Brassinosteroid LRR receptor kinase; Flags: Precursor && PF13855:Leucine rich repeat|PF00069:Protein kinase domain|PF08263:Leucine rich repeat N-terminal domain	Pkinase
C88_C02H1G014450	0	0	1	405	402	432	-10.3953	2.65021e-17	8.78321e-16	U-box domain-containing protein 17; AltName: Full=Plant U-box protein 17 && PF00514:Armadillo/beta-catenin-like repeat|PF04564:U-box domain	U-box
C88_C03H3G070810	137	196	169	13	15	8	3.58273	2.69818e-17	8.93679e-16	Heat stress transcription factor A-4a; Short=AtHsfA4a; AltName: Full=AtHsf-15; AltName: Full=Heat shock factor protein 21; Short=HSF 21; AltName: Full=Heat shock transcription factor 21; Short=HSTF 21 && PF00447:HSF-type DNA-binding	HSF_DNA-bind
C88_C09H2G058940	232	686	504	0	0	0	11.0885	2.7344e-17	9.05126e-16	Disease resistance protein RML1B; AltName: Full=Protein RESISTANCE TO LEPTOSPHAERIA MACULANS 1B && PF01582:TIR domain|PF00931:NB-ARC domain	NB-ARC
C88_C02H2G055720	1	0	1	324	303	394	-9.22291	2.76724e-17	9.15446e-16	Probable ubiquitin-conjugating enzyme E2 18; AltName: Full=E2 ubiquitin-conjugating enzyme 18; AltName: Full=Ubiquitin carrier protein 18 && PF00179:Ubiquitin-conjugating enzyme|PF10551:MULE transposase domain|PF04434:SWIM zinc finger|PF03108:MuDR family transposase	UQ_con
C88_C08H4G099460	0	0	0	652	292	201	-11.1884	2.80908e-17	9.28724e-16	3-hydroxybenzoate 6-hydroxylase && PF01494:FAD binding domain	FAD_binding_3
C88_C04H2G066190	167	183	149	6	5	12	4.20451	2.81815e-17	9.31163e-16	PF04765:Protein of unknown function (DUF616)	-
C88_C04H3G073330	84	163	125	1072	781	616	-2.9447	2.85801e-17	9.43229e-16	-	-
C88_C04H4G103650	167	172	118	1	4	2	5.79881	2.85811e-17	9.43229e-16	Zeatin O-xylosyltransferase; AltName: Full=Zeatin O-beta-D-xylosyltransferase && PF00201:UDP-glucoronosyl and UDP-glucosyl transferase	UDPGT
C88_C10H2G047860	280	399	253	0	0	0	10.4872	2.8682e-17	9.45967e-16	GDSL esterase/lipase CPRD49; AltName: Full=Extracellular lipase CPRD49; Flags: Precursor && PF13472:GDSL-like Lipase/Acylhydrolase family	-
C88_C02H2G046580	312	470	245	0	0	0	10.6206	2.86986e-17	9.45967e-16	PF03004:Plant transposase (Ptta/En/Spm family)	-
C88_C11H1G005530	396	1272	991	14	31	28	4.91904	2.91555e-17	9.60447e-16	Pullulanase 1, chloroplastic; Short=AtPU1; AltName: Full=Protein LIMIT DEXTRINASE; Short=AtLDA; Flags: Precursor && PF02922:Carbohydrate-binding module 48 (Isoamylase N-terminal domain)|PF17967:Pullulanase N2 domain|PF11852:Domain of unknown function (DUF3372)	-
C88_C01H3G098090	318	943	520	25	34	24	4.16578	2.94335e-17	9.69024e-16	Receptor-like kinase TMK3; AltName: Full=BARK1-like kinase 2; AltName: Full=Leucine-rich repeat receptor-like kinases TMK3; AltName: Full=Transmembrane kinase 3; Flags: Precursor && PF07714:Protein tyrosine and serine/threonine kinase	Pkinase_Tyr
C88_C02H1G019990	0	0	0	213	232	277	-10.5859	2.97603e-17	9.79196e-16	Transcription factor TFIIIB component B''; AltName: Full=Transcription factor TFIIIB complex subunit bdp1 && PF15963:Myb DNA-binding like	-
C88_C09H2G048870	195	206	157	0	2	2	6.89478	2.98493e-17	9.81532e-16	PF15365:Proline-rich nuclear receptor coactivator motif	-
C88_C09H2G060500	249	348	288	0	0	0	10.4206	3.12533e-17	1.02709e-15	Putative late blight resistance protein homolog R1B-16 && PF00931:NB-ARC domain	NB-ARC
C88_C11H4G097160	315	290	275	0	0	0	10.4238	3.13619e-17	1.03003e-15	Glucan endo-1,3-beta-glucosidase 14; AltName: Full=(1->3)-beta-glucan endohydrolase 14; Short=(1->3)-beta-glucanase 14; AltName: Full=Beta-1,3-endoglucanase 14; Short=Beta-1,3-glucanase 14; Flags: Precursor && PF00332:Glycosyl hydrolases family 17	Glyco_hydro_17
C88_C03H2G060380	319	138	344	6	4	5	5.56175	3.2121e-17	1.05433e-15	General negative regulator of transcription subunit 4; AltName: Full=Modulator of transcription 2 && PF14570:RING/Ubox like zinc-binding domain	-
C88_C04H4G122650	2289	4106	2347	440	257	317	2.87915	3.2177e-17	1.05554e-15	Cellulose synthase A catalytic subunit 2 [UDP-forming]; Short=AtCesA2; Short=Ath-A && PF03552:Cellulose synthase|PF14569:Zinc-binding RING-finger	-
C88_C01H3G140660	551	299	328	0	0	0	10.8579	3.23719e-17	1.0613e-15	Alanine--tRNA ligase, chloroplastic/mitochondrial; AltName: Full=Alanyl-tRNA synthetase; Short=AlaRS; Flags: Precursor && PF02272:DHHA1 domain|PF07973:Threonyl and Alanyl tRNA synthetase second additional domain|PF01411:tRNA synthetases class II (A)	-
C88_C08H3G064360	197	209	160	1039	647	802	-2.34842	3.31309e-17	1.08553e-15	Early nodulin-93; Short=N-93 && PF03386:Early nodulin 93 ENOD93 protein	-
C88_C12H3G083270	2	2	0	143	129	147	-6.9407	3.47701e-17	1.13856e-15	-	-
C88_C01H3G098720	602	768	621	176	135	144	1.91005	3.50084e-17	1.14568e-15	Histone acetyltransferase HAC1 && PF08214:Histone acetylation protein|PF02135:TAZ zinc finger|PF00569:Zinc finger, ZZ type|PF00628:PHD-finger	zf-TAZ
C88_C03H1G003400	541	418	239	0	0	0	10.8621	3.63011e-17	1.18727e-15	PF00641:Zn-finger in Ran binding protein and others	zf-RanBP
C88_C10H3G075610	0	2	0	364	360	259	-9.16322	3.73218e-17	1.21993e-15	KH domain-containing protein At3g08620; AltName: Full=Quaking-like protein 4 && PF16544:Homodimerisation region of STAR domain protein	-
C88_C10H2G051240	21	19	18	143	189	190	-3.40222	3.81624e-17	1.24666e-15	E3 ubiquitin-protein ligase RHF2A; AltName: Full=RING-H2 finger F2a; AltName: Full=RING-H2 zinc finger protein RHF2a && PF13639:Ring finger domain	-
C88_C10H4G110420	2	0	3	241	137	119	-6.81047	3.89202e-17	1.27066e-15	40S ribosomal protein S14-2 && PF00411:Ribosomal protein S11	-
C88_C06H3G068960	264	312	261	0	0	0	10.3436	3.90297e-17	1.27348e-15	40S ribosomal protein S26-3 && PF01283:Ribosomal protein S26e	-
C88_C12H3G082860	15	5	6	191	158	149	-4.45681	3.93162e-17	1.28206e-15	Eukaryotic translation initiation factor 5A-1/2; Short=eIF-5A-1/2; AltName: Full=eIF-4D && PF01287:Eukaryotic elongation factor 5A hypusine, DNA-binding OB fold	-
C88_C02H1G013650	9	5	6	110	185	190	-4.83545	3.93516e-17	1.28245e-15	Pre-mRNA-processing factor 39 && -	-
C88_C09H4G091690	2	5	4	250	473	112	-6.46921	4.00936e-17	1.30586e-15	Soluble inorganic pyrophosphatase 4; AltName: Full=Pyrophosphate phospho-hydrolase 4; Short=PPase 4 && PF00719:Inorganic pyrophosphatase	Pyrophosphatase
C88_C08H2G048240	21	27	24	331	158	206	-3.47129	4.05995e-17	1.32155e-15	Transaldolase && PF00923:Transaldolase/Fructose-6-phosphate aldolase	-
C88_C02H1G016360	1	0	1	332	282	274	-9.00762	4.08151e-17	1.32778e-15	Probable LRR receptor-like serine/threonine-protein kinase At1g05700; Flags: Precursor && PF12819:Malectin-like domain|PF13855:Leucine rich repeat	-
novel.1371	305	284	267	0	0	0	10.3835	4.09067e-17	1.32997e-15	-	-
C88_C03H2G058930	982	957	802	78	96	126	2.95203	4.1096e-17	1.33533e-15	DEAD-box ATP-dependent RNA helicase 30 && PF00271:Helicase conserved C-terminal domain|PF00270:DEAD/DEAH box helicase	DEAD
C88_C06H1G026270	190	206	153	0	2	2	6.87006	4.17383e-17	1.35539e-15	Pentatricopeptide repeat-containing protein At1g07590, mitochondrial; Flags: Precursor && PF13041:PPR repeat family	-
C88_C04H4G105340	211	455	329	15	22	22	3.82398	4.24406e-17	1.37738e-15	U-box domain-containing protein 62; AltName: Full=Plant U-box protein 62 && -	-
C88_C03H2G053810	235	171	136	11	6	7	4.29508	4.27089e-17	1.38527e-15	-	-
C88_C09H4G107990	131	223	200	1030	793	900	-2.52047	4.34002e-17	1.40686e-15	Probable WRKY transcription factor 21; AltName: Full=WRKY DNA-binding protein 21 && PF03106:WRKY DNA -binding domain|PF10533:Plant zinc cluster domain	WRKY
C88_C08H1G001670	472	407	377	0	1	1	9.07931	4.34651e-17	1.40813e-15	Anaphase-promoting complex subunit 13; AltName: Full=Protein BONSAI && -	-
C88_C07H3G075610	729	290	395	0	0	0	11.1305	4.39478e-17	1.42293e-15	50S ribosomal protein L13, chloroplastic; AltName: Full=CL13; AltName: Full=Protein EMBRYO DEFECTIVE 1473; Flags: Precursor && PF00572:Ribosomal protein L13	-
C88_C01H4G156590	567	575	359	77	63	51	2.75869	4.4715e-17	1.44691e-15	50S ribosomal protein L3-2, chloroplastic; Flags: Precursor && PF00297:Ribosomal protein L3	-
novel.1830	490	452	346	1	1	0	9.11721	4.47803e-17	1.44817e-15	-	-
C88_C07H4G099350	38	21	27	278	213	227	-3.26012	4.55379e-17	1.4718e-15	Mitotic checkpoint serine/threonine-protein kinase BUB1; Short=AtBUB1; AltName: Full=Protein BUDDING UNINHIBITED BY BENZYMIDAZOL 1 && PF08311:Mad3/BUB1 homology region 1|PF00069:Protein kinase domain	Pkinase
C88_C08H2G052100	298	193	222	20	15	10	3.79791	4.56826e-17	1.47561e-15	Beta-amylase 1, chloroplastic; AltName: Full=1,4-alpha-D-glucan maltohydrolase; AltName: Full=Beta-amylase 7; AltName: Full=Thioredoxin-regulated beta-amylase; Short=TR-BAMY; Flags: Precursor && PF01373:Glycosyl hydrolase family 14	-
C88_C09H4G091410	26	23	17	297	185	152	-3.459	4.57861e-17	1.47808e-15	-	-
C88_C12H4G111630	2857	1600	1508	177	184	158	3.31757	4.60314e-17	1.4844e-15	Leucine aminopeptidase 2, chloroplastic; AltName: Full=Leucyl aminopeptidase 2; Short=LAP 2; AltName: Full=Proline aminopeptidase 2; AltName: Full=Prolyl aminopeptidase 2; Flags: Precursor && PF02789:Cytosol aminopeptidase family, N-terminal domain|PF00883:Cytosol aminopeptidase family, catalytic domain	-
C88_C01H1G043910	113	145	91	666	462	453	-2.39658	4.6036e-17	1.4844e-15	PF02194:PXA domain|PF00787:PX domain|PF08628:Sorting nexin C terminal	PX
C88_C02H4G117940	0	3	3	126	103	119	-6.08376	4.61274e-17	1.48647e-15	Rab escort protein 1; Short=AthREP && PF00996:GDP dissociation inhibitor	-
C88_C10H1G021840	126	152	109	9	6	4	4.13422	4.65424e-17	1.49896e-15	Thaumatin-like protein; Flags: Precursor && PF00314:Thaumatin family|PF09783:Vacuolar import and degradation protein	Thaumatin
C88_C02H3G088400	38	29	29	197	189	184	-2.78434	4.68541e-17	1.50811e-15	Putative glucose-6-phosphate 1-epimerase; AltName: Full=Putative D-hexose-6-phosphate mutarotase && PF01263:Aldose 1-epimerase	Aldose_epim
C88_C09H3G065270	111	714	215	13280	10301	12401	-5.3985	4.71559e-17	1.51694e-15	PF13837:Myb/SANT-like DNA-binding domain	-
C88_C07H4G087160	268	270	268	44	46	39	2.42871	4.73113e-17	1.52104e-15	Transcription factor E2FB; AltName: Full=E2F transcription factor-1; Short=AtE2F1 && PF16421:E2F transcription factor CC-MB domain|PF02319:E2F/DP family winged-helix DNA-binding domain	E2F_TDP
C88_C03H4G117970	0	0	0	230	229	177	-10.3837	4.77143e-17	1.5331e-15	Peptide methionine sulfoxide reductase; AltName: Full=Peptide-methionine (S)-S-oxide reductase; Short=Peptide Met(O) reductase; AltName: Full=Protein-methionine-S-oxide reductase && PF01625:Peptide methionine sulfoxide reductase	PMSR
C88_C12H4G109910	0	0	0	210	212	200	-10.3588	4.92962e-17	1.583e-15	Probable glutamate carboxypeptidase 2; AltName: Full=Probable glutamate carboxypeptidase II && PF02225:PA domain|PF04253:Transferrin receptor-like dimerisation domain|PF04389:Peptidase family M28	TFR_dimer
C88_C03H2G046230	61	78	44	531	377	675	-3.3575	4.9515e-17	1.58909e-15	Mannose-1-phosphate guanylyltransferase 1; AltName: Full=GDP-mannose pyrophosphorylase 1; AltName: Full=Protein CYTOKINESIS DEFECTIVE 1; AltName: Full=Protein EMBRYO DEFECTIVE 101; AltName: Full=Protein HYPERSENSITIVE TO AMMONIUM ION 1; AltName: Full=Protein SENSITIVE TO OZONE 1; AltName: Full=Protein VITAMIN C DEFECTIVE 1 && PF00483:Nucleotidyl transferase|PF00132:Bacterial transferase hexapepti…	Hexapep
C88_C05H2G052520	524	281	323	0	0	0	10.7964	4.99361e-17	1.60167e-15	V-type proton ATPase subunit G 2; Short=V-ATPase subunit G 2; AltName: Full=Vacuolar proton pump subunit G 2 && PF03179:Vacuolar (H+)-ATPase G subunit	-
C88_C12H3G080940	852	502	580	1	0	0	10.6109	4.9967e-17	1.60172e-15	SNW/SKI-interacting protein; Short=AtSKIP; AltName: Full=Protein EARLY FLOWERING AND INSENSITIVE TO PHOTOPERIOD 1; AltName: Full=SNW domain-containing protein && PF02731:SKIP/SNW domain	-
C88_C02H1G015670	23	22	13	168	209	245	-3.66653	5.02005e-17	1.60827e-15	GTPase Era && PF01926:50S ribosome-binding GTPase|PF13499:EF-hand domain pair	-
C88_C09H1G007040	38	48	38	450	237	245	-3.10893	5.03538e-17	1.61223e-15	Glutathione S-transferase L3; Short=AtGSTL3; AltName: Full=GST class-lambda member 3 && PF13417:Glutathione S-transferase, N-terminal domain|PF13410:Glutathione S-transferase, C-terminal domain	-
C88_C09H1G002960	232	120	206	4	4	3	5.47671	5.07421e-17	1.62365e-15	Dof zinc finger protein DOF5.1; Short=AtDOF5.1 && PF02701:Dof domain, zinc finger	zf-Dof
C88_C01H2G079320	0	1	5	152	237	183	-6.79382	5.07695e-17	1.62365e-15	DEAD-box ATP-dependent RNA helicase 31 && PF00270:DEAD/DEAH box helicase|PF00271:Helicase conserved C-terminal domain	DEAD
C88_C04H2G056710	1	0	0	367	429	390	-10.3334	5.12731e-17	1.63856e-15	F-box protein SKP2A; AltName: Full=FBL5-like protein; Short=AtFBL5; AltName: Full=SKP2-like protein 1; Short=AtSKP2;1 && -	-
C88_C01H2G079170	1	1	1	230	144	170	-7.71136	5.12957e-17	1.63856e-15	PF11331:Probable zinc-ribbon domain	-
C88_C11H2G028040	0	5	1	216	188	112	-6.65564	5.16208e-17	1.64798e-15	TMV resistance protein N && PF00931:NB-ARC domain|PF13855:Leucine rich repeat|PF01582:TIR domain	TIR
C88_C12H1G027000	6	6	6	99	157	188	-4.87117	5.16537e-17	1.64808e-15	Putative late blight resistance protein homolog R1A-10 >Q6L438.2 RecName: Full=Putative late blight resistance protein homolog R1A-6 && PF00931:NB-ARC domain	NB-ARC
C88_C03H2G067750	51	94	26	1160	1246	607	-4.38212	5.18804e-17	1.65434e-15	-	-
C88_C04H2G063200	62	40	66	446	605	432	-3.34664	5.19394e-17	1.65526e-15	Receptor-like protein kinase HSL1; AltName: Full=Protein HAESA-LIKE1; Flags: Precursor && PF00069:Protein kinase domain	Pkinase
C88_C04H1G003240	6	8	1	161	134	221	-5.36027	5.20834e-17	1.65889e-15	IAA-alanine resistance protein 1; Flags: Precursor && PF02535:ZIP Zinc transporter	-
C88_C02H2G044700	4	2	5	357	136	124	-5.96554	5.22566e-17	1.66344e-15	Probable carboxylesterase 15; AltName: Full=AtCXE15 && PF07859:alpha/beta hydrolase fold	Abhydrolase_3
C88_C07H2G031940	3	0	1	140	159	183	-7.13714	5.25222e-17	1.67092e-15	26S proteasome non-ATPase regulatory subunit 6 homolog; AltName: Full=26S proteasome regulatory subunit RPN7; Short=AtRPN7; AltName: Full=26S proteasome regulatory subunit S10 homolog && PF10602:26S proteasome subunit RPN7|PF01399:PCI domain	-
C88_C04H2G068140	370	418	220	1994	1736	1510	-2.60382	5.34261e-17	1.69869e-15	Endoplasmin homolog; AltName: Full=Glucose-regulated protein 94 homolog; Short=GRP-94 homolog; Flags: Precursor && PF02518:Histidine kinase-, DNA gyrase B-, and HSP90-like ATPase|PF00183:Hsp90 protein	HATPase_c
C88_C02H1G017490	0	7	1	378	272	160	-6.90016	5.36039e-17	1.70336e-15	Sphingosine kinase 1 && PF00781:Diacylglycerol kinase catalytic domain	-
C88_C12H2G056520	3	1	0	135	182	183	-7.20147	5.40477e-17	1.71646e-15	Origin of replication complex subunit 3; Short=AtORC3 && PF07034:Origin recognition complex (ORC) subunit 3 N-terminus|PF18137:Origin recognition complex winged helix C-terminal	-
C88_C08H2G028940	11	14	10	135	98	99	-3.46063	5.47393e-17	1.73742e-15	Heat shock factor protein HSF8; AltName: Full=Heat shock transcription factor 8; Short=HSTF 8; AltName: Full=Heat stress transcription factor && PF00447:HSF-type DNA-binding	HSF_DNA-bind
C88_C12H4G106180	0	2	8	288	374	604	-7.2131	5.4949e-17	1.74306e-15	NEP1-interacting protein 1; AltName: Full=RING-H2 finger protein ATL26 && PF13639:Ring finger domain	-
C88_C01H1G001680	39	68	66	352	340	366	-2.84174	5.52859e-17	1.75274e-15	DEAD-box ATP-dependent RNA helicase 52 && PF00270:DEAD/DEAH box helicase|PF00271:Helicase conserved C-terminal domain	DEAD
C88_C01H2G054830	460	1035	612	66	58	35	3.4988	5.58656e-17	1.77009e-15	PF04979:Protein phosphatase inhibitor 2 (IPP-2)	-
C88_C02H2G060110	1078	1485	1206	279	173	217	2.27744	5.64927e-17	1.78893e-15	Probable disease resistance protein At5g66900 && PF00931:NB-ARC domain|PF05659:Arabidopsis broad-spectrum mildew resistance protein RPW8	NB-ARC
C88_C07H1G006160	795	546	454	65	48	60	3.16548	5.84137e-17	1.84869e-15	Lariat debranching enzyme; Short=AtDBR1 && PF00149:Calcineurin-like phosphoesterase|PF05011:Lariat debranching enzyme, C-terminal domain	Metallophos
C88_C02H2G044510	1	0	4	165	119	133	-6.57954	5.92871e-17	1.87524e-15	Coatomer subunit epsilon-1; AltName: Full=Epsilon-coat protein 1; Short=Epsilon-COP 1 && PF04733:Coatomer epsilon subunit	-
C88_C10H1G004560	0	0	0	194	236	273	-10.5509	6.00638e-17	1.89872e-15	Sphingolipid delta(4)-desaturase DES1-like && PF08557:Sphingolipid Delta4-desaturase (DES)|PF00487:Fatty acid desaturase	-
C88_C04H1G031920	521	254	685	20	19	16	4.55318	6.01882e-17	1.90155e-15	Probable nucleoredoxin 2; Short=OsNrx2 && PF13905:Thioredoxin-like	-
C88_C02H3G089120	0	0	0	231	189	187	-10.3157	6.08274e-17	1.92064e-15	LOB domain-containing protein 41; AltName: Full=ASYMMETRIC LEAVES 2-like protein 38; Short=AS2-like protein 38 && PF03195:Lateral organ boundaries (LOB) domain	-
C88_C09H2G054860	2405	1858	1473	184	202	244	2.95686	6.09228e-17	1.92254e-15	Probable nucleolar protein 5-2; AltName: Full=MAR-binding NOP56/58 homolog 2; AltName: Full=Nucleolar protein 58-2 && PF08156:NOP5NT (NUC127) domain|PF01798:snoRNA binding domain, fibrillarin	-
C88_C09H3G065010	1829	4496	3169	23155	25863	25661	-3.2261	6.11932e-17	1.92996e-15	Enolase; AltName: Full=2-phospho-D-glycerate hydro-lyase; AltName: Full=2-phosphoglycerate dehydratase && PF00113:Enolase, C-terminal TIM barrel domain|PF03952:Enolase, N-terminal domain	-
C88_C12H3G063580	21	18	22	246	158	296	-3.73963	6.14528e-17	1.93704e-15	Acetyl-CoA carboxylase 1; Short=AtACC1; AltName: Full=Protein EMBRYO DEFECTIVE 22; AltName: Full=Protein GURKE; AltName: Full=Protein PASTICCINO 3; Includes: RecName: Full=Biotin carboxylase && PF01039:Carboxyl transferase domain|PF02786:Carbamoyl-phosphate synthase L chain, ATP binding domain|PF00364:Biotin-requiring enzyme|PF02785:Biotin carboxylase C-terminal domain|PF00289:Biotin carboxylase,…	Carboxyl_trans
C88_C06H1G026380	220	572	380	0	0	0	10.8076	6.22944e-17	1.96244e-15	Protein transport protein Sec61 subunit gamma-1 >P0DI75.1 RecName: Full=Protein transport protein Sec61 subunit gamma-2 && PF00584:SecE/Sec61-gamma subunits of protein translocation complex	-
C88_C04H4G120310	16998	12759	13480	1733	1853	2223	2.6738	6.26186e-17	1.97095e-15	40S ribosomal protein S2-4 && PF03719:Ribosomal protein S5, C-terminal domain|PF00333:Ribosomal protein S5, N-terminal domain	-
C88_C04H2G050670	107	104	90	599	405	610	-2.6428	6.26368e-17	1.97095e-15	Putative general negative regulator of transcription C16C9.04c && -	-
C88_C12H3G080190	0	1	0	361	464	374	-10.3492	6.40229e-17	2.01341e-15	Early nodulin-93; Short=N-93 && -	-
C88_C08H4G097480	39	30	31	262	220	167	-2.89767	6.42207e-17	2.01847e-15	Extra-large guanine nucleotide-binding protein 3; AltName: Full=Extra-large GTP-binding protein 3; Short=Extra-large G-protein 3 && PF00503:G-protein alpha subunit	G-alpha
C88_C08H1G012340	0	0	1	379	392	344	-10.2378	6.45632e-17	2.02808e-15	ATP-dependent 6-phosphofructokinase 3; Short=ATP-PFK 3; Short=Phosphofructokinase 3; AltName: Full=Phosphohexokinase 3 && PF00365:Phosphofructokinase	PFK
C88_C08H4G098900	5	1	6	389	126	225	-6.10699	6.48838e-17	2.03698e-15	Poly(U)-specific endoribonuclease-B; AltName: Full=Protein endoU-B; AltName: Full=Uridylate-specific endoribonuclease-B && PF13975:gag-polyprotein putative aspartyl protease|PF03732:Retrotransposon gag protein|PF09412:Endoribonuclease XendoU	Retrotrans_gag
C88_C09H1G023190	1	2	1	1400	311	173	-9.02552	6.58878e-17	2.06731e-15	PF13419:Haloacid dehalogenase-like hydrolase	-
C88_C09H1G020390	5	7	3	101	90	84	-4.42169	6.60204e-17	2.07029e-15	DNA excision repair protein CSB; AltName: Full=Cockayne syndrome protein CSB; Short=OsCSB && PF00271:Helicase conserved C-terminal domain|PF00176:SNF2 family N-terminal domain	SNF2_N
C88_C02H1G019410	0	0	0	448	281	161	-10.8368	6.73112e-17	2.10956e-15	Protein STRUBBELIG-RECEPTOR FAMILY 8; AltName: Full=Leucine-rich repeat receptor kinase-like protein SRF8; Flags: Precursor && PF08263:Leucine rich repeat N-terminal domain|PF13855:Leucine rich repeat|PF07714:Protein tyrosine and serine/threonine kinase	Pkinase_Tyr
C88_C11H1G022990	0	0	0	233	182	191	-10.3133	6.80135e-17	2.13035e-15	Short-chain dehydrogenase/reductase 2b; Short=AtSDR2b && PF00106:short chain dehydrogenase	adh_short
novel.2184	247	420	228	3	0	0	7.99953	6.82691e-17	2.13713e-15	-	-
C88_C10H3G075550	2	0	0	310	276	299	-9.00904	6.87158e-17	2.14989e-15	RING finger and transmembrane domain-containing protein 2; AltName: Full=Transmembrane protein 118 && PF13920:Zinc finger, C3HC4 type (RING finger)	-
C88_C12H1G002240	0	0	0	493	181	827	-11.6504	6.91138e-17	2.16111e-15	Crocetin glucosyltransferase, chloroplastic; AltName: Full=UDP-glucose glucosyltransferase 1; Short=GjUGT1; AltName: Full=UDP-glycosyltransferase 75L6; Flags: Precursor && PF00201:UDP-glucoronosyl and UDP-glucosyl transferase	UDPGT
C88_C01H4G148190	30	18	24	263	327	184	-3.62625	6.98333e-17	2.18236e-15	NAC domain-containing protein 83; Short=ANAC083; AltName: Full=Protein VND-INTERACTING 2 && PF02365:No apical meristem (NAM) protein	NAM
novel.630	0	0	0	180	353	362	-10.9129	7.02536e-17	2.19424e-15	Uracil phosphoribosyltransferase; Short=UPRTase; AltName: Full=UMP pyrophosphorylase && -	-
C88_C04H4G125640	80	101	92	794	405	501	-2.83916	7.07537e-17	2.20861e-15	14-3-3 protein 10 && PF00244:14-3-3 protein	-
C88_C04H1G001720	63	65	45	294	321	246	-2.53816	7.0802e-17	2.20885e-15	Nuclear pore complex protein NUP98A; AltName: Full=Nucleoporin 98A; AltName: Full=Nucleoporin autopeptidase && PF04096:Nucleoporin autopeptidase	-
C88_C02H1G019670	0	0	0	672	290	183	-11.184	7.15395e-17	2.22982e-15	Probable polyamine oxidase 4; Short=AtPAO4; AltName: Full=Amine oxidase 2 && PF01593:Flavin containing amine oxidoreductase	Amino_oxidase
C88_C04H4G125100	288	331	186	1275	1243	1304	-2.48396	7.15555e-17	2.22982e-15	14-3-3-like protein C; AltName: Full=14-3-3-like protein B && PF00244:14-3-3 protein	-
C88_C01H2G049160	0	0	0	249	171	214	-10.3789	7.22687e-17	2.25077e-15	E3 ubiquitin-protein ligase SINAT2; AltName: Full=Seven in absentia homolog 2 && PF03145:Seven in absentia protein family	-
C88_C04H1G001810	27	29	20	194	167	130	-2.90487	7.26087e-17	2.25972e-15	Chaperone protein dnaJ 15; Short=AtDjB15; Short=AtJ15; AltName: Full=Protein ALTERED RESPONSE TO GRAVITY; Short=AtARG1 && PF00226:DnaJ domain	DnaJ
C88_C10H1G020720	372	280	253	0	0	0	10.4671	7.26388e-17	2.25972e-15	Serine/threonine-protein kinase CTR1; AltName: Full=Protein CONSTITUTIVE TRIPLE RESPONSE1 && PF14381:Ethylene-responsive protein kinase Le-CTR1|PF07714:Protein tyrosine and serine/threonine kinase	Pkinase_Tyr
C88_C04H2G056980	0	0	0	367	188	195	-10.599	7.2924e-17	2.26731e-15	Scarecrow-like protein 1; Short=AtSCL1; AltName: Full=GRAS family protein 4; Short=AtGRAS-4 && PF03514:GRAS domain family	GRAS
C88_C03H3G085110	142	242	179	1	2	1	6.90512	7.30505e-17	2.26995e-15	65-kDa microtubule-associated protein 3; Short=AtMAP65-3; AltName: Full=Protein PLEIADE && PF03999:Microtubule associated protein (MAP65/ASE1 family)|PF14416:PMR5 N terminal Domain|PF13839:GDSL/SGNH-like Acyl-Esterase family found in Pmr5 and Cas1p	-
C88_C04H1G002360	0	0	0	642	155	608	-11.5241	7.35207e-17	2.28327e-15	Kirola; AltName: Allergen=Act d 11 && PF00407:Pathogenesis-related protein Bet v 1 family	-
C88_C01H2G084210	131	297	195	1458	1227	1413	-2.9608	7.40259e-17	2.29765e-15	-	-
C88_C04H2G067820	0	1	0	601	628	279	-10.6535	7.46186e-17	2.31474e-15	PF02519:Auxin responsive protein	Auxin_inducible
C88_C06H4G112310	34	36	36	300	175	254	-2.99177	7.51549e-17	2.33006e-15	Stearoyl-[acyl-carrier-protein] 9-desaturase, chloroplastic; Short=Stearoyl-ACP desaturase; AltName: Full=Acyl-[acyl-carrier-protein] desaturase; AltName: Full=Delta(9) stearoyl-acyl carrier protein desaturase; Flags: Precursor && PF03405:Fatty acid desaturase	-
C88_C02H1G017840	2	1	2	112	255	175	-6.9963	7.6909e-17	2.38309e-15	Pentatricopeptide repeat-containing protein At1g11290, chloroplastic; AltName: Full=Protein CHLORORESPIRATORY REDUCTION 22; Flags: Precursor && PF04749:PLAC8 family|PF13041:PPR repeat family|PF14432:DYW family of nucleic acid deaminases	-
C88_C11H4G076780	222	239	358	1	1	1	7.8909	7.69718e-17	2.38369e-15	UTP--glucose-1-phosphate uridylyltransferase; AltName: Full=UDP-glucose pyrophosphorylase; Short=UDPGP; Short=UGPase && PF01704:UTP--glucose-1-phosphate uridylyltransferase	-
C88_C04H1G007110	464	552	438	0	0	1	10.1769	7.91414e-17	2.44949e-15	14-3-3 protein 5 && PF00244:14-3-3 protein	-
C88_C06H2G044450	261	276	248	0	0	0	10.255	7.97365e-17	2.46652e-15	-	-
C88_C03H3G085050	281	366	218	0	0	0	10.3799	8.05925e-17	2.49159e-15	Peptidyl-prolyl cis-trans isomerase FKBP53; Short=PPIase FKBP53; AltName: Full=FK506-binding protein 53; Short=AtFKBP53; AltName: Full=Immunophilin FKBP53; AltName: Full=Rotamase && PF17800:Nucleoplasmin-like domain|PF00254:FKBP-type peptidyl-prolyl cis-trans isomerase	FKBP_C
C88_C01H3G119690	268	368	243	38	44	38	2.63773	8.13445e-17	2.51342e-15	Probable serine/threonine-protein kinase DDB_G0276461 && PF00069:Protein kinase domain	Pkinase
novel.389	2	0	1	169	165	170	-7.61092	8.15142e-17	2.51724e-15	Branchpoint-bridging protein; AltName: Full=Splicing factor 1 && PF16275:Splicing factor 1 helix-hairpin domain	-
C88_C07H3G057760	141	175	117	10	9	4	4.0182	8.15859e-17	2.51804e-15	Pentatricopeptide repeat-containing protein At3g14730 && PF00013:KH domain|PF13041:PPR repeat family	KH_1
C88_C02H1G019700	0	0	0	185	255	301	-10.6326	8.27838e-17	2.55357e-15	Probable helicase MAGATAMA 3; AltName: Full=SEN1-like protein && PF13086:AAA domain|PF13087:AAA domain	-
C88_C09H1G022720	30	19	16	208	189	242	-3.51903	8.36648e-17	2.5793e-15	Nicotinamide adenine dinucleotide transporter 1, chloroplastic; Short=AtNDT1; AltName: Full=NAD(+) transporter 1 && PF00153:Mitochondrial carrier protein	Mito_carr
novel.975	282	307	222	0	0	0	10.2959	8.43566e-17	2.59916e-15	-	-
C88_C09H4G110790	243	194	429	6	11	5	5.10649	8.45311e-17	2.60186e-15	-	-
C88_C07H3G057450	697	729	739	182	130	144	2.03948	8.45391e-17	2.60186e-15	Calcium-transporting ATPase 8, plasma membrane-type; AltName: Full=Ca(2+)-ATPase isoform 8 && PF00689:Cation transporting ATPase, C-terminus|PF12515:Ca2+-ATPase N terminal autoinhibitory domain|PF00702:haloacid dehalogenase-like hydrolase|PF00690:Cation transporter/ATPase, N-terminus|PF00122:E1-E2 ATPase	Cation_ATPase_C
C88_C10H1G019720	436	550	463	0	0	1	10.1725	8.49686e-17	2.61361e-15	Protein IQ-DOMAIN 1 && -	-
C88_C04H1G020340	0	0	1	353	386	374	-10.2411	8.53582e-17	2.62412e-15	Hepatocyte growth factor-regulated tyrosine kinase substrate; AltName: Full=SNAP-25-interacting protein Hrs-2 && PF00790:VHS domain|PF03127:GAT domain	-
C88_C02H1G019690	0	0	0	198	195	220	-10.3431	8.67949e-17	2.66679e-15	Beta-catenin-like protein 1; AltName: Full=Nuclear-associated protein; Short=NAP && PF08216:Catenin-beta-like, Arm-motif containing nuclear	-
C88_C05H4G104820	0	0	0	343	185	187	-10.5319	8.74304e-17	2.68481e-15	Dolichyl-diphosphooligosaccharide--protein glycosyltransferase subunit 1B; AltName: Full=Ribophorin IB; Short=RPN-IB; AltName: Full=Ribophorin-1B; Flags: Precursor && PF04597:Ribophorin I	-
C88_C04H2G066700	53063	57241	72530	12041	9708	7585	2.44573	8.81855e-17	2.70648e-15	-	-
C88_C03H4G120020	144	175	129	11	9	14	3.48932	9.06302e-17	2.77995e-15	-	-
C88_C04H2G055070	0	0	0	199	228	181	-10.3258	9.11863e-17	2.79545e-15	20S rRNA accumulation protein 4 && PF04194:Programmed cell death protein 2, C-terminal putative domain	-
C88_C08H3G072750	129	156	117	7	3	8	4.2559	9.20676e-17	2.82088e-15	(S)-ureidoglycine aminohydrolase; Short=AtUGLYAH; Flags: Precursor && -	-
C88_C02H1G017290	0	1	0	442	394	292	-10.242	9.21991e-17	2.82333e-15	Putative secretory carrier-associated membrane protein 1; Short=Secretory carrier membrane protein 1 && PF04144:SCAMP family	-
C88_C01H3G098990	339	246	294	0	0	0	10.432	9.27425e-17	2.83839e-15	Splicing factor 3B subunit 6-like protein; AltName: Full=Pre-mRNA branch site p14-like protein && PF00076:RNA recognition motif. (a.k.a. RRM, RBD, or RNP domain)	RRM_1
C88_C09H3G080840	233	459	216	2	0	1	8.00213	9.42376e-17	2.88253e-15	60S ribosomal protein L18-2 && PF17135:Ribosomal protein 60S L18 and 50S L18e	-
C88_C01H1G045690	35	35	27	195	158	156	-2.60711	9.50706e-17	2.90639e-15	U11/U12 small nuclear ribonucleoprotein 65 kDa protein; Short=U11/U12 snRNP 65 kDa protein; Short=U11/U12-65K && PF00076:RNA recognition motif. (a.k.a. RRM, RBD, or RNP domain)	RRM_1
C88_C02H2G063590	7	6	2	117	94	124	-4.71129	9.53414e-17	2.91304e-15	50S ribosomal protein L12, chloroplastic; AltName: Full=CL12; Flags: Precursor && PF00542:Ribosomal protein L7/L12 C-terminal domain|PF16320:Ribosomal protein L7/L12 dimerisation domain	-
C88_C05H2G052820	889	730	388	1	0	0	10.6418	9.54221e-17	2.91388e-15	Cleft lip and palate transmembrane protein 1 homolog && PF05602:Cleft lip and palate transmembrane protein 1 (CLPTM1)	-
C88_C09H4G107160	1	0	0	354	363	399	-10.2467	9.60549e-17	2.93157e-15	-	-
C88_C04H2G043350	810	1335	1310	12	53	21	5.07945	9.80965e-17	2.99222e-15	PF03763:Remorin, C-terminal region	-
C88_C03H4G119730	1	1	1	154	192	225	-7.81203	9.92721e-17	3.02639e-15	Mitochondrial metalloendopeptidase OMA1 && PF01435:Peptidase family M48	Peptidase_M48
C88_C04H4G104150	13	15	14	132	111	153	-3.46499	1.01367e-16	3.08854e-15	Uncharacterized protein At2g02148 && -	-
C88_C09H1G005490	322	254	473	0	0	0	10.6976	1.023e-16	3.11524e-15	Ras-related protein RABC2a; Short=AtRABC2a; AltName: Full=Ras-related protein Rab18B; Short=AtRab18B && PF00071:Ras family	Ras
C88_C04H2G042180	108	229	240	2	3	2	6.14048	1.0565e-16	3.21545e-15	Receptor kinase-like protein Xa21; Contains: RecName: Full=Receptor kinase-like protein Xa21, processed; Flags: Precursor && PF13855:Leucine rich repeat|PF00069:Protein kinase domain	Pkinase
C88_C03H3G069810	416	763	239	27	15	15	4.39838	1.11712e-16	3.39806e-15	Probable adenylate kinase 7, mitochondrial; AltName: Full=ATP-AMP transphosphorylase 7; AltName: Full=ATP:AMP phosphotransferase; AltName: Full=Adenylate monophosphate kinase 7; Short=AMK7; Flags: Precursor && PF00406:Adenylate kinase	ADK
C88_C10H2G057200	16	19	11	384	398	136	-4.52338	1.12096e-16	3.40785e-15	Glutamate dehydrogenase; Short=GDH; AltName: Full=Legdh1 && PF02812:Glu/Leu/Phe/Val dehydrogenase, dimerisation domain|PF00208:Glutamate/Leucine/Phenylalanine/Valine dehydrogenase	-
C88_C08H3G053830	477	2497	4393	29	7	7	7.27284	1.12428e-16	3.41605e-15	Patatin-2-Kuras 3; Flags: Precursor && PF01734:Patatin-like phospholipase	-
C88_C10H2G057250	5	11	6	391	221	108	-5.22479	1.13017e-16	3.43205e-15	Aquaporin SIP1-1; AltName: Full=OsSIP1;1; AltName: Full=Small basic intrinsic protein 1-1 && PF00230:Major intrinsic protein	-
C88_C01H4G185440	526	238	383	0	0	0	10.8296	1.14295e-16	3.46893e-15	PF08646:Replication factor-A C terminal domain	-
C88_C01H1G039620	146	132	118	2	2	2	5.83037	1.14595e-16	3.47612e-15	PF05633:Protein BYPASS1-related	-
C88_C04H2G056200	3	0	0	280	245	145	-7.99581	1.14906e-16	3.48361e-15	Phosphoribosylformylglycinamidine cyclo-ligase, chloroplastic; AltName: Full=AIR synthase; Short=AIRS; AltName: Full=Phosphoribosyl-aminoimidazole synthetase; Flags: Precursor && PF02769:AIR synthase related protein, C-terminal domain|PF00586:AIR synthase related protein, N-terminal domain	-
C88_C12H3G081640	18	14	19	256	130	182	-3.67033	1.15055e-16	3.48621e-15	Mitogen-activated protein kinase kinase 2; Short=AtMAP2Kbeta; Short=AtMKK2; Short=MAP kinase kinase 2 && PF00069:Protein kinase domain	Pkinase
C88_C04H2G051440	24	20	19	142	167	159	-3.11777	1.19411e-16	3.6162e-15	-	-
C88_C04H4G102380	1558	2125	1499	89	134	183	3.4127	1.19655e-16	3.62158e-15	Putative 1-phosphatidylinositol-3-phosphate 5-kinase FAB1C; Short=Phosphatidylinositol 3-phosphate 5-kinase; AltName: Full=Phosphatidylinositol 3-phosphate 5-kinase type III; Short=PIPkin-III; Short=Type III PIP kinase; AltName: Full=Protein FORMS APLOID AND BINUCLEATE CELLS 1C && PF00118:TCP-1/cpn60 chaperonin family|PF01504:Phosphatidylinositol-4-phosphate 5-Kinase	PIP5K
C88_C03H2G067730	1	0	4	128	153	138	-6.60052	1.21957e-16	3.68921e-15	Hexokinase-1; AltName: Full=NtHxK1 && PF03727:Hexokinase|PF00349:Hexokinase	-
C88_C04H1G019790	2	1	0	161	242	178	-7.83003	1.23243e-16	3.72607e-15	Zinc finger CCCH domain-containing protein 7; Short=AtC3H7; AltName: Full=AtSmicl && -	-
C88_C11H1G022720	11	14	15	127	184	126	-3.67526	1.24386e-16	3.75853e-15	TOM1-like protein 2; AltName: Full=Target of Myb-like protein 2 && PF00790:VHS domain|PF03127:GAT domain	-
C88_C07H1G007480	129	135	101	2	3	3	5.28645	1.26351e-16	3.81387e-15	-	-
C88_C04H1G030760	0	0	0	199	380	210	-10.7115	1.26356e-16	3.81387e-15	bZIP transcription factor 53; Short=AtbZIP53 && PF00170:bZIP transcription factor	bZIP_1
C88_C02H1G027890	492	596	538	97	117	94	2.17566	1.27221e-16	3.83784e-15	Translation initiation factor eIF-2B subunit delta; AltName: Full=eIF-2B GDP-GTP exchange factor subunit delta && PF01008:Initiation factor 2 subunit family	-
C88_C03H4G110090	338	322	270	1099	913	871	-1.84468	1.27402e-16	3.8412e-15	PF08243:SPT2 chromatin protein	-
C88_C07H2G030650	474	419	317	1	0	1	9.02553	1.27975e-16	3.85637e-15	Nuclear pore complex protein NUP155; AltName: Full=Nucleoporin 155 && PF03177:Non-repetitive/WGA-negative nucleoporin C-terminal|PF08801:Nup133 N terminal like	-
C88_C09H1G023770	3	26	23	573	1164	744	-5.83495	1.28621e-16	3.87176e-15	Homocysteine S-methyltransferase 3; AltName: Full=S-methylmethionine:homocysteine methyltransferase 3; Short=AtHMT-3; Short=SMM:Hcy S-methyltransferase 3 && PF02574:Homocysteine S-methyltransferase	-
C88_C12H4G112020	27	67	56	521	373	499	-3.44796	1.28628e-16	3.87176e-15	-	-
C88_C04H2G054510	0	0	0	168	385	351	-10.9285	1.29811e-16	3.90523e-15	Nuclear transcription factor Y subunit B-11; Short=OsNF-YB11; AltName: Full=Protein DAYS TO HEADING 8; AltName: Full=Protein HEADING DATE 5; AltName: Full=Transcriptional activator HAP3H; Short=OsHAP3H && PF00808:Histone-like transcription factor (CBF/NF-Y) and archaeal histone	-
C88_C02H1G016670	0	0	0	196	189	179	-10.2157	1.33061e-16	4.00082e-15	PF04765:Protein of unknown function (DUF616)	-
C88_C04H2G050240	1140	1420	1013	3391	3144	3030	-1.64814	1.33356e-16	4.0075e-15	V-type proton ATPase subunit G 1; Short=V-ATPase subunit G 1; AltName: Full=Vacuolar proton pump subunit G 1 && PF03179:Vacuolar (H+)-ATPase G subunit	-
C88_C10H3G081330	13	6	9	132	114	113	-3.88437	1.33852e-16	4.02019e-15	Pyruvate kinase 2, cytosolic; Short=OsPK2 >B8BM17.1 RecName: Full=Pyruvate kinase 2, cytosolic; Short=OsPK2 && PF02887:Pyruvate kinase, alpha/beta domain|PF00224:Pyruvate kinase, barrel domain	PK
C88_C02H2G063560	7	24	26	341	268	374	-4.34048	1.363e-16	4.09145e-15	Cinnamoyl-CoA reductase-like SNL6; AltName: Full=Protein SUPPRESSOR OF NH1-MEDIATED LESION 6 && PF01073:3-beta hydroxysteroid dehydrogenase/isomerase family	-
novel.1375	184	204	117	1	4	1	6.16225	1.38867e-16	4.16624e-15	Probable plastid-lipid-associated protein 13, chloroplastic; AltName: Full=Fibrillin-7b; Short=AtPGL30; Flags: Precursor && -	-
C88_C04H2G057360	0	1	1	402	275	231	-9.02939	1.39688e-16	4.18858e-15	Uncharacterized protein At2g24330 && PF10058:Predicted integral membrane zinc-ribbon metal-binding protein	-
C88_C02H1G019330	0	0	0	214	179	169	-10.204	1.40585e-16	4.21317e-15	Proline synthase co-transcribed bacterial homolog protein && PF01168:Alanine racemase, N-terminal domain	Ala_racemase_N
C88_C09H2G059990	248	258	238	0	0	0	10.1786	1.45789e-16	4.36672e-15	DNA topoisomerase 3-beta && PF01131:DNA topoisomerase|PF01751:Toprim domain	Topoisom_bac
C88_C01H4G165510	1	1	4	1872	155	490	-8.83045	1.47459e-16	4.41434e-15	Cinnamoyl-CoA reductase 1; Short=AtCCR1; AltName: Full=Protein IRREGULAR XYLEM 4 && PF01370:NAD dependent epimerase/dehydratase family	Epimerase
C88_C04H1G017460	0	0	0	219	269	158	-10.4071	1.51568e-16	4.53486e-15	-	-
C88_C09H4G098850	3	0	5	152	409	327	-7.01137	1.52e-16	4.54532e-15	CBL-interacting protein kinase 2; AltName: Full=OsCIPK02 && PF03822:NAF domain|PF00069:Protein kinase domain	Pkinase
C88_C08H3G066950	288	259	163	17	21	14	3.54869	1.52948e-16	4.57116e-15	La protein 1; Short=AtLa1 && PF05383:La domain|PF00076:RNA recognition motif. (a.k.a. RRM, RBD, or RNP domain)|PF08777:RNA binding motif	RRM_1
C88_C07H1G001520	482	325	261	29	27	30	3.4196	1.53786e-16	4.59371e-15	Probable E3 ubiquitin-protein ligase XBOS32; AltName: Full=Ankyrin repeat domain and RING finger-containing protein XBOS32; AltName: Full=XB3 protein homolog 2 && PF12796:Ankyrin repeats (3 copies)|PF00023:Ankyrin repeat	Ank
C88_C03H1G000460	444	279	322	35	35	27	3.23047	1.54702e-16	4.61854e-15	Phosphatidate cytidylyltransferase 1; AltName: Full=CDP-DAG synthase; AltName: Full=CDP-DG synthase; AltName: Full=CDP-diacylglycerol synthase; Short=CDS; AltName: Full=CDP-diglyceride pyrophosphorylase; AltName: Full=CDP-diglyceride synthase; AltName: Full=CTP:phosphatidate cytidylyltransferase && PF01148:Cytidylyltransferase family	-
C88_C04H2G054920	0	0	0	189	184	220	-10.297	1.553e-16	4.63386e-15	F-box/kelch-repeat protein SKIP6; AltName: Full=SKP1-interacting partner 6 && PF00646:F-box domain|PF01344:Kelch motif	Kelch_1
C88_C11H2G026870	122	141	98	4	4	6	4.45746	1.56488e-16	4.66679e-15	Importin subunit beta-3; AltName: Full=Importin beta sal3 && PF18829:Importin repeat 6|PF18808:Importin repeat	-
C88_C07H4G084180	468	398	402	78	76	64	2.3314	1.5805e-16	4.7108e-15	Nuclear pore complex protein NUP155; AltName: Full=Nucleoporin 155 && PF03177:Non-repetitive/WGA-negative nucleoporin C-terminal|PF08801:Nup133 N terminal like	-
C88_C02H3G089750	941	917	838	116	115	158	2.56219	1.58424e-16	4.71937e-15	DNA ligase 6; Short=AtLIG6; Short=DNA ligase VI; AltName: Full=Ligase 1 && PF04679:ATP dependent DNA ligase C terminal region|PF04675:DNA ligase N terminus|PF01068:ATP dependent DNA ligase domain|PF07522:DNA repair metallo-beta-lactamase	DNA_ligase_A_M
C88_C01H4G142930	763	1656	798	82	82	101	3.33901	1.58568e-16	4.7211e-15	Formate--tetrahydrofolate ligase; AltName: Full=10-formyletrahydrofolate synthetase; Short=FHS; Short=FTHFS; AltName: Full=Formyltetrahydrofolate synthetase && PF01268:Formate--tetrahydrofolate ligase	-
C88_C09H1G028380	339	1781	1150	0	1	0	11.3157	1.59179e-16	4.73671e-15	TMV resistance protein N && PF01582:TIR domain|PF00931:NB-ARC domain	TIR
C88_C01H1G034520	145	161	118	5	1	1	5.71573	1.59604e-16	4.74678e-15	Mitochondrial Rho GTPase 1; Short=AtMIRO1; AltName: Full=Miro-related GTPase 1 && PF08356:EF hand associated|PF08355:EF hand associated|PF00071:Ras family	Ras
C88_C03H2G053260	167	174	129	0	4	2	6.05721	1.60781e-16	4.7792e-15	Protein FAM214B && PF13889:Chromosome segregation during meiosis	-
C88_C02H1G021940	23	30	51	624	312	548	-4.03232	1.61222e-16	4.78972e-15	Cell number regulator 13; AltName: Full=ZmCNR13 && PF04749:PLAC8 family	-
C88_C04H4G130590	1317	1421	1119	239	282	262	2.06973	1.63126e-16	4.84366e-15	Coatomer subunit alpha-1; AltName: Full=Alpha-coat protein 1; Short=Alpha-COP 1 && PF06957:Coatomer (COPI) alpha subunit C-terminus|PF00400:WD domain, G-beta repeat|PF04053:Coatomer WD associated region	Coatomer_WDAD
C88_C12H2G033500	1	1	1	168	334	678	-8.89407	1.63784e-16	4.86054e-15	Bifunctional nuclease 1; Short=AtBBD1 && PF02577:Domain of unknown function (DUF151)	-
C88_C04H1G020690	0	1	0	483	308	313	-10.2055	1.65187e-16	4.89955e-15	Scarecrow-like protein 1; Short=AtSCL1; AltName: Full=GRAS family protein 4; Short=AtGRAS-4 && PF03514:GRAS domain family	GRAS
C88_C11H4G081250	104	96	86	378	358	382	-2.18764	1.6776e-16	4.97316e-15	Protein SUPPRESSOR OF K(+) TRANSPORT GROWTH DEFECT 1; Short=AtSKD1; AltName: Full=Protein VACUOLAR PROTEIN SORTING 4 && PF04212:MIT (microtubule interacting and transport) domain|PF00004:ATPase family associated with various cellular activities (AAA)|PF17862:AAA+ lid domain|PF09336:Vps4 C terminal oligomerisation domain	AAA
C88_C04H2G062080	321	447	351	0	2	0	8.9013	1.68806e-16	5.00146e-15	PF07572:Bucentaur or craniofacial development	-
C88_C04H1G029170	0	0	0	201	186	164	-10.1778	1.71714e-16	5.08488e-15	Polyadenylate-binding protein RBP47C; Short=Poly(A)-binding protein RBP47C; AltName: Full=RNA-binding protein 47C; Short=AtRBP47C && PF00076:RNA recognition motif. (a.k.a. RRM, RBD, or RNP domain)	RRM_1
C88_C09H4G111250	593	481	413	0	0	1	10.2191	1.75755e-16	5.20174e-15	Protein SUPPRESSOR OF GENE SILENCING 3 homolog; Short=OsSGS3 && PF03468:XS domain	-
C88_C02H2G044750	2	1	0	166	200	290	-8.02015	1.75965e-16	5.20513e-15	40S ribosomal protein S25-2 && PF03297:S25 ribosomal protein	-
C88_C08H3G067760	512	495	393	0	0	1	10.1266	1.77684e-16	5.25314e-15	Probable E3 ubiquitin-protein ligase RHG1A; AltName: Full=RING-H2 finger G1a; AltName: Full=RING-H2 zinc finger protein RHG1a && PF13639:Ring finger domain	-
C88_C09H1G018070	2	2	5	96	132	102	-5.41603	1.78028e-16	5.26046e-15	Auxin-responsive protein IAA13; AltName: Full=Indoleacetic acid-induced protein 13 && PF02309:AUX/IAA family	-
C88_C02H1G018740	67	141	114	808	737	1065	-3.26627	1.84508e-16	5.449e-15	Beta-glucosidase 47; Short=AtBGLU47; Flags: Precursor && PF00232:Glycosyl hydrolase family 1	Glyco_hydro_1
C88_C04H2G039260	723	812	586	57	61	95	3.06927	1.85558e-16	5.47705e-15	Mediator of RNA polymerase II transcription subunit 15a && -	-
C88_C04H3G091260	0	3	4	118	101	101	-5.73426	1.8699e-16	5.51635e-15	PF02536:mTERF	-
C88_C02H4G117980	11	17	19	427	212	156	-4.25853	1.88146e-16	5.54748e-15	HMG1/2-like protein && PF00505:HMG (high mobility group) box	HMG_box
C88_C10H3G078320	1	0	0	482	386	265	-10.2408	1.88396e-16	5.54892e-15	Serine/threonine-protein kinase CDL1; AltName: Full=Protein CDG1-like 1 && PF07714:Protein tyrosine and serine/threonine kinase	Pkinase_Tyr
C88_C12H4G110710	26	15	22	1868	501	373	-5.5716	1.88398e-16	5.54892e-15	Protein TIFY 10A; AltName: Full=Jasmonate ZIM domain-containing protein 1 && PF06200:tify domain|PF09425:Jas motif	Zim
C88_C07H2G048780	104	136	127	445	409	393	-1.98477	1.89209e-16	5.56983e-15	Protein VTE6, chloroplastic; AltName: Full=Phytyl-P kinase; AltName: Full=Vitamin E deficient 6; Flags: Precursor && PF01940:Integral membrane protein DUF92	-
C88_C01H1G043440	82	58	51	405	584	556	-3.24607	1.89776e-16	5.58351e-15	Serine carboxypeptidase II-3; AltName: Full=CP-MII.3; Contains: RecName: Full=Serine carboxypeptidase II-3 chain A; Contains: RecName: Full=Serine carboxypeptidase II-3 chain B; Flags: Precursor && PF00450:Serine carboxypeptidase	Peptidase_S10
C88_C08H2G026340	397	336	200	0	0	0	10.4998	1.89959e-16	5.5859e-15	Protein phosphatase 2C 29; Short=AtPP2C29; AltName: Full=Protein POLTERGEIST-LIKE 1; AltName: Full=Protein phosphatase 2C PLL1; Short=PP2C PLL1 && PF00481:Protein phosphatase 2C	PP2C
C88_C03H2G057080	286	241	239	0	0	0	10.2264	1.91741e-16	5.63529e-15	UPF0426 protein At1g28150, chloroplastic; Flags: Precursor && -	-
C88_C08H3G074300	5	5	6	98	135	85	-4.53216	1.91875e-16	5.63618e-15	PF05904:Plant protein of unknown function (DUF863)	-
C88_C04H1G025180	4	4	11	131	128	139	-4.59802	1.95832e-16	5.74935e-15	14-3-3 protein 7 && PF00244:14-3-3 protein	-
C88_C10H3G078120	2	2	1	145	110	86	-6.29795	1.98513e-16	5.82491e-15	29 kDa ribonucleoprotein B, chloroplastic; AltName: Full=CP29B; Flags: Precursor && PF00076:RNA recognition motif. (a.k.a. RRM, RBD, or RNP domain)	RRM_1
C88_C09H1G028680	374	286	251	37	37	29	2.93583	1.99377e-16	5.84716e-15	Glycine-rich RNA-binding protein 2, mitochondrial; Short=AtGR-RBP2; AltName: Full=AtRBG2; AltName: Full=Glycine-rich protein 2; Short=AtGRP2; AltName: Full=Mitochondrial RNA-binding protein 1a; Short=At-mRBP1a; Flags: Precursor && PF00076:RNA recognition motif. (a.k.a. RRM, RBD, or RNP domain)	RRM_1
C88_C01H1G036000	209	121	174	4	3	6	5.07361	1.9991e-16	5.85931e-15	PF07816:Protein of unknown function (DUF1645)	-
C88_C01H2G074780	15	25	23	175	178	126	-3.14429	2.00006e-16	5.85931e-15	E3 ubiquitin-protein ligase EL5; AltName: Full=Protein ELICITOR 5 && PF13639:Ring finger domain	-
C88_C01H4G163530	231	252	240	0	0	0	10.1373	2.00416e-16	5.8682e-15	Cytochrome c oxidase subunit 5C-2; AltName: Full=Cytochrome c oxidase polypeptide Vc-2 && -	-
C88_C02H2G054790	2	4	7	130	139	85	-4.97306	2.00982e-16	5.88164e-15	PF04782:Protein of unknown function (DUF632)|PF04783:Protein of unknown function (DUF630)	-
C88_C06H2G061510	678	457	449	0	0	1	10.317	2.019e-16	5.90534e-15	Vacuolar protein sorting-associated protein 41 homolog && PF00637:Region in Clathrin and VPS	-
C88_C04H2G068090	0	2	1	248	183	128	-7.74812	2.03755e-16	5.95642e-15	L-ascorbate oxidase homolog; Flags: Precursor && PF05003:Protein of unknown function (DUF668)|PF07731:Multicopper oxidase|PF11961:Domain of unknown function (DUF3475)|PF00394:Multicopper oxidase|PF07732:Multicopper oxidase	-
C88_C04H4G120490	127	149	123	13	13	11	3.21048	2.04364e-16	5.97101e-15	Probable galacturonosyltransferase 10; AltName: Full=Like glycosyl transferase 4 && PF01501:Glycosyl transferase family 8	Glyco_transf_8
C88_C01H4G143720	1595	959	939	85	96	115	3.34038	2.05474e-16	6.00025e-15	DExH-box ATP-dependent RNA helicase DExH1 && PF07717:Oligonucleotide/oligosaccharide-binding (OB)-fold|PF00270:DEAD/DEAH box helicase|PF04408:Helicase associated domain (HA2)|PF00271:Helicase conserved C-terminal domain	HA2
novel.1609	57	63	40	268	234	236	-2.43037	2.06694e-16	6.03267e-15	-	-
C88_C02H1G016430	12	20	9	176	265	139	-4.06231	2.08376e-16	6.07851e-15	Dof zinc finger protein PBF; AltName: Full=Prolamin box-binding factor && PF02701:Dof domain, zinc finger	zf-Dof
C88_C01H2G087780	7	36	28	473	561	417	-4.59687	2.08955e-16	6.09217e-15	Beta-xylosidase/alpha-L-arabinofuranosidase 2; AltName: Full=Xylan 1,4-beta-xylosidase/Alpha-L-arabinofuranosidase 2; Short=MsXyl2; Includes: RecName: Full=Beta-xylosidase; AltName: Full=1,4-beta-D-xylan xylohydrolase; AltName: Full=Xylan 1,4-beta-xylosidase; Includes: RecName: Full=Alpha-L-arabinofuranosidase; Short=Arabinosidase; Flags: Precursor && PF00933:Glycosyl hydrolase family 3 N termina…	Glyco_hydro_3_C
C88_C04H4G103510	459	678	532	62	49	81	2.88035	2.1005e-16	6.12083e-15	Putative late blight resistance protein homolog R1B-16 && PF00931:NB-ARC domain	NB-ARC
C88_C07H2G049420	41	30	23	275	191	230	-3.09854	2.18948e-16	6.37673e-15	30S ribosomal protein S20, chloroplastic; Flags: Precursor && PF01649:Ribosomal protein S20	-
C88_C07H2G047200	4	48	16	1763	1182	837	-6.05287	2.19504e-16	6.38951e-15	G-type lectin S-receptor-like serine/threonine-protein kinase SD2-5; AltName: Full=S-domain-2 (SD2) receptor kinase 5; Short=SD2-5; Flags: Precursor && PF01453:D-mannose binding lectin|PF00069:Protein kinase domain	Pkinase
C88_C05H4G101850	33	10	22	347	651	642	-4.87309	2.2409e-16	6.51956e-15	Protein RICE FLOWERING LOCUS T 1; AltName: Full=FLOWERING LOCUS T-like protein 3; Short=FT-like protein 3; Short=OsFTL3 && PF01161:Phosphatidylethanolamine-binding protein	-
C88_C10H2G057890	1	2	1	118	189	253	-7.39013	2.25323e-16	6.55195e-15	Pre-mRNA-splicing factor ATP-dependent RNA helicase DEAH7; AltName: Full=DEAH RNA helicase homolog PRP16; AltName: Full=Protein CLUMSY VEIN; AltName: Full=Protein EMBRYO DEFECTIVE 3011; AltName: Full=Protein PSR1-INTERACTING PROTEIN 1 && PF04408:Helicase associated domain (HA2)|PF00271:Helicase conserved C-terminal domain|PF00270:DEAD/DEAH box helicase|PF07717:Oligonucleotide/oligosaccharide-bind…	HA2
C88_C04H1G030750	0	1	1	259	316	253	-8.92144	2.26559e-16	6.58438e-15	Mitogen-activated protein kinase homolog NTF3; AltName: Full=P43 && PF00069:Protein kinase domain	Pkinase
C88_C12H4G110180	0	0	0	199	182	157	-10.1421	2.31916e-16	6.73651e-15	1-aminocyclopropane-1-carboxylate synthase 7; Short=ACC synthase 7; AltName: Full=S-adenosyl-L-methionine methylthioadenosine-lyase 7 && PF00155:Aminotransferase class I and II|PF04718:Mitochondrial ATP synthase g subunit	Aminotran_1_2
C88_C02H2G055180	0	0	0	215	154	211	-10.2561	2.39899e-16	6.9647e-15	-	-
C88_C09H1G004180	258	245	220	0	0	0	10.1383	2.45667e-16	7.12837e-15	-	-
C88_C03H2G051840	0	0	0	322	167	558	-11.1326	2.45953e-16	7.1329e-15	Protein DETOXIFICATION 35; Short=AtDTX35; AltName: Full=Multidrug and toxic compound extrusion protein 35; Short=MATE protein 35; AltName: Full=Protein DETOXIFYING EFFLUX CARRIER 35; Short=Protein DTX5; AltName: Full=Protein FLOWER FLAVONOID TRANSPORTER; Short=Protein FFT && PF01554:MatE	MatE
C88_C06H2G060720	2	0	1	183	142	142	-7.48941	2.49229e-16	7.22409e-15	Succinate dehydrogenase subunit 6, mitochondrial && -	-
novel.1192	174	149	153	4	8	10	4.20675	2.49646e-16	7.23193e-15	-	-
C88_C06H3G077210	7	7	3	104	86	88	-4.25374	2.49764e-16	7.23193e-15	ATP synthase subunit delta', mitochondrial; AltName: Full=F-ATPase delta' subunit; Flags: Precursor && PF02823:ATP synthase, Delta/Epsilon chain, beta-sandwich domain	-
C88_C08H3G071330	253	459	211	0	0	0	10.4587	2.49906e-16	7.23223e-15	Dolichyl-diphosphooligosaccharide--protein glycosyltransferase subunit DAD1; Short=Oligosaccharyl transferase subunit DAD1; AltName: Full=Defender against cell death 1; Short=DAD-1 && PF02109:DAD family	-
C88_C04H1G029450	4	0	3	184	205	99	-6.30614	2.50929e-16	7.25798e-15	Ent-kaurene oxidase, chloroplastic; Short=AtKO1; AltName: Full=Cytochrome P450 701A3 && PF00067:Cytochrome P450	p450
C88_C08H4G099700	0	0	0	185	187	275	-10.4325	2.54829e-16	7.36691e-15	Mediator of RNA polymerase II transcription subunit 32; AltName: Full=Mediator of RNA polymerase II transcription subunit 2 && -	-
C88_C01H4G165540	14	16	9	165	104	116	-3.51725	2.56441e-16	7.40961e-15	Probable glycosyltransferase STELLO1 && PF03385:STELLO glycosyltransferases	-
C88_C05H2G051300	244	180	140	12	13	9	3.84136	2.62278e-16	7.57426e-15	Ankyrin repeat domain-containing protein 13B && PF11904:GPCR-chaperone	-
C88_C05H2G033720	261	229	246	0	0	0	10.17	2.6337e-16	7.60178e-15	TMV resistance protein N && PF00931:NB-ARC domain|PF01582:TIR domain	TIR
C88_C06H1G000370	103	142	110	8	4	5	4.16671	2.72933e-16	7.87366e-15	Two-pore potassium channel 5; Short=AtTPK5; AltName: Full=Calcium-activated outward-rectifying potassium channel 5, chloroplastic; Short=AtKCO5 && PF07885:Ion channel	Ion_trans_2
C88_C01H3G129830	0	3	1	534	262	125	-8.03767	2.73669e-16	7.89075e-15	Probable xyloglucan endotransglucosylase/hydrolase 1; Short=LeXTH1; Flags: Precursor && PF06955:Xyloglucan endo-transglycosylase (XET) C-terminus|PF00722:Glycosyl hydrolases family 16	-
C88_C09H1G004800	264	789	213	3	1	0	8.06094	2.74576e-16	7.91273e-15	PF03031:NLI interacting factor-like phosphatase	NIF
C88_C01H1G046410	16	9	12	260	200	113	-4.1326	2.76074e-16	7.95171e-15	PF13386:Cytochrome C biogenesis protein transmembrane region	-
C88_C04H2G062270	822	650	719	101	102	119	2.54949	2.804e-16	8.07208e-15	Transport inhibitor response 1-like protein; Short=TIR1-like protein && PF18511:F-box|PF18791:Transport inhibitor response 1 protein domain	-
C88_C02H1G020000	0	0	0	185	166	189	-10.1563	2.81098e-16	8.08791e-15	-	-
C88_C01H2G069130	233	275	250	27	36	35	2.72118	2.84524e-16	8.1822e-15	Putative E3 ubiquitin-protein ligase RF4; AltName: Full=RING finger protein 4 && PF13920:Zinc finger, C3HC4 type (RING finger)	-
C88_C01H1G046290	135	197	166	598	632	592	-2.10144	2.86268e-16	8.22804e-15	E3 ubiquitin-protein ligase UPL3; Short=Ubiquitin-protein ligase 3; AltName: Full=HECT ubiquitin-protein ligase 3; AltName: Full=HECT-type E3 ubiquitin transferase UPL3; AltName: Full=Protein KAKTUS && PF00632:HECT-domain (ubiquitin-transferase)	HECT
C88_C11H2G028210	0	0	0	432	186	174	-10.6647	2.8644e-16	8.22866e-15	8-hydroxygeraniol dehydrogenase; Short=Cr10HGO && PF08240:Alcohol dehydrogenase GroES-like domain|PF00107:Zinc-binding dehydrogenase	ADH_N
C88_C09H3G074630	103	128	91	704	515	382	-2.52042	2.88152e-16	8.27349e-15	U-box domain-containing protein 9; AltName: Full=Plant U-box protein 9 && PF04564:U-box domain	U-box
C88_C02H2G055310	0	0	2	267	254	269	-8.84563	2.9094e-16	8.34917e-15	Barley B recombinant-like protein D; Short=BBR-like protein D; AltName: Full=GAGA-binding transcriptional activator BBR-D && PF06217:GAGA binding protein-like family	-
C88_C02H1G007710	0	2	1	203	135	149	-7.55875	2.91209e-16	8.35252e-15	Casein kinase II subunit alpha-4, chloroplastic; Short=CK2-alpha4; AltName: Full=Plastid-targeted casein kinase 2 alpha; Short=cpCK2alpha; Flags: Precursor && PF00069:Protein kinase domain	Pkinase
C88_C10H3G060540	12	3	7	166	134	135	-4.49794	2.91979e-16	8.37022e-15	Uroporphyrinogen decarboxylase 1, chloroplastic; Short=UPD1; Short=URO-D1; Flags: Precursor && PF01208:Uroporphyrinogen decarboxylase (URO-D)	-
C88_C08H2G051620	1062	669	665	98	76	89	2.9833	2.99349e-16	8.57702e-15	-	-
C88_C01H3G141040	233	499	228	0	0	0	10.5112	3.09403e-16	8.86045e-15	Uncharacterized protein At2g17340 && PF01937:Protein of unknown function DUF89	DUF89
C88_C06H2G051040	0	0	0	376	159	192	-10.5497	3.10909e-16	8.89654e-15	-	-
C88_C04H4G108860	3	3	2	129	76	89	-5.40707	3.11047e-16	8.89654e-15	Disease resistance protein RPP13; AltName: Full=Resistance to Peronospora parasitica protein 13 && PF00931:NB-ARC domain|PF18052:Rx N-terminal domain	NB-ARC
C88_C06H3G071940	30	54	32	236	210	204	-2.71999	3.11151e-16	8.89654e-15	ATP synthase subunit d, mitochondrial; Short=ATPase subunit d && PF05873:ATP synthase D chain, mitochondrial (ATP5H)	-
novel.704	456	554	367	58	27	50	3.12873	3.18357e-16	9.09783e-15	-	-
C88_C01H4G181650	127	272	165	2032	1710	987	-3.28901	3.23779e-16	9.24795e-15	GTP-binding nuclear protein Ran2; AltName: Full=Ras-related nuclear protein 2 && PF00071:Ras family	Ras
C88_C01H4G188290	138	132	102	2	2	4	5.3137	3.30381e-16	9.43161e-15	Probable protein phosphatase 2C 64; Short=AtPP2C64 && PF00481:Protein phosphatase 2C	PP2C
C88_C03H2G065800	158	230	207	993	679	726	-2.22348	3.36656e-16	9.60573e-15	AMSH-like ubiquitin thioesterase 1; AltName: Full=Deubiquitinating enzyme AMSH1 && PF01398:JAB1/Mov34/MPN/PAD-1 ubiquitin protease|PF08969:USP8 dimerisation domain	Mov34
C88_C11H2G049810	105	142	123	2	2	2	5.72437	3.38273e-16	9.64687e-15	Exonuclease V, chloroplastic; Short=Exo V; Flags: Precursor && PF09810:Exonuclease V - a 5' deoxyribonuclease	-
C88_C04H4G132400	0	0	0	260	156	164	-10.2371	3.39609e-16	9.67991e-15	Cinnamoyl-CoA reductase 1; Short=OsCCR1 && PF01370:NAD dependent epimerase/dehydratase family	Epimerase
C88_C10H1G021300	198	279	232	0	0	0	10.1007	3.50918e-16	9.99705e-15	-	-
C88_C04H1G030120	0	0	0	270	172	149	-10.2602	3.51309e-16	1.0003e-14	PF06708:Protein of unknown function (DUF1195)	-
C88_C01H2G076170	3	10	6	107	156	175	-4.78775	3.53108e-16	1.0049e-14	Elongation factor G-2, mitochondrial; Short=EF-Gmt; Short=mEF-G 1-2; AltName: Full=Elongation factor G1-2; Flags: Precursor && PF00679:Elongation factor G C-terminus|PF03764:Elongation factor G, domain IV|PF14492:Elongation Factor G, domain III|PF03144:Elongation factor Tu domain 2|PF00009:Elongation factor Tu GTP binding domain	GTP_EFTU
C88_C04H4G106710	65	50	28	413	503	613	-3.66015	3.60977e-16	1.02676e-14	Ubiquitin-conjugating enzyme E2 7; AltName: Full=E2 ubiquitin-conjugating enzyme 7; AltName: Full=Ubiquitin carrier protein 7; AltName: Full=Ubiquitin-protein ligase 7 && PF00179:Ubiquitin-conjugating enzyme	UQ_con
C88_C10H3G075290	0	0	0	182	193	317	-10.536	3.66945e-16	1.04319e-14	-	-
C88_C02H4G118000	5	10	7	104	203	141	-4.59721	3.71526e-16	1.05567e-14	PF14309:Domain of unknown function (DUF4378)	-
C88_C01H1G046390	170	210	233	1089	880	1273	-2.62704	3.73274e-16	1.06009e-14	Heavy metal-associated isoprenylated plant protein 26; Short=AtHIP26; Short=AtHIPP26; AltName: Full=Farnesylated protein 6; Short=AtFP6; Flags: Precursor && PF00403:Heavy-metal-associated domain	HMA
C88_C04H4G101400	4	1	3	115	249	128	-6.15983	3.76357e-16	1.06829e-14	-	-
C88_C09H2G054260	219	185	148	19	15	10	3.44548	3.77256e-16	1.07028e-14	Transmembrane emp24 domain-containing protein p24beta3; AltName: Full=p24 family protein beta2; Short=p24beta2; AltName: Full=p24 family protein beta3; Short=p24beta3; Flags: Precursor && PF01105:emp24/gp25L/p24 family/GOLD	-
C88_C12H4G109500	43	57	51	250	245	188	-2.39414	3.8197e-16	1.0831e-14	Probable lactoylglutathione lyase, chloroplastic; AltName: Full=Glyoxalase I; Flags: Precursor && PF00903:Glyoxalase/Bleomycin resistance protein/Dioxygenase superfamily	Glyoxalase
C88_C04H2G043680	897	501	445	40	50	39	3.62646	3.82545e-16	1.08417e-14	RRP12-like protein && PF08161:NUC173 domain	NUC173
C88_C06H1G000470	415	212	308	0	0	0	10.531	3.87576e-16	1.09786e-14	Bifunctional epoxide hydrolase 2; Includes: RecName: Full=Cytosolic epoxide hydrolase 2; Short=CEH; AltName: Full=Epoxide hydratase; AltName: Full=Soluble epoxide hydrolase; Short=SEH; Includes: RecName: Full=Lipid-phosphate phosphatase && PF00561:alpha/beta hydrolase fold	Abhydrolase_1
novel.618	0	0	0	200	156	251	-10.3324	3.91393e-16	1.1081e-14	-	-
C88_C04H4G108040	113	42	78	1060	2276	1321	-4.52623	3.9784e-16	1.12577e-14	Glutamine synthetase cytosolic isozyme 1-1; AltName: Full=Glutamate--ammonia ligase GLN1;1; Short=OsGLN1;1; AltName: Full=Glutamine synthetase shoot isozyme; AltName: Full=OsGS1;1 && PF00120:Glutamine synthetase, catalytic domain|PF03951:Glutamine synthetase, beta-Grasp domain	-
C88_C02H1G013030	0	0	0	229	325	144	-10.5174	4.03967e-16	1.14252e-14	Cytochrome P450 710A11; AltName: Full=C-22 sterol desaturase && PF00067:Cytochrome P450	p450
novel.1558	197	269	227	0	0	0	10.0688	4.06936e-16	1.15032e-14	Uncharacterized mitochondrial protein AtMg00810; AltName: Full=ORF240b && -	-
C88_C10H2G057880	0	0	0	172	174	225	-10.2471	4.08057e-16	1.15289e-14	ABSCISIC ACID-INSENSITIVE 5-like protein 2; AltName: Full=ABA-responsive element-binding protein 3; AltName: Full=Dc3 promoter-binding factor 3; Short=AtDPBF3; AltName: Full=bZIP transcription factor 66; Short=AtbZIP66 && PF00170:bZIP transcription factor	bZIP_1
C88_C07H1G003580	0	0	1	372	325	258	-10.0032	4.09179e-16	1.15547e-14	Probable clathrin assembly protein At4g32285 && PF07651:ANTH domain	-
novel.1798	1	1	0	311	214	256	-8.82593	4.13568e-16	1.16726e-14	-	-
C88_C03H1G022790	103	89	69	550	402	597	-2.79254	4.19359e-16	1.183e-14	SNF1-related protein kinase regulatory subunit gamma-1; Short=AKIN subunit gamma-1; Short=AKING1; Short=AKINgamma1; AltName: Full=CBS domain-containing protein CBSCBS1 && PF00571:CBS domain	CBS
C88_C10H4G088210	215	231	166	25	22	27	2.82085	4.20652e-16	1.18603e-14	Tryptophan synthase beta chain 1, chloroplastic; Flags: Precursor && PF00291:Pyridoxal-phosphate dependent enzyme|PF14764:AP-5 complex subunit, vesicle trafficking	PALP
C88_C04H2G067660	0	0	2	300	262	212	-8.80275	4.23098e-16	1.19231e-14	V-type proton ATPase subunit c2; Short=V-ATPase subunit c2; AltName: Full=V-type proton ATPase 16 kDa proteolipid subunit c2; Short=V-ATPase 16 kDa proteolipid subunit c2; AltName: Full=Vacuolar H(+)-ATPase subunit c isoform 2; AltName: Full=Vacuolar proton pump 16 kDa proteolipid subunit c2; AltName: Full=Vacuolar proton pump subunit c2 && PF00137:ATP synthase subunit C	-
C88_C03H2G068980	0	2	1	152	181	140	-7.53113	4.2749e-16	1.20407e-14	-	-
C88_C08H1G021370	0	0	0	168	173	197	-10.1571	4.28421e-16	1.20607e-14	Kinesin-like protein KIN-UB; AltName: Full=Protein ARMADILLO REPEAT KINESIN2 && PF00225:Kinesin motor domain|PF00514:Armadillo/beta-catenin-like repeat	Kinesin
C88_C05H3G053900	189	258	193	33	29	20	2.74643	4.39349e-16	1.2362e-14	Pentatricopeptide repeat-containing protein At1g26460, mitochondrial; Flags: Precursor && PF13041:PPR repeat family	-
C88_C03H3G088110	126	130	110	9	10	6	3.657	4.39983e-16	1.23735e-14	Pentatricopeptide repeat-containing protein At5g40400 && PF13041:PPR repeat family	-
C88_C04H1G031140	0	0	1	382	328	252	-10.0118	4.49508e-16	1.26349e-14	V-type proton ATPase subunit c2; Short=V-ATPase subunit c2; AltName: Full=V-type proton ATPase 16 kDa proteolipid subunit c2; Short=V-ATPase 16 kDa proteolipid subunit c2; AltName: Full=Vacuolar H(+)-ATPase subunit c isoform 2; AltName: Full=Vacuolar proton pump 16 kDa proteolipid subunit c2; AltName: Full=Vacuolar proton pump subunit c2 && PF00137:ATP synthase subunit C	-
C88_C10H4G089910	67	60	59	289	305	351	-2.57103	4.52266e-16	1.27059e-14	Ribose-phosphate pyrophosphokinase 4; AltName: Full=Phosphoribosyl pyrophosphate synthase 4 && PF00156:Phosphoribosyl transferase domain	Pribosyltran
C88_C03H4G138730	0	1	2	160	137	158	-7.46681	4.55441e-16	1.27885e-14	ABC transporter B family member 19; Short=ABC transporter ABCB.19; Short=AtABCB19; AltName: Full=Multidrug resistance protein 11; AltName: Full=P-glycoprotein 19 && PF00005:ABC transporter|PF00664:ABC transporter transmembrane region	ABC_membrane
C88_C02H2G047050	764	441	346	2	0	0	9.41017	4.6668e-16	1.30974e-14	Protein transport protein Sec61 subunit alpha; AltName: Full=Secretory 61 complex subunit alpha && PF10559:Plug domain of Sec61p|PF00344:SecY translocase	-
C88_C06H1G000770	629	325	218	0	0	0	10.8436	4.75297e-16	1.33324e-14	Protein TRANSPORT INHIBITOR RESPONSE 1; AltName: Full=Weak ethylene-insensitive protein 1 && PF18511:F-box|PF18791:Transport inhibitor response 1 protein domain	-
C88_C06H3G092210	2	5	5	205	82	127	-5.30875	4.76563e-16	1.33611e-14	Nucleoside diphosphate kinase 2, chloroplastic; AltName: Full=Nucleoside diphosphate kinase II; Short=NDK II; Short=NDP kinase II; Short=NDPK II; Flags: Precursor && PF00334:Nucleoside diphosphate kinase	NDK
C88_C10H2G051490	0	0	1	272	470	442	-10.3477	4.92426e-16	1.37988e-14	Protein YLS9; AltName: Full=Protein NDR1/HIN1-LIKE 10; Short=AtNHL10; AltName: Full=Protein YELLOW-LEAF-SPECIFIC GENE 9 && PF03168:Late embryogenesis abundant protein	-
C88_C09H3G064790	154	123	129	762	1397	1243	-3.30161	5.04705e-16	1.41356e-14	Trihelix transcription factor PTL; AltName: Full=Trihelix DNA-binding protein PETAL LOSS && PF13837:Myb/SANT-like DNA-binding domain	-
C88_C02H2G047170	179	273	234	21	27	14	3.24591	5.08542e-16	1.42358e-14	WD repeat-containing protein 53 homolog && -	-
C88_C07H2G050160	35	60	55	314	271	227	-2.65308	5.08922e-16	1.42392e-14	Cytochrome c-type biogenesis ccda-like chloroplastic protein; AltName: Full=Cytochrome b6f biogenesis protein CCDA && PF02683:Cytochrome C biogenesis protein transmembrane region	-
[truncated: 20,540 more rows]
