# Supplementary material for: Integrated Analysis of Transcriptome and Metabolome Reveals Metabolite Biosynthesis in Pigmented Potatoes
Source: Int J Mol Sci. 2026 Mar 23;27(6):2881. doi: 10.3390/ijms27062881 (PMC13026113; doi:10.3390/ijms27062881)
Supplement: Supplementary file 1 [file ijms-27-02881-s001.zip › TableS9.xlsx]

## Sheet: Sheet1
TableS9: Different expressed genes identified in DG26_DJ247.
gene_id	DJ247_1_fpkm	DJ247_3_fpkm	DJ247_2_fpkm	DG26_1_fpkm	DG26_2_fpkm	DG26_3_fpkm	log2FoldChange	pvalue	padj	gene_description	tf_family
C88_C09H1G007600	2177.39	2073.04	1577.07	4.93873	3.6314	6.04847	8.66926	2.25328e-133	1.28419e-128	60S ribosomal protein L23A && PF03939:Ribosomal protein L23, N-terminal domain|PF00276:Ribosomal protein L23	-
C88_C01H1G035440	679.154	921.594	754.646	0.682674	1.20198	1.38983	9.53394	5.29268e-113	1.5082e-108	Translationally-controlled tumor protein homolog; Short=TCTP; AltName: Full=p23 && PF00838:Translationally controlled tumour protein	-
C88_C04H2G042260	1226.34	1508.9	1395.77	16.0989	11.8329	10.0948	6.78847	1.19637e-109	2.27278e-105	60S ribosomal protein L6; AltName: Full=YL16-like && PF01159:Ribosomal protein L6e|PF03868:Ribosomal protein L6, N-terminal domain	-
C88_C09H3G065270	17.0868	19.0194	24.3317	997.128	866.604	1105.8	-5.59395	4.15417e-93	5.91886e-89	PF13837:Myb/SANT-like DNA-binding domain	-
C88_C09H3G068030	1.41831	1.72049	1.92642	294.9	366.461	434.652	-7.7304	2.86198e-91	3.2622e-87	60S ribosomal protein L23A && PF03939:Ribosomal protein L23, N-terminal domain|PF00276:Ribosomal protein L23	-
C88_C06H3G092230	0.248204	0.344097	0.374582	287.565	321.61	290.521	-9.83217	7.33342e-85	6.96577e-81	-	-
C88_C06H2G050580	137.251	141.534	160.064	1.04625	1.42346	0.710006	7.12914	1.8143e-80	1.47715e-76	Homeobox-leucine zipper protein HAT4; AltName: Full=HD-ZIP protein ATHB-2; AltName: Full=Homeodomain transcription factor ATHB-2; AltName: Full=Homeodomain-leucine zipper protein HAT4; Short=HD-ZIP protein 4 && PF04618:HD-ZIP protein N terminus|PF00046:Homeodomain|PF02183:Homeobox associated leucine zipper	HD-ZIP_N
C88_C01H3G118280	0.452576	1.098	0.751315	216.161	173.726	169.053	-7.90064	2.15779e-78	1.53721e-74	-	-
C88_C07H1G009850	11.0603	10.3334	11.3215	805.752	663.047	1198.42	-6.32427	5.13193e-78	3.24976e-74	1-aminocyclopropane-1-carboxylate oxidase 1; Short=ACC oxidase 1; Short=AtACO1 && PF03171:2OG-Fe(II) oxygenase superfamily|PF14226:non-haem dioxygenase in morphine synthesis N-terminal	2OG-FeII_Oxy
C88_C01H4G177620	0.455256	0.757371	0.659576	149.653	137.535	160.206	-7.87605	1.76092e-76	1.00358e-72	60S ribosomal protein L18-2 && PF17135:Ribosomal protein 60S L18 and 50S L18e	-
C88_C04H3G098950	0.639228	0.664644	0.651174	115.507	99.6476	126.723	-7.42526	5.25826e-74	2.72435e-70	PF01918:Alba	-
C88_C01H2G080210	4.84022	6.20696	4.89415	129.601	131.714	135.092	-4.60939	9.1139e-74	4.3285e-70	Cilia- and flagella-associated protein 20; AltName: Full=Basal body up-regulated protein 22 && PF05018:Protein of unknown function (DUF667)	-
C88_C03H4G126350	6.3107	2.78868	7.71436	4413.61	4501.14	11633.4	-10.2355	9.29774e-71	4.07613e-67	Serine protease inhibitor 1; AltName: Full=PSPI-21; AltName: Full=PSPI-21-6.3; Contains: RecName: Full=Serine protease inhibitor 1 chain A; Contains: RecName: Full=Serine protease inhibitor 1 chain B; Flags: Precursor && PF00197:Trypsin and protease inhibitor	-
C88_C09H3G072100	0.578999	0.60202	0.717442	109.727	138.31	240.269	-7.98182	1.01674e-70	4.139e-67	Alpha-glucan phosphorylase, H isozyme; AltName: Full=Starch phosphorylase H && PF00343:Carbohydrate phosphorylase	-
C88_C11H2G026670	0.193386	0.2681	0.175111	156.264	174.702	192.712	-9.67011	4.5007e-70	1.65977e-66	Ubiquinol oxidase 4, chloroplastic/chromoplastic; AltName: Full=Alternative oxidase 4; AltName: Full=Plastid terminal oxidase; AltName: Full=Protein IMMUTANS; Flags: Precursor && PF01786:Alternative oxidase	AOX
C88_C12H1G001740	1.45873	2.43597	1.88126	155.187	246.996	176.459	-6.62058	4.65966e-70	1.65977e-66	S-adenosylmethionine synthase 2; Short=AdoMet synthase 2; AltName: Full=Methionine adenosyltransferase 2; Short=MAT 2 && PF00438:S-adenosylmethionine synthetase, N-terminal domain|PF02773:S-adenosylmethionine synthetase, C-terminal domain|PF02772:S-adenosylmethionine synthetase, central domain	-
novel.1035	0.460174	0	1.11117	5780.5	9274.58	20043.4	-14.4024	2.99096e-69	1.00271e-65	Serine protease inhibitor 1; AltName: Full=PSPI-21; AltName: Full=PSPI-21-6.3; Contains: RecName: Full=Serine protease inhibitor 1 chain A; Contains: RecName: Full=Serine protease inhibitor 1 chain B; Flags: Precursor && PF00197:Trypsin and protease inhibitor	-
C88_C03H3G089850	29.541	30.1057	31.8675	0.762357	0.601086	0.536513	5.60859	7.93122e-69	2.5112e-65	Protein EXPORTIN 1A; Short=AtCRM1; Short=AtXPO1; AltName: Full=Protein HEAT-INTOLERANT 2 && PF08389:Exportin 1-like protein|PF18787:CRM1 / Exportin repeat 3|PF03810:Importin-beta N-terminal domain|PF18784:CRM1 / Exportin repeat 2|PF18777:Chromosome region maintenance or exportin repeat|PF08767:CRM1 C terminal	-
C88_C06H1G000430	155.607	161.001	169.567	0.605858	0.339414	0.839427	8.12342	1.50775e-68	4.52261e-65	60S ribosomal protein L19-3 && PF01280:Ribosomal protein L19e	-
C88_C05H2G036010	227.526	199.445	138.747	0.0803726	0.180105	0.334073	9.95612	1.78471e-68	5.0857e-65	Endoglucanase 25; AltName: Full=Cellulase homolog OR16pep; AltName: Full=Endo-1,4-beta glucanase 25; AltName: Full=Protein KORRIGAN; AltName: Full=Protein RADIALLY SWOLLEN 2 && PF00759:Glycosyl hydrolase family 9	-
C88_C07H4G098440	0.690362	1.29206	1.0002	169.765	175.63	155.419	-7.36934	7.43809e-68	2.01863e-64	PF12609:Wound-induced protein	-
C88_C03H1G026090	0.161073	0.334954	0.243086	122.136	105.247	87.9873	-8.71589	7.34682e-67	1.90323e-63	Probable inactive poly [ADP-ribose] polymerase SRO5; AltName: Full=Protein SIMILAR TO RCD ONE 5 && PF12174:RCD1-SRO-TAF4 (RST) plant domain	-
C88_C06H3G088570	0.50711	0.94909	1.33165	105.529	105.302	114.93	-6.83749	4.76522e-66	1.18078e-62	PF13178:Protein of unknown function (DUF4005)	-
C88_C05H4G102050	139.709	130.066	151.923	7.9643	7.54101	7.32685	4.23094	1.6709e-63	3.96783e-60	60S ribosomal protein L13a-4 && PF00572:Ribosomal protein L13	-
novel.58	0.324968	0.337889	0.0980864	353.329	384.188	481.734	-10.6509	4.21177e-62	9.6015e-59	40S ribosomal protein S5 && -	-
C88_C11H4G084660	0.855122	0.666841	0.483946	136.293	211.813	209.719	-8.10318	4.09035e-61	8.96604e-58	Snakin-2; Flags: Precursor && PF02704:Gibberellin regulated protein	-
C88_C04H4G122610	0.467684	0.48628	0.705815	295.36	499.267	473.112	-9.54348	6.09524e-61	1.28659e-57	Abscisic stress-ripening protein 1 && PF02496:ABA/WDS induced protein	-
C88_C02H3G084120	253.72	417.229	194.51	0.463006	0.345847	0.549861	9.35156	8.30523e-61	1.69047e-57	Lactoylglutathione lyase; AltName: Full=Aldoketomutase; AltName: Full=Allergen Glb33; AltName: Full=Glyoxalase I; Short=Glx I; AltName: Full=Glyoxylase I 11; Short=OsGLYI-11; Short=OsGLYI11; AltName: Full=Ketone-aldehyde mutase; AltName: Full=Methylglyoxalase; AltName: Full=PP33; AltName: Full=S-D-lactoylglutathione methylglyoxal lyase; AltName: Allergen=Ory s Glyoxalase I && PF00903:Glyoxalase/B…	Glyoxalase
C88_C03H4G126390	15.1352	3.63161	9.22447	5977.61	18589.1	19122.9	-10.5914	2.36809e-60	4.65386e-57	Aspartic protease inhibitor 10; AltName: Full=Wound-induced aspartate proteinase CDI inhibitor; Flags: Precursor && PF00197:Trypsin and protease inhibitor	-
C88_C01H1G020490	1.58641	1.37457	1.67591	49.5057	45.366	42.2321	-4.85897	2.56497e-60	4.87276e-57	Xyloglucan 6-xylosyltransferase 2; Short=AtXT2; AltName: Full=Putative glycosyltransferase 2; Short=AtGT2 && PF05637:galactosyl transferase GMA12/MNN10 family	-
C88_C06H1G015460	2.16038	1.15717	1.42271	168.89	163.907	280.602	-6.99245	4.59526e-60	8.44816e-57	Alcohol dehydrogenase 3 && PF00107:Zinc-binding dehydrogenase|PF08240:Alcohol dehydrogenase GroES-like domain	ADH_zinc_N
C88_C03H4G139250	6.53281	8.40756	7.2392	449.022	264.534	467.006	-5.70598	6.03565e-60	1.07495e-56	Alanine aminotransferase 2, mitochondrial; Short=AtAlaAT2; Short=AtAlaATm; AltName: Full=Alanine-2-oxoglutarate aminotransferase 3; Flags: Precursor && PF00155:Aminotransferase class I and II	Aminotran_1_2
C88_C01H2G084210	3.26539	2.64073	1.9055	112.044	105.649	128.956	-5.44853	1.21049e-59	2.09056e-56	-	-
C88_C08H2G031750	106.678	110.021	118.734	2.48442	3.07666	2.01874	5.49084	1.48779e-59	2.49388e-56	60S ribosomal protein L18a && PF01775:Ribosomal proteins 50S-L18Ae/60S-L20/60S-L18A	-
C88_C08H3G053770	232.145	110.486	235.248	0.479121	0.80524	0.853497	8.10667	8.21321e-59	1.33739e-55	Tubulin alpha chain && PF00091:Tubulin/FtsZ family, GTPase domain|PF03953:Tubulin C-terminal domain	Tubulin
C88_C07H3G063350	1.54267	1.33667	1.39689	99.1135	96.2034	148.857	-6.30598	1.07072e-58	1.69507e-55	1-aminocyclopropane-1-carboxylate oxidase 1; Short=ACC oxidase 1; Short=AtACO1 && PF03171:2OG-Fe(II) oxygenase superfamily|PF14226:non-haem dioxygenase in morphine synthesis N-terminal	2OG-FeII_Oxy
C88_C10H3G073960	1.36017	1.81832	2.0234	129.127	185.432	101.541	-6.29564	1.11166e-58	1.71232e-55	Arginine decarboxylase 2; Short=ADC 2; Short=ARGDC 2; AltName: Full=ADC-N && PF02784:Pyridoxal-dependent decarboxylase, pyridoxal binding domain	-
novel.701	0.891394	2.43295	0.908054	274.001	263.767	334.088	-7.66653	1.57784e-58	2.33378e-55	40S ribosomal protein S14-2 && PF00411:Ribosomal protein S11	-
C88_C03H4G130040	1.3917	2.17055	1.19717	126.162	117.99	176.171	-6.44123	1.59702e-58	2.33378e-55	Transcription factor MYB1R1; AltName: Full=Myb-related protein R1; Short=StMYB1R-1 && PF00249:Myb-like DNA-binding domain	Myb_DNA-binding
C88_C09H1G023070	1.14834	1.51963	1.51247	48.7005	56.9815	64.8604	-5.32433	3.44328e-58	4.90599e-55	Cyclin-T1-4; Short=CycT1;4 && PF00134:Cyclin, N-terminal domain	-
C88_C03H3G070510	69.3586	82.8261	59.5703	1.48002	1.7197	1.23687	5.60406	3.53535e-58	4.9143e-55	3-isopropylmalate dehydratase large subunit, chloroplastic; AltName: Full=AtLEUC; AltName: Full=Isopropylmalate isomerase large subunit 1; Short=AtIIL1; Flags: Precursor && PF00330:Aconitase family (aconitate hydratase)	Aconitase
C88_C01H4G178410	59.9526	56.8169	52.7791	0.826715	0.926285	1.43997	5.76719	8.38981e-58	1.13846e-54	Importin subunit alpha-4; Short=IMPa-4 && PF16186:Atypical Arm repeat|PF01749:Importin beta binding domain|PF00514:Armadillo/beta-catenin-like repeat	Arm
C88_C03H2G056730	9.98432	9.22782	7.89278	814.512	418.414	544.346	-6.00735	5.25987e-57	6.97141e-54	Aspartic protease inhibitor 8; Short=API; Short=API-8; Short=PI-8; Short=pi8; AltName: Full=Cathepsin D inhibitor; Flags: Precursor && PF00197:Trypsin and protease inhibitor	-
C88_C10H4G107130	0.626679	0.542996	0.425594	34.6769	39.597	40.3937	-6.1483	4.14678e-56	5.3712e-53	DEAD-box ATP-dependent RNA helicase 38; AltName: Full=Low expression of osmotically-responsive genes 4 protein; AltName: Full=Protein CRYOPHYTE && PF00270:DEAD/DEAH box helicase|PF00271:Helicase conserved C-terminal domain	DEAD
C88_C11H2G027280	2.38942	2.38887	2.30231	63.9431	95.9257	107.646	-5.21513	1.57692e-55	1.99715e-52	NADH dehydrogenase [ubiquinone] iron-sulfur protein 1, mitochondrial; AltName: Full=76 kDa mitochondrial complex I subunit; AltName: Full=Complex I-76kD; Short=CI-76kD; AltName: Full=NADH-ubiquinone oxidoreductase 76 kDa subunit; Flags: Precursor && PF10588:NADH-ubiquinone oxidoreductase-G iron-sulfur binding region|PF13510:2Fe-2S iron-sulfur cluster binding domain|PF00384:Molybdopterin oxidoredu…	-
C88_C02H4G106940	9.31928	5.76951	7.73003	241.914	184.274	218.401	-4.79552	3.1178e-55	3.86282e-52	Probable prolyl 4-hydroxylase 7; Short=AtP4H7 && PF13640:2OG-Fe(II) oxygenase superfamily	-
C88_C03H4G126530	2.85913	3.71601	4.85428	643.053	2071.32	2197.25	-8.72487	4.41527e-55	5.35394e-52	Proteinase inhibitor type-2 P303.51; AltName: Full=Proteinase inhibitor type II P303.51; Flags: Precursor && PF02428:Potato type II proteinase inhibitor family	-
C88_C10H1G000050	0.0683476	0.118442	0.144407	37.2287	29.7638	23.6678	-8.06206	6.54112e-55	7.76649e-52	Two-component response regulator-like APRR5; AltName: Full=Pseudo-response regulator 5 && PF06203:CCT motif|PF00072:Response regulator receiver domain	Response_reg
C88_C01H2G084140	1.51278	1.66281	1.36982	68.9352	73.2887	116.929	-5.80862	5.26451e-54	6.12317e-51	Solute carrier family 40 member 3, chloroplastic; AltName: Full=Ferroportin-3; AltName: Full=Iron-regulated transporter 3; Short=AtIREG3; AltName: Full=Protein MULTIPLE ANTIBIOTIC RESISTANCE 1; Flags: Precursor && PF06963:Ferroportin1 (FPN1)	-
C88_C06H2G061780	85.236	127.826	56.0148	0.184282	0.206477	0.109426	9.09643	6.42982e-54	7.32897e-51	Cell division cycle protein 48 homolog && PF17862:AAA+ lid domain|PF00004:ATPase family associated with various cellular activities (AAA)|PF02359:Cell division protein 48 (CDC48), N-terminal domain|PF02933:Cell division protein 48 (CDC48), domain 2	AAA
C88_C06H2G039460	1.95008	1.37466	1.04751	71.3369	86.5176	110.991	-5.91872	8.99265e-54	1.00492e-50	Protein NRT1/ PTR FAMILY 3.1; Short=AtNPF3.1 && PF00854:POT family	-
C88_C01H3G140430	70.4208	53.6823	72.4424	0.591107	0.33115	0.935988	6.75639	1.1599e-53	1.27125e-50	V-type proton ATPase subunit B2; Short=V-ATPase subunit B2; AltName: Full=Vacuolar H(+)-ATPase subunit B isoform 2; AltName: Full=Vacuolar proton pump subunit B2 && PF00006:ATP synthase alpha/beta family, nucleotide-binding domain|PF02874:ATP synthase alpha/beta family, beta-barrel domain	ATP-synt_ab
C88_C10H1G019400	35.0611	38.0028	38.8862	1.40116	1.30827	1.38667	4.79819	7.59312e-53	8.16504e-50	-	-
C88_C11H2G049510	89.4283	59.8109	100.464	0.940563	0.891715	0.601462	6.69461	1.14401e-52	1.20739e-49	Feruloyl CoA ortho-hydroxylase 2 && PF14226:non-haem dioxygenase in morphine synthesis N-terminal|PF03171:2OG-Fe(II) oxygenase superfamily	2OG-FeII_Oxy
C88_C02H4G123450	1.1349	0.688349	0.770742	66.9057	75.8617	92.8974	-6.48225	2.5311e-52	2.62278e-49	-	-
C88_C05H4G101180	0.847364	2.0558	2.30187	325.751	247.01	249.379	-7.2698	2.98233e-52	3.03516e-49	-	-
C88_C12H3G084760	1.95018	3.87109	1.76589	288.015	190.804	249.806	-6.55563	3.37424e-52	3.37377e-49	FAD-dependent urate hydroxylase; AltName: Full=Flavoprotein urate hydroxylase && PF01494:FAD binding domain	FAD_binding_3
C88_C07H2G050230	2.81546	2.92741	5.09881	145.386	181.07	181.299	-5.52193	4.92655e-52	4.84093e-49	-	-
C88_C07H4G089580	13.965	15.6372	12.6453	402.299	350.134	584.752	-4.95717	9.22853e-52	8.91445e-49	1-aminocyclopropane-1-carboxylate oxidase 1; Short=ACC oxidase 1; Short=AtACO1 && PF03171:2OG-Fe(II) oxygenase superfamily|PF14226:non-haem dioxygenase in morphine synthesis N-terminal	2OG-FeII_Oxy
C88_C06H2G060900	25.3674	30.7535	33.5346	0.302277	0.211677	0.358981	6.71125	2.11776e-51	2.01159e-48	BEL1-like homeodomain protein 1; Short=BEL1-like protein 1; AltName: Full=Protein EMBRYO SAC DEVELOPMENT ARREST 29 && PF07526:Associated with HOX|PF05920:Homeobox KN domain	POX
C88_C08H4G103570	0.185915	0.225525	0.813675	186.16	145.157	140.451	-8.55623	2.31052e-51	2.15871e-48	Probable inactive receptor kinase At4g23740; Flags: Precursor && PF08263:Leucine rich repeat N-terminal domain|PF13855:Leucine rich repeat|PF00069:Protein kinase domain	Pkinase
C88_C03H3G069810	142.412	110.395	90.6971	2.42099	1.50699	1.5973	5.97835	3.95974e-51	3.63989e-48	Probable adenylate kinase 7, mitochondrial; AltName: Full=ATP-AMP transphosphorylase 7; AltName: Full=ATP:AMP phosphotransferase; AltName: Full=Adenylate monophosphate kinase 7; Short=AMK7; Flags: Precursor && PF00406:Adenylate kinase	ADK
C88_C01H2G068860	20.0479	26.7446	18.6482	0.133531	0.149614	0.21144	7.08895	4.76752e-51	4.31287e-48	ABC transporter C family member 14; Short=ABC transporter ABCC.14; Short=AtABCC14; AltName: Full=ATP-energized glutathione S-conjugate pump 10; AltName: Full=Glutathione S-conjugate-transporting ATPase 10; AltName: Full=Multidrug resistance-associated protein 10 && PF00664:ABC transporter transmembrane region|PF00005:ABC transporter	ABC_membrane
C88_C09H2G053550	70.2385	116.301	109.579	0.438525	0.491342	1.04157	7.27237	7.38145e-51	6.57318e-48	FRIGIDA-like protein 4a && PF07899:Frigida-like protein	-
C88_C09H3G064080	4.89814	3.69646	4.22067	117.132	83.8061	106.117	-4.55691	1.95439e-50	1.71361e-47	-	-
C88_C12H2G053900	50.7631	43.4879	55.0873	655.875	703.523	894.036	-3.89221	3.88823e-50	3.35754e-47	Sucrose synthase; AltName: Full=SS16; AltName: Full=Sucrose-UDP glucosyltransferase && PF00534:Glycosyl transferases group 1|PF00862:Sucrose synthase	Glycos_transf_1
C88_C10H3G061420	110.92	136.867	88.8665	0.265364	0.49554	0.735333	7.869	6.30745e-50	5.36528e-47	60S ribosomal protein L11-2; AltName: Full=L16 && PF00673:ribosomal L5P family C-terminus|PF03106:WRKY DNA -binding domain|PF00281:Ribosomal protein L5	WRKY
C88_C11H2G047060	41.6828	40.5789	39.8349	0.366843	0.342522	0.290439	6.95163	1.57677e-49	1.32152e-46	Elongation factor 1-alpha; Short=EF-1-alpha && PF00009:Elongation factor Tu GTP binding domain|PF03143:Elongation factor Tu C-terminal domain|PF03144:Elongation factor Tu domain 2	GTP_EFTU
C88_C02H1G020200	2.07889	2.47034	3.38839	86.1145	89.3678	124.007	-5.21151	2.5863e-49	2.13621e-46	Haloacid dehalogenase-like hydrolase domain-containing protein 3 && PF00702:haloacid dehalogenase-like hydrolase	Hydrolase
C88_C10H1G022570	102.95	131.831	79.3974	3.45846	2.76093	2.51567	5.19773	5.95545e-49	4.84876e-46	60S ribosomal protein L4-1; Short=L1 && PF00573:Ribosomal protein L4/L1 family|PF14374:60S ribosomal protein L4 C-terminal domain	-
C88_C09H2G038750	0.500008	0.396105	0.237159	18.5081	22.1782	19.9737	-5.72375	7.78068e-49	6.24558e-46	Ubiquitin-activating enzyme E1 1; Short=AtUBA1; AltName: Full=Protein MODIFIER OF SNC1 5 && PF09358:Ubiquitin fold domain|PF00899:ThiF family|PF10585:Ubiquitin-activating enzyme active site|PF16191:Ubiquitin-activating enzyme E1 four-helix bundle|PF16190:Ubiquitin-activating enzyme E1 FCCH domain	-
C88_C09H4G108870	28.7878	25.3764	29.5985	0.556843	0.571917	0.33065	5.85748	9.21449e-49	7.29378e-46	Phospholipid--sterol O-acyltransferase; AltName: Full=Lecithin-cholesterol acyltransferase-like 2 && PF02450:Lecithin:cholesterol acyltransferase	-
C88_C01H1G035420	57.547	79.577	56.5132	0.310306	0.208608	0.368516	7.8023	1.23279e-48	9.62452e-46	26S protease regulatory subunit 6A homolog; AltName: Full=LEMA-1; AltName: Full=Mg(2+)-dependent ATPase 1; AltName: Full=Tat-binding protein homolog 1; Short=TBP-1 && PF16450:Proteasomal ATPase OB C-terminal domain|PF17862:AAA+ lid domain|PF00004:ATPase family associated with various cellular activities (AAA)	AAA
C88_C10H1G021930	10.5568	10.1346	8.82596	0.111165	0.124553	0.113158	6.43102	1.31848e-48	1.01544e-45	E3 ubiquitin-protein ligase PRT6; AltName: Full=Protein PROTEOLYSIS 6 && PF02207:Putative zinc finger in N-recognin (UBR box)|PF18995:Proteolysis_6 C-terminal	zf-UBR1
C88_C03H4G126200	25.764	15.7298	17.1026	2687.13	10491.6	12592.9	-8.75976	1.64124e-48	1.24717e-45	Cysteine protease inhibitor 8; AltName: Full=PCPI-8; Short=Pcpi8; Flags: Precursor && PF00197:Trypsin and protease inhibitor	-
C88_C11H2G028450	2.57427	3.56883	2.60295	76.7435	59.768	83.4233	-4.62519	2.49003e-47	1.86726e-44	THO complex subunit 4D; AltName: Full=ALYREF homolog 4; Short=AtALY4 && PF00076:RNA recognition motif. (a.k.a. RRM, RBD, or RNP domain)|PF13865:C-terminal duplication domain of Friend of PRMT1	RRM_1
C88_C02H1G006820	5.17857	6.0306	5.34569	149.117	112.573	96.0675	-4.40609	4.71529e-47	3.49005e-44	BES1/BZR1 homolog protein 2 && PF05687:BES1/BZR1 plant transcription factor, N-terminal	-
C88_C12H2G052520	0.282346	0.545206	0.474806	40.1533	26.18	36.9309	-6.28216	5.31784e-47	3.88557e-44	Proline-rich receptor-like protein kinase PERK1; AltName: Full=Proline-rich extensin-like receptor kinase 1; Short=AtPERK1 && PF07714:Protein tyrosine and serine/threonine kinase	Pkinase_Tyr
C88_C01H3G130580	1.08435	1.4657	2.74925	145.497	165.594	235.66	-6.65873	5.46938e-47	3.94571e-44	Universal stress protein PHOS32; AltName: Full=Phosphorylated protein of 32 kDa; Short=AtPHOS32; Flags: Precursor && PF00582:Universal stress protein family	Usp
C88_C03H4G106130	3.35873	4.37837	3.76762	62.5396	56.7475	70.11	-4.01474	6.00914e-47	4.28091e-44	3-isopropylmalate dehydratase large subunit, chloroplastic; AltName: Full=AtLEUC; AltName: Full=Isopropylmalate isomerase large subunit 1; Short=AtIIL1; Flags: Precursor && PF00330:Aconitase family (aconitate hydratase)	Aconitase
C88_C03H1G020450	130.705	119.473	98.2438	0.0929623	0.520793	0.331203	8.58548	6.43473e-47	4.52751e-44	40S ribosomal protein S3a; AltName: Full=Protein cyc07 && PF01015:Ribosomal S3Ae family	-
C88_C09H3G074790	0.475014	0	0.258075	130.392	145.307	190.219	-9.27415	9.07215e-47	6.30537e-44	40S ribosomal protein S8 && PF01201:Ribosomal protein S8e	-
C88_C01H1G036560	65.2937	62.9125	61.8543	4.71465	4.20327	5.65926	3.73206	2.12177e-46	1.45692e-43	ADP-ribosylation factor 1; Short=AtARF1 && PF00025:ADP-ribosylation factor family	Arf
C88_C09H1G023940	1.05374	0.782599	1.36309	29.4132	27.2398	32.5168	-4.77202	7.35923e-46	4.99306e-43	Dymeclin && PF09742:Dyggve-Melchior-Clausen syndrome protein	-
C88_C11H2G028520	0.939847	0.761101	0.801935	11.274	10.5087	13.0024	-3.77175	7.99821e-46	5.36275e-43	TMV resistance protein N && PF00931:NB-ARC domain|PF13855:Leucine rich repeat|PF01582:TIR domain	TIR
C88_C01H1G001860	0.141608	0.294477	0.256452	283.139	324.969	439.906	-10.5391	8.58858e-46	5.69163e-43	60S acidic ribosomal protein P1-3 && PF00428:60s Acidic ribosomal protein	-
C88_C12H4G110170	2.14435	1.54358	2.3898	97.8249	86.3155	119.288	-5.6115	1.01872e-45	6.67343e-43	60S ribosomal protein L31 && PF01198:Ribosomal protein L31e	Ribosomal_L31e
C88_C04H1G031900	93.2331	183.802	77.3916	0.349924	0.392069	0.554087	8.13842	2.31702e-45	1.50059e-42	PF01918:Alba	-
C88_C09H1G015870	25.4678	23.5609	26.0051	1.04337	0.876779	0.929324	4.74112	2.72411e-45	1.74441e-42	Peptidyl-prolyl cis-trans isomerase FKBP65; Short=PPIase FKBP65; AltName: Full=70 kDa peptidyl-prolyl isomerase; AltName: Full=FK506-binding protein 65; Short=AtFKBP65; AltName: Full=Immunophilin FKBP65; AltName: Full=Peptidyl-prolyl isomerase ROF2; AltName: Full=Protein ROTAMASE FKBP 2; AltName: Full=Rotamase && PF00254:FKBP-type peptidyl-prolyl cis-trans isomerase|PF00515:Tetratricopeptide repe…	FKBP_C
C88_C10H1G021520	30.4921	30.2406	24.733	0.298212	0.143198	0.252967	6.96193	5.06214e-45	3.20557e-42	UPF0503 protein At3g09070, chloroplastic; Flags: Precursor && PF05340:Protein of unknown function (DUF740)	-
C88_C07H2G052890	13.4044	11.6894	22.1219	1360.04	816.564	732.262	-5.92008	8.95836e-45	5.61049e-42	DnaJ homolog subfamily C member 11 && PF00226:DnaJ domain	DnaJ
C88_C07H4G098500	7.50522	14.3067	15.4797	543.574	445.773	454.658	-5.24659	1.09813e-44	6.80265e-42	-	-
C88_C06H1G031920	0.66617	0.881563	1.26127	39.0588	33.9182	41.7395	-5.31993	1.70128e-44	1.04257e-41	60S ribosomal protein L5-1 && PF14204:Ribosomal L18 C-terminal region|PF17144:Ribosomal large subunit proteins 60S L5, and 50S L18	-
C88_C03H1G001810	9.43662	6.88714	8.54487	152.115	138.782	114.347	-4.00128	1.74216e-44	1.05085e-41	PF12481:Aluminium induced protein	-
C88_C05H1G016820	19.4818	18.7661	16.3429	0.495661	0.728908	0.551851	4.97157	1.75166e-44	1.05085e-41	GBF-interacting protein 1 && PF06972:Protein of unknown function (DUF1296)	-
C88_C01H4G178560	103.333	123.422	98.2073	1.33081	0.688195	2.18831	6.30764	3.86249e-44	2.29303e-41	ADP-ribosylation factor 1; Short=AtARF1 && PF00025:ADP-ribosylation factor family	Arf
C88_C01H3G130880	2.16862	1.382	1.77365	47.859	40.2589	49.6222	-4.66749	4.19616e-44	2.46544e-41	-	-
C88_C01H3G097820	13.8342	14.4582	13.945	0.22617	0.337881	0.447662	5.42452	4.36228e-44	2.53689e-41	PF08626:Transport protein Trs120 or TRAPPC9, TRAPP II complex subunit|PF12739:ER-Golgi trafficking TRAPP I complex 85 kDa subunit	-
C88_C08H3G072190	33.5484	46.3131	24.1958	0.0924026	0.0776487	0.0548681	8.87157	4.774e-44	2.74828e-41	SUPPRESSOR OF ABI3-5; AltName: Full=REQUIRED FOR SNC4-1D protein 1; AltName: Full=Splicing factor SUA && PF17780:OCRE domain|PF01585:G-patch domain|PF00076:RNA recognition motif. (a.k.a. RRM, RBD, or RNP domain)	RRM_1
C88_C11H2G026880	0.760128	0.911943	0.423567	34.6769	42.3919	36.2548	-5.74145	5.66157e-44	3.22664e-41	60S ribosomal export protein NMD3 && PF04981:NMD3 family	-
C88_C03H4G129500	0.505159	0.700326	0.381185	44.3142	43.1578	38.5437	-6.29841	7.48972e-44	4.22628e-41	Plant cysteine oxidase 1; AltName: Full=Hypoxia-responsive unknown protein 29 && PF07847:PCO_ADO	-
C88_C10H2G057540	0.138163	0.215485	0	129.054	114.35	161.169	-10.1891	2.54148e-43	1.42004e-40	R3H domain-containing protein 1 && PF12752:SUZ domain|PF01424:R3H domain	R3H
C88_C08H2G046060	0.0652088	0.0678015	0.0590466	14.249	18.2864	19.6831	-8.06654	5.46244e-43	3.02248e-40	SUPPRESSOR OF ABI3-5; AltName: Full=REQUIRED FOR SNC4-1D protein 1; AltName: Full=Splicing factor SUA && PF00076:RNA recognition motif. (a.k.a. RRM, RBD, or RNP domain)|PF01585:G-patch domain|PF17780:OCRE domain	RRM_1
C88_C03H2G052200	465.409	467.987	313.931	4.81604	9.23014	10.3853	5.70507	7.22409e-43	3.9588e-40	Cysteine protease inhibitor 1; AltName: Full=P340; AltName: Full=P34021; AltName: Full=PCPI 8.3; Flags: Precursor && PF00197:Trypsin and protease inhibitor	-
C88_C11H2G029530	2.73353	3.93921	3.08316	83.5458	108.745	149.943	-5.10641	1.1306e-42	6.1367e-40	Phospho-2-dehydro-3-deoxyheptonate aldolase 2, chloroplastic; AltName: Full=3-deoxy-D-arabino-heptulosonate 7-phosphate synthase 2; AltName: Full=DAHP synthase 2; AltName: Full=Phospho-2-keto-3-deoxyheptonate aldolase 2; Flags: Precursor && PF01474:Class-II DAHP synthetase family	-
C88_C01H4G144620	102.696	79.7676	79.6541	0.0614105	0.0688068	0.291721	9.35692	1.36731e-42	7.3515e-40	Sterol 14-demethylase; AltName: Full=Cytochrome P450 51A2; AltName: Full=Cytochrome P450 51G1; Short=AtCYP51; AltName: Full=Obtusifoliol 14-demethylase; AltName: Full=Protein EMBRYO DEFECTIVE 1738 && PF00067:Cytochrome P450	p450
C88_C12H4G112020	1.10437	0.820201	0.857152	87.0491	69.8271	99.0131	-6.49946	1.76224e-42	9.38633e-40	-	-
C88_C03H1G021620	459.948	183.44	431.14	0.428533	1.60049	0.678561	8.65995	1.80999e-42	9.55139e-40	Aspartic protease inhibitor 4; AltName: Full=API-13; Short=PI13; Flags: Precursor && PF00197:Trypsin and protease inhibitor	-
C88_C02H1G013630	1.19083	0.509837	1.45887	84.0503	74.8068	57.353	-6.06554	1.85861e-42	9.71797e-40	Cold-regulated 413 inner membrane protein 2, chloroplastic; Short=AtCOR413-IM2; AltName: Full=Cold-regulated 413 thylakoid membrane 2; Short=AtCOR413-TM2; Flags: Precursor && PF05562:Cold acclimation protein WCOR413	-
C88_C04H4G104330	22.1078	20.7643	25.2168	0.452735	0.434797	0.844899	5.33156	2.08993e-42	1.08281e-39	Pyruvate kinase, cytosolic isozyme; Short=PK && PF00224:Pyruvate kinase, barrel domain|PF02887:Pyruvate kinase, alpha/beta domain	PK
C88_C01H1G036070	128.536	83.9932	112.983	6.54961	5.06882	4.97166	4.31611	2.26037e-42	1.16057e-39	Calreticulin; Flags: Precursor && PF00262:Calreticulin family	-
novel.970	8.08255	6.71509	9.17471	191.057	135.049	233.949	-4.52211	2.32868e-42	1.18497e-39	Alanine aminotransferase 2, mitochondrial; Short=AtAlaAT2; Short=AtAlaATm; AltName: Full=Alanine-2-oxoglutarate aminotransferase 3; Flags: Precursor && PF00155:Aminotransferase class I and II	Aminotran_1_2
C88_C11H4G078100	4.6914	4.25171	4.5638	0.159457	0.131646	0.21927	4.7569	2.62069e-42	1.32175e-39	TMV resistance protein N && PF01582:TIR domain|PF13855:Leucine rich repeat|PF00931:NB-ARC domain	TIR
C88_C00H1G002580	32.798	30.8369	35.4984	0	0.11829	0.0626897	9.172	3.54547e-42	1.77249e-39	RNA polymerase II-associated protein 3 && PF08646:Replication factor-A C terminal domain	-
C88_C02H4G104740	0.541185	0.99555	0.565435	45.4538	38.0851	67.8551	-6.14663	3.73284e-42	1.84993e-39	Squalene epoxidase 3; Short=AtSQE3 && PF08491:Squalene epoxidase|PF00890:FAD binding domain	-
C88_C03H4G120280	14.4073	17.6201	18.1252	0.187596	0.140127	0.185656	6.63451	4.38208e-42	2.15296e-39	Probable transcriptional regulator SLK2; Short=AtSLK2; AltName: Full=Protein SEUSS-like 2 && PF01803:LIM-domain binding protein	-
C88_C11H2G026070	0.426741	0.493009	0.858699	35.9035	49.7362	31.9044	-6.01406	4.87548e-42	2.3713e-39	Scarecrow-like protein 13; Short=AtSCL13; AltName: Full=GRAS family protein 24; Short=AtGRAS-24 && PF03514:GRAS domain family	GRAS
C88_C12H1G004200	140.995	217.463	95.6551	0.0460008	0.0515411	0.32778	10.14	4.90969e-42	2.3713e-39	Far upstream element-binding protein 2; Short=FUSE-binding protein 2; AltName: Full=KH type-splicing regulatory protein; Short=KSRP; AltName: Full=p75 && PF00013:KH domain	KH_1
C88_C06H2G047740	0.0264003	0.0548999	0.143433	21.3046	28.8827	31.9417	-8.45556	5.67016e-42	2.71558e-39	Ethylene receptor 2; Short=AtETR2; AltName: Full=Protein ETHYLENE RESPONSE 2; AltName: Full=Protein ETR2 && PF01590:GAF domain|PF00072:Response regulator receiver domain|PF02518:Histidine kinase-, DNA gyrase B-, and HSP90-like ATPase|PF00512:His Kinase A (phospho-acceptor) domain	Response_reg
C88_C05H1G026580	0.257532	0.133886	0.0777319	26.7735	29.1832	36.2224	-7.60955	1.32619e-41	6.2985e-39	Cleft lip and palate transmembrane protein 1 homolog && PF05602:Cleft lip and palate transmembrane protein 1 (CLPTM1)	-
C88_C04H1G031840	28.5611	29.0436	30.7539	2.66104	2.63369	2.8442	3.46688	2.2965e-41	1.07319e-38	La-related protein 1C; Short=AtLARP1c && PF05383:La domain	-
C88_C07H4G092700	142.522	99.7264	150.278	1667.43	1802.08	1573.26	-3.66077	2.29732e-41	1.07319e-38	Auxin-responsive protein SAUR72; AltName: Full=Protein SMALL AUXIN UP RNA 72 && PF02519:Auxin responsive protein	Auxin_inducible
C88_C05H1G013560	20.5108	19.9545	18.4278	0.465766	0.237211	0.351997	5.81846	2.78338e-41	1.28968e-38	PF10151:TMEM214, C-terminal, caspase 4 activator	-
C88_C11H1G024290	0.467615	0.437587	0.550454	24.5629	23.4153	17.9964	-5.47316	2.83965e-41	1.30514e-38	Feruloyl CoA ortho-hydroxylase 2 && PF03171:2OG-Fe(II) oxygenase superfamily|PF14226:non-haem dioxygenase in morphine synthesis N-terminal	2OG-FeII_Oxy
C88_C05H2G034890	46.7885	67.5634	36.798	0.0549646	0.0307923	0.0979129	9.73433	3.18501e-41	1.45216e-38	RNA-binding protein 25; AltName: Full=RNA-binding motif protein 25 && PF01480:PWI domain|PF00076:RNA recognition motif. (a.k.a. RRM, RBD, or RNP domain)	RRM_1
C88_C12H2G052610	0.118794	0.0617585	0.215136	48.0581	55.0444	65.8881	-8.68266	4.99036e-41	2.25723e-38	Cyclin-dependent kinase F-1; Short=CDKF;1; AltName: Full=CDK-activating kinase 1-At; Short=CAK1-At && PF00069:Protein kinase domain	Pkinase
C88_C11H2G028440	2.26451	2.11909	2.97324	54.7986	58.0397	68.6382	-4.59577	5.28065e-41	2.36972e-38	PF00276:Ribosomal protein L23	-
C88_C01H1G001890	1.44981	1.56035	1.70434	34.1558	24.0845	37.8439	-4.32274	5.53714e-41	2.46541e-38	E3 ubiquitin-protein ligase SINAT2; AltName: Full=Seven in absentia homolog 2 && PF03145:Seven in absentia protein family	-
C88_C09H2G053960	48.6088	50.492	32.3756	0.403356	0.112984	0.299388	7.34808	6.50358e-41	2.87327e-38	Homocysteine S-methyltransferase 3; AltName: Full=S-methylmethionine:homocysteine methyltransferase 3; Short=AtHMT-3; Short=SMM:Hcy S-methyltransferase 3 && PF13041:PPR repeat family|PF02574:Homocysteine S-methyltransferase	-
C88_C01H4G172330	25.6034	26.0023	20.1287	0.924846	0.753626	1.04841	4.7469	3.04263e-40	1.32492e-37	Protein BPS1, chloroplastic; AltName: Full=Protein BYPASS 1; Flags: Precursor && PF03087:Arabidopsis protein of unknown function	-
C88_C02H1G017290	0.955879	0.764526	0.732388	34.4184	34.3759	27.0033	-5.26453	3.04542e-40	1.32492e-37	Putative secretory carrier-associated membrane protein 1; Short=Secretory carrier membrane protein 1 && PF04144:SCAMP family	-
C88_C07H4G098450	7.33068	4.23453	9.21936	238.941	300.097	246.885	-5.21041	3.38615e-40	1.462e-37	-	-
C88_C07H4G098430	1.19741	3.73507	6.77663	510.093	541.337	632.135	-7.13589	3.59472e-40	1.54038e-37	-	-
C88_C02H1G022130	2.40102	0.832161	1.0353	145.664	104.192	173.276	-6.60905	3.91314e-40	1.66431e-37	Thiosulfate sulfurtransferase 18; AltName: Full=Sulfurtransferase 18; Short=AtStr18 && PF00581:Rhodanese-like domain	Rhodanese
C88_C01H2G083910	2.66413	3.10246	0.675463	388.111	308.534	554.466	-7.57547	6.20139e-40	2.618e-37	Universal stress protein PHOS32; AltName: Full=Phosphorylated protein of 32 kDa; Short=AtPHOS32; Flags: Precursor && PF00582:Universal stress protein family	Usp
C88_C10H3G062380	4.66992	4.27755	5.13475	74.5371	74.5429	99.0075	-4.11296	7.82624e-40	3.27965e-37	Transcription elongation factor 1 homolog && -	-
C88_C01H1G036040	103.279	156.724	85.1239	1.16132	0.828032	1.88069	6.51803	8.41622e-40	3.50115e-37	GTP-binding protein SAR1A && PF00025:ADP-ribosylation factor family	Arf
C88_C09H3G073460	0.211699	0.0733719	0.0638978	129.51	92.6083	172.886	-10.1324	1.11651e-39	4.61101e-37	CBS domain-containing protein CBSX3, mitochondrial; Flags: Precursor && PF00571:CBS domain	CBS
C88_C08H4G094510	1.73755	1.74574	1.29051	23.9009	22.1928	19.9133	-3.76347	1.65407e-39	6.78194e-37	PF08646:Replication factor-A C terminal domain	-
C88_C02H1G017520	8.82786	7.91024	10.3332	86.6492	92.9975	102.542	-3.35699	2.57015e-39	1.04627e-36	PF08597:Translation initiation factor eIF3 subunit	-
C88_C03H1G027720	2.08253	0.984242	1.28573	60.5501	54.7011	48.4549	-5.2088	3.10058e-39	1.25325e-36	Thioredoxin-like 1-2, chloroplastic; AltName: Full=Lilium-type thioredoxin 1-2; Flags: Precursor && PF00085:Thioredoxin	-
C88_C02H1G011470	1.37505	0.591611	1.03044	31.5348	37.1333	39.4183	-5.14747	3.65188e-39	1.46569e-36	Cathepsin B; Contains: RecName: Full=Cathepsin B light chain; Contains: RecName: Full=Cathepsin B heavy chain; Flags: Precursor && PF00112:Papain family cysteine protease|PF08127:Peptidase family C1 propeptide	Peptidase_C1
C88_C08H3G064330	10.365	12.7318	9.66161	175.362	142.041	128.635	-3.73869	4.02389e-39	1.6037e-36	ATP-dependent 6-phosphofructokinase 3; Short=ATP-PFK 3; Short=Phosphofructokinase 3; AltName: Full=Phosphohexokinase 3 && PF00365:Phosphofructokinase	PFK
C88_C02H2G044830	0.51888	0.134878	0.293654	34.8252	38.6348	50.4127	-7.00342	4.66469e-39	1.84618e-36	KRR1 small subunit processome component; AltName: Full=KRR-R motif-containing protein 1; AltName: Full=Ribosomal RNA assembly protein KRR1 >B3LU25.1 RecName: Full=KRR1 small subunit processome component; AltName: Full=KRR-R motif-containing protein 1; AltName: Full=Ribosomal RNA assembly protein KRR1 >B5VEQ2.1 RecName: Full=KRR1 small subunit processome component; AltName: Full=KRR-R motif-contai…	-
C88_C12H3G060990	4.62411	7.29884	3.78356	130.333	149.733	161.228	-4.78329	5.48202e-39	2.1547e-36	Solute carrier family 25 member 44 [Pongo abelii] && PF00153:Mitochondrial carrier protein	Mito_carr
C88_C02H1G013080	0.128294	0.400186	0	210.595	227.891	275.594	-10.4393	6.08821e-39	2.37657e-36	60S ribosomal protein L18a-3 && PF01775:Ribosomal proteins 50S-L18Ae/60S-L20/60S-L18A	-
C88_C06H1G029430	10.8738	11.4332	9.73565	121.368	131.057	159.963	-3.66039	9.03089e-39	3.50128e-36	PF04520:Senescence regulator	-
C88_C08H3G072040	37.4817	33.9449	31.7291	1.57155	2.32884	1.56533	4.26521	1.10486e-38	4.2546e-36	Pyruvate kinase isozyme G, chloroplastic; Flags: Precursor && PF00224:Pyruvate kinase, barrel domain	PK
C88_C02H1G006970	0.557417	0.695496	0.252371	29.5161	39.8176	43.6059	-6.21658	1.51351e-38	5.78914e-36	Ubiquitin receptor RAD23c; Short=AtRAD23c; AltName: Full=Putative DNA repair protein RAD23-3; AltName: Full=RAD23-like protein 3; Short=AtRAD23-3 && PF00240:Ubiquitin family|PF00627:UBA/TS-N domain|PF09280:XPC-binding domain	ubiquitin
C88_C03H2G061970	0.18972	0.0986315	0.0286319	18.6855	21.011	24.7756	-7.66808	1.82798e-38	6.94534e-36	Chaperone protein ClpB1; AltName: Full=ATP-dependent Clp protease ATP-binding subunit ClpB homolog 1; AltName: Full=Casein lytic proteinase B1; AltName: Full=Heat shock protein 101; AltName: Full=Protein DEFECTIVE IN LONG-TERM ACQUIRED THERMOTOLERANCE && PF07724:AAA domain (Cdc48 subfamily)|PF00004:ATPase family associated with various cellular activities (AAA)|PF02861:Clp amino terminal domain, …	AAA
C88_C02H1G016620	12.595	9.68727	5.70238	442.911	715.721	390.374	-5.76385	2.37122e-38	8.9497e-36	PF04720:PDDEXK-like family of unknown function	-
C88_C04H2G063050	1.48561	0.772339	3.17961	181.574	158.732	195.422	-6.59815	3.28052e-38	1.23002e-35	Transcription factor bHLH93; AltName: Full=Basic helix-loop-helix protein 93; Short=AtbHLH93; Short=bHLH 93; AltName: Full=Transcription factor EN 47; AltName: Full=bHLH transcription factor bHLH093 && PF00010:Helix-loop-helix DNA-binding domain	HLH
C88_C01H4G160360	22.0817	32.8215	21.6053	480.417	395.488	403.346	-4.03402	3.46263e-38	1.28982e-35	PF04588:Hypoxia induced protein conserved region	-
C88_C11H4G087110	0.111424	0.231709	0.100895	30.5625	34.9706	31.601	-7.76913	3.9576e-38	1.46462e-35	Protein TIC 40, chloroplastic; AltName: Full=Translocon at the inner envelope membrane of chloroplasts 40; Short=PsTIC40; Flags: Precursor && PF17830:STI1 domain	-
C88_C12H1G001790	0.147782	0	0.535268	165.114	152.735	163.375	-9.36531	4.19803e-38	1.54358e-35	Ubiquitin-40S ribosomal protein S27a; Contains: RecName: Full=Ubiquitin; Contains: RecName: Full=40S ribosomal protein S27a; Flags: Precursor >P62981.2 RecName: Full=Ubiquitin-40S ribosomal protein S27a; Contains: RecName: Full=Ubiquitin; Contains: RecName: Full=40S ribosomal protein S27a; Flags: Precursor && PF00240:Ubiquitin family|PF01599:Ribosomal protein S27a	ubiquitin
C88_C05H1G026630	0	0.643598	0.560494	103.41	124.311	144.022	-8.23903	4.56728e-38	1.66209e-35	10 kDa chaperonin, mitochondrial; AltName: Full=Chaperonin 10; Short=CPN10; AltName: Full=Protein groES; Flags: Precursor && PF00166:Chaperonin 10 Kd subunit	-
C88_C01H3G130820	0.913112	1.08505	1.15165	27.8708	41.8302	57.5848	-5.31185	4.57869e-38	1.66209e-35	Solute carrier family 40 member 3, chloroplastic; AltName: Full=Ferroportin-3; AltName: Full=Iron-regulated transporter 3; Short=AtIREG3; AltName: Full=Protein MULTIPLE ANTIBIOTIC RESISTANCE 1; Flags: Precursor && PF06963:Ferroportin1 (FPN1)	-
C88_C06H2G043020	11.362	9.94001	9.35586	0.0908819	0.18329	0.0431721	6.61449	5.20156e-38	1.8698e-35	Clathrin heavy chain 1 && PF13838:Clathrin-H-link|PF01394:Clathrin propeller repeat|PF09268:Clathrin, heavy-chain linker|PF00637:Region in Clathrin and VPS	-
C88_C04H1G032990	47.6262	47.5318	38.7973	0.552237	0.515624	1.09305	5.99846	5.21648e-38	1.8698e-35	bZIP transcription factor 60; Short=AtbZIP60 && -	-
C88_C08H3G072000	7.70189	8.12418	6.75508	0.157614	0.176598	0.163783	5.53195	5.91726e-38	2.10773e-35	Protein phosphatase 2C 29; Short=AtPP2C29; AltName: Full=Protein POLTERGEIST-LIKE 1; AltName: Full=Protein phosphatase 2C PLL1; Short=PP2C PLL1 && PF13041:PPR repeat family|PF17177:Pentacotripeptide-repeat region of PRORP|PF13812:Pentatricopeptide repeat domain|PF00481:Protein phosphatase 2C	PP2C
C88_C11H2G026750	0.613267	0.29757	0.851482	208.004	96.298	67.1547	-7.69023	6.42746e-38	2.27247e-35	Glutamate decarboxylase; Short=GAD && PF00282:Pyridoxal-dependent decarboxylase conserved domain	-
C88_C10H1G020560	27.4296	25.3922	26.7204	0.749648	0.78744	0.27821	5.46581	6.45952e-38	2.27247e-35	MACPF domain-containing protein CAD1; AltName: Full=Protein CONSTITUTIVELY ACTIVATED CELL DEATH 1; Short=Protein CAD1 && PF01823:MAC/Perforin domain	-
C88_C11H2G049770	42.5379	64.6068	37.9311	0.316875	0.118346	0.125439	8.01498	7.42812e-38	2.5972e-35	Serine/arginine-rich splicing factor RS41; Short=At-RSp41; Short=AtRS41 && PF00076:RNA recognition motif. (a.k.a. RRM, RBD, or RNP domain)	RRM_1
C88_C03H3G070460	61.1842	96.2954	48.5542	0.196948	0.220669	0.545751	7.79726	1.56193e-37	5.42788e-35	Heterogeneous nuclear ribonucleoprotein 1; Short=hnRNP1 && PF00076:RNA recognition motif. (a.k.a. RRM, RBD, or RNP domain)	RRM_1
C88_C02H2G034110	0.0376606	0.097895	0.0341017	9.71171	13.0711	13.1439	-7.72532	1.6768e-37	5.79176e-35	ENHANCER OF AG-4 protein 2; AltName: Full=Protein AERIAL ROSETTE 1 && PF04818:CID domain|PF00855:PWWP domain	PWWP
C88_C10H4G089920	0.212699	0.165867	0.264823	9.17913	8.64417	9.79754	-5.39037	1.88467e-37	6.47055e-35	Protein MEI2-like 2; Short=OML2; AltName: Full=MEI2-like protein 2 && PF04059:RNA recognition motif 2|PF00076:RNA recognition motif. (a.k.a. RRM, RBD, or RNP domain)	RRM_1
C88_C03H1G021250	148.655	78.2717	129.585	0.671347	1.12831	0.797284	7.12895	2.02687e-37	6.9171e-35	Cysteine protease inhibitor 1; AltName: Full=P340; AltName: Full=P34021; AltName: Full=PCPI 8.3; Flags: Precursor && PF00197:Trypsin and protease inhibitor	-
C88_C03H2G053880	28.4111	16.8527	20.4311	0.0848355	0.221791	0.0671664	7.4841	2.37199e-37	8.0467e-35	WEB family protein At4g27595, chloroplastic; Flags: Precursor && -	-
C88_C01H1G021050	0.209685	0.109011	0.284805	37.1512	18.5611	17.8538	-6.89571	2.4819e-37	8.36974e-35	ABC transporter C family member 14; Short=ABC transporter ABCC.14; Short=AtABCC14; AltName: Full=ATP-energized glutathione S-conjugate pump 10; AltName: Full=Glutathione S-conjugate-transporting ATPase 10; AltName: Full=Multidrug resistance-associated protein 10 && PF00005:ABC transporter|PF00664:ABC transporter transmembrane region	ABC_membrane
C88_C01H1G044380	0.142311	0.295939	0.0859086	23.2097	21.108	24.1032	-7.02958	3.38431e-37	1.13458e-34	Dolichyl-diphosphooligosaccharide--protein glycosyltransferase 48 kDa subunit; Short=Oligosaccharyl transferase 48 kDa subunit; AltName: Full=Protein DEFECTIVE GLYCOSYLATION 1; Flags: Precursor && PF03345:Oligosaccharyltransferase 48 kDa subunit beta	-
C88_C01H1G045940	0.522381	0.155186	0.473016	33.6673	41.2642	51.7149	-6.74678	3.73462e-37	1.2447e-34	Triosephosphate isomerase, chloroplastic; Short=TIM; Short=Triose-phosphate isomerase; Flags: Precursor && PF00121:Triosephosphate isomerase	-
C88_C03H4G134670	0.883586	0.880438	0.533392	18.1301	17.1683	18.2898	-4.52333	4.37141e-37	1.44846e-34	Glycine--tRNA ligase, mitochondrial 1; AltName: Full=Diadenosine tetraphosphate synthetase; Short=AP-4-A synthetase; AltName: Full=Glycyl-tRNA synthetase 1; Short=GlyRS-1; Flags: Precursor && PF00587:tRNA synthetase class II core domain (G, H, P, S and T)|PF03129:Anticodon binding domain	HGTP_anticodon
C88_C02H1G011830	0.822914	0.720533	0.784368	16.9253	14.5954	15.7425	-4.31782	4.44641e-37	1.4648e-34	Senescence-associated carboxylesterase 101; Flags: Precursor && PF01764:Lipase (class 3)|PF18117:Enhanced disease susceptibility 1 protein EP domain	Lipase_3
C88_C03H3G085290	61.5323	29.9076	60.3139	0.418106	0.401539	0.212802	7.20726	4.89423e-37	1.60306e-34	Alpha-L-fucosidase 1; AltName: Full=Alpha-1,3/4-fucosidase; Short=AtFUC1; AltName: Full=Alpha-L-fucoside fucohydrolase; Flags: Precursor && PF01120:Alpha-L-fucosidase	Alpha_L_fucos
C88_C12H1G026520	12.3748	10.4104	14.4651	122.832	145.903	134.272	-3.41096	5.08358e-37	1.65556e-34	Temperature-induced lipocalin-1; Short=AtTIL1 && PF08212:Lipocalin-like domain	Lipocalin_2
C88_C07H3G066110	3.59566	2.32625	4.00352	59.0086	48.291	61.5024	-4.06477	5.96625e-37	1.92785e-34	Sucrose synthase; AltName: Full=SS65; AltName: Full=Sucrose-UDP glucosyltransferase && PF00534:Glycosyl transferases group 1|PF00862:Sucrose synthase	Glycos_transf_1
C88_C11H2G027230	1.21505	1.62432	1.20502	26.2871	23.7547	27.4342	-4.23626	5.98732e-37	1.92785e-34	F-box protein At5g03100 && -	-
C88_C03H2G049350	84.8667	73.287	100.095	0.251755	0.423115	0.298981	8.08325	6.28166e-37	2.01126e-34	40S ribosomal protein S13 && PF00312:Ribosomal protein S15|PF08069:Ribosomal S13/S15 N-terminal domain	-
C88_C09H3G074820	0.155357	0.161534	0.046892	32.2475	38.8351	48.4571	-8.36398	6.36891e-37	2.0278e-34	Peptidyl-prolyl cis-trans isomerase FKBP65; Short=PPIase FKBP65; AltName: Full=70 kDa peptidyl-prolyl isomerase; AltName: Full=FK506-binding protein 65; Short=AtFKBP65; AltName: Full=Immunophilin FKBP65; AltName: Full=Peptidyl-prolyl isomerase ROF2; AltName: Full=Protein ROTAMASE FKBP 2; AltName: Full=Rotamase && PF00515:Tetratricopeptide repeat|PF00254:FKBP-type peptidyl-prolyl cis-trans isomera…	FKBP_C
C88_C03H4G127480	1.65105	1.85404	1.91364	39.5865	34.1669	52.9098	-4.52071	7.04504e-37	2.23062e-34	SNF1-related protein kinase regulatory subunit gamma-1; Short=AKIN subunit gamma-1; Short=AKING1; Short=AKINgamma1; AltName: Full=CBS domain-containing protein CBSCBS1 && PF00571:CBS domain	CBS
C88_C02H1G011460	2.9086	2.495	1.58024	71.771	51.5105	69.23	-4.76064	1.03507e-36	3.25914e-34	Cathepsin B; Contains: RecName: Full=Cathepsin B light chain; Contains: RecName: Full=Cathepsin B heavy chain; Flags: Precursor && PF08127:Peptidase family C1 propeptide|PF00112:Papain family cysteine protease	Peptidase_C1
C88_C09H3G075780	0.236651	0.140606	0.275513	12.2088	16.6478	18.2833	-6.14022	1.28061e-36	4.01015e-34	Transcriptional corepressor LEUNIG_HOMOLOG; AltName: Full=Protein MUCILAGE-MODIFIED 1 && PF08513:LisH	-
C88_C10H1G023490	67.4922	96.4916	80.8754	0.0738393	0.165465	0.175381	9.2633	1.88037e-36	5.85606e-34	Fructose-bisphosphate aldolase 1, cytoplasmic; AltName: Full=Cytoplasmic aldolase; Short=cALD; AltName: Full=Gravity-specific protein GSC 233 && PF00274:Fructose-bisphosphate aldolase class-I	-
C88_C03H2G054570	4.3043	4.30813	4.58963	35.7855	40.5251	44.0162	-3.16273	2.14136e-36	6.61574e-34	Uncharacterized calcium-binding protein At1g02270 && -	-
C88_C05H2G031770	2.9603	2.20892	2.8067	28.9162	26.9027	26.4124	-3.34068	2.14752e-36	6.61574e-34	Protein WVD2-like 7 && PF06886:Targeting protein for Xklp2 (TPX2) domain	-
C88_C01H1G021280	0.383578	0.341854	0.248093	11.6934	16.2878	20.2618	-5.61085	2.19963e-36	6.73986e-34	Putative E3 ubiquitin-protein ligase RF298; AltName: Full=RING finger protein 298 && PF13920:Zinc finger, C3HC4 type (RING finger)	-
C88_C01H1G032280	54.6967	44.4418	36.5383	0	0.248858	0.105509	8.64786	2.86483e-36	8.73116e-34	DnaJ homolog subfamily C member 2 && PF00226:DnaJ domain|PF00249:Myb-like DNA-binding domain	DnaJ
C88_C03H3G099230	11.0815	9.70409	11.8743	0.100091	0.224291	0.0891499	6.33136	3.00284e-36	9.10307e-34	Topless-related protein 1; AltName: Full=Protein MODIFIER OF SNC1 10 && -	-
C88_C03H2G061050	2.16411	3.6713	1.90803	125.389	120.961	74.0612	-5.34184	3.33728e-36	1.00634e-33	Probable inactive poly [ADP-ribose] polymerase SRO5; AltName: Full=Protein SIMILAR TO RCD ONE 5 && PF12174:RCD1-SRO-TAF4 (RST) plant domain	-
C88_C05H2G045120	1.44679	0.313399	1.09172	79.7381	70.1716	66.9468	-6.22288	3.57694e-36	1.07293e-33	Cytochrome P450 CYP73A100 [Panax ginseng] && PF00067:Cytochrome P450	p450
C88_C03H1G024670	0.714783	0.836103	0.809046	32.6447	30.4274	26.1827	-5.21581	3.80991e-36	1.13683e-33	Plant cysteine oxidase 2 && PF07847:PCO_ADO	-
C88_C10H3G074990	3.88323	2.34746	3.27095	72.3986	50.8463	77.1773	-4.37423	4.13687e-36	1.22796e-33	Serine/threonine-protein kinase STY46; AltName: Full=Serine/threonine/tyrosine-protein kinase 46 && PF01842:ACT domain|PF07714:Protein tyrosine and serine/threonine kinase	Pkinase_Tyr
C88_C12H1G001780	2.9808	3.61587	2.58665	38.9992	42.4436	44.7529	-3.75572	4.18874e-36	1.23691e-33	Novel plant SNARE 13; Short=AtNPSN13 && PF03908:Sec20	-
C88_C10H1G021060	69.1858	74.4428	66.9321	7.75244	6.14386	6.39978	3.40011	4.66654e-36	1.37091e-33	PF05184:Saposin-like type B, region 1|PF03489:Saposin-like type B, region 2	-
C88_C03H2G050560	6.41269	4.44511	6.66695	141.459	89.6757	100.008	-4.21518	5.47385e-36	1.59982e-33	BAG family molecular chaperone regulator 1; AltName: Full=Bcl-2-associated athanogene 1 && PF02179:BAG domain	-
C88_C09H3G065700	1.27516	1.25957	3.17531	92.5723	89.4988	87.9662	-5.53669	7.25706e-36	2.11017e-33	Protein DMR6-LIKE OXYGENASE 2; AltName: Full=2-oxoglutarate (2OG)-Fe(II) oxygenase-like protein DLO2; AltName: Full=Salicylate 3-hydroxylase DLO2; Short=S3H DLO2; Short=SA 3-hydroxylase DLO2; Short=Salicylic acid 3-hydroxylase DLO2 && PF14226:non-haem dioxygenase in morphine synthesis N-terminal|PF03171:2OG-Fe(II) oxygenase superfamily	2OG-FeII_Oxy
C88_C10H2G047410	16.6319	15.7518	16.6124	357.82	276.238	573.815	-4.59856	9.25516e-36	2.67751e-33	Pyruvate decarboxylase 4; Short=AtPDC4 && PF02775:Thiamine pyrophosphate enzyme, C-terminal TPP binding domain|PF00205:Thiamine pyrophosphate enzyme, central domain|PF02776:Thiamine pyrophosphate enzyme, N-terminal TPP binding domain	TPP_enzyme_N
C88_C09H2G053210	0.753053	0.782995	0.361001	25.7548	31.6426	42.3971	-5.69824	9.43627e-36	2.71612e-33	Cyclin-T1-4; Short=CycT1;4 && PF00134:Cyclin, N-terminal domain	-
C88_C09H3G064910	0.104516	0.108671	0.378556	50.0667	37.1223	96.1329	-8.235	1.13332e-35	3.24573e-33	PF10536:Plant mobile domain	-
C88_C04H1G026140	0.899709	1.06912	0.581919	23.7525	25.2406	26.1875	-4.86394	1.19618e-35	3.40864e-33	PF00582:Universal stress protein family	Usp
C88_C10H3G075680	0.0368548	0.0574803	0.0667442	7.82561	7.52178	7.85668	-7.13724	1.43348e-35	4.06451e-33	Phospholipid-transporting ATPase 1; Short=AtALA1; AltName: Full=Aminophospholipid flippase 1 && PF16209:Phospholipid-translocating ATPase N-terminal|PF13246:Cation transport ATPase (P-type)|PF00122:E1-E2 ATPase|PF16212:Phospholipid-translocating P-type ATPase C-terminal	E1-E2_ATPase
C88_C03H4G134770	0.509773	0.56122	0.814588	14.4493	21.1711	16.5942	-4.76304	1.66765e-35	4.7051e-33	Auxin response factor 2; AltName: Full=ARF1-binding protein; Short=ARF1-BP; AltName: Full=Protein MEGAINTEGUMENTA && PF06507:Auxin response factor|PF02309:AUX/IAA family|PF02362:B3 DNA binding domain	Auxin_resp
C88_C08H2G045980	0.26082	0.154966	0.303651	31.2914	85.7714	35.6617	-7.70185	1.76191e-35	4.94655e-33	Two-component response regulator-like APRR2; AltName: Full=Pseudo-response regulator 2; AltName: Full=TOC2 protein && PF00249:Myb-like DNA-binding domain|PF00072:Response regulator receiver domain	Response_reg
C88_C01H2G092060	0	0.235454	0.102526	41.3088	38.2229	47.2065	-8.54482	1.79292e-35	5.00893e-33	4-hydroxy-3-methylbut-2-enyl diphosphate reductase, chloroplastic; AltName: Full=Protein CHLOROPLAST BIOGENESIS 6; Flags: Precursor && PF02401:LytB protein	-
C88_C11H4G098660	0.632361	0.420802	0.366466	10.4472	11.4353	11.1026	-4.51661	2.88113e-35	8.00982e-33	CCR4-NOT transcription complex subunit 4; AltName: Full=CCR4-associated factor 4; AltName: Full=E3 ubiquitin-protein ligase CNOT4; AltName: Full=Potential transcriptional repressor NOT4Hp && PF00076:RNA recognition motif. (a.k.a. RRM, RBD, or RNP domain)	RRM_1
C88_C11H2G036510	0.0661878	0.447326	0.299666	56.3914	47.0831	30.0511	-7.33158	3.05906e-35	8.4632e-33	Nitrate reductase [NADH]; Short=NR && PF03404:Mo-co oxidoreductase dimerisation domain|PF00173:Cytochrome b5-like Heme/Steroid binding domain|PF00174:Oxidoreductase molybdopterin binding domain|PF00175:Oxidoreductase NAD-binding domain|PF00970:Oxidoreductase FAD-binding domain	FAD_binding_6
C88_C04H2G046460	0.0554183	0	0.150544	800.881	300.516	164.002	-12.5105	3.116e-35	8.57908e-33	Glutamate decarboxylase 4; Short=GAD 4 && PF00282:Pyridoxal-dependent decarboxylase conserved domain	-
C88_C02H4G118680	191.015	184.533	221.736	0.467546	0.174619	0	9.80383	3.21329e-35	8.80442e-33	40S ribosomal protein S15 && PF00203:Ribosomal protein S19	-
C88_C06H2G056860	235.792	242.684	221.971	22.8709	18.9727	27.8141	3.35732	3.32454e-35	9.06565e-33	40S ribosomal protein S7-1 && PF01251:Ribosomal protein S7e	-
C88_C05H1G013550	9.43265	11.6131	9.83734	0.47214	0.501162	0.590218	4.33552	3.59395e-35	9.75364e-33	Sister-chromatid cohesion protein 3; Short=AtSCC3; AltName: Full=Stromalin protein && PF08514:STAG domain	-
C88_C03H4G105900	1.45202	0.548999	3.22724	236.671	202.367	182.121	-6.86103	3.78763e-35	1.02306e-32	PF05514:HR-like lesion-inducing	-
C88_C01H4G169030	14.5845	15.8741	14.0195	0.190215	0.298375	0.451794	5.61175	3.97009e-35	1.06728e-32	Heterogeneous nuclear ribonucleoprotein Q; Short=hnRNP Q; AltName: Full=Glycine- and tyrosine-rich RNA-binding protein; Short=GRY-RBP; AltName: Full=NS1-associated protein 1; AltName: Full=Synaptotagmin-binding, cytoplasmic RNA-interacting protein && PF00076:RNA recognition motif. (a.k.a. RRM, RBD, or RNP domain)	RRM_1
C88_C09H3G072780	0.288266	0.239782	0.0783077	13.2493	18.8129	18.4538	-6.37092	4.39783e-35	1.17672e-32	Serine/arginine repetitive matrix protein 1; AltName: Full=Plenty-of-prolines 101 && PF01480:PWI domain	-
C88_C06H4G129930	28.1175	31.0507	23.0059	0.389246	0.381612	0.866746	5.69288	4.72663e-35	1.25879e-32	Eukaryotic translation initiation factor 2 subunit beta; Short=eIF-2-beta; AltName: Full=P38 && PF01873:Domain found in IF2B/IF5	-
C88_C02H2G034680	0.193048	0.0573495	0.0749164	11.7117	16.2638	13.319	-6.96901	5.07732e-35	1.34589e-32	Villin-4 && PF02209:Villin headpiece domain|PF00626:Gelsolin repeat	-
C88_C01H3G140390	27.7116	27.0983	25.877	0.0873437	0.0978634	0.103728	8.15854	7.83938e-35	2.06843e-32	Probable 26S proteasome non-ATPase regulatory subunit 3; Short=26S proteasome subunit S3; AltName: Full=26S proteasome regulatory subunit RPN3; AltName: Full=Nuclear antigen 21D7 && PF08375:Proteasome regulatory subunit C-terminal|PF01399:PCI domain|PF05198:Translation initiation factor IF-3, N-terminal domain	-
C88_C06H2G055830	130.437	188.972	77.7972	0.425619	1.43064	1.23557	7.04374	9.04792e-35	2.37631e-32	-	-
novel.554	22.994	12.9471	18.9344	0.367767	0.294329	0.124787	6.1305	1.03272e-34	2.69984e-32	Cellulose synthase A catalytic subunit 3 [UDP-forming]; Short=AtCesA3; AltName: Full=Constitutive expression of VSP1 protein 1; AltName: Full=Isoxaben-resistant protein 1; Short=Ath-B; AltName: Full=Protein ECTOPIC LIGNIN 1; AltName: Full=Protein RADIALLY SWOLLEN 5; Short=AtRSW5 && PF14569:Zinc-binding RING-finger|PF03552:Cellulose synthase	-
C88_C09H1G023950	0.135055	0.140425	0	754.044	849.669	723.936	-13.0769	1.04739e-34	2.72571e-32	Early light-induced protein, chloroplastic; Short=ELIP; Flags: Precursor && -	-
C88_C01H3G097630	33.8241	36.5572	30.1515	2.44233	1.77631	2.74782	3.87967	1.12383e-34	2.91134e-32	Methionine aminopeptidase 2B; Short=MAP 2B; Short=MetAP 2B; AltName: Full=Peptidase M && PF00557:Metallopeptidase family M24	Peptidase_M24
C88_C02H2G060370	0.279079	0.725437	1.13718	119.108	104.643	236.571	-7.71148	1.17047e-34	3.01844e-32	-	-
C88_C01H1G034150	16.9841	17.7134	18.7654	0.880086	0.924453	0.979855	4.29126	1.4361e-34	3.68678e-32	Sugar transporter ERD6-like 5 && PF00083:Sugar (and other) transporter	Sugar_tr
C88_C10H3G059410	2.33191	1.85413	3.10522	65.3709	51.922	54.1711	-4.52475	1.59026e-34	4.06422e-32	Protein translation factor SUI1 homolog; AltName: Full=Protein GOS2; AltName: Full=Protein eIF1; AltName: Full=Translation initiation factor 1 >A6MZM2.1 RecName: Full=Protein translation factor SUI1 homolog; AltName: Full=Protein GOS2; AltName: Full=Protein eIF1; AltName: Full=Translation initiation factor 1 && PF01253:Translation initiation factor SUI1	SUI1
C88_C12H3G077550	0.972899	1.09588	2.78971	127.246	148.825	273.273	-6.7958	1.74378e-34	4.43668e-32	NEP1-interacting protein 1; AltName: Full=RING-H2 finger protein ATL26 && PF13639:Ring finger domain	-
C88_C04H2G042740	8.94431	8.10222	8.75356	0.38272	0.241208	0.426106	4.64516	2.20194e-34	5.57746e-32	C2 and GRAM domain-containing protein At1g03370 && PF02893:GRAM domain|PF16016:VAD1 Analog of StAR-related lipid transfer domain|PF00168:C2 domain	GRAM
C88_C10H2G051050	78.5688	42.6962	75.2208	1.61492	1.03396	2.23751	5.35259	2.58641e-34	6.52232e-32	5-methyltetrahydropteroyltriglutamate--homocysteine methyltransferase; AltName: Full=Cobalamin-independent methionine synthase isozyme; AltName: Full=Vitamin-B12-independent methionine synthase isozyme && PF01717:Cobalamin-independent synthase, Catalytic domain|PF08267:Cobalamin-independent synthase, N-terminal domain	-
C88_C06H2G059100	26.5644	41.0204	19.7897	0.0895941	0.0334616	0.141868	8.40998	3.10224e-34	7.78585e-32	Protein argonaute 1 && PF08699:Argonaute linker 1 domain|PF02171:Piwi domain|PF16488:Argonaute linker 2 domain|PF12764:Glycine-rich region of argonaut|PF16487:Mid domain of argonaute|PF02170:PAZ domain|PF16486:N-terminal domain of argonaute	Piwi
C88_C10H3G079260	12.9482	13.9786	14.319	91.6115	91.2039	105.748	-2.78078	3.11478e-34	7.78585e-32	Protein LURP-one-related 10 && PF03489:Saposin-like type B, region 2|PF05184:Saposin-like type B, region 1|PF04525:LURP-one-related	-
C88_C06H1G013380	1.75904	1.58511	1.91137	55.1412	40.0751	64.305	-4.89632	3.66073e-34	9.11058e-32	Cytochrome b5 isoform E; Short=AtCb5-E; AltName: Full=Cytochrome b5 isoform 1; AltName: Full=Cytochrome b5 isoform A; Short=AtCb5-A && PF00173:Cytochrome b5-like Heme/Steroid binding domain	-
C88_C08H1G012340	0.543141	1.07813	0.760078	19.8184	22.967	21.3626	-4.72801	4.63491e-34	1.14849e-31	ATP-dependent 6-phosphofructokinase 3; Short=ATP-PFK 3; Short=Phosphofructokinase 3; AltName: Full=Phosphohexokinase 3 && PF00365:Phosphofructokinase	PFK
C88_C06H4G102430	231.347	271.483	183.215	0.0984742	0.220669	0	11.0792	5.85738e-34	1.44512e-31	40S ribosomal protein S4 && PF08071:RS4NT (NUC023) domain|PF00467:KOW motif|PF16121:40S ribosomal protein S4 C-terminus|PF00900:Ribosomal family S4e|PF01479:S4 domain	Ribosomal_S4e
C88_C02H4G121400	1.19715	1.915	2.08466	49.055	39.4468	37.9887	-4.57656	7.15414e-34	1.75745e-31	LOB domain-containing protein 41; AltName: Full=ASYMMETRIC LEAVES 2-like protein 38; Short=AS2-like protein 38 && PF03195:Lateral organ boundaries (LOB) domain	-
C88_C08H3G073200	0.295564	0.384145	0.267634	21.9891	23.9361	24.0695	-6.19041	8.89773e-34	2.17639e-31	DeSI-like protein At4g17486 && PF05903:PPPDE putative peptidase domain	-
C88_C12H4G086940	3.13245	3.3278	4.68628	50.8422	71.2676	69.2009	-4.07602	9.57519e-34	2.33209e-31	S-adenosylmethionine synthase 2; Short=AdoMet synthase 2; AltName: Full=Methionine adenosyltransferase 2; Short=MAT 2 && PF02772:S-adenosylmethionine synthetase, central domain|PF02773:S-adenosylmethionine synthetase, C-terminal domain|PF00438:S-adenosylmethionine synthetase, N-terminal domain	-
C88_C11H2G026260	248.53	206.35	267.568	2009.44	2038.23	1636.1	-2.95203	9.74456e-34	2.36324e-31	Induced stolen tip protein TUB8 && -	-
C88_C09H3G064900	0.701155	0.867897	0.483731	23.3725	21.3937	37.5831	-5.30294	1.17318e-33	2.83312e-31	PF10536:Plant mobile domain	-
C88_C07H2G052900	9.48126	7.83257	7.87965	465.185	231.633	213.008	-5.14658	1.20424e-33	2.89587e-31	Chaperone protein dnaJ 11, chloroplastic; Short=AtDjC11; Short=AtJ11; Flags: Precursor && PF00226:DnaJ domain	DnaJ
novel.108	85.3719	73.915	87.4134	0.869342	0.194809	0.412968	7.37099	1.97409e-33	4.7272e-31	40S ribosomal protein S28 && PF01200:Ribosomal protein S28e	-
C88_C10H1G011330	0.607359	0.485775	0.846099	17.812	28.8827	23.9151	-5.1567	2.05575e-33	4.89484e-31	PF00642:Zinc finger C-x8-C-x5-C-x3-H type (and similar)	zf-CCCH
C88_C10H1G011690	0.169064	0.61525	0.229631	39.3897	42.228	61.4502	-7.13259	2.06127e-33	4.89484e-31	-	-
C88_C01H1G019990	0.641291	0.666789	0.58069	14.0009	18.3798	17.8681	-4.71068	2.09324e-33	4.95013e-31	Probable serine/threonine-protein phosphatase 2A regulatory subunit B'' subunit TON2; AltName: Full=Protein EMBRYO DEFFECTIVE 40; AltName: Full=Protein GORDO; AltName: Full=Protein TONNEAU 2 && -	-
C88_C04H2G068740	3.56353	10.3746	8.85059	947.138	627.014	399.395	-6.40533	2.55444e-33	6.01581e-31	PF00257:Dehydrin	-
C88_C11H2G029390	4.12477	5.75598	5.60248	93.113	67.7486	98.2932	-4.03797	3.08776e-33	7.24187e-31	Histone H3.3; AltName: Full=Histone H3.2 >Q71V89.3 RecName: Full=Histone H3.3 >P69245.2 RecName: Full=Histone H3.3 >P69244.2 RecName: Full=Histone H3.3; AltName: Full=Histone H3.2; AltName: Full=Minor histone H3 >Q71H73.3 RecName: Full=Histone H3.3 >Q6RUR1.3 RecName: Full=Histone H3.3 >Q71U98.3 RecName: Full=Histone H3.3 >Q711T2.3 RecName: Full=Histone H3.3 >Q76N23.1 RecName: Full=Histone H3.3 >Q…	Histone
C88_C06H2G047440	8.38034	8.7609	11.3414	165.394	102.52	145.21	-3.83293	3.19663e-33	7.46649e-31	Stearoyl-[acyl-carrier-protein] 9-desaturase, chloroplastic; Short=Stearoyl-ACP desaturase; AltName: Full=Acyl-[acyl-carrier-protein] desaturase; AltName: Full=Delta(9) stearoyl-acyl carrier protein desaturase; Flags: Precursor && PF03405:Fatty acid desaturase	-
C88_C11H2G028130	0.192314	0.0727127	0.189971	6.29514	5.85011	6.20071	-5.29899	3.3332e-33	7.7537e-31	TMV resistance protein N && PF01582:TIR domain|PF13855:Leucine rich repeat|PF00931:NB-ARC domain	TIR
C88_C06H4G120730	0.0986602	0.307749	0.0893369	63.1085	64.6218	73.582	-8.67386	3.53451e-33	8.18856e-31	F-box/kelch-repeat protein At1g80440 && PF01344:Kelch motif	Kelch_1
C88_C06H4G115220	3.14105	3.37129	3.11947	36.4839	56.0269	44.9207	-3.80983	3.88272e-33	8.95886e-31	Protein disulfide-isomerase; Short=PDI; Flags: Precursor [Datisca glomerata] && PF00085:Thioredoxin|PF13848:Thioredoxin-like domain	-
C88_C08H3G072120	12.2147	13.7177	13.0158	0.142936	0.0800758	0.212187	6.52123	4.43237e-33	1.01859e-30	Probable methyltransferase PMT14 && PF03141:Putative S-adenosyl-L-methionine-dependent methyltransferase	-
C88_C07H4G098790	4.9253	2.56057	5.87216	146.31	111.723	184.906	-5.02858	5.27338e-33	1.20699e-30	Glutamate formimidoyltransferase; AltName: Full=5-formyltetrahydrofolate cyclo-ligase; AltName: Full=Glutamate formiminotransferase; AltName: Full=Glutamate formyltransferase && PF07837:Formiminotransferase domain, N-terminal subdomain	-
C88_C01H2G080250	13.6228	7.32855	14.2662	255.671	195.38	245.825	-4.28477	6.5621e-33	1.49595e-30	Cytochrome P450 98A2 && PF00067:Cytochrome P450	p450
C88_C04H2G067540	2.76892	2.04561	1.84745	62.5058	45.9112	39.6816	-4.44959	6.72295e-33	1.52651e-30	Probable cysteine protease RD19C; AltName: Full=RD19-like protein 2; Flags: Precursor && PF00112:Papain family cysteine protease|PF08246:Cathepsin propeptide inhibitor domain (I29)	Peptidase_C1
C88_C05H4G101940	61.4049	66.0641	44.8274	0.475538	0.266406	0.423557	7.22962	9.27608e-33	2.09787e-30	Glycine-rich RNA-binding protein 2, mitochondrial; Short=AtGR-RBP2; AltName: Full=AtRBG2; AltName: Full=Glycine-rich protein 2; Short=AtGRP2; AltName: Full=Mitochondrial RNA-binding protein 1a; Short=At-mRBP1a; Flags: Precursor && PF00076:RNA recognition motif. (a.k.a. RRM, RBD, or RNP domain)	RRM_1
C88_C03H2G046230	0.125311	0.130293	0.283673	35.234	28.0284	53.1909	-7.70838	1.05179e-32	2.3693e-30	Mannose-1-phosphate guanylyltransferase 1; AltName: Full=GDP-mannose pyrophosphorylase 1; AltName: Full=Protein CYTOKINESIS DEFECTIVE 1; AltName: Full=Protein EMBRYO DEFECTIVE 101; AltName: Full=Protein HYPERSENSITIVE TO AMMONIUM ION 1; AltName: Full=Protein SENSITIVE TO OZONE 1; AltName: Full=Protein VITAMIN C DEFECTIVE 1 && PF00483:Nucleotidyl transferase|PF00132:Bacterial transferase hexapepti…	Hexapep
C88_C01H1G020390	1.64515	2.34077	1.88171	23.3831	23.0657	24.7747	-3.57579	1.05794e-32	2.37378e-30	PF12906:RING-variant domain	-
C88_C11H2G026680	0.200905	0.417785	0.424479	30.2126	40.0495	22.7409	-6.44925	1.09554e-32	2.44852e-30	Probable tyrosine-protein phosphatase At1g05000 && PF03162:Tyrosine phosphatase family	-
C88_C01H3G098090	33.181	19.1765	40.4927	0.743226	1.13253	0.847341	5.11235	1.11507e-32	2.48242e-30	Receptor-like kinase TMK3; AltName: Full=BARK1-like kinase 2; AltName: Full=Leucine-rich repeat receptor-like kinases TMK3; AltName: Full=Transmembrane kinase 3; Flags: Precursor && PF07714:Protein tyrosine and serine/threonine kinase	Pkinase_Tyr
C88_C09H2G053270	0.506453	0.378486	0.429931	12.4869	17.0143	8.75823	-4.83828	1.14026e-32	2.52863e-30	Protein TIME FOR COFFEE && -	-
C88_C06H4G102130	3.85268	6.67644	5.4972	97.0573	138.67	100.581	-4.36489	1.39984e-32	3.09224e-30	PF04720:PDDEXK-like family of unknown function	-
C88_C06H3G088960	16.2272	14.6817	16.845	162.689	120.21	122.453	-3.05966	1.46627e-32	3.221e-30	Protein CDI; AltName: Full=Protein CADMIUM INDUCED && PF00646:F-box domain|PF07734:F-box associated	F-box
C88_C01H1G037320	14.9151	13.7388	13.9286	0.106011	0.197964	0.0419656	6.95923	1.46943e-32	3.221e-30	Eukaryotic translation initiation factor 3 subunit C; Short=eIF3c; AltName: Full=Eukaryotic translation initiation factor 3 subunit 8; AltName: Full=eIF3 p110 && PF01399:PCI domain|PF05470:Eukaryotic translation initiation factor 3 subunit 8 N-terminus	-
C88_C02H3G085650	29.0702	36.0528	28.5431	344.584	411.437	510.098	-3.73061	2.00988e-32	4.38877e-30	-	-
C88_C09H4G091270	0.146545	0.304744	0.132697	132.848	239.27	293.789	-10.1524	2.17743e-32	4.73649e-30	Metallothionein-like protein type 2 B && PF01439:Metallothionein	-
C88_C03H2G059780	4.46341	4.5648	2.78276	64.7043	59.3002	56.4121	-3.90768	2.51277e-32	5.44516e-30	Plant cysteine oxidase 2 && PF07847:PCO_ADO	-
C88_C04H2G066300	9.32705	7.27992	8.35509	0.370743	0.415395	0.345942	4.48673	2.66557e-32	5.75439e-30	Leishmanolysin-like peptidase && PF01457:Leishmanolysin	-
C88_C02H4G118800	87.7974	113.503	45.5693	0.972227	0.891264	0.419856	6.77897	2.83784e-32	6.10318e-30	Mitochondrial amidoxime-reducing component 1; Short=mARC1; AltName: Full=Molybdenum cofactor sulfurase C-terminal domain-containing protein 1; Short=MOSC domain-containing protein 1; Short=Moco sulfurase C-terminal domain-containing protein 1 && PF03473:MOSC domain|PF03476:MOSC N-terminal beta barrel domain	MOSC
C88_C12H2G054580	0.0414817	0.086262	0.0751234	23.0635	25.3983	27.9638	-8.5325	3.28218e-32	7.03225e-30	Leucine aminopeptidase 2, chloroplastic; AltName: Full=Leucyl aminopeptidase 2; Short=LAP 2; AltName: Full=Proline aminopeptidase 2; AltName: Full=Prolyl aminopeptidase 2; Flags: Precursor && PF02789:Cytosol aminopeptidase family, N-terminal domain|PF00883:Cytosol aminopeptidase family, catalytic domain	-
C88_C02H2G034700	0	0.13427	0.0389774	42.7598	41.5253	34.3232	-9.42893	3.52199e-32	7.5178e-30	CBL-interacting serine/threonine-protein kinase 23; AltName: Full=Protein LOW-K(+)-SENSITIVE 1; AltName: Full=SNF1-related kinase 3.23; AltName: Full=SOS2-like protein kinase PKS17 && PF00069:Protein kinase domain|PF03822:NAF domain	Pkinase
C88_C11H2G027270	1.06092	0.926602	0.576396	19.5497	24.573	30.1553	-4.83529	3.64476e-32	7.75083e-30	Nicastrin; Flags: Precursor && PF05450:Nicastrin|PF18266:Nicastrin small lobe	-
C88_C01H3G131550	21.4315	21.5612	16.3927	290.681	268.884	455.418	-4.06785	3.68902e-32	7.81579e-30	Glutamate--tRNA ligase, cytoplasmic; AltName: Full=GluRSAt; AltName: Full=Glutamyl-tRNA synthetase; Short=GluRS && PF03950:tRNA synthetases class I (E and Q), anti-codon binding domain|PF00749:tRNA synthetases class I (E and Q), catalytic domain	-
C88_C05H1G024900	22.6199	24.809	32.2432	1.00457	1.03898	1.00948	4.7304	4.09956e-32	8.65341e-30	ALA-interacting subunit 1; Short=AtALIS1; AltName: Full=ALA3 beta-subunit 1 && PF03381:LEM3 (ligand-effect modulator 3) family / CDC50 family	-
C88_C02H2G033860	0.671791	1.03482	0.563248	14.1763	15.8541	17.4927	-4.36383	4.28559e-32	9.0127e-30	Protein odr-4 homolog && PF14778:Odorant response abnormal 4-like	-
C88_C07H4G103090	100.916	85.836	78.421	11.813	9.61462	9.7276	3.11538	5.11532e-32	1.07181e-29	Nuclear/nucleolar GTPase 2; Short=AtNug2; AltName: Full=DAR GTPase 5 && PF01926:50S ribosome-binding GTPase|PF08153:NGP1NT (NUC091) domain	-
C88_C03H3G086720	1.89838	2.36404	2.39858	18.5382	18.1255	20.3222	-3.07049	5.55283e-32	1.15922e-29	Tripeptidyl-peptidase 2; AltName: Full=Tripeptidyl-peptidase II; Short=TPPII && PF00082:Subtilase family|PF12580:Tripeptidyl peptidase II	Peptidase_S8
C88_C05H1G016080	8.27659	11.532	9.28785	0.353257	0.519491	0.340863	4.61249	7.13459e-32	1.48399e-29	-	-
C88_C07H2G031240	5.55427	3.98899	3.52577	50.8776	52.521	56.5328	-3.58865	9.56229e-32	1.98172e-29	Protein CHLOROPLAST IMPORT APPARATUS 2; Flags: Precursor && PF06203:CCT motif	CCT
C88_C03H4G117710	0.874568	0.974294	0.678791	18.0608	19.569	23.0202	-4.56409	1.07363e-31	2.21696e-29	Polyadenylate-binding protein 2; Short=AtPabN2; Short=AtPabN3; Short=Poly(A)-binding protein 2; AltName: Full=Nuclear poly(A)-binding protein 2; AltName: Full=Poly(A)-binding protein II; Short=PABII && PF00076:RNA recognition motif. (a.k.a. RRM, RBD, or RNP domain)	RRM_1
C88_C01H3G124750	2.06026	1.34878	1.58919	41.9002	42.6911	81.9099	-5.0345	1.136e-31	2.33729e-29	Ascorbate transporter, chloroplastic; AltName: Full=Phosphate transporter PHT4;4; Short=AtPHT4;4; AltName: Full=Probable anion transporter 2; Flags: Precursor && PF07690:Major Facilitator Superfamily	MFS_1
C88_C12H4G086020	1.55258	3.56098	2.81173	68.3807	59.9278	60.7625	-4.54767	1.14435e-31	2.346e-29	Scarecrow-like protein 3; Short=AtSCL3; AltName: Full=GRAS family protein 5; Short=AtGRAS-5 && PF03514:GRAS domain family	GRAS
C88_C11H3G072830	33.5298	30.2011	31.5087	1.75481	1.73485	2.20658	4.09346	1.19602e-31	2.44313e-29	NADH dehydrogenase [ubiquinone] iron-sulfur protein 7, mitochondrial; AltName: Full=Complex I-20kD; Short=CI-20kD; AltName: Full=NADH-ubiquinone oxidoreductase 20 kDa subunit; Flags: Precursor && PF01058:NADH ubiquinone oxidoreductase, 20 Kd subunit	-
C88_C06H2G036310	1.39787	3.06839	2.60186	78.7073	140.712	81.5559	-5.38571	1.20591e-31	2.45454e-29	PF04720:PDDEXK-like family of unknown function	-
C88_C01H3G109820	0.188191	0.195673	0.170407	24.5803	19.0553	26.5878	-6.96371	1.2924e-31	2.62122e-29	Transcription factor Pur-alpha 1; AltName: Full=Purine-rich single-stranded DNA-binding protein alpha 1 && PF04845:PurA ssDNA and RNA-binding protein	-
C88_C08H4G084080	0.442517	0.255617	0.0890443	19.3704	19.7781	24.7356	-6.33521	1.46875e-31	2.96833e-29	PF14111:Domain of unknown function (DUF4283)	-
C88_C09H2G037130	0	0	0	456.201	579.288	716.28	-14.4759	1.55838e-31	3.13835e-29	60S ribosomal protein L23A && PF03939:Ribosomal protein L23, N-terminal domain|PF00276:Ribosomal protein L23	-
C88_C04H2G065910	3.72551	3.65843	3.87322	34.1207	28.8159	26.9853	-2.97185	1.66602e-31	3.34331e-29	Thylakoidal processing peptidase 1, chloroplastic; AltName: Full=Signal peptidase I-1; Flags: Precursor && PF10502:Signal peptidase, peptidase S26	-
C88_C11H4G084890	0.154157	0.160286	0.307096	30.2352	23.7795	12.2921	-6.70106	1.87653e-31	3.75252e-29	Leucine-rich repeat receptor-like tyrosine-protein kinase PXC3; AltName: Full=Protein PXY/TDR-CORRELATED 3; Flags: Precursor && PF13855:Leucine rich repeat|PF07714:Protein tyrosine and serine/threonine kinase	Pkinase_Tyr
C88_C02H3G088650	99.4784	140.608	72.0333	2.20069	4.17279	3.0826	5.07746	1.94e-31	3.86589e-29	U1 small nuclear ribonucleoprotein 70 kDa; Short=U1 snRNP 70 kDa; Short=U1-70K; Short=snRNP70 && PF12220:U1 small nuclear ribonucleoprotein of 70kDa MW N terminal|PF00076:RNA recognition motif. (a.k.a. RRM, RBD, or RNP domain)	RRM_1
C88_C09H1G022820	0.946605	0.590545	0.857152	53.7332	81.7708	89.2904	-6.52423	2.28939e-31	4.54622e-29	-	-
C88_C02H2G044500	0.199664	0.103801	0.45199	30.026	31.1547	18.9593	-6.68095	2.67865e-31	5.30075e-29	UDP-arabinose 4-epimerase 1; AltName: Full=UDP-D-xylose 4-epimerase 1 && PF16363:GDP-mannose 4,6 dehydratase	-
C88_C10H3G079220	0.0785593	0.0408414	0.0177839	7.9245	8.7158	7.65728	-7.46697	2.80824e-31	5.53797e-29	Putative disease resistance RPP13-like protein 1 && PF18052:Rx N-terminal domain|PF00931:NB-ARC domain	NB-ARC
C88_C02H2G034140	0.247797	0.316541	0.250024	3.13411	3.00753	3.0542	-3.47245	3.01958e-31	5.9342e-29	Sacsin; AltName: Full=DnaJ homolog subfamily C member 29; Short=DNAJC29 && PF13920:Zinc finger, C3HC4 type (RING finger)	-
C88_C02H4G118480	32.7836	25.1728	23.0692	0.361118	0.635817	0.122531	6.1944	3.13526e-31	6.14038e-29	Galactan beta-1,4-galactosyltransferase GALS3; AltName: Full=Beta-1,4-galactan synthase; AltName: Full=Galactan synthase 3 && PF01697:Glycosyltransferase family 92	-
C88_C03H3G089520	15.1326	22.5346	19.1604	0.49798	0.202893	0.483868	5.60855	3.21151e-31	6.26816e-29	NAC domain-containing protein 91; Short=ANAC091; AltName: Full=TCV-interacting protein && PF02365:No apical meristem (NAM) protein	NAM
C88_C01H1G001160	12.7985	11.167	12.3995	145.114	139.758	225.578	-3.78654	3.29144e-31	6.40225e-29	PF07797:Protein of unknown function (DUF1639)	-
C88_C01H4G165980	25.7818	32.3706	30.8336	353.404	276.485	304.067	-3.36506	3.37665e-31	6.54565e-29	-	-
C88_C03H3G090010	26.1173	24.8012	20.8241	1.43891	1.79135	1.13922	4.06228	3.82537e-31	7.39035e-29	Target of Myb protein 1 && PF03127:GAT domain|PF00790:VHS domain	-
C88_C01H4G178050	98.938	64.304	80.7126	7.69222	5.94103	6.38576	3.63003	3.91689e-31	7.5416e-29	Probable protein disulfide-isomerase A6; AltName: Full=P5; Flags: Precursor && PF00085:Thioredoxin|PF07749:Endoplasmic reticulum protein ERp29, C-terminal domain	-
C88_C01H2G067360	21.4494	36.3165	26.7715	397.677	337.06	389.158	-3.70363	4.28061e-31	8.21416e-29	-	-
C88_C08H3G053830	145.832	77.7962	197.293	1.77308	0.479531	0.508269	7.25999	4.55535e-31	8.71203e-29	Patatin-2-Kuras 3; Flags: Precursor && PF01734:Patatin-like phospholipase	-
C88_C12H1G004170	57.387	65.7449	49.6357	0.0618887	0.208028	0	9.3424	5.00338e-31	9.53687e-29	Eukaryotic initiation factor 4A-2; Short=eIF-4A-2; AltName: Full=ATP-dependent RNA helicase eIF4A-2 && PF00270:DEAD/DEAH box helicase|PF00271:Helicase conserved C-terminal domain	DEAD
C88_C03H4G117530	0.444754	0.462437	0.654428	7.04551	7.80612	8.34385	-3.86429	5.50518e-31	1.04584e-28	-	-
C88_C03H4G120490	325.314	395.745	146.999	4.03417	6.6294	6.7073	5.67665	5.57795e-31	1.05614e-28	Heat stress transcription factor B-2a; Short=AtHsfB2a; AltName: Full=AtHsf-22; AltName: Full=Heat shock factor protein 6; Short=HSF 6; AltName: Full=Heat shock transcription factor 6; Short=HSTF 6 && PF00447:HSF-type DNA-binding	HSF_DNA-bind
C88_C06H3G071790	1.33004	1.10634	1.56566	37.045	35.3517	31.9501	-4.67403	5.87535e-31	1.10877e-28	40S ribosomal protein S23; AltName: Full=S12 && PF00164:Ribosomal protein S12/S23	Ribosomal_S12
C88_C03H1G021230	116.695	71.6752	110.713	0.1686	0.755624	1.40159	7.06916	6.91165e-31	1.30003e-28	Cysteine protease inhibitor 8; AltName: Full=PCPI-8; Short=Pcpi8; Flags: Precursor && PF00197:Trypsin and protease inhibitor	-
C88_C11H2G026490	12.4458	13.1696	15.957	207.505	134.48	156.391	-3.55719	7.88947e-31	1.47907e-28	60S ribosomal protein L6; AltName: Full=YL16-like && PF03868:Ribosomal protein L6, N-terminal domain|PF01159:Ribosomal protein L6e	-
C88_C08H3G071400	38.4551	27.7262	31.0086	1.18906	0.888178	1.41211	4.82735	9.02702e-31	1.68678e-28	-	-
C88_C06H1G005360	0.482873	0.35145	0.174897	17.5914	13.8085	16.5795	-5.55838	9.56079e-31	1.78068e-28	Protein NRT1/ PTR FAMILY 3.1; Short=AtNPF3.1 && PF00854:POT family	-
C88_C05H1G009360	0.121262	0.0630414	0.109802	119.238	148.779	41.0252	-10.0045	9.92725e-31	1.84291e-28	Probable inactive poly [ADP-ribose] polymerase SRO2; AltName: Full=Protein SIMILAR TO RCD ONE 2 && PF00644:Poly(ADP-ribose) polymerase catalytic domain|PF12174:RCD1-SRO-TAF4 (RST) plant domain	-
C88_C03H2G062070	0.25976	0.135044	0	149.239	170.912	204.187	-10.3966	1.02497e-30	1.89659e-28	40S ribosomal protein S19-3 && PF01090:Ribosomal protein S19e	-
C88_C11H4G076780	102.836	70.1111	132.786	0.0577756	0.0647341	0.0686136	10.6708	1.04105e-30	1.92011e-28	UTP--glucose-1-phosphate uridylyltransferase; AltName: Full=UDP-glucose pyrophosphorylase; Short=UDPGP; Short=UGPase && PF01704:UTP--glucose-1-phosphate uridylyltransferase	-
C88_C10H3G075610	0.541215	0.0803906	0.490071	29.8046	33.0273	25.1853	-6.26673	1.0627e-30	1.95372e-28	KH domain-containing protein At3g08620; AltName: Full=Quaking-like protein 4 && PF16544:Homodimerisation region of STAR domain protein	-
C88_C08H1G001180	41.0568	19.0448	40.4543	0.658208	0.477195	0.229906	6.21003	1.23163e-30	2.25702e-28	Tubulin alpha-1 chain && PF00091:Tubulin/FtsZ family, GTPase domain|PF03953:Tubulin C-terminal domain	Tubulin
C88_C01H1G005700	0.138391	0.10792	0.187969	23.1199	26.6023	11.3135	-7.10035	1.35858e-30	2.48167e-28	CBL-interacting serine/threonine-protein kinase 3; AltName: Full=SNF1-related kinase 3.17; AltName: Full=SOS2-like protein kinase PKS12 && PF03822:NAF domain|PF00069:Protein kinase domain	Pkinase
C88_C05H1G014580	7.04506	10.5576	6.17595	0.212812	0.336626	0.223	4.97645	1.37753e-30	2.50825e-28	THO complex subunit 2; Short=AtTHO2; AltName: Full=Protein EMBRYO DEFECTIVE 2793 && PF16134:THO complex subunit 2 N-terminus	-
C88_C07H2G039230	9.76229	4.68669	7.88812	132.744	126.23	166.781	-4.23115	1.41393e-30	2.56633e-28	Sucrose synthase; AltName: Full=SS65; AltName: Full=Sucrose-UDP glucosyltransferase && PF00862:Sucrose synthase|PF00534:Glycosyl transferases group 1	Glycos_transf_1
C88_C11H2G038600	3.807	2.9028	1.95344	154.415	120.763	319.681	-6.07765	1.47274e-30	2.66459e-28	Proteinase inhibitor type-2 TR8; AltName: Full=Proteinase inhibitor type II TR8; Flags: Precursor && PF02428:Potato type II proteinase inhibitor family	-
C88_C03H2G060550	375.376	114.493	347.685	0.121348	0.543852	0	10.3132	1.51642e-30	2.73492e-28	Gibberellin-regulated protein 1; AltName: Full=GAST1 protein homolog 1; Flags: Precursor && PF02704:Gibberellin regulated protein	-
C88_C08H1G020510	2.46791	1.3219	1.08349	54.3311	57.1478	40.8207	-4.94359	1.58972e-30	2.85809e-28	L-lactate dehydrogenase B; Short=LDH-B && PF00056:lactate/malate dehydrogenase, NAD binding domain|PF02866:lactate/malate dehydrogenase, alpha/beta C-terminal domain	-
C88_C01H2G083110	0.066523	0	0.0301183	133.503	60.1485	56.3488	-11.2984	1.76387e-30	3.1612e-28	Respiratory burst oxidase homolog protein B; AltName: Full=NADPH oxidase RBOHB; AltName: Full=StRBOHB && PF08022:FAD-binding domain|PF08414:Respiratory burst NADPH oxidase|PF01794:Ferric reductase like transmembrane component|PF08030:Ferric reductase NAD binding domain	FAD_binding_8
C88_C11H3G071660	0.636344	0.952769	0.714501	14.233	11.6584	17.6392	-4.21431	2.06766e-30	3.69405e-28	Transcription factor LHW; AltName: Full=BHLH transcription factor delta; Short=bHLH delta; AltName: Full=Basic helix-loop-helix protein 156; Short=AtbHLH156; Short=bHLH 156; AltName: Full=Protein LONESOME HIGHWAY; AltName: Full=bHLH transcription factor bHLH156 && PF14215:bHLH-MYC and R2R3-MYB transcription factors N-terminal	-
C88_C06H2G044340	68.6776	76.0572	82.512	2.84109	5.62377	4.61118	4.14794	2.13832e-30	3.80835e-28	60S ribosomal protein L7a-1 && PF01248:Ribosomal protein L7Ae/L30e/S12e/Gadd45 family	-
C88_C02H1G011770	1.09723	1.19519	1.56129	22.0781	18.4754	17.8741	-3.89372	2.99113e-30	5.31061e-28	Probable RNA 3'-terminal phosphate cyclase-like protein && PF05189:RNA 3'-terminal phosphate cyclase (RTC), insert domain|PF01137:RNA 3'-terminal phosphate cyclase	-
C88_C10H1G022930	42.2105	29.0498	44.8882	0.959619	1.1648	0.332393	5.57858	3.17326e-30	5.61647e-28	Cell division cycle protein 48 homolog; AltName: Full=Valosin-containing protein homolog; Short=VCP && PF17862:AAA+ lid domain|PF02359:Cell division protein 48 (CDC48), N-terminal domain|PF02933:Cell division protein 48 (CDC48), domain 2|PF00004:ATPase family associated with various cellular activities (AAA)	AAA
C88_C01H3G100610	14.2802	13.0605	9.79666	0.801069	0.897551	0.778369	3.93388	3.18361e-30	5.61734e-28	TMV resistance protein N && PF00931:NB-ARC domain|PF01582:TIR domain	TIR
C88_C12H1G028360	12.8492	13.7102	10.6263	0.685872	0.983653	0.74937	3.97192	3.27275e-30	5.75681e-28	Malate dehydrogenase, mitochondrial; Flags: Precursor && PF16913:Purine nucleobase transmembrane transport|PF01715:IPP transferase|PF00056:lactate/malate dehydrogenase, NAD binding domain|PF02866:lactate/malate dehydrogenase, alpha/beta C-terminal domain	IPPT
C88_C10H2G057650	0.0408686	0.127481	0.0740131	15.9707	16.8274	17.2191	-7.67647	3.77345e-30	6.61713e-28	Cyclin-T1-3; Short=CycT1;3 && PF00134:Cyclin, N-terminal domain	-
C88_C04H1G026150	1.21937	1.106	1.15112	10.8254	11.3903	10.1478	-3.19346	3.9591e-30	6.90123e-28	Ubiquitin carboxyl-terminal hydrolase 16; AltName: Full=Deubiquitinating enzyme 16; Short=AtUBP16; AltName: Full=Ubiquitin thioesterase 16; AltName: Full=Ubiquitin-specific-processing protease 16 && PF01753:MYND finger|PF00443:Ubiquitin carboxyl-terminal hydrolase	UCH
C88_C08H2G047650	11.9842	14.1134	11.2466	1.04275	0.984739	1.37988	3.48405	3.95968e-30	6.90123e-28	PF05641:Agenet domain	Agenet
C88_C09H1G023560	1.43139	2.41849	1.21512	36.6182	31.687	35.78	-4.33454	4.11344e-30	7.14735e-28	Folate-biopterin transporter 1, chloroplastic; Flags: Precursor && PF03092:BT1 family	-
C88_C03H4G123760	7.69539	6.4466	5.61418	67.3603	100.79	74.3543	-3.59245	4.17629e-30	7.23451e-28	Uncharacterized calcium-binding protein At1g02270 && PF03372:Endonuclease/Exonuclease/phosphatase family	Exo_endo_phos
C88_C05H1G013950	4.81342	5.95613	4.46662	0.0421287	0.0629369	0.0333543	6.80889	4.86342e-30	8.39927e-28	Protein root UVB sensitive 2, chloroplastic; AltName: Full=Protein WEAK AUXIN RESPONSE 1 && PF13966:zinc-binding in reverse transcriptase|PF00078:Reverse transcriptase (RNA-dependent DNA polymerase)|PF04884:Vitamin B6 photo-protection and homoeostasis|PF14111:Domain of unknown function (DUF4283)|PF03372:Endonuclease/Exonuclease/phosphatase family	RVT_1
C88_C11H2G026420	1.01475	1.0551	0.710029	17.048	15.7079	21.2321	-4.25751	4.95848e-30	8.52633e-28	Transcription initiation factor IIF subunit alpha; Short=TFIIF-alpha; AltName: Full=General transcription factor IIF subunit 1; AltName: Full=Transcription initiation factor RAP74 homolog; Short=AtRAP74 && PF05793:Transcription initiation factor IIF, alpha subunit (TFIIF-alpha)	-
C88_C11H2G035820	16.8251	15.1446	15.4564	1.68159	1.92035	1.45937	3.25262	4.96691e-30	8.52633e-28	PF13445:RING-type zinc-finger	-
C88_C03H3G089930	30.4859	30.411	22.2085	0	0.163191	0.172971	8.0362	5.26325e-30	9.0079e-28	Cytochrome P450 89A9 && PF00067:Cytochrome P450	p450
C88_C01H1G037300	20.3197	32.0965	14.0523	0.356796	0.524697	0.609107	5.51678	5.42259e-30	9.25283e-28	Nuclear pore complex protein NUP160; Short=AtNUP160; AltName: Full=Nucleoporin 160; AltName: Full=Protein SUPPRESSOR OF AUXIN RESISTANCE 1 && PF11715:Nucleoporin Nup120/160|PF17238:Family of unknown function (DUF5311)	-
C88_C01H3G130030	130.277	159.45	121.111	16.727	13.2919	14.652	3.22931	6.70962e-30	1.14148e-27	Dormancy-associated protein homolog 3; AltName: Full=DRM1 homolog 3 && PF05564:Dormancy/auxin associated protein	-
C88_C02H2G053020	57.9088	48.6043	68.9888	0.44333	0.165575	0.701991	7.10097	7.0545e-30	1.19658e-27	40S ribosomal protein S15 && PF00203:Ribosomal protein S19	-
C88_C03H3G089870	38.4623	30.1613	50.004	1.36535	1.01986	1.2161	5.06052	8.30286e-30	1.40414e-27	Probable NADH dehydrogenase [ubiquinone] 1 alpha subcomplex subunit 12 && PF05071:NADH ubiquinone oxidoreductase subunit NDUFA12	Complex1_17_2kD
C88_C03H3G098640	16.1312	16.91	12.751	0.0933522	0	0.027716	8.52431	8.55442e-30	1.44241e-27	Topless-related protein 4; AltName: Full=WUS-interacting protein 2 && -	-
C88_C03H2G061850	0.119401	0	0.054059	69.6106	62.0556	62.621	-10.0914	8.70568e-30	1.46358e-27	ATP synthase subunit gamma, mitochondrial; AltName: Full=F-ATPase gamma subunit; Flags: Precursor && PF00231:ATP synthase	-
C88_C01H3G112200	34.379	19.5954	23.6496	0.318972	0.0510557	0.108231	7.32578	1.03608e-29	1.73671e-27	Glucan endo-1,3-beta-glucosidase, basic isoform 2; AltName: Full=(1->3)-beta-glucan endohydrolase; Short=(1->3)-beta-glucanase; AltName: Full=Beta-1,3-endoglucanase; Flags: Precursor && PF00332:Glycosyl hydrolases family 17	Glyco_hydro_17
C88_C01H3G108930	99.372	93.6731	74.7945	0	0.0786612	0.166751	10.1991	1.12922e-29	1.88728e-27	40S ribosomal protein S3a; AltName: Full=Protein cyc07 && PF01015:Ribosomal S3Ae family	-
C88_C04H1G032730	8.53225	9.43007	8.72748	0.401597	0.374971	0.238466	4.7328	1.13866e-29	1.8975e-27	Monosaccharide-sensing protein 2; AltName: Full=Sugar transporter MSSP2 && PF00083:Sugar (and other) transporter	Sugar_tr
C88_C08H3G074150	28.4256	20.5835	27.5779	506.462	385.478	275.335	-3.90507	1.50679e-29	2.50364e-27	L-lactate dehydrogenase B; Short=LDH-B && PF00056:lactate/malate dehydrogenase, NAD binding domain|PF02866:lactate/malate dehydrogenase, alpha/beta C-terminal domain	-
C88_C03H4G121460	47.427	60.1424	51.1902	746.048	499.489	500.258	-3.42989	1.61843e-29	2.68132e-27	PF00168:C2 domain	C2
C88_C10H1G020510	5.65678	7.41409	7.30064	0.0918117	0.180022	0.163552	5.59024	1.85929e-29	3.07145e-27	Putative disease resistance protein RGA4; AltName: Full=RGA4-blb && PF18052:Rx N-terminal domain|PF00931:NB-ARC domain	NB-ARC
C88_C01H2G087410	225.083	280.086	221.916	16.6701	12.4064	22.5428	3.84499	1.89028e-29	3.11361e-27	60S ribosomal protein L3 && PF00297:Ribosomal protein L3	-
C88_C01H4G176130	0.299567	0.389347	0.474702	17.2109	17.5065	18.273	-5.47695	1.93787e-29	3.1828e-27	Tryptophan synthase alpha chain; AltName: Full=Indole synthase; AltName: Full=Indole-3-glycerol-phosphate lyase && PF00290:Tryptophan synthase alpha chain	-
C88_C01H4G160600	1.77339	2.6506	1.6058	42.4914	38.929	54.5048	-4.47209	2.0554e-29	3.36613e-27	Protein SRC2; AltName: Full=Protein SOYBEAN GENE REGULATED BY COLD 2 && PF00168:C2 domain	C2
novel.1070	6.37944	20.6796	7.39064	972.372	2260.68	4273.87	-7.73379	2.07789e-29	3.39322e-27	Serine protease inhibitor 1; AltName: Full=PSPI-21; AltName: Full=PSPI-21-6.3; Contains: RecName: Full=Serine protease inhibitor 1 chain A; Contains: RecName: Full=Serine protease inhibitor 1 chain B; Flags: Precursor && PF00197:Trypsin and protease inhibitor	-
C88_C09H3G063540	0.530077	0.551153	0.639981	14.658	23.6916	19.3336	-5.03966	2.0907e-29	3.40437e-27	WAT1-related protein At2g37460 && PF00892:EamA-like transporter family	DUF6
C88_C12H3G071410	1.78556	1.71374	2.86053	75.7839	108.054	54.5874	-5.19971	2.34458e-29	3.80691e-27	-	-
C88_C08H2G046180	0.0395681	0.0205707	0	25.1214	24.837	18.2636	-10.1681	2.86656e-29	4.64122e-27	-	-
C88_C02H2G034820	0.444346	0.924027	0.992479	16.7526	23.3046	23.7698	-4.72973	2.95383e-29	4.76897e-27	DNA damage-binding protein 1; AltName: Full=UV-damaged DNA-binding protein 1 && PF10433:Mono-functional DNA-alkylating methyl methanesulfonate N-term|PF03178:CPSF A subunit region	-
C88_C01H1G035340	43.3902	42.0832	44.1711	5.70885	4.4041	4.77918	3.14531	3.05707e-29	4.92171e-27	Stress-related protein && PF05755:Rubber elongation factor protein (REF)	-
C88_C06H4G105140	433.629	484.605	409.746	82.5398	78.1635	85.5343	2.45875	3.08808e-29	4.95764e-27	Elongation factor 1-alpha; Short=EF-1-alpha && PF03144:Elongation factor Tu domain 2|PF03143:Elongation factor Tu C-terminal domain|PF00009:Elongation factor Tu GTP binding domain	GTP_EFTU
C88_C10H1G020840	243.327	206.879	235.036	10.5918	4.32813	11.0988	4.74452	3.27271e-29	5.23927e-27	60S ribosomal protein L24-2; AltName: Full=Protein SHORT VALVE 1 && PF01246:Ribosomal protein L24e	-
C88_C05H2G052720	19.9285	19.3892	16.9784	0.162763	0.0607889	0.257728	6.91011	3.28461e-29	5.2436e-27	Aspartate--tRNA ligase 2, cytoplasmic; AltName: Full=Aspartyl-tRNA synthetase; Short=AspRS; AltName: Full=Protein IMPAIRED IN BABA-INDUCED DISEASE IMMUNITY 1 && PF01336:OB-fold nucleic acid binding domain|PF00152:tRNA synthetases class II (D, K and N)	tRNA-synt_2
C88_C02H2G039230	143.454	134.778	86.6128	2.89986	2.69842	5.83701	5.02661	3.40988e-29	5.42838e-27	Probable Xaa-Pro aminopeptidase P; Short=AMPP; Short=Aminopeptidase P; AltName: Full=Aminoacylproline aminopeptidase; AltName: Full=Prolidase && PF16189:Creatinase/Prolidase N-terminal domain|PF01321:Creatinase/Prolidase N-terminal domain|PF16188:C-terminal region of peptidase_M24|PF00557:Metallopeptidase family M24	Peptidase_M24
C88_C09H3G064780	200.192	177.025	263.866	2388.88	2252.87	3485.32	-3.64222	3.55075e-29	5.63689e-27	Fructose-bisphosphate aldolase 6, cytosolic; Short=AtFBA6; AltName: Full=Cytosolic aldolase 2; Short=cAld2 && PF00274:Fructose-bisphosphate aldolase class-I	-
C88_C06H3G078510	9.05803	13.2796	10.1705	98.9012	101.785	100.821	-3.18594	3.6763e-29	5.81999e-27	Heavy metal-associated isoprenylated plant protein 39; Short=AtHIP39; Flags: Precursor && -	-
C88_C03H4G139260	0.875609	1.24584	1.08497	39.6786	33.6849	19.6486	-4.83131	3.9067e-29	6.16761e-27	Pectinesterase 3; Short=PE 3; AltName: Full=Pectin methylesterase 3; Flags: Precursor && PF04043:Plant invertase/pectin methylesterase inhibitor|PF01095:Pectinesterase	-
C88_C01H1G046270	4.78048	3.85472	4.6821	40.5015	41.9066	47.4856	-3.26019	3.95727e-29	6.23019e-27	L-ascorbate peroxidase 3, peroxisomal; Short=AtAPx03; Flags: Precursor && PF00141:Peroxidase	-
novel.916	748.646	529.867	1152.26	2.7819	4.00751	12.743	6.98906	4.08103e-29	6.40733e-27	Probable serine protease inhibitor 6; AltName: Full=AM66; Flags: Precursor && -	-
C88_C09H1G003010	833.052	948.586	897.256	61.307	77.8798	104.687	3.48311	4.19824e-29	6.57324e-27	Heat shock cognate 70 kDa protein 2 && PF00012:Hsp70 protein	HSP70
C88_C06H4G111280	0.460847	0.159723	1.11279	81.83	181.366	257.151	-8.18578	4.33939e-29	6.77563e-27	60S ribosomal protein L36-1 && PF01158:Ribosomal protein L36e	-
C88_C03H3G070530	23.8815	37.2029	24.1092	1.21564	1.79393	1.69017	4.21229	4.4147e-29	6.87438e-27	PF06972:Protein of unknown function (DUF1296)	-
C88_C09H4G089870	0.170518	0.177298	0.0617617	13.2187	12.2209	8.79283	-6.38	5.49253e-29	8.52944e-27	Acetyl-coenzyme A carboxylase carboxyl transferase subunit alpha, chloroplastic; Short=ACCase subunit alpha; Short=Acetyl-CoA carboxylase carboxyltransferase subunit alpha; Flags: Precursor && PF03255:Acetyl co-enzyme A carboxylase carboxyltransferase alpha subunit	-
C88_C11H2G029030	0.613798	0.685477	0.61755	7.72816	10.0886	11.3222	-3.9014	5.82078e-29	9.00779e-27	Kinesin-like protein KIN-14B; AltName: Full=Kinesin CDKA-1-associated protein 2; AltName: Full=Kinesin-like protein KCA2; AltName: Full=Kinesin-like protein for actin-based chloroplast movement 2 && PF00225:Kinesin motor domain	Kinesin
C88_C03H1G022170	64.8306	66.13	62.4892	0	0.389011	0	9.01032	5.83217e-29	9.00779e-27	40S ribosomal protein SA; AltName: Full=p40 && PF00318:Ribosomal protein S2	-
C88_C01H1G001820	0.739677	2.18583	1.86833	51.5769	50.675	61.9376	-5.06977	6.03782e-29	9.3002e-27	Casein kinase 1-like protein HD16; AltName: Full=Os03g0793500 protein; AltName: Full=Protein EARLY FLOWERING 1; AltName: Full=Protein HEADING DATE 16 && PF00069:Protein kinase domain	Pkinase
C88_C11H2G028390	4.98652	4.66631	5.09584	40.1347	34.8253	41.5712	-2.95621	6.23777e-29	9.5823e-27	Post-GPI attachment to proteins factor 3; AltName: Full=PER1-like domain-containing protein 1; Flags: Precursor && PF04080:Per1-like family	-
C88_C09H4G102540	0.594473	0.386318	0.538296	17.9426	15.695	17.757	-5.05137	6.83627e-29	1.04735e-26	60S ribosomal protein L5 && PF17144:Ribosomal large subunit proteins 60S L5, and 50S L18|PF14204:Ribosomal L18 C-terminal region	-
C88_C05H1G013960	15.2465	11.5967	14.3838	0.119309	0.178239	0.0472301	6.91152	7.44447e-29	1.13747e-26	Mitochondrial-processing peptidase subunit alpha; AltName: Full=Alpha-MPP; AltName: Full=Ubiquinol-cytochrome-c reductase subunit II; Flags: Precursor && PF00675:Insulinase (Peptidase family M16)|PF05193:Peptidase M16 inactive domain	-
C88_C01H1G023860	5.91471	10.3704	12.1818	325.353	210.962	189.765	-4.64507	8.28057e-29	1.26184e-26	-	-
C88_C02H2G044730	0.370519	0.866815	0.810805	27.7617	17.5494	32.1928	-5.21352	8.46026e-29	1.28578e-26	Homeobox-leucine zipper protein ATHB-14; AltName: Full=HD-ZIP protein ATHB-14; AltName: Full=Homeodomain transcription factor ATHB-14; AltName: Full=Protein PHABULOSA && PF01852:START domain|PF00046:Homeodomain|PF08670:MEKHLA domain	START
C88_C05H1G026820	0	0.03505	0.0610483	31.4157	33.4795	31.5006	-9.90696	8.86032e-29	1.343e-26	Probable methyltransferase PMT26 && PF03141:Putative S-adenosyl-L-methionine-dependent methyltransferase	-
C88_C02H2G034420	0.192883	0.100276	0.43664	14.3499	14.705	16.0715	-5.8986	1.16974e-28	1.76833e-26	WD repeat-containing protein 76 && -	-
C88_C03H1G021740	1237.35	793.201	887.22	0	0	0.219154	13.7316	1.19695e-28	1.80467e-26	Aspartic protease inhibitor 1; Short=pA1; AltName: Full=STPIA; AltName: Full=STPID; AltName: Full=gCDI-A1; Flags: Precursor && PF00197:Trypsin and protease inhibitor	-
C88_C11H2G047900	0	0.0632971	0	20.6735	18.7571	21.7442	-9.97026	1.2633e-28	1.89969e-26	Putative disease resistance RPP13-like protein 1 && PF00931:NB-ARC domain|PF18052:Rx N-terminal domain	NB-ARC
C88_C01H1G024940	24.3969	31.161	22.0663	2.40755	2.00669	2.6151	3.49476	1.28382e-28	1.92546e-26	SURP and G-patch domain-containing protein 1-like protein; AltName: Full=Splicing factor 4-like protein; Short=SF4-like protein && PF01585:G-patch domain|PF01805:Surp module	G-patch
C88_C02H2G034770	9.42805	9.35146	7.30147	69.9579	68.3742	83.4713	-3.06185	1.50057e-28	2.24463e-26	UBP1-associated protein 2C && PF00076:RNA recognition motif. (a.k.a. RRM, RBD, or RNP domain)	RRM_1
C88_C01H4G143350	0.547256	0.711268	0.557483	14.9962	15.1789	16.7768	-4.67057	1.53431e-28	2.28909e-26	scyllo-inositol 2-dehydrogenase (NADP(+)) && PF01408:Oxidoreductase family, NAD-binding Rossmann fold|PF02894:Oxidoreductase family, C-terminal alpha/beta domain	GFO_IDH_MocA
C88_C03H4G135330	0.338073	0.070303	0.306126	21.9115	17.8111	25.6816	-6.47477	1.69417e-28	2.521e-26	PF06966:Protein of unknown function (DUF1295)	-
C88_C11H1G024630	2.07245	0.646455	2.62725	74.7326	68.4868	73.3731	-5.31205	1.72451e-28	2.55947e-26	ATP synthase subunit d, mitochondrial; Short=ATPase subunit d && PF05873:ATP synthase D chain, mitochondrial (ATP5H)	-
C88_C07H1G024300	0.578915	0.300966	0.786313	46.7481	56.1566	35.6768	-6.33608	1.74284e-28	2.57994e-26	Protein translation factor SUI1 homolog; AltName: Full=Protein GOS2; AltName: Full=Protein eIF1; AltName: Full=Translation initiation factor 1 >A6MZM2.1 RecName: Full=Protein translation factor SUI1 homolog; AltName: Full=Protein GOS2; AltName: Full=Protein eIF1; AltName: Full=Translation initiation factor 1 && PF01253:Translation initiation factor SUI1	SUI1
C88_C10H1G023260	140.998	211.17	95.4933	0.0371539	0.0416287	0	12.4614	1.91686e-28	2.8302e-26	Threonine dehydratase biosynthetic, chloroplastic; AltName: Full=Threonine deaminase; Short=TD; Flags: Precursor && PF00585:C-terminal regulatory domain of Threonine dehydratase|PF00291:Pyridoxal-phosphate dependent enzyme	PALP
C88_C01H1G034320	16.911	21.7372	15.8749	1.31444	0.966496	1.31711	3.95005	1.97666e-28	2.91095e-26	Aspartyl protease 37; Flags: Precursor && PF14541:Xylanase inhibitor C-terminal|PF14543:Xylanase inhibitor N-terminal	-
C88_C10H1G019310	1636.66	2383.37	828.163	21.6561	42.4213	37.3239	5.61243	2.03791e-28	2.99341e-26	Heat shock cognate 70 kDa protein 2 && PF00012:Hsp70 protein	HSP70
C88_C04H1G025480	0.454581	0.337611	0.52923	16.2306	13.3308	15.6816	-5.06466	2.06867e-28	3.03078e-26	Serine/threonine-protein kinase SAPK2; AltName: Full=Osmotic stress/abscisic acid-activated protein kinase 2 && PF00069:Protein kinase domain	Pkinase
C88_C10H3G075990	0	0	0	150.998	115.91	152.705	-13.5706	2.10433e-28	3.07513e-26	Aspartate aminotransferase, mitochondrial; AltName: Full=Transaminase A; Flags: Precursor && PF00155:Aminotransferase class I and II	Aminotran_1_2
C88_C07H4G098480	6.66108	6.92592	16.5383	298.784	280.207	312.133	-4.86267	2.22988e-28	3.25026e-26	PF12609:Wound-induced protein	-
C88_C09H2G049590	1.49314	1.61001	1.8528	17.687	17.5862	19.4747	-3.43839	2.27196e-28	3.30315e-26	Probable WRKY transcription factor 21; AltName: Full=WRKY DNA-binding protein 21 && PF10533:Plant zinc cluster domain|PF03106:WRKY DNA -binding domain	WRKY
C88_C02H2G034880	0.362947	1.32082	1.3146	51.5059	74.0746	83.3069	-6.09246	2.33257e-28	3.38265e-26	Alpha N-terminal protein methyltransferase 1; AltName: Full=X-Pro-Lys N-terminal protein methyltransferase 1; Short=NTM1 && PF05891:AdoMet dependent proline di-methyltransferase	-
C88_C09H1G023770	0.0775447	0.161256	0.0702168	47.0561	107.103	72.5605	-9.51615	2.36419e-28	3.4198e-26	Homocysteine S-methyltransferase 3; AltName: Full=S-methylmethionine:homocysteine methyltransferase 3; Short=AtHMT-3; Short=SMM:Hcy S-methyltransferase 3 && PF02574:Homocysteine S-methyltransferase	-
C88_C10H1G011290	0.489688	0.145474	0.253379	19.114	20.752	17.2446	-5.98104	2.42252e-28	3.49529e-26	Ankyrin repeat domain-containing protein 2B && PF17830:STI1 domain|PF12796:Ankyrin repeats (3 copies)	-
C88_C07H4G085570	0.196154	0.679843	0.592059	21.9505	22.965	32.4001	-5.6912	2.45342e-28	3.53095e-26	26S proteasome non-ATPase regulatory subunit 6 homolog; AltName: Full=26S proteasome regulatory subunit RPN7; Short=AtRPN7; AltName: Full=26S proteasome regulatory subunit S10 homolog && PF10602:26S proteasome subunit RPN7|PF01399:PCI domain	-
C88_C11H2G026690	46.6556	25.158	52.1364	686.221	1076.51	791.631	-4.34638	2.56818e-28	3.6868e-26	UTP--glucose-1-phosphate uridylyltransferase; AltName: Full=UDP-glucose pyrophosphorylase; Short=UDPGP; Short=UGPase && PF01704:UTP--glucose-1-phosphate uridylyltransferase	-
C88_C01H1G020460	0.554058	0.246895	0.573371	12.5316	16.8116	20.4073	-5.14856	2.72112e-28	3.88803e-26	Probable 1-deoxy-D-xylulose-5-phosphate synthase, chloroplastic; Short=1-deoxyxylulose-5-phosphate synthase; Short=DXP synthase; Short=DXPS; AltName: Full=CapTKT2; Flags: Precursor && PF13292:1-deoxy-D-xylulose-5-phosphate synthase|PF02779:Transketolase, pyrimidine binding domain|PF02780:Transketolase, C-terminal domain	-
C88_C11H4G084100	4.35214	2.69356	3.94087	49.1633	44.2644	42.2254	-3.60024	2.722e-28	3.88803e-26	AP-1 complex subunit sigma-1; AltName: Full=Adaptor AP-1 19 kDa protein; AltName: Full=Adaptor protein complex AP-1 sigma-1 subunit; AltName: Full=Adaptor-related protein complex 1 sigma-1 subunit; AltName: Full=Clathrin assembly protein complex 1 sigma-1 small chain; AltName: Full=Clathrin assembly small subunit protein AP19-1; Short=AtAP19-1; AltName: Full=Sigma 1 subunit of AP-1 clathrin; AltN…	-
C88_C06H3G071870	39.3408	26.2441	38.4893	394.037	312.378	470.28	-3.47637	2.95607e-28	4.21181e-26	Protein NRT1/ PTR FAMILY 3.1; Short=AtNPF3.1 && PF00854:POT family	-
C88_C02H1G011680	0.37922	0.636943	0.898082	20.173	20.422	13.5745	-4.79352	3.01665e-28	4.2874e-26	Protein argonaute 2 && PF02171:Piwi domain|PF02170:PAZ domain|PF08699:Argonaute linker 1 domain|PF16486:N-terminal domain of argonaute	Piwi
C88_C01H1G021340	0.226532	0.078513	0.170938	8.99643	11.6032	13.2482	-6.12044	3.18581e-28	4.51656e-26	AP-5 complex subunit mu; AltName: Full=Adaptor protein complex AP-5 subunit mu; AltName: Full=Adaptor protein-5 mu-adaptin; AltName: Full=Adaptor-related protein complex 5 subunit mu; AltName: Full=Mu5-adaptin && PF00928:Adaptor complexes medium subunit family	Adap_comp_sub
C88_C10H3G076430	11.7184	13.8157	15.4059	281.954	202.987	474.518	-4.52561	3.40956e-28	4.82178e-26	Pyruvate decarboxylase 4; Short=AtPDC4 && PF02775:Thiamine pyrophosphate enzyme, C-terminal TPP binding domain|PF00205:Thiamine pyrophosphate enzyme, central domain|PF02776:Thiamine pyrophosphate enzyme, N-terminal TPP binding domain	TPP_enzyme_N
C88_C09H1G021120	10.5703	11.7912	10.7758	71.6139	65.1216	77.4762	-2.66614	3.54312e-28	4.99826e-26	Protein FLUORESCENT IN BLUE LIGHT, chloroplastic; Flags: Precursor && PF13424:Tetratricopeptide repeat	-
novel.1722	50.1859	77.3555	60.0236	0.373409	0.418382	0	7.87735	3.82595e-28	5.38392e-26	-	-
C88_C02H4G104040	0.0924939	0.0961715	0.0837534	14.7911	16.6823	19.7759	-7.53512	4.14385e-28	5.81691e-26	Splicing factor U2af large subunit B; AltName: Full=NpU2AF65b; AltName: Full=U2 auxiliary factor 65 kDa subunit B; AltName: Full=U2 small nuclear ribonucleoprotein auxiliary factor large subunit B; Short=U2 snRNP auxiliary factor large subunit B && PF00076:RNA recognition motif. (a.k.a. RRM, RBD, or RNP domain)	RRM_1
C88_C11H2G029430	1.66405	1.64783	1.57856	20.8118	20.4036	22.8223	-3.68608	4.58724e-28	6.42349e-26	Prohibitin-3, mitochondrial; Short=Atphb3; AltName: Full=Protein ENHANCED ETHYLENE RESPONSE 3 && PF01145:SPFH domain / Band 7 family	-
C88_C03H4G126360	7.798	5.92512	4.52635	707.994	174.146	517.912	-6.23217	5.56506e-28	7.77362e-26	Aspartic protease inhibitor 7; AltName: Full=Cathepsin D inhibitor p749; Flags: Precursor && PF00197:Trypsin and protease inhibitor	-
C88_C09H1G019040	105.703	125.848	84.781	0	0.0439471	0.0465808	11.8687	5.93597e-28	8.27146e-26	PF15365:Proline-rich nuclear receptor coactivator motif	-
C88_C10H1G022780	25.045	18.9835	18.7715	0.39005	0.124865	0.0661742	6.73061	6.58686e-28	9.15606e-26	Zinc finger protein JACKDAW; AltName: Full=ID1-like zinc finger protein 3; AltName: Full=Protein indeterminate-domain 10 && -	-
C88_C07H4G085910	0.0500348	0.208097	0.226533	13.5121	13.5365	17.0536	-6.47233	6.6858e-28	9.27097e-26	Ethanolamine-phosphate cytidylyltransferase; AltName: Full=CTP:phosphoethanolamine cytidylyltransferase; AltName: Full=Phosphorylethanolamine cytidylyltransferase 1 && PF01467:Cytidylyltransferase-like	CTP_transf_2
C88_C11H4G097250	6.03457	3.42743	8.20123	0.0669194	0.0249931	0.0397363	7.06826	7.22219e-28	9.99046e-26	Abscisic-aldehyde oxidase; AltName: Full=Aldehyde oxidase 3; Short=AO-3; Short=AtAO-3; Short=AtAO4; AltName: Full=Indole-3-acetaldehyde oxidase; Short=IAA oxidase && PF03450:CO dehydrogenase flavoprotein C-terminal domain|PF00941:FAD binding domain in molybdopterin dehydrogenase|PF01799:[2Fe-2S] binding domain|PF01315:Aldehyde oxidase and xanthine dehydrogenase, a/b hammerhead domain|PF02738:Moly…	-
C88_C01H4G150070	14.714	13.2592	15.8858	1.67813	1.47733	1.61332	3.22519	7.61907e-28	1.05139e-25	Probable methyltransferase PMT2 && PF03141:Putative S-adenosyl-L-methionine-dependent methyltransferase	-
C88_C08H4G101390	4.48042	8.11492	3.92616	133.164	127.765	101.794	-4.42891	7.83953e-28	1.0792e-25	Zinc finger A20 and AN1 domain-containing stress-associated protein 7; Short=AtSAP7 && PF01754:A20-like zinc finger|PF01428:AN1-like Zinc finger	zf-A20
C88_C11H2G029520	1.85735	2.02316	3.28358	41.2133	35.9971	35.4847	-3.94605	8.43497e-28	1.15838e-25	Polyadenylate-binding protein 3; Short=AtPabN2; Short=AtPabN3; Short=Poly(A)-binding protein 3; AltName: Full=Nuclear poly(A)-binding protein 3; AltName: Full=Poly(A)-binding protein III; Short=PABIII && PF00076:RNA recognition motif. (a.k.a. RRM, RBD, or RNP domain)	RRM_1
C88_C07H2G027050	0.205757	0.237709	0.331223	8.49822	6.18507	5.89441	-4.69978	8.71044e-28	1.19333e-25	Probable cyclic nucleotide-gated ion channel 5; Short=AtCNGC5; AltName: Full=Cyclic nucleotide- and calmodulin-regulated ion channel 5 && PF00520:Ion transport protein|PF00027:Cyclic nucleotide-binding domain	Ion_trans
C88_C01H1G035350	16.4118	19.2219	15.8288	0.532739	0.373064	0.237253	5.49897	9.31517e-28	1.27312e-25	ATP-dependent Clp protease proteolytic subunit-related protein 3, chloroplastic; Short=ClpR3; AltName: Full=nClpP8; Flags: Precursor && PF00574:Clp protease	-
C88_C10H3G075470	0	0	0	41.0469	52.0994	52.2309	-13.3955	9.47213e-28	1.29147e-25	PF08646:Replication factor-A C terminal domain	-
C88_C11H2G028410	0.170056	0.375736	0.384964	7.13624	7.18859	8.42144	-4.58234	9.70664e-28	1.32029e-25	PF13855:Leucine rich repeat	-
C88_C06H2G060960	11.9477	8.16575	11.9646	0.354758	0.309155	0.374495	4.9729	1.07379e-27	1.45708e-25	Cytochrome P450 89A9 && PF00067:Cytochrome P450	p450
C88_C05H2G049650	1.57155	1.69137	1.54787	13.0518	16.2595	13.3849	-3.12457	1.16534e-27	1.57755e-25	26S proteasome non-ATPase regulatory subunit 1 homolog A; AltName: Full=26S proteasome regulatory subunit RPN2a; Short=AtRPN2a; AltName: Full=26S proteasome regulatory subunit S1 homolog A && PF13646:HEAT repeats|PF18004:26S proteasome regulatory subunit RPN2 C-terminal domain|PF01851:Proteasome/cyclosome repeat	-
C88_C04H1G032930	68.4143	67.1286	32.5603	0.803659	0.138531	0.293666	7.09697	1.18666e-27	1.60261e-25	Protein PIN-LIKES 1; AltName: Full=Auxin efflux carrier-like protein 1 && PF03547:Membrane transport protein	-
C88_C09H3G071440	0.491915	0.102295	0	49.9074	44.828	39.4717	-7.82592	1.19657e-27	1.61217e-25	Probable WRKY transcription factor 54; AltName: Full=WRKY DNA-binding protein 54 && PF03106:WRKY DNA -binding domain	WRKY
C88_C06H2G039230	0.114584	0.238279	0.311267	24.6943	16.3155	15.2758	-6.36779	1.23173e-27	1.65564e-25	Mitogen-activated protein kinase 3; Short=AtMPK3; Short=MAP kinase 3 && PF00069:Protein kinase domain	Pkinase
C88_C09H3G074630	0.0415145	0.0431651	0.0751828	30.9515	25.3691	19.9452	-8.8528	1.32588e-27	1.778e-25	U-box domain-containing protein 9; AltName: Full=Plant U-box protein 9 && PF04564:U-box domain	U-box
C88_C09H1G002870	169.733	471.532	147.648	2.41904	3.54436	2.65184	6.55584	1.59338e-27	2.13169e-25	Metallothionein-like protein type 2 B && PF01439:Metallothionein	-
C88_C02H3G074300	19.1858	25.2966	14.5636	214.251	239.668	240.067	-3.52554	1.67504e-27	2.23569e-25	Plant cysteine oxidase 2 && PF07847:PCO_ADO	-
C88_C01H4G143520	0.548685	0.28525	0.931565	21.9356	28.8094	21.5649	-5.31787	1.76679e-27	2.35264e-25	Protein NEN1; AltName: Full=NAC45/NAC86-dependent exonuclease-domain protein 1 && PF00929:Exonuclease	Exonuc_X-T
C88_C03H3G070220	27.2781	49.9847	18.943	0.501718	0.798838	0.783993	5.56605	1.82963e-27	2.43064e-25	MATH domain-containing protein At5g43560 && PF00917:MATH domain	MATH
C88_C03H4G134120	1.66531	2.39115	2.01059	73.904	57.3989	34.6083	-4.74582	1.87125e-27	2.48015e-25	Chaperone protein dnaJ 8, chloroplastic; Short=AtDjC8; Short=AtJ8; Flags: Precursor && PF00226:DnaJ domain	DnaJ
C88_C10H3G079410	0.229794	0.0995542	0.242758	5.09026	5.15799	6.09329	-4.80305	1.95955e-27	2.59116e-25	BAG family molecular chaperone regulator 4; AltName: Full=Bcl-2-associated athanogene 4 && PF00240:Ubiquitin family|PF02179:BAG domain	ubiquitin
C88_C06H1G009990	0	0.189507	0.247555	34.5505	41.9558	46.8771	-8.09293	1.98724e-27	2.62168e-25	Ferritin-2, chloroplastic; AltName: Full=NtFer2; Flags: Precursor && PF00210:Ferritin-like domain	Ferritin
C88_C01H2G083290	7.70224	8.44137	7.44563	53.6814	53.0453	67.0894	-2.85511	1.99741e-27	2.62901e-25	PF13639:Ring finger domain	-
C88_C02H4G104140	9.02357	13.2234	9.92567	139.367	108.437	100.464	-3.40717	2.11148e-27	2.77275e-25	BES1/BZR1 homolog protein 2 && PF05687:BES1/BZR1 plant transcription factor, N-terminal	-
C88_C10H1G001230	0.477605	0.922247	0.988507	42.9207	24.3689	56.8073	-5.6704	2.32925e-27	3.0517e-25	Cell differentiation protein RCD1 homolog; Short=Rcd-1; AltName: Full=CCR4-NOT transcription complex subunit 9 >Q5PQL2.1 RecName: Full=Cell differentiation protein RCD1 homolog; Short=Rcd-1; AltName: Full=CCR4-NOT transcription complex subunit 9 >Q9JKY0.1 RecName: Full=Cell differentiation protein RCD1 homolog; Short=Rcd-1; AltName: Full=CCR4-NOT transcription complex subunit 9; AltName: Full=EPO…	-
C88_C03H4G116870	1.53697	0.726402	0.885647	31.5183	33.159	35.4977	-4.96839	2.64723e-27	3.46034e-25	Protein yippee-like && PF03226:Yippee zinc-binding/DNA-binding /Mis18, centromere assembly	-
C88_C12H3G063000	17.6887	19.5301	18.0952	2.13129	2.51367	2.5311	2.97479	2.71089e-27	3.53544e-25	PF14683:Polysaccharide lyase family 4, domain III|PF14686:Polysaccharide lyase family 4, domain II|PF06045:Rhamnogalacturonate lyase family	-
C88_C04H2G069560	46.4014	36.6201	43.5712	359.063	452.299	618.507	-3.47453	2.74852e-27	3.57634e-25	Pyrophosphate--fructose 6-phosphate 1-phosphotransferase subunit alpha; Short=PFP; AltName: Full=6-phosphofructokinase, pyrophosphate dependent; AltName: Full=PPi-PFK; AltName: Full=Pyrophosphate-dependent 6-phosphofructose-1-kinase && PF00365:Phosphofructokinase	PFK
C88_C10H2G055240	16.7695	20.3626	17.7864	0.124192	0.13915	0.368722	6.50253	2.93122e-27	3.80537e-25	Pathogenesis-related protein PR-1; Flags: Precursor && PF00188:Cysteine-rich secretory protein family|PF18592:Tho1/MOS11 C-terminal domain	SCP
C88_C09H1G023980	0.70804	0.88343	0.512905	43.7905	36.9665	29.2083	-5.69273	2.97905e-27	3.85868e-25	Histone H2AX && PF00125:Core histone H2A/H2B/H3/H4|PF16211:C-terminus of histone H2A	Histone
C88_C10H3G075380	0.96619	0.853915	1.1811	13.7112	19.2606	15.6757	-3.99125	3.03357e-27	3.9204e-25	-	-
C88_C01H4G179220	4.94338	5.10348	4.92069	55.2852	57.1181	96.3014	-3.7762	3.07374e-27	3.96332e-25	Glutamate--tRNA ligase, cytoplasmic; AltName: Full=GluRSAt; AltName: Full=Glutamyl-tRNA synthetase; Short=GluRS && PF03950:tRNA synthetases class I (E and Q), anti-codon binding domain|PF00749:tRNA synthetases class I (E and Q), catalytic domain	-
C88_C03H4G117580	1.53812	1.39937	2.08916	29.8297	41.2932	52.9566	-4.59793	3.21975e-27	4.14221e-25	ATP synthase subunit delta', mitochondrial; AltName: Full=F-ATPase delta' subunit; Flags: Precursor && PF02823:ATP synthase, Delta/Epsilon chain, beta-sandwich domain	-
C88_C04H1G025990	5.05122	4.08939	5.37694	34.9957	33.3542	30.6491	-2.74466	3.44558e-27	4.42276e-25	Transcription factor SAC51; AltName: Full=Basic helix-loop-helix protein 142; Short=AtbHLH142; Short=bHLH 142; AltName: Full=Protein SUPPRESSOR OF ACAULIS 51; AltName: Full=Transcription factor EN 128; AltName: Full=bHLH transcription factor bHLH142 && -	-
C88_C09H1G023170	1.20103	1.85534	1.2429	101.936	138.156	37.3748	-5.98339	3.5305e-27	4.52158e-25	Probable linoleate 9S-lipoxygenase 5; AltName: Full=Leaf lipoxygenase && PF00305:Lipoxygenase|PF01477:PLAT/LH2 domain	Lipoxygenase
C88_C12H4G106180	0.313651	0.326122	0.284011	31.888	46.3976	79.4214	-7.39471	3.68831e-27	4.7131e-25	NEP1-interacting protein 1; AltName: Full=RING-H2 finger protein ATL26 && PF13639:Ring finger domain	-
C88_C11H2G026140	0.460558	0.06841	0.297883	20.137	19.7517	29.2103	-6.35194	3.83887e-27	4.89452e-25	Ras-related protein RABA5a; Short=AtRABA5a && PF00071:Ras family	Ras
C88_C08H4G097680	0	0	0	85.2052	99.4164	142.581	-13.4585	4.0009e-27	5.08972e-25	PF08646:Replication factor-A C terminal domain	-
C88_C02H2G035010	0.414705	0.36311	0.415044	5.33958	6.88914	5.81964	-3.89343	4.20491e-27	5.33527e-25	-	-
C88_C07H3G058320	0	0	0.240566	251.531	248.41	270.815	-11.5154	4.21264e-27	5.33527e-25	Nascent polypeptide-associated complex subunit beta && PF01849:NAC domain	-
C88_C01H3G140550	0.195122	0.15216	0.441708	14.6715	11.4028	13.8653	-5.61446	4.39071e-27	5.53742e-25	Serine/threonine-protein kinase STY46; AltName: Full=Serine/threonine/tyrosine-protein kinase 46 && PF01842:ACT domain|PF07714:Protein tyrosine and serine/threonine kinase	Pkinase_Tyr
C88_C10H4G106580	0.738911	0.153658	0.802902	38.657	44.1897	35.3143	-6.07754	4.39169e-27	5.53742e-25	DNA-binding protein S1FA && -	-
C88_C11H2G029200	0.474371	0.493232	0.322157	29.2633	64.0276	61.6003	-6.89287	4.86299e-27	6.11813e-25	Esterase OVCA2; AltName: Full=Ovarian cancer-associated gene 2 protein homolog && PF03959:Serine hydrolase (FSH1)	-
C88_C03H4G123620	3.27196	4.3328	3.80128	33.9646	36.0409	27.6024	-3.07035	4.92837e-27	6.18673e-25	Two-component response regulator-like APRR5; AltName: Full=Pseudo-response regulator 5 && PF06203:CCT motif|PF00072:Response regulator receiver domain	Response_reg
C88_C10H4G114510	36.8549	35.6556	26.9629	1.03392	1.30325	0.920905	4.95899	5.28563e-27	6.62063e-25	Putative H/ACA ribonucleoprotein complex subunit 1-like protein 1 && PF04410:Gar1/Naf1 RNA binding region	-
C88_C02H4G125820	0.350711	0.170173	0.211713	8.86443	7.04677	5.96938	-4.87639	5.93327e-27	7.41554e-25	Receptor-like protein kinase FERONIA; AltName: Full=Protein SIRENE; Flags: Precursor && PF12819:Malectin-like domain|PF07714:Protein tyrosine and serine/threonine kinase	Pkinase_Tyr
C88_C12H4G110770	1.81945	1.89179	0.823756	90.3213	134.123	262.583	-6.73058	6.27585e-27	7.82655e-25	18.2 kDa class I heat shock protein && PF00011:Hsp20/alpha crystallin family	-
C88_C01H2G083280	9.70941	10.6952	9.14008	69.9419	61.5975	66.1354	-2.71603	6.44574e-27	8.02086e-25	Translationally-controlled tumor protein homolog; Short=TCTP; AltName: Full=p23 && PF00838:Translationally controlled tumour protein	-
C88_C10H4G106090	1.00821	0.820407	0.912936	10.7701	12.3794	12.184	-3.66252	6.81239e-27	8.45864e-25	-	-
C88_C07H4G098740	3.92732	2.57904	4.86637	46.4075	52.6509	45.3209	-3.64154	6.85666e-27	8.4951e-25	Secretory carrier-associated membrane protein 1; Short=AtSC1; Short=Secretory carrier membrane protein 1 && PF04144:SCAMP family	-
C88_C11H2G028380	0.149252	0	0.270295	122.024	104.134	133.652	-9.66303	7.31531e-27	9.02973e-25	Protein RSI-1; AltName: Full=TR132; Flags: Precursor && PF02704:Gibberellin regulated protein	-
C88_C09H4G109510	38.2521	26.1345	28.4188	1.45459	0.651911	1.46833	4.72187	7.31986e-27	9.02973e-25	BSD domain-containing protein 1 && PF03909:BSD domain	-
C88_C08H3G071420	73.599	92.4976	55.2069	5.06128	2.99746	4.63684	4.15389	8.76942e-27	1.07945e-24	Syntaxin-22; Short=AtSYP22; Short=AtVAM3; AltName: Full=Protein SHOOT GRAVITROPISM 3 && PF05739:SNARE domain|PF14523:Syntaxin-like protein	SNARE
C88_C03H3G086750	1.40196	1.22754	1.33629	20.0046	16.723	18.4676	-3.77308	9.17022e-27	1.12636e-24	Dehydrodolichyl diphosphate synthase 6; Short=Dedol-PP synthase 6 && PF01255:Putative undecaprenyl diphosphate synthase	Prenyltransf
C88_C01H1G002960	0.508213	0.26421	0.747805	20.7213	17.7142	15.3402	-5.106	9.66408e-27	1.18446e-24	Malonyl CoA-acyl carrier protein transacylase; Short=MCT && PF00698:Acyl transferase domain	Acyl_transf_1
C88_C10H4G115280	2.55998	1.30131	2.11202	32.2923	28.6213	40.3533	-4.05892	1.00267e-26	1.22627e-24	ABSCISIC ACID-INSENSITIVE 5-like protein 2; AltName: Full=ABA-responsive element-binding protein 3; AltName: Full=Dc3 promoter-binding factor 3; Short=AtDPBF3; AltName: Full=bZIP transcription factor 66; Short=AtbZIP66 && PF00170:bZIP transcription factor	bZIP_1
C88_C05H1G026020	0.164177	0.227606	0.0991082	12.9242	12.5977	14.7292	-6.35217	1.10926e-26	1.35373e-24	PF02020:eIF4-gamma/eIF5/eIF2-epsilon	-
C88_C02H4G104630	0.0810124	0	0.440141	82.2772	37.4899	73.7675	-8.45833	1.17664e-26	1.43289e-24	Transcription factor bHLH93; AltName: Full=Basic helix-loop-helix protein 93; Short=AtbHLH93; Short=bHLH 93; AltName: Full=Transcription factor EN 47; AltName: Full=bHLH transcription factor bHLH093 && PF00010:Helix-loop-helix DNA-binding domain	HLH
C88_C03H4G117110	0.287085	0.447749	0	28.123	23.7603	26.8091	-6.75574	1.19158e-26	1.44798e-24	Eukaryotic translation initiation factor 2 subunit alpha homolog && PF07541:Eukaryotic translation initiation factor 2 alpha subunit|PF00575:S1 RNA binding domain	S1
C88_C07H4G098780	0.968237	1.12754	1.29758	11.6895	12.1323	13.2978	-3.42399	1.29546e-26	1.57087e-24	Beta-glucuronosyltransferase GlcAT14A; AltName: Full=GT14 family glucuronic acid transferase 1; Short=AtGlcAT14A && PF02485:Core-2/I-Branching enzyme	-
C88_C01H4G176120	0.181265	0.251296	0.191491	6.27086	6.95443	9.19501	-5.14546	1.31111e-26	1.58647e-24	DNA mismatch repair protein MLH3; AltName: Full=MutL protein homolog 3 && -	-
C88_C09H3G070260	0.0868732	0.0677454	0.0196659	5.33609	6.51995	6.14587	-6.69301	1.32721e-26	1.60255e-24	Regulatory-associated protein of TOR 1; AltName: Full=Protein RAPTOR 1; AltName: Full=Protein RAPTOR 1B; Short=AtRaptor1b && PF14538:Raptor N-terminal CASPase like domain	-
C88_C10H3G075430	3.14321	5.32248	3.3341	59.3471	56.3715	48.7938	-3.77466	1.36434e-26	1.6439e-24	Calcium-binding protein CAST && PF13499:EF-hand domain pair	-
C88_C11H4G096280	0.252125	0.305841	0.19025	4.87291	5.2105	4.67717	-4.28349	1.41878e-26	1.70588e-24	Putative disease resistance RPP13-like protein 1 && PF00931:NB-ARC domain|PF18052:Rx N-terminal domain	NB-ARC
C88_C10H2G050040	75.7564	51.3884	57.3212	0.412133	0.153923	0.163148	7.96772	1.49448e-26	1.79313e-24	60S ribosomal protein L21-2 && PF01157:Ribosomal protein L21e	-
C88_C02H2G034720	1.36173	1.64424	1.19328	15.7703	15.7932	19.7783	-3.58766	1.51799e-26	1.81751e-24	Cullin-4; Short=AtCUL4 && PF00888:Cullin family|PF10557:Cullin protein neddylation domain	Cullin
C88_C01H3G137100	0	0.318748	0.208192	43.0169	26.2815	28.2421	-7.50888	1.52169e-26	1.81811e-24	-	-
C88_C03H3G089710	11.1515	11.0367	6.14259	0.103368	0.0868634	0.0920691	6.67515	1.56089e-26	1.86105e-24	Membrane protein of ER body-like protein && -	-
C88_C10H2G051190	17.9017	20.4362	16.8354	0.33754	0.252129	0.801718	5.35606	1.61832e-26	1.9255e-24	Sucrose-phosphatase 2; Short=NtSPP2 && PF08472:Sucrose-6-phosphate phosphohydrolase C-terminal|PF05116:Sucrose-6F-phosphate phosphohydrolase	-
C88_C09H3G070510	0	0	0	71.4532	163.56	149.918	-13.6701	1.67532e-26	1.98917e-24	CBL-interacting protein kinase 2; AltName: Full=OsCIPK02 && PF00069:Protein kinase domain|PF03822:NAF domain	Pkinase
C88_C09H1G024060	0.277971	0.192682	0.503406	56.3248	25.2874	35.4264	-6.86366	1.69665e-26	2.01031e-24	Stem-specific protein TSJT1 && PF12481:Aluminium induced protein	-
C88_C05H1G025170	0.864677	1.27108	0.67497	16.2935	21.157	28.425	-4.52554	1.84725e-26	2.1842e-24	Protein EIN4; Short=AtEIN4; AltName: Full=Protein ETHYLENE INSENSITIVE 4 && PF00072:Response regulator receiver domain|PF02518:Histidine kinase-, DNA gyrase B-, and HSP90-like ATPase|PF01590:GAF domain	Response_reg
C88_C07H3G079570	0.452104	0.769222	1.04206	35.7354	16.2401	28.4046	-5.12229	2.01813e-26	2.3813e-24	Uridine kinase-like protein 3; Includes: RecName: Full=Uridine kinase; Short=UK; Includes: RecName: Full=Putative uracil phosphoribosyltransferase; Short=UPRTase; AltName: Full=UMP pyrophosphorylase && PF00274:Fructose-bisphosphate aldolase class-I|PF14681:Uracil phosphoribosyltransferase|PF00485:Phosphoribulokinase / Uridine kinase family	-
C88_C11H1G025640	25.9686	18.2777	39.6131	0.493619	0.553071	0.753706	5.56939	2.12505e-26	2.50229e-24	Glutelin type-A 1; AltName: Full=Glutelin type I; Contains: RecName: Full=Glutelin type-A 1 acidic chain; Contains: RecName: Full=Glutelin type-A 1 basic chain; Flags: Precursor && PF00190:Cupin	-
C88_C06H4G117860	1.33173	1.52314	1.50735	16.2894	18.8044	18.0052	-3.57981	2.28655e-26	2.68691e-24	Protein-tyrosine-phosphatase PTP1; AltName: Full=Protein tyrosine phosphatase 1; Short=AtPTP1 && PF00102:Protein-tyrosine phosphatase	Y_phosphatase
C88_C02H1G020660	13.3397	13.8701	11.5748	0.758316	1.29021	0.967275	3.71495	2.57886e-26	3.02416e-24	Protein transport protein Sec24-like At3g07100 && PF08033:Sec23/Sec24 beta-sandwich domain|PF04811:Sec23/Sec24 trunk domain|PF00626:Gelsolin repeat|PF04810:Sec23/Sec24 zinc finger|PF04815:Sec23/Sec24 helical domain	-
C88_C10H4G110550	2.92773	1.69119	2.06194	40.8241	38.793	46.8457	-4.21776	2.6206e-26	3.0668e-24	40S ribosomal protein S17 && PF00833:Ribosomal S17	-
C88_C09H2G037370	0.182419	0	0.495541	47.9104	31.2777	33.7257	-7.30568	2.83572e-26	3.31174e-24	SelT-like protein; Flags: Precursor && PF10262:Rdx family	-
C88_C08H2G045050	0.37984	0.246839	0.343945	12.3193	9.01422	10.2113	-4.99356	2.90235e-26	3.38264e-24	Probable tocopherol O-methyltransferase, chloroplastic; AltName: Full=Gamma-tocopherol methyltransferase; AltName: Full=Vitamin E pathway gene 4 protein; Flags: Precursor && PF08241:Methyltransferase domain	Methyltransf_11
C88_C11H2G029150	1.94271	1.26969	1.65861	32.5657	22.7885	21.3618	-3.95131	3.25144e-26	3.78176e-24	Protein CURVATURE THYLAKOID 1D, chloroplastic; Flags: Precursor && PF14159:CAAD domains of cyanobacterial aminoacyl-tRNA synthetase	-
C88_C06H3G079180	0.819283	1.13581	1.11279	22.3419	18.5518	31.5992	-4.5358	3.72564e-26	4.32448e-24	Probable hydroxyacylglutathione hydrolase 2, chloroplastic; AltName: Full=Glyoxalase 2-4; AltName: Full=Glyoxalase II; Short=Glx II; Flags: Precursor && PF00753:Metallo-beta-lactamase superfamily|PF16123:Hydroxyacylglutathione hydrolase C-terminus	Lactamase_B
C88_C09H2G053740	15.3962	21.4266	16.944	1.30441	0.786966	0.95329	4.16508	3.93757e-26	4.56118e-24	Folate-biopterin transporter 1, chloroplastic; Flags: Precursor && PF03092:BT1 family	-
C88_C09H3G073350	0.465206	0.483703	0.268065	6.69581	9.71028	9.46777	-4.38918	4.03724e-26	4.66714e-24	Auxilin-related protein 2 && -	-
C88_C02H1G017900	0.258801	1.07636	0.468689	41.1118	46.6775	31.8982	-6.03924	4.25866e-26	4.91315e-24	PF00643:B-box zinc finger	zf-B_box
C88_C11H4G096020	38.5268	57.2694	30.5416	1.82919	1.70792	2.59472	4.39902	4.29216e-26	4.94179e-24	Protein disulfide isomerase-like 1-4; Short=AtPDIL1-4; AltName: Full=Protein disulfide isomerase 2; Short=AtPDI2; AltName: Full=Protein disulfide isomerase-like 2-2; Short=AtPDIL2-2; Flags: Precursor && PF00085:Thioredoxin|PF13848:Thioredoxin-like domain	-
C88_C03H3G092010	4.25972	2.78868	6.5715	127.817	185.519	328.986	-5.53741	4.56895e-26	5.24987e-24	Serine protease inhibitor 1; AltName: Full=PSPI-21; AltName: Full=PSPI-21-6.3; Contains: RecName: Full=Serine protease inhibitor 1 chain A; Contains: RecName: Full=Serine protease inhibitor 1 chain B; Flags: Precursor && PF00197:Trypsin and protease inhibitor	-
C88_C07H1G023830	0	0	0	74.7616	77.7396	99.5027	-12.986	4.71119e-26	5.40242e-24	Glucose-6-phosphate/phosphate translocator 1, chloroplastic; Flags: Precursor && PF03151:Triose-phosphate Transporter family	-
C88_C10H1G023440	78.9542	92.9653	61.5614	0	0	0	13.0847	4.73052e-26	5.41369e-24	Splicing factor U2af small subunit B; AltName: Full=U2 auxiliary factor 35 kDa subunit B; AltName: Full=U2 small nuclear ribonucleoprotein auxiliary factor small subunit B; Short=U2 snRNP auxiliary factor small subunit B; AltName: Full=Zinc finger CCCH domain-containing protein 60; Short=AtC3H60 && PF00642:Zinc finger C-x8-C-x5-C-x3-H type (and similar)|PF00076:RNA recognition motif. (a.k.a. RRM,…	zf-CCCH
C88_C01H2G094560	0.848168	0.103752	1.58121	117.246	147.766	168.293	-7.39858	5.12382e-26	5.85204e-24	Serine/threonine-protein kinase STY46; AltName: Full=Serine/threonine/tyrosine-protein kinase 46 && PF07714:Protein tyrosine and serine/threonine kinase|PF01842:ACT domain	Pkinase_Tyr
C88_C09H4G091510	0	0	0.110376	94.4296	144.638	185.347	-11.786	5.61311e-26	6.39805e-24	Short-chain dehydrogenase TIC 32, chloroplastic; AltName: Full=Translocon at the inner envelope membrane of chloroplasts 32; Short=PsTIC32 && PF00106:short chain dehydrogenase	adh_short
C88_C10H1G019410	29.9861	41.4866	32.8184	0.17212	0.0964253	0.204408	7.81608	5.67273e-26	6.4531e-24	Ras-related protein RABE1c; Short=AtRABE1c; AltName: Full=Ras-related protein Ara-3; AltName: Full=Ras-related protein Rab8A; Short=AtRab8A && PF00071:Ras family	Ras
C88_C02H4G114920	18.9292	16.9019	13.8479	0.679547	0.888291	0.403511	4.67622	6.11789e-26	6.94563e-24	Sphingosine kinase 1 && PF00781:Diacylglycerol kinase catalytic domain	-
C88_C11H1G023330	1.31459	2.92898	4.76144	138.622	156.432	94.2409	-5.40767	6.38618e-26	7.23581e-24	Calcium-binding protein CML38; AltName: Full=Calmodulin-like protein 38 && PF13833:EF-hand domain pair|PF13499:EF-hand domain pair	-
C88_C11H4G087340	0.121871	0.126717	0.220709	4.88297	5.39877	4.06182	-4.89765	6.50984e-26	7.36129e-24	AdoMet-dependent rRNA methyltransferase spb1; AltName: Full=2'-O-ribose RNA methyltransferase; AltName: Full=S-adenosyl-L-methionine-dependent methyltransferase && PF11861:Domain of unknown function (DUF3381)|PF07780:Spb1 C-terminal domain|PF01728:FtsJ-like methyltransferase	-
C88_C01H1G036010	86.5761	53.6371	72.6722	6.31198	8.10864	7.04368	3.33316	6.55238e-26	7.39472e-24	Probable protein disulfide-isomerase A6; AltName: Full=P5; Flags: Precursor && PF00085:Thioredoxin|PF07749:Endoplasmic reticulum protein ERp29, C-terminal domain	-
C88_C03H4G129380	0.979603	0.487134	0.887032	12.5845	15.8185	16.9272	-4.24069	6.70723e-26	7.55451e-24	F-box/kelch-repeat protein SKIP11; AltName: Full=SKP1-interacting partner 11 && PF01344:Kelch motif	Kelch_1
C88_C11H1G023610	0.0664683	0.0967555	0.084262	2.56227	3.61225	4.24672	-5.37207	7.29221e-26	8.19719e-24	Putative disease resistance RPP13-like protein 1 && PF18052:Rx N-terminal domain|PF00931:NB-ARC domain|PF13855:Leucine rich repeat	NB-ARC
C88_C10H3G075550	0.135113	0.0468285	0.0407818	14.7859	14.7497	16.9365	-7.69385	7.48164e-26	8.39357e-24	RING finger and transmembrane domain-containing protein 2; AltName: Full=Transmembrane protein 118 && PF13920:Zinc finger, C3HC4 type (RING finger)	-
C88_C04H4G103620	7.41891	6.45746	6.23435	0.416652	0.333453	0.282749	4.30042	7.7622e-26	8.69123e-24	65-kDa microtubule-associated protein 6; Short=AtMAP65-6 && PF03999:Microtubule associated protein (MAP65/ASE1 family)	-
C88_C11H2G029500	0.698492	0.51876	1.44568	26.8415	38.244	32.8806	-5.16337	7.97074e-26	8.90723e-24	Ras-related protein Rab11D && PF00071:Ras family	Ras
novel.1904	0.12347	0.0770276	0	7.19174	7.26678	8.19919	-6.83264	8.81974e-26	9.83669e-24	Putative AC transposase; AltName: Full=ORFA && PF05699:hAT family C-terminal dimerisation region	hATC
C88_C06H2G041770	11.8631	10.7195	8.75988	0.261738	0.460839	0.532862	4.68278	9.61304e-26	1.07005e-23	-	-
C88_C09H1G003160	58.3034	45.4387	73.4897	4.70653	3.89226	2.79471	3.97676	1.00837e-25	1.12025e-23	Actin-depolymerizing factor 1; Short=ADF-1 && PF00241:Cofilin/tropomyosin-type actin-binding protein	Cofilin_ADF
C88_C03H4G116950	1.53313	1.24191	1.74339	13.5932	13.8555	10.8518	-3.05845	1.09887e-25	1.21842e-23	Clathrin heavy chain 1 && PF01394:Clathrin propeller repeat|PF13838:Clathrin-H-link|PF09268:Clathrin, heavy-chain linker|PF00637:Region in Clathrin and VPS	-
C88_C11H4G086010	5.06904	4.88017	3.91002	38.4395	45.3712	55.0165	-3.29911	1.12759e-25	1.24784e-23	PF00515:Tetratricopeptide repeat|PF16546:Homodimerisation domain of SGTA	TPR_1
C88_C06H1G011630	0.999903	0.519829	0.754511	71.0365	35.4952	28.2954	-5.86176	1.48391e-25	1.63897e-23	Superoxide dismutase [Fe], chloroplastic && PF00081:Iron/manganese superoxide dismutases, alpha-hairpin domain|PF02777:Iron/manganese superoxide dismutases, C-terminal domain	-
C88_C09H1G007810	9.03942	9.79161	7.54993	0.514372	0.544305	0.746609	3.90292	1.6244e-25	1.79067e-23	Syntaxin-binding protein 5; AltName: Full=Lethal(2) giant larvae protein homolog 3; AltName: Full=Tomosyn-1 && PF00957:Synaptobrevin	-
C88_C04H3G075210	32.6967	30.8074	22.7518	1.86612	1.1616	2.05202	4.11447	2.03113e-25	2.23472e-23	DnaJ protein homolog; AltName: Full=DNAJ-1; Flags: Precursor && PF00684:DnaJ central domain|PF00226:DnaJ domain|PF01556:DnaJ C terminal domain	DnaJ_C
C88_C11H4G096150	83.1757	77.6162	64.9166	0.0453817	0.0508475	0	11.1765	2.22065e-25	2.43852e-23	RuBisCO large subunit-binding protein subunit alpha, chloroplastic; AltName: Full=60 kDa chaperonin subunit alpha; AltName: Full=CPN-60 alpha; Flags: Precursor && PF00118:TCP-1/cpn60 chaperonin family	-
C88_C02H3G086790	2.65672	1.38117	1.76415	35.2631	39.4577	66.9938	-4.58757	2.32013e-25	2.54287e-23	Putative F-box/kelch-repeat protein At5g24040 && PF03478:Protein of unknown function (DUF295)	DUF295
C88_C07H1G003840	0	0	0	33.1997	23.8257	21.7809	-12.8944	2.38419e-25	2.60806e-23	Calcium-transporting ATPase 8, plasma membrane-type; AltName: Full=Ca(2+)-ATPase isoform 8 && PF00689:Cation transporting ATPase, C-terminus|PF00690:Cation transporter/ATPase, N-terminus|PF12515:Ca2+-ATPase N terminal autoinhibitory domain|PF00702:haloacid dehalogenase-like hydrolase|PF00122:E1-E2 ATPase	Cation_ATPase_C
C88_C01H2G087330	10.9035	8.20738	10.04	0.487909	0.801788	0.579435	3.99093	2.70455e-25	2.95283e-23	Mitogen-activated protein kinase kinase kinase 1; Short=ARAKIN; Short=AtMEKK1; Short=MAP kinase kinase kinase 1 && PF00069:Protein kinase domain	Pkinase
C88_C04H3G098970	0.5346	0.909581	1.05618	19.9699	25.4892	15.0365	-4.56844	3.1814e-25	3.46682e-23	Probable nucleoredoxin 2; Short=OsNrx2 && PF13905:Thioredoxin-like	-
C88_C02H2G034650	2.41034	2.22771	1.53588	25.5263	26.1644	28.6306	-3.67966	3.38535e-25	3.68202e-23	Phytoene synthase 2, chloroplastic; Flags: Precursor && PF00494:Squalene/phytoene synthase	-
C88_C01H2G061090	130.415	155.624	61.0449	4.96234	5.38534	5.21441	4.51223	3.49858e-25	3.79792e-23	Importin-5; Short=Imp5; AltName: Full=Importin subunit beta-3; AltName: Full=Karyopherin beta-3; AltName: Full=Ran-binding protein 5; Short=RanBP5 && PF18808:Importin repeat|PF18829:Importin repeat 6|PF13646:HEAT repeats|PF02985:HEAT repeat	HEAT
C88_C03H2G065410	10.9834	11.7877	8.4302	0.449297	0.671214	0.800369	4.05699	3.51046e-25	3.80358e-23	DExH-box ATP-dependent RNA helicase DExH3 && PF00270:DEAD/DEAH box helicase|PF07717:Oligonucleotide/oligosaccharide-binding (OB)-fold|PF00035:Double-stranded RNA binding motif|PF04408:Helicase associated domain (HA2)|PF00271:Helicase conserved C-terminal domain	HA2
C88_C06H4G126880	0.530137	1.65365	0.768063	35.0334	48.1853	34.4043	-5.29687	3.79159e-25	4.10039e-23	-	-
C88_C02H1G011450	0.117795	0.122479	0.391099	10.1878	9.97051	11.2594	-5.58694	3.90236e-25	4.21218e-23	Exocyst complex component EXO84C; Short=AtExo80c && PF16528:Exocyst component 84 C-terminal	-
C88_C03H4G135300	0	0	0	127.078	190.779	174.375	-12.8127	4.56217e-25	4.91507e-23	Calcium-binding allergen Ole e 8; AltName: Full=PCA18/PCA23; AltName: Allergen=Ole e 8 && PF13499:EF-hand domain pair	-
C88_C04H2G056980	0.255342	0.238945	0.208091	9.92424	5.6961	6.26226	-4.93751	4.61155e-25	4.95822e-23	Scarecrow-like protein 1; Short=AtSCL1; AltName: Full=GRAS family protein 4; Short=AtGRAS-4 && PF03514:GRAS domain family	GRAS
C88_C06H1G001850	66.3893	59.1722	43.3353	0.0323853	0	0.0384604	11.244	4.61962e-25	4.95822e-23	Sterol 3-beta-glucosyltransferase UGT80A2; AltName: Full=UDP-glucose:sterol glucosyltransferase 80A2 && PF03033:Glycosyltransferase family 28 N-terminal domain	-
C88_C03H2G052270	3.76284	5.18351	4.82551	0.12137	0.0679938	0.120114	5.49979	4.6924e-25	5.02687e-23	PF05623:Protein of unknown function (DUF789)	-
C88_C09H1G023360	5.86129	11.0145	8.9106	102.221	111.789	143.715	-3.76627	5.61918e-25	6.00841e-23	FRIGIDA-like protein 4a && PF07899:Frigida-like protein	-
C88_C05H1G004670	11.6935	11.9138	10.6797	0.925223	0.438586	0.549392	4.18027	6.13662e-25	6.54941e-23	U-box domain-containing protein 11; AltName: Full=Plant U-box protein 11 && PF00514:Armadillo/beta-catenin-like repeat|PF04564:U-box domain	U-box
C88_C05H1G025020	0.0598026	0	0.0541513	73.2761	89.7653	100.41	-11.1155	6.19231e-25	6.59649e-23	Serine/arginine-rich splicing factor RS2Z32; AltName: Full=RS-containing zinc finger protein 32; Short=At-RS2Z32; Short=At-RSZ32; Short=AtRSZ32; AltName: Full=Serine/arginine-rich splicing factor RSZ34; Short=AtRSZ34 && PF00076:RNA recognition motif. (a.k.a. RRM, RBD, or RNP domain)|PF00098:Zinc knuckle	RRM_1
C88_C07H1G005890	26.7864	38.4418	30.2839	0	0	0	12.7472	6.23253e-25	6.62695e-23	PF08646:Replication factor-A C terminal domain	-
C88_C02H4G128900	0.49157	0	0.556397	31.3004	30.6227	41.6542	-6.58938	6.28628e-25	6.67165e-23	Kelch repeat-containing protein At3g27220 && PF13418:Galactose oxidase, central domain	-
C88_C06H3G089600	0.282607	1.05783	0.716522	21.6087	21.1932	25.9466	-5.03702	6.35656e-25	6.7337e-23	CBL-interacting serine/threonine-protein kinase 25; AltName: Full=SNF1-related kinase 3.25; AltName: Full=SOS2-like protein kinase PKS25 && PF03822:NAF domain|PF00069:Protein kinase domain	Pkinase
C88_C05H1G016790	10.567	11.8948	9.02764	0.340591	0.436128	0.462264	4.70335	7.28298e-25	7.70077e-23	Zinc finger protein CONSTANS-LIKE 10 && PF06203:CCT motif	CCT
C88_C09H2G034390	12.8559	10.5895	14.3623	0.471508	0.396222	0.629951	4.68814	7.29772e-25	7.70207e-23	Enolase; AltName: Full=2-phospho-D-glycerate hydro-lyase; AltName: Full=2-phosphoglycerate dehydratase && PF00113:Enolase, C-terminal TIM barrel domain|PF03952:Enolase, N-terminal domain	-
C88_C09H4G093510	11.7983	10.1784	17.4185	132.236	114.838	150.967	-3.3147	7.63884e-25	8.04719e-23	PF13837:Myb/SANT-like DNA-binding domain	-
C88_C01H1G035570	104.366	102.423	82.4275	11.4486	12.8274	14.7398	2.91855	7.72499e-25	8.12293e-23	60S ribosomal protein L18-2 && PF17135:Ribosomal protein 60S L18 and 50S L18e	-
C88_C05H2G034700	12.8223	11.6307	11.2463	0.0568169	0.0636599	0	8.19285	7.96063e-25	8.35529e-23	AP-1 complex subunit gamma-2; AltName: Full=Adaptor protein complex AP-1 large subunit gamma-2; AltName: Full=Adaptor-related protein complex 1 subunit gamma-2; AltName: Full=Clathrin assembly protein complex 1 gamma-2 large chain; AltName: Full=Gamma-adaptin 2 && PF01602:Adaptin N terminal region|PF02883:Adaptin C-terminal domain	-
C88_C09H1G009820	11.5346	9.53542	10.9435	1.22343	1.49732	0.983524	3.13481	7.99717e-25	8.37821e-23	Protein SCAR2; Short=AtSCAR2; AltName: Full=Protein DISTORTED 3; AltName: Full=Protein IRREGULAR TRICHOME BRANCH 1; AltName: Full=Protein WAVE4 && -	-
C88_C03H3G089750	196.362	224.937	263.779	0	0.33381	0	11.0563	9.09199e-25	9.50772e-23	-	-
C88_C01H1G022120	0.430824	0.19909	0.216729	13.5356	9.08814	11.9206	-5.32895	1.00873e-24	1.05217e-22	RAN GTPase-activating protein 2; Short=AtRanGAP2; Short=RanGAP2 && PF13943:WPP domain	-
C88_C10H1G020830	33.8593	14.5933	29.7695	0.347014	0.194404	0.0686849	6.98848	1.00986e-24	1.05217e-22	F-box protein PP2-A15; AltName: Full=Protein PHLOEM PROTEIN 2-LIKE A15; Short=AtPP2-A15 && PF14299:Phloem protein 2	-
C88_C09H3G071390	0	0	0	36.7784	32.198	28.2535	-12.5889	1.03696e-24	1.07843e-22	Receptor-like protein kinase FERONIA; AltName: Full=Protein SIRENE; Flags: Precursor && PF12819:Malectin-like domain|PF07714:Protein tyrosine and serine/threonine kinase	Pkinase_Tyr
C88_C06H2G056210	0.95521	4.46935	3.67601	162.193	142.152	149.77	-5.61114	1.06099e-24	1.10142e-22	CBL-interacting serine/threonine-protein kinase 25; AltName: Full=SNF1-related kinase 3.25; AltName: Full=SOS2-like protein kinase PKS25 && PF03822:NAF domain|PF00069:Protein kinase domain	Pkinase
C88_C03H3G089900	14.7102	14.6051	17.7769	0.409964	0.13124	0.0695525	6.2417	1.06738e-24	1.10604e-22	Cytochrome P450 89A9 && PF00067:Cytochrome P450	p450
C88_C11H1G010460	0.0499991	0.181955	0.384831	31.7704	20.4089	14.0859	-6.71108	1.06992e-24	1.10666e-22	Nitrate reductase [NADH]; Short=NR && PF00174:Oxidoreductase molybdopterin binding domain|PF00173:Cytochrome b5-like Heme/Steroid binding domain|PF00175:Oxidoreductase NAD-binding domain|PF03404:Mo-co oxidoreductase dimerisation domain|PF00970:Oxidoreductase FAD-binding domain	FAD_binding_6
C88_C01H1G001530	5.20808	4.67057	3.89064	44.4	79.8742	65.6655	-3.76154	1.12523e-24	1.16176e-22	Protein MAK16 homolog A; AltName: Full=MAK16-like protein A [Xenopus laevis] && PF01778:Ribosomal L28e protein family|PF04874:Mak16 protein C-terminal region	-
C88_C05H1G024910	85.163	65.1274	94.3543	4.30944	3.7938	1.46224	4.69046	1.17156e-24	1.20741e-22	60S ribosomal protein L35 && PF00831:Ribosomal L29 protein	-
C88_C03H3G070670	61.553	96.3327	43.3933	2.10522	2.0218	3.30375	4.79575	1.17666e-24	1.21047e-22	Eukaryotic translation initiation factor 4E-1; Short=eIF-4E-1; Short=eIF4E-1; AltName: Full=eIF-4F 25 kDa subunit; AltName: Full=eIF-4F p26 subunit; AltName: Full=mRNA cap-binding protein && PF01652:Eukaryotic initiation factor 4E	-
C88_C01H1G036250	23.5364	27.8654	14.8201	0.837842	1.11477	0.99501	4.52296	1.20486e-24	1.23725e-22	Nucleolar protein 56; AltName: Full=Ribosome biosynthesis protein sik1 && PF01798:snoRNA binding domain, fibrillarin|PF08156:NOP5NT (NUC127) domain	-
C88_C03H3G085480	24.0317	35.809	21.7078	0	0.277525	0.367696	7.06024	1.21708e-24	1.24755e-22	Cytochrome c biogenesis CcmF C-terminal-like mitochondrial protein; AltName: Full=Cytochrome c biogenesis orf452 && PF00319:SRF-type transcription factor (DNA-binding and dimerisation domain)|PF01486:K-box region	SRF-TF
C88_C08H2G045970	3.06783	2.39235	3.09359	23.0379	24.737	23.5888	-3.0345	1.32682e-24	1.3576e-22	Tobamovirus multiplication protein 2A; Short=AtTOM2A && PF00335:Tetraspanin family	Tetraspannin
C88_C05H1G004640	22.6008	19.4339	18.1047	3.02492	2.33627	2.16239	3.0231	1.4952e-24	1.52714e-22	Peptidyl serine alpha-galactosyltransferase; Short=AtSGT1; Flags: Precursor && -	-
C88_C07H2G044850	218.812	267.683	232.792	0	0.856893	0.454123	9.18114	1.80592e-24	1.8412e-22	-	-
C88_C08H2G026200	6.5202	6.75778	4.94205	0.0441221	0.0494361	0.157196	6.24733	1.81963e-24	1.85186e-22	Regulator of nonsense transcripts 1 homolog; AltName: Full=ATP-dependent helicase UPF1 && PF18141:Domain of unknown function (DUF5599)|PF09416:RNA helicase (UPF2 interacting domain)|PF13086:AAA domain|PF13087:AAA domain	-
C88_C01H3G097830	17.5411	29.3559	13.4499	0.0612078	0.0342899	0.0363448	8.85072	1.82931e-24	1.8584e-22	DExH-box ATP-dependent RNA helicase DExH1 && PF07717:Oligonucleotide/oligosaccharide-binding (OB)-fold|PF00270:DEAD/DEAH box helicase|PF04408:Helicase associated domain (HA2)|PF00271:Helicase conserved C-terminal domain	HA2
C88_C03H3G099620	0.54442	0.2426	2.39444	387.118	296.422	131.269	-7.97683	2.08356e-24	2.11292e-22	Chaperone protein dnaJ 8, chloroplastic; Short=AtDjC8; Short=AtJ8; Flags: Precursor && PF00226:DnaJ domain	DnaJ
C88_C02H2G044770	1.43748	1.20994	0.681812	63.2134	29.2404	33.2312	-5.21349	2.27308e-24	2.30102e-22	E3 ubiquitin-protein ligase SINAT3; AltName: Full=Seven in absentia homolog 3 && PF03145:Seven in absentia protein family	-
C88_C05H2G034800	73.747	71.047	93.2528	0	0	0	12.494	2.36943e-24	2.3943e-22	Spermidine synthase; Short=SPDSY; AltName: Full=Putrescine aminopropyltransferase && PF17284:Spermidine synthase tetramerisation domain|PF01564:Spermine/spermidine synthase domain	-
C88_C04H2G054080	12.7361	15.1343	10.7088	130.063	165.698	152.173	-3.51397	2.55985e-24	2.58214e-22	-	-
C88_C03H2G061980	0.249919	0.371223	0.129315	7.41083	9.99796	10.0134	-5.18062	2.69481e-24	2.71347e-22	Protein LEO1 homolog; AltName: Full=Protein VERNALIZATION INDEPENDENCE 4 && PF04004:Leo1-like protein	-
C88_C06H1G028840	36.4654	39.6743	36.5938	0.796249	1.33822	0.945616	5.22782	2.94251e-24	2.95767e-22	-	-
C88_C10H1G020990	12.9908	12.0803	10.8099	0.0199098	0.0446155	0	9.12533	3.01382e-24	3.024e-22	Putative disease resistance protein RGA1; AltName: Full=RGA3-blb && PF00931:NB-ARC domain|PF18052:Rx N-terminal domain	NB-ARC
C88_C04H2G051900	0.292819	0.101487	0.441913	13.903	15.7512	10.4959	-5.54277	3.05894e-24	3.06389e-22	Violaxanthin de-epoxidase, chloroplastic; Flags: Precursor && PF07137:VDE lipocalin domain	-
C88_C08H2G045840	5.86122	3.34441	1.74754	146.4	113.482	229.15	-5.45458	3.18231e-24	3.18186e-22	UDP-glucose flavonoid 3-O-glucosyltransferase 7; AltName: Full=Flavonol 3-O-glucosyltransferase 7; Short=FaGT7 && PF00201:UDP-glucoronosyl and UDP-glucosyl transferase	UDPGT
novel.135	7.89167	10.8067	8.25096	0.560041	0.410284	0.767421	3.9872	3.25804e-24	3.25187e-22	-	-
C88_C08H4G102970	52.334	42.4084	52.5248	6.79383	7.45183	8.40799	2.72597	3.34629e-24	3.33412e-22	PF13867:Sin3 binding region of histone deacetylase complex subunit SAP30	-
C88_C03H4G130130	2.20874	1.31232	3.28575	65.6628	44.5546	72.4244	-4.71454	3.57994e-24	3.5607e-22	PF06522:NADH-ubiquinone reductase complex 1 MLRQ subunit	-
C88_C11H1G001020	11.2236	8.2543	10.6588	0.338224	0.37896	0.516434	4.6446	4.19769e-24	4.16786e-22	Probable beta-1,4-xylosyltransferase IRX14; AltName: Full=Protein IRREGULAR XYLEM 14; AltName: Full=Xylan xylosyltransferase IRX14 && PF03360:Glycosyltransferase family 43	-
C88_C01H1G001540	11.0999	9.45857	10.1265	76.1873	58.2293	76.2039	-2.7534	4.20516e-24	4.16801e-22	Serine/arginine-rich SC35-like splicing factor SCL30A; Short=At-SCL30A; Short=AtSCL30A; AltName: Full=SC35-like splicing factor 30A; AltName: Full=Serine/arginine-rich splicing factor 30A && PF00076:RNA recognition motif. (a.k.a. RRM, RBD, or RNP domain)	RRM_1
C88_C11H2G035730	13.0599	12.5211	11.557	0.987921	1.25785	1.33323	3.40643	4.2207e-24	4.17615e-22	Pentatricopeptide repeat-containing protein At3g02650, mitochondrial; Flags: Precursor && PF13041:PPR repeat family	-
C88_C11H1G000870	6.27677	6.00423	4.71741	43.9387	39.9953	51.1548	-2.96453	4.56604e-24	4.51001e-22	Ubiquinol oxidase 4, chloroplastic/chromoplastic; AltName: Full=Alternative oxidase 4; AltName: Full=Plastid terminal oxidase; AltName: Full=Protein IMMUTANS; Flags: Precursor && PF01786:Alternative oxidase	AOX
C88_C01H3G113590	13.0039	15.1207	12.2244	0.735882	0.706724	0.312116	4.53794	4.61666e-24	4.55212e-22	Eukaryotic translation initiation factor 2 subunit 3, Y-linked; AltName: Full=Eukaryotic translation initiation factor 2 subunit gamma, Y-linked; Short=eIF-2-gamma Y && PF09173:Initiation factor eIF2 gamma, C terminal|PF00009:Elongation factor Tu GTP binding domain|PF03144:Elongation factor Tu domain 2	GTP_EFTU
C88_C05H4G080490	7.67936	12.5474	10.9272	91.9123	105.152	118.352	-3.31289	5.01166e-24	4.93307e-22	-	-
C88_C09H3G087680	106.679	55.5096	39.3581	0.800546	1.1212	0.23768	6.56127	5.04138e-24	4.95376e-22	Xyloglucan endotransglucosylase/hydrolase 2; AltName: Full=Brassinosteroid-regulated protein BRU1; Flags: Precursor && PF00722:Glycosyl hydrolases family 16|PF06955:Xyloglucan endo-transglycosylase (XET) C-terminus	-
C88_C03H2G058570	64.505	115.55	51.0948	3.27097	2.96013	4.10867	4.51747	5.70269e-24	5.59393e-22	Serine/threonine-protein kinase AFC2 && PF00069:Protein kinase domain	Pkinase
C88_C03H3G085110	10.4561	9.273	9.9785	0.0271404	0.0608185	0.0322317	7.98661	6.11578e-24	5.98884e-22	65-kDa microtubule-associated protein 3; Short=AtMAP65-3; AltName: Full=Protein PLEIADE && PF03999:Microtubule associated protein (MAP65/ASE1 family)|PF14416:PMR5 N terminal Domain|PF13839:GDSL/SGNH-like Acyl-Esterase family found in Pmr5 and Cas1p	-
C88_C02H1G031660	0.39182	0.407399	2.30616	154.707	96.7823	174.694	-7.07624	6.17281e-24	6.03432e-22	Kelch repeat-containing protein At3g27220 && PF13418:Galactose oxidase, central domain|PF13964:Kelch motif	-
C88_C01H4G144600	90.5673	86.8224	73.1614	0	0	0	12.3676	6.45337e-24	6.29778e-22	40S ribosomal protein S27-2 && PF01667:Ribosomal protein S27	-
C88_C03H2G054360	5.883	6.40142	6.07037	71.5759	107.957	62.4614	-3.69564	6.50542e-24	6.33773e-22	-	-
C88_C06H3G072070	143.863	138.498	135.891	702.238	887.837	1011.66	-2.61192	6.60649e-24	6.4252e-22	Elongation factor 1-alpha; Short=EF-1-alpha && PF00009:Elongation factor Tu GTP binding domain|PF03144:Elongation factor Tu domain 2|PF03143:Elongation factor Tu C-terminal domain	GTP_EFTU
C88_C09H4G089830	0.126138	0.131153	0.114218	60.5137	70.4962	64.0919	-9.01685	6.69896e-24	6.50404e-22	60S ribosomal protein L18a && PF01775:Ribosomal proteins 50S-L18Ae/60S-L20/60S-L18A	-
C88_C06H1G002110	92.454	89.2572	89.0807	0	0	0	12.2867	6.88112e-24	6.66954e-22	60S ribosomal protein L5 && PF17144:Ribosomal large subunit proteins 60S L5, and 50S L18|PF14204:Ribosomal L18 C-terminal region	-
C88_C10H1G011310	3.53068	3.96475	3.26098	28.7911	25.3043	27.176	-2.89236	6.90435e-24	6.68069e-22	Protein RAE1; AltName: Full=RNA export factor 1 && -	-
C88_C01H1G035470	15.9985	39.6701	16.3104	0.120733	0.0450915	0.238969	7.52603	7.03964e-24	6.80005e-22	Serine/arginine-rich splicing factor SR30; Short=At-SR30; Short=At-SRp30; Short=AtSR30; AltName: Full=SF2/ASF-like splicing modulator Srp30; AltName: Full=Serine-arginine rich RNA binding protein 30 && PF00076:RNA recognition motif. (a.k.a. RRM, RBD, or RNP domain)	RRM_1
C88_C01H3G133950	0.487352	1.46951	0.529557	30.7092	74.7721	53.3258	-5.97098	7.53849e-24	7.26961e-22	Actin-101 && PF00022:Actin	Actin
C88_C08H2G051870	3.71374	3.72824	4.23248	109.581	53.9435	53.7941	-4.19064	7.55977e-24	7.27781e-22	B2 protein && PF10539:Development and cell death domain	-
C88_C07H4G082730	2.1985	2.12826	2.33398	19.951	18.4408	28.2225	-3.29647	7.69316e-24	7.3897e-22	Calmodulin-binding protein 60 B && PF07887:Calmodulin binding protein-like	-
C88_C07H4G092770	80	41.9961	95.0555	1053.74	945.677	1205.73	-3.86533	7.70193e-24	7.3897e-22	Sucrose synthase; AltName: Full=SS65; AltName: Full=Sucrose-UDP glucosyltransferase && PF00862:Sucrose synthase|PF00534:Glycosyl transferases group 1	Glycos_transf_1
C88_C06H1G010960	0.210849	0.219232	0.509131	16.4495	13.5937	13.0824	-5.47435	7.75211e-24	7.42534e-22	Reticulon-like protein B16; Short=AtRTNLB16 && PF02453:Reticulon	-
C88_C03H2G062330	0.174734	0.121121	0.421924	14.002	16.5869	11.4276	-5.82052	7.98374e-24	7.63438e-22	Carbamoyl-phosphate synthase small chain, chloroplastic; AltName: Full=Carbamoyl-phosphate synthetase glutamine chain; AltName: Full=Protein VENOSA 6; Flags: Precursor && PF00117:Glutamine amidotransferase class-I|PF00988:Carbamoyl-phosphate synthase small chain, CPSase domain	CPSase_sm_chain
C88_C08H3G076910	2.11557	1.31981	1.36224	22.4543	21.7559	16.7331	-3.64308	8.22556e-24	7.85244e-22	Monodehydroascorbate reductase 5, mitochondrial; Short=AtMDAR5; AltName: Full=Monodehydroascorbate reductase 6, chloroplastic; Short=AtMDAR6; Flags: Precursor && PF07992:Pyridine nucleotide-disulphide oxidoreductase	Pyr_redox_2
C88_C10H1G022680	8.71049	12.708	10.1586	0.241484	0.378796	0.34414	5.07099	8.31792e-24	7.92734e-22	Importin subunit alpha-9; Short=IMPa-9 && PF00514:Armadillo/beta-catenin-like repeat	Arm
C88_C02H1G014290	2.11658	2.82952	1.87093	20.7608	24.3376	26.3666	-3.36474	9.05062e-24	8.61124e-22	Histidinol dehydrogenase, chloroplastic; Short=HDH; AltName: Full=Protein HISTIDINE BIOSYNTHESIS 8; Flags: Precursor && PF00815:Histidinol dehydrogenase	-
C88_C03H1G020780	17.7611	17.7463	14.8753	0.0564852	0.126577	0.134162	7.36798	9.1565e-24	8.69745e-22	Long chain base biosynthesis protein 2a; Short=AtLCB2a; AltName: Full=Long chain base biosynthesis protein 2; Short=AtLCB2 && PF00155:Aminotransferase class I and II	Aminotran_1_2
C88_C06H4G120380	0	0	0	48.7749	41.8528	45.1076	-12.2825	9.26042e-24	8.78153e-22	PF13178:Protein of unknown function (DUF4005)	-
C88_C07H1G003860	0	0	0	42.0787	42.3865	34.9966	-12.3115	9.27784e-24	8.78344e-22	ABC transporter E family member 2; Short=ABC transporter ABCE.2; Short=AtABCE2; AltName: Full=RNase L inhibitor-like protein 2; Short=AtRLI2; Short=AthaRLI2 && PF04068:Possible Fer4-like domain in RNase L inhibitor, RLI|PF00037:4Fe-4S binding domain|PF00005:ABC transporter	ABC_tran
C88_C05H1G013060	17.3664	17.2125	15.4425	0.264627	0.815373	0.314268	5.19936	9.4269e-24	8.90975e-22	Probable 2-oxoglutarate-dependent dioxygenase At3g49630 && PF03171:2OG-Fe(II) oxygenase superfamily|PF14226:non-haem dioxygenase in morphine synthesis N-terminal	2OG-FeII_Oxy
C88_C10H1G019770	69.0122	68.4605	56.209	0	0	0	12.3263	9.63635e-24	9.09263e-22	60S ribosomal protein L4-1; Short=L1 && PF14374:60S ribosomal protein L4 C-terminal domain|PF00573:Ribosomal protein L4/L1 family	-
C88_C03H4G106050	0.207654	0.0431821	0.338456	12.7549	11.4822	9.24526	-5.77914	9.68097e-24	9.11963e-22	Probable methyltransferase PMT8 && PF03141:Putative S-adenosyl-L-methionine-dependent methyltransferase	-
C88_C09H1G019890	1.62457	2.56099	2.65738	33.2995	22.9457	30.6482	-3.63891	9.94181e-24	9.3499e-22	Probable WRKY transcription factor 21; AltName: Full=WRKY DNA-binding protein 21 && PF03106:WRKY DNA -binding domain|PF10533:Plant zinc cluster domain	WRKY
C88_C11H4G084420	2.83365	2.77699	2.71334	15.729	15.5364	15.6482	-2.46917	1.01624e-23	9.54161e-22	PF13445:RING-type zinc-finger	-
C88_C03H2G069160	1.11923	0.884434	1.17562	10.9522	13.7587	15.3715	-3.62958	1.03755e-23	9.71191e-22	Pectinesterase 3; Short=PE 3; AltName: Full=Pectin methylesterase 3; Flags: Precursor && PF01095:Pectinesterase|PF04043:Plant invertase/pectin methylesterase inhibitor	-
novel.940	10.1961	14.7068	6.45649	0.0737903	0.110237	0.233687	6.28569	1.03779e-23	9.71191e-22	Cysteine protease inhibitor 7; AltName: Full=PCPI-7; Short=Pcpi7 && PF00197:Trypsin and protease inhibitor|PF13456:Reverse transcriptase-like	-
C88_C01H1G045530	0.159734	0.166085	0.491774	12.3828	13.9879	9.12071	-5.40102	1.06281e-23	9.92977e-22	Probable transcription factor PosF21; AltName: Full=bZIP transcription factor 59; Short=AtbZIP59 && PF00170:bZIP transcription factor	bZIP_1
C88_C10H1G018800	12.2452	12.6208	10.6522	0.113258	0.190348	0.269007	6.00865	1.10254e-23	1.02841e-21	BEL1-like homeodomain protein 9; Short=BEL1-like protein 9; AltName: Full=Protein BELLRINGER; AltName: Full=Protein LARSON; AltName: Full=Protein PENNYWISE; AltName: Full=Protein REPLUMLESS; AltName: Full=Protein VAAMANA && PF07526:Associated with HOX|PF05920:Homeobox KN domain	POX
C88_C12H2G052670	0	0.0313399	0.0272931	45.1679	36.4091	30.1753	-10.8628	1.12752e-23	1.04999e-21	Casein kinase 1-like protein 3; AltName: Full=Protein CASEIN KINASE I-LIKE 3; Short=CK1.3 && PF00069:Protein kinase domain	Pkinase
C88_C04H2G065780	4.09123	3.37611	4.70427	35.7623	28.8193	37.8971	-3.04788	1.19029e-23	1.10664e-21	Serpin-ZX; AltName: Full=ArathZx; AltName: Full=AtSerpin1; AltName: Full=Serpin-1 && PF00079:Serpin (serine protease inhibitor)	Serpin
C88_C05H4G101850	1.83572	0.636236	1.42478	32.1237	67.5253	70.5825	-5.42634	1.22426e-23	1.13637e-21	Protein RICE FLOWERING LOCUS T 1; AltName: Full=FLOWERING LOCUS T-like protein 3; Short=FT-like protein 3; Short=OsFTL3 && PF01161:Phosphatidylethanolamine-binding protein	-
novel.457	0	0	0	20.6607	61.1752	48.7727	-13.1302	1.28452e-23	1.19036e-21	Uracil phosphoribosyltransferase; Short=UPRTase; AltName: Full=UMP pyrophosphorylase && -	-
C88_C06H1G030830	1.76891	1.56335	2.00218	23.604	21.042	15.1283	-3.45991	1.29643e-23	1.19945e-21	Protein NRT1/ PTR FAMILY 8.1; Short=AtNPF8.1; AltName: Full=Peptide transporter PTR1 && PF00854:POT family	-
C88_C04H3G098920	0.626928	0.391113	0.227074	13.5443	26.0366	25.5469	-5.69372	1.3485e-23	1.24561e-21	UPF0496 protein At1g20180 && PF01597:Glycine cleavage H-protein|PF05055:Protein of unknown function (DUF677)	-
C88_C01H1G037280	30.0628	33.6777	22.0965	1.73175	2.03982	2.97944	3.69921	1.49552e-23	1.37917e-21	-	-
C88_C06H3G071550	52.9988	48.8051	65.5683	398.004	300.665	373.843	-2.65555	1.51504e-23	1.39492e-21	L-ascorbate peroxidase 1, cytosolic; Short=AP; Short=AtAPx01 && PF00141:Peroxidase	-
C88_C02H1G017710	0.842269	0.656819	0.286003	14.2719	20.2383	17.0153	-4.8347	1.53461e-23	1.41066e-21	Multiple organellar RNA editing factor 1, mitochondrial; AltName: Full=RNA editing-interacting protein 8; Flags: Precursor && -	-
C88_C02H4G124260	0.0240167	0.0499432	0.0217472	2.2128	2.6218	2.6581	-6.28506	1.60623e-23	1.47411e-21	-	-
C88_C00H1G009430	6.90871	3.78905	4.26222	102.03	65.492	66.1704	-3.94012	1.68682e-23	1.54558e-21	Spermidine synthase; Short=SPDSY; AltName: Full=Putrescine aminopropyltransferase && PF17284:Spermidine synthase tetramerisation domain|PF01564:Spermine/spermidine synthase domain	-
C88_C06H1G000550	29.8046	35.0724	23.9466	0.0501017	0.056136	0.0595001	9.10215	1.8459e-23	1.68863e-21	Serine/arginine-rich-splicing factor SR34; Short=At-SR34; Short=At-SRp34; Short=AtSR34; AltName: Full=Pre-mRNA-splicing factor SF2; AltName: Full=SR1 protein && PF00076:RNA recognition motif. (a.k.a. RRM, RBD, or RNP domain)	RRM_1
C88_C01H3G140170	17.9913	18.0169	16.4485	3.46273	3.54241	3.89377	2.29397	1.90626e-23	1.74105e-21	E3 ubiquitin-protein ligase UPL3; Short=Ubiquitin-protein ligase 3; AltName: Full=HECT ubiquitin-protein ligase 3; AltName: Full=HECT-type E3 ubiquitin transferase UPL3; AltName: Full=Protein KAKTUS && PF00632:HECT-domain (ubiquitin-transferase)	HECT
C88_C03H1G022720	8.62919	8.57645	7.00939	67.8675	77.999	105.496	-3.35049	1.94237e-23	1.77119e-21	60S ribosomal protein L17-2 && PF00237:Ribosomal protein L22p/L17e	-
C88_C08H3G071460	10.8291	8.32043	8.9788	0.230289	0.10321	0.164093	5.83009	1.98208e-23	1.80451e-21	Heat shock factor protein HSF8; AltName: Full=Heat shock transcription factor 8; Short=HSTF 8; AltName: Full=Heat stress transcription factor && PF00447:HSF-type DNA-binding	HSF_DNA-bind
C88_C02H1G016930	2.58782	2.4533	2.55003	20.3529	18.8755	27.7606	-3.11598	2.0018e-23	1.81957e-21	-	-
C88_C11H2G045250	2.44763	1.75722	2.69126	29.8093	36.3039	22.5747	-3.65971	2.03301e-23	1.84499e-21	Probable inactive purple acid phosphatase 29; Flags: Precursor && PF00149:Calcineurin-like phosphoesterase	Metallophos
C88_C01H1G035730	31.9537	36.6664	28.6735	2.05784	2.73267	3.53003	3.58092	2.14865e-23	1.94683e-21	Pre-mRNA-splicing factor 38 && PF03371:PRP38 family|PF12871:Pre-mRNA-splicing factor 38-associated hydrophilic C-term	PRP38
C88_C02H3G070800	3.3191	3.64827	4.03588	33.8447	28.0188	36.2577	-3.12988	2.15954e-23	1.95337e-21	Lipid phosphate phosphatase epsilon 2, chloroplastic; Short=AtLPPE2; AltName: Full=Phosphatidic acid phosphatase epsilon 2; AltName: Full=Plastidic phosphatidic acid phosphatase epsilon 2; Flags: Precursor && PF01569:PAP2 superfamily	-
C88_C06H4G129780	11.9212	12.7411	11.7486	0.822091	0.986897	0.627624	3.92441	2.16272e-23	1.95337e-21	RNA-directed DNA methylation 4; AltName: Full=Protein DEFECTIVE IN MERISTEM SILENCING 4 && -	-
C88_C10H3G059430	15.8104	16.1944	16.6171	66.0778	67.4478	68.8268	-2.03147	2.20915e-23	1.99215e-21	Polyubiquitin-A; Contains: RecName: Full=Ubiquitin; Contains: RecName: Full=Ubiquitin-related; Flags: Precursor && PF00240:Ubiquitin family	ubiquitin
C88_C03H3G089480	12.8827	15.8598	11.7954	0.659337	1.07971	0.451743	4.23649	2.27211e-23	2.04569e-21	-	-
C88_C04H2G043660	16.2081	11.5948	12.9895	0.761005	1.1053	0.468616	4.14846	2.41487e-23	2.17079e-21	Villin-2 && PF02209:Villin headpiece domain|PF00626:Gelsolin repeat	-
C88_C01H3G099000	61.117	51.5733	62.4296	8.92757	7.05556	5.58513	3.04346	2.53077e-23	2.2714e-21	26S proteasome non-ATPase regulatory subunit 7 homolog A; AltName: Full=26S proteasome regulatory subunit RPN8a; Short=AtRPN8a; AltName: Full=Protein ASYMMETRIC LEAVES ENHANCER 3; AltName: Full=Protein MOV34; Short=AtMOV34 && PF13012:Maintenance of mitochondrial structure and function|PF01398:JAB1/Mov34/MPN/PAD-1 ubiquitin protease	Mov34
C88_C05H2G046670	17.8367	22.0069	15.9805	0.266051	0.819759	0.315959	5.35139	2.66476e-23	2.38789e-21	Protein cornichon homolog 4 && PF03311:Cornichon protein	-
C88_C03H2G051310	0.925932	0.334868	0.218721	55.5526	78.1984	23.8984	-6.71403	2.91662e-23	2.60948e-21	Oxalate--CoA ligase; AltName: Full=4-coumarate--CoA ligase isoform 8; Short=At4CL8; AltName: Full=4-coumarate--CoA ligase-like 10; AltName: Full=Acyl-activating enzyme 3; AltName: Full=Adenosine monophosphate binding protein 3; Short=AtMPBP3; AltName: Full=Oxalyl-CoA synthetase && PF00501:AMP-binding enzyme|PF13193:AMP-binding enzyme C-terminal domain	AMP-binding
C88_C08H4G094690	26.5393	51.8493	13.7426	0.382683	0.476416	0.353477	6.28472	3.18785e-23	2.84768e-21	Delta-aminolevulinic acid dehydratase 1, chloroplastic; Short=ALADH1; AltName: Full=Porphobilinogen synthase; Flags: Precursor && PF00490:Delta-aminolevulinic acid dehydratase	-
C88_C02H3G087660	31.2784	62.4151	61.6485	0.0991763	0.222242	0.117781	8.50418	3.20835e-23	2.8615e-21	Histone H1 && PF00538:linker histone H1 and H5 family	-
C88_C08H3G072360	29.9732	26.5571	22.9985	2.82605	3.61877	2.45721	3.18521	3.34245e-23	2.97645e-21	BOI-related E3 ubiquitin-protein ligase 1; AltName: Full=RING-type E3 ubiquitin transferase BRG1 && PF13920:Zinc finger, C3HC4 type (RING finger)	-
C88_C03H2G061880	0.45402	0.337194	0.411115	7.72749	8.0425	13.5413	-4.5818	3.69745e-23	3.28745e-21	Histone deacetylase 5 && PF00850:Histone deacetylase domain	Hist_deacetyl
C88_C08H2G051500	20.5964	23.4666	13.5052	0.71036	1.07683	1.24061	4.28473	3.7589e-23	3.33687e-21	-	-
C88_C02H2G035390	3.00618	3.1257	4.3424	32.0638	36.0105	28.1764	-3.17352	3.91484e-23	3.4699e-21	Coatomer subunit epsilon-1; AltName: Full=Epsilon-coat protein 1; Short=Epsilon-COP 1 && PF04733:Coatomer epsilon subunit	-
C88_C02H1G016920	2.73478	5.83669	5.27853	83.6855	62.4244	99.3839	-4.11964	4.06991e-23	3.60175e-21	PF13920:Zinc finger, C3HC4 type (RING finger)	-
C88_C12H4G110180	0.111602	0.0580196	0.303167	11.7599	12.0507	11.0183	-6.13921	4.13735e-23	3.65575e-21	1-aminocyclopropane-1-carboxylate synthase 7; Short=ACC synthase 7; AltName: Full=S-adenosyl-L-methionine methylthioadenosine-lyase 7 && PF00155:Aminotransferase class I and II|PF04718:Mitochondrial ATP synthase g subunit	Aminotran_1_2
C88_C10H4G109930	0	0	0	45.2089	34.5042	37.4483	-12.1607	4.33163e-23	3.82149e-21	Pyruvate kinase 2, cytosolic; Short=OsPK2 >B8BM17.1 RecName: Full=Pyruvate kinase 2, cytosolic; Short=OsPK2 && PF02887:Pyruvate kinase, alpha/beta domain|PF00224:Pyruvate kinase, barrel domain	PK
C88_C07H4G100350	1.11306	0.810123	1.31024	26.8759	22.5847	19.0385	-4.3739	4.42509e-23	3.89791e-21	60S ribosomal protein L11-2; AltName: Full=L16 && PF00673:ribosomal L5P family C-terminus|PF00281:Ribosomal protein L5	-
C88_C03H4G117970	0	0.308038	0.268263	24.054	26.8339	21.9836	-6.95055	4.48235e-23	3.94226e-21	Peptide methionine sulfoxide reductase; AltName: Full=Peptide-methionine (S)-S-oxide reductase; Short=Peptide Met(O) reductase; AltName: Full=Protein-methionine-S-oxide reductase && PF01625:Peptide methionine sulfoxide reductase	PMSR
C88_C07H1G002050	0.0586345	0	0.106187	7.23417	13.8106	10.5086	-7.51408	4.52395e-23	3.97271e-21	Receptor kinase-like protein Xa21; Contains: RecName: Full=Receptor kinase-like protein Xa21, processed; Flags: Precursor && PF08263:Leucine rich repeat N-terminal domain|PF13855:Leucine rich repeat|PF00069:Protein kinase domain	Pkinase
C88_C03H3G085140	21.441	28.693	17.029	0	0	0	12.3736	4.70622e-23	4.12642e-21	Cleavage and polyadenylation specificity factor subunit 1; AltName: Full=Cleavage and polyadenylation specificity factor 160 kDa subunit; Short=AtCPSF160; Short=CPSF 160 kDa subunit && PF10433:Mono-functional DNA-alkylating methyl methanesulfonate N-term|PF03178:CPSF A subunit region	-
C88_C06H2G061090	124.683	139.886	128.272	1.96308	3.35716	0.368105	6.13166	4.74855e-23	4.15713e-21	60S ribosomal protein L10a-1 && PF00687:Ribosomal protein L1p/L10e family	-
C88_C01H3G100650	17.9778	14.2089	32.6129	0.450249	0.216205	0.305549	6.06608	5.0004e-23	4.3709e-21	Signal peptide peptidase; Short=AtSPP; AltName: Full=Intramembrane protease; Short=IMP; Short=IMPAS && PF04258:Signal peptide peptidase	-
C88_C03H4G107110	3.80229	1.25354	2.43528	76.6065	84.2924	49.804	-4.79088	5.00877e-23	4.37152e-21	PF12481:Aluminium induced protein	-
C88_C07H2G047940	5.22778	4.41309	4.54628	74.4397	62.5232	38.5383	-3.60253	5.15775e-23	4.49465e-21	Endoplasmic reticulum oxidoreductin-1; Flags: Precursor && PF04137:Endoplasmic Reticulum Oxidoreductin 1 (ERO1)	-
C88_C05H3G053970	9.80258	10.9636	9.35605	0.448919	0.565861	0.46649	4.37518	5.66098e-23	4.92566e-21	Protein root UVB sensitive 3 && PF04884:Vitamin B6 photo-protection and homoeostasis	-
C88_C10H1G019300	20.818	20.8457	18.7733	2.35409	2.63761	3.22579	2.90814	5.70575e-23	4.95704e-21	-	-
C88_C05H3G079230	26.0868	24.155	23.1395	2.66529	2.92887	1.6435	3.36467	5.80784e-23	5.03805e-21	ABC transporter G family member 5; Short=ABC transporter ABCG.5; Short=AtABCG5; AltName: Full=White-brown complex homolog protein 5; Short=AtWBC5 && PF00005:ABC transporter|PF01061:ABC-2 type transporter	ABC2_membrane
C88_C10H1G019810	81.6037	104.939	69.0112	0	0	0	12.2569	5.93692e-23	5.1422e-21	PF18592:Tho1/MOS11 C-terminal domain	-
C88_C10H1G021070	45.9302	55.9635	56.0919	0	0	0	12.0954	6.02315e-23	5.20559e-21	Protein LURP-one-related 10 && PF03489:Saposin-like type B, region 2|PF05184:Saposin-like type B, region 1	-
C88_C01H4G178080	28.7446	38.672	21.3678	0.308528	0.230458	0.24427	6.84706	6.02838e-23	5.20559e-21	GTP-binding protein SAR1A && PF00025:ADP-ribosylation factor family	Arf
C88_C03H1G026220	0.510683	1.06198	0.982652	14.4672	19.997	21.6771	-4.43064	6.07635e-23	5.23908e-21	Calcium sensing receptor, chloroplastic; AltName: Full=Sulfurtransferase 3; Short=AtStr3; Flags: Precursor && -	-
C88_C06H4G126620	0.523403	0.136053	0.236971	32.0109	25.4635	39.3323	-6.73066	6.34749e-23	5.4646e-21	Ferredoxin-3, chloroplastic; AltName: Full=Ferredoxin III; Short=Fd III; Flags: Precursor && PF00111:2Fe-2S iron-sulfur cluster binding domain	Fer2
C88_C10H1G022070	29.808	27.5839	28.2058	0.947028	0.353696	0.749786	5.39621	6.48261e-23	5.5725e-21	Probable acetyltransferase NATA1-like && PF00583:Acetyltransferase (GNAT) family	Acetyltransf_1
C88_C06H1G026450	71.9342	66.9952	66.8623	0	0.145907	0	10.5166	6.7098e-23	5.75911e-21	40S ribosomal protein SA; AltName: Full=p40 && PF00318:Ribosomal protein S2	-
C88_C07H1G012120	0.257091	0.160388	0.488872	6.97005	7.59599	7.50153	-4.57003	7.9796e-23	6.8387e-21	Sucrose synthase; AltName: Full=SS65; AltName: Full=Sucrose-UDP glucosyltransferase && PF00534:Glycosyl transferases group 1|PF00862:Sucrose synthase	Glycos_transf_1
C88_C03H3G089560	10.6935	10.123	9.82751	0.338053	0.378768	0.133823	5.17977	8.0778e-23	6.91246e-21	Uncharacterized protein C16G5.07c && PF16200:C-terminal region of band_7|PF01145:SPFH domain / Band 7 family	-
C88_C04H4G126140	0.470642	0.546926	0.459592	4.35878	3.90919	5.76835	-3.22228	8.31333e-23	7.10335e-21	E3 ubiquitin-protein ligase UPL1; Short=Ubiquitin-protein ligase 1; AltName: Full=HECT-type E3 ubiquitin transferase UPL1 && PF14377:Ubiquitin binding region|PF00632:HECT-domain (ubiquitin-transferase)|PF00627:UBA/TS-N domain|PF06025:Domain of Unknown Function (DUF913)|PF06012:Domain of Unknown Function (DUF908)	HECT
C88_C07H2G031780	50.365	59.9191	37.1454	3.94239	5.62978	4.77373	3.39141	8.40967e-23	7.17491e-21	Methionine--tRNA ligase, cytoplasmic; AltName: Full=Methionyl-tRNA synthetase; Short=MetRS && PF09334:tRNA synthetases class I (M)|PF01588:Putative tRNA binding domain	-
C88_C01H1G001740	0.760415	1.83544	0.959062	20.449	29.2279	31.731	-4.48873	8.43183e-23	7.18306e-21	E3 ubiquitin-protein ligase BRE1-like 2; AltName: Full=Protein HISTONE MONOUBIQUITINATION 2; Short=AtHUB2; AltName: Full=RING-type E3 ubiquitin transferase BRE1-like 2 && PF13920:Zinc finger, C3HC4 type (RING finger)	-
C88_C10H4G106730	7.22378	9.04733	5.57483	62.3319	64.9689	76.5024	-3.19449	8.77776e-23	7.4666e-21	PF18592:Tho1/MOS11 C-terminal domain	-
C88_C09H1G023990	0.150104	0	0.0679599	37.039	30.8133	34.9253	-8.84275	9.27429e-23	7.8772e-21	Perakine reductase && PF00248:Aldo/keto reductase family	Aldo_ket_red
C88_C09H2G034380	88.3108	100.903	102.573	0	0	0.221914	10.4956	9.96708e-23	8.45303e-21	Histone deacetylase HDT1; AltName: Full=Histone deacetylase 2a; Short=HD2a; AltName: Full=ScHD2a && PF17800:Nucleoplasmin-like domain	-
C88_C04H2G068690	1.73568	1.53533	1.40745	13.8546	19.0583	25.4786	-3.61713	1.06482e-22	9.01723e-21	Ubiquitin-like protein 4A && PF00240:Ubiquitin family	ubiquitin
C88_C01H1G001520	0.309039	0.0918074	0.279835	7.52748	10.7391	10.8274	-5.38268	1.07434e-22	9.0844e-21	IQ domain-containing protein IQM2; AltName: Full=IQ motif-containing protein 2 && -	-
C88_C02H1G013030	0.250174	0.156073	0.181226	12.1344	19.2954	9.0617	-6.08332	1.12763e-22	9.52086e-21	Cytochrome P450 710A11; AltName: Full=C-22 sterol desaturase && PF00067:Cytochrome P450	p450
C88_C06H2G061820	63.8394	92.9086	49.8121	0.0513739	0.0575614	0	10.8759	1.20877e-22	1.01909e-20	Chaperonin 60 subunit alpha 1, chloroplastic; Short=CPN-60 alpha 1; AltName: Full=Protein SCHLEPPERLESS; AltName: Full=RuBisCO large subunit-binding protein subunit alpha 1; Flags: Precursor && PF00118:TCP-1/cpn60 chaperonin family	-
C88_C03H1G023990	0.249877	0.324765	0.169698	9.98969	18.1606	16.8919	-5.90674	1.29542e-22	1.09053e-20	FKBP12-interacting protein of 37 kDa; Short=FIP-37; AltName: Full=Immunophilin-interacting protein AtFIP37 && PF17098:WTAP/Mum2p family	-
C88_C03H3G089260	42.1884	43.9632	35.7425	0	0	0	12.0113	1.31101e-22	1.10202e-20	Serine/arginine-rich splicing factor SR34A; Short=At-SR34A; Short=At-SRp34A; Short=AtSR34A; AltName: Full=SER/ARG-rich protein 34A && PF00076:RNA recognition motif. (a.k.a. RRM, RBD, or RNP domain)	RRM_1
C88_C04H2G068750	0.109794	0.228319	0.0994188	35.9292	38.3023	66.6963	-8.32759	1.36267e-22	1.14376e-20	-	-
C88_C02H1G014240	5.16753	4.52303	4.6792	31.9389	34.9888	49.3864	-2.9921	1.53567e-22	1.28707e-20	Probable LRR receptor-like serine/threonine-protein kinase At1g07650; Flags: Precursor && PF07714:Protein tyrosine and serine/threonine kinase|PF11721:Malectin domain	Pkinase_Tyr
C88_C03H4G131820	12.9337	14.1831	12.1174	2.2646	2.57827	2.36408	2.4721	1.58122e-22	1.3233e-20	-	-
C88_C03H4G130470	1.00497	1.01277	1.092	6.1074	5.96238	6.14469	-2.52429	1.71867e-22	1.43623e-20	PF08711:TFIIS helical bundle-like domain	-
C88_C01H1G037260	82.7011	172.501	72.8374	1.06484	0.894818	0.316148	7.18202	1.73887e-22	1.4494e-20	-	-
C88_C01H3G134090	0.128334	0.100077	0.290516	6.59161	5.97693	8.39303	-5.29067	1.73952e-22	1.4494e-20	-	-
C88_C11H2G050070	52.6396	78.3834	68.0132	8.15101	8.48038	9.50718	2.9572	1.82751e-22	1.52049e-20	Cinnamoyl-CoA reductase 1; Short=AtCCR1; AltName: Full=Protein IRREGULAR XYLEM 4 && PF01370:NAD dependent epimerase/dehydratase family	Epimerase
C88_C04H1G031870	32.0291	39.6855	26.1827	1.22488	2.42811	1.79034	4.20318	1.85344e-22	1.53981e-20	-	-
C88_C12H1G028300	16.6707	12.1335	18.0282	1.10973	1.18687	1.55752	3.63043	1.92216e-22	1.59458e-20	PF13499:EF-hand domain pair|PF01699:Sodium/calcium exchanger protein	Na_Ca_ex
C88_C06H1G000240	23.5544	20.7372	18.6996	0	0	0	11.949	2.13474e-22	1.76836e-20	Nodal modulator 2; AltName: Full=pM5 protein 2; Flags: Precursor && PF13620:Carboxypeptidase regulatory-like domain	-
novel.305	8.53535	9.60153	7.29569	0.389621	0.174619	0.138813	5.17745	2.21741e-22	1.83417e-20	-	-
C88_C01H3G111480	7.9795	5.02651	8.54396	84.9373	75.0556	58.4565	-3.31814	2.23633e-22	1.84715e-20	-	-
C88_C11H4G080570	16.6809	21.397	13.6625	0.843335	0.646515	1.31781	4.23907	2.24348e-22	1.85037e-20	Type II inositol polyphosphate 5-phosphatase 15; Short=At5PTase15; AltName: Full=Protein FRAGILE FIBER 3 && -	-
C88_C01H4G165080	15.3966	27.2516	22.2428	311.672	234.294	205.172	-3.50351	2.49829e-22	2.05755e-20	-	-
C88_C11H3G070570	93.3611	125.256	50.8292	4.25258	3.37504	4.83988	4.46782	2.84074e-22	2.33497e-20	Histone deacetylase HDT1; AltName: Full=HD-tuins protein 1; AltName: Full=Histone deacetylase 2a && PF17800:Nucleoplasmin-like domain	-
C88_C11H2G026120	0.0789726	0.0410563	0.250284	7.86165	8.90222	8.09486	-6.0047	2.84333e-22	2.33497e-20	Pentatricopeptide repeat-containing protein At4g16470 && PF00265:Thymidine kinase|PF13041:PPR repeat family	TK
C88_C06H4G122230	0.355577	2.31072	0.482964	87.2696	101.156	107.106	-6.52439	2.85789e-22	2.34355e-20	40S ribosomal protein S7-1 && PF01251:Ribosomal protein S7e	-
C88_C10H4G106600	2.6918	2.55755	2.35338	23.1005	20.486	16.6938	-2.96177	2.89108e-22	2.36736e-20	Protein IQ-DOMAIN 1 && -	-
C88_C03H3G095370	14.761	13.8626	17.8215	0.336181	0.188335	0.299433	5.83385	2.9766e-22	2.4339e-20	(-)-isopiperitenol/(-)-carveol dehydrogenase, mitochondrial; Flags: Precursor && PF13561:Enoyl-(Acyl carrier protein) reductase	-
C88_C06H2G056890	146.909	306.778	94.7467	0.0928847	0	0.110309	11.4328	3.07542e-22	2.51109e-20	-	-
C88_C07H2G048430	0.316803	0.988198	0.286866	22.4788	31.4514	38.6488	-5.85271	3.151e-22	2.56912e-20	PF04832:SOUL heme-binding protein	-
C88_C03H3G092680	18.2919	24.4298	11.1374	0.222663	0.249481	0.066108	6.65741	3.25883e-22	2.65324e-20	Elongator complex protein 3; Short=AtELP3; AltName: Full=Elongator component 3; AltName: Full=Protein ELONGATA 3; AltName: Full=Protein ENHANCER-OF-ASYMMETRIC-LEAVES-TWO1 && PF04055:Radical SAM superfamily|PF00583:Acetyltransferase (GNAT) family|PF16199:Radical_SAM C-terminal domain	Radical_SAM
C88_C02H4G113170	25.0935	22.1121	30.925	245.433	202.278	363.671	-3.35351	3.30422e-22	2.68636e-20	Pyruvate decarboxylase 1; Short=PDC [Pisum sativum] && PF02776:Thiamine pyrophosphate enzyme, N-terminal TPP binding domain|PF00205:Thiamine pyrophosphate enzyme, central domain|PF02775:Thiamine pyrophosphate enzyme, C-terminal TPP binding domain	TPP_enzyme_N
C88_C09H4G114530	0.0641472	0.466884	0	27.5812	30.827	43.6465	-7.59755	3.31061e-22	2.68773e-20	PF12937:F-box-like	-
C88_C02H1G011800	0.0823457	0.17124	0.447385	25.6388	16.513	17.8133	-6.36146	3.3306e-22	2.7001e-20	Ras-related protein RABF2a; Short=AtRABF2a; AltName: Full=Ras-related protein Rab5A; Short=AtRab5A; AltName: Full=Ras-related protein Rha1 && PF00071:Ras family	Ras
C88_C09H3G074940	0	0	0.0713757	123.714	101.108	93.4863	-11.8779	3.40162e-22	2.75376e-20	Putative quinone-oxidoreductase homolog, chloroplastic && PF13602:Zinc-binding dehydrogenase|PF08240:Alcohol dehydrogenase GroES-like domain	ADH_N
C88_C09H4G113860	0	0	0	73.1019	100.964	96.0669	-11.9671	3.46464e-22	2.80081e-20	Eukaryotic translation initiation factor isoform 4E-2; Short=eIF(iso)-4E-2; Short=eIF(iso)4E-2; AltName: Full=eIF-(iso)4F 25 kDa subunit; AltName: Full=eIF-(iso)4F p28 subunit; AltName: Full=mRNA cap-binding protein && PF01652:Eukaryotic initiation factor 4E	-
C88_C02H2G038880	11.4988	14.4618	13.9037	0.656279	0.32681	0.519593	4.74686	3.5594e-22	2.87333e-20	Nuclear cap-binding protein subunit 2; AltName: Full=20 kDa nuclear cap-binding protein; AltName: Full=NCBP 20 kDa subunit; Short=AtCBP20 && PF00076:RNA recognition motif. (a.k.a. RRM, RBD, or RNP domain)	RRM_1
C88_C01H1G002090	0.920519	0.730891	1.39427	11.911	11.5185	9.64075	-3.41588	3.89716e-22	3.14154e-20	Callose synthase 3; AltName: Full=1,3-beta-glucan synthase; AltName: Full=Protein GLUCAN SYNTHASE-LIKE 12 && PF14288:1,3-beta-glucan synthase subunit FKS1, domain-1|PF02364:1,3-beta-glucan synthase component|PF04652:Vta1 like	DUF605
C88_C09H4G112900	25.093	28.7989	30.2573	0.470938	0.979936	0.0798971	5.79754	4.09087e-22	3.29303e-20	AT-hook motif nuclear-localized protein 20 && PF03479:Plants and Prokaryotes Conserved (PCC) domain	-
C88_C07H4G080500	3.96067	4.47798	5.50145	0.122169	0.273767	0.120906	4.78157	4.27617e-22	3.43734e-20	Dicer-like protein 4 && PF00270:DEAD/DEAH box helicase|PF14709:double strand RNA binding domain from DEAD END PROTEIN 1|PF00271:Helicase conserved C-terminal domain|PF00636:Ribonuclease III domain|PF03368:Dicer dimerisation domain	DUF283
C88_C01H3G129820	0.545048	0.0314844	0.27419	81.4206	41.5713	26.9631	-7.43733	4.33112e-22	3.47661e-20	Respiratory burst oxidase homolog protein B; AltName: Full=NADPH oxidase RBOHB; AltName: Full=StRBOHB && PF01794:Ferric reductase like transmembrane component|PF08022:FAD-binding domain|PF08030:Ferric reductase NAD binding domain|PF08414:Respiratory burst NADPH oxidase	FAD_binding_8
C88_C01H4G178100	5.82445	9.44741	4.32472	94.4981	98.9683	133.761	-4.03295	4.4579e-22	3.57334e-20	Universal stress protein PHOS32; AltName: Full=Phosphorylated protein of 32 kDa; Short=AtPHOS32; Flags: Precursor && PF00582:Universal stress protein family	Usp
C88_C01H4G168950	46.3034	38.3809	45.2996	1.54312	0.384216	2.03621	5.06387	4.48154e-22	3.58725e-20	60S ribosomal protein L37a && -	-
C88_C10H1G022110	44.4269	34.755	49.4237	0.746818	0.167353	0	7.0776	4.49115e-22	3.58989e-20	PF09713:Plant protein 1589 of unknown function (A_thal_3526)	-
C88_C06H1G023810	81.4598	141.403	47.8547	0.727725	1.92725	2.27845	5.81779	4.53023e-22	3.61606e-20	-	-
C88_C08H3G072390	2.3827	3.01354	1.436	0.0248199	0.0278092	0.0393011	6.25949	4.59722e-22	3.6644e-20	Putative vacuolar protein sorting-associated protein 13D && PF16910:Repeating coiled region of VPS13|PF06650:SHR-binding domain of vacuolar-sorting associated protein 13|PF12624:N-terminal region of Chorein or VPS13|PF16908:Vacuolar sorting-associated protein 13, N-terminal|PF00169:PH domain|PF06101:Vacuolar protein sorting-associated protein 62	PH
C88_C08H2G052110	0.241178	0.111452	0.169856	6.15834	6.13692	4.11178	-4.94629	5.18857e-22	4.12999e-20	Luminal-binding protein; Short=BiP; AltName: Full=78 kDa glucose-regulated protein homolog; Short=GRP-78; Flags: Precursor && PF00012:Hsp70 protein	HSP70
C88_C04H1G025860	0	0	0	86.1581	89.1455	138.982	-12.0733	5.2601e-22	4.18108e-20	40S ribosomal protein S21-2 && PF01249:Ribosomal protein S21e	Ribosomal_S21e
C88_C05H1G013630	123.834	117.853	79.4536	0.0689869	0	0	11.972	5.50339e-22	4.36838e-20	Nucleosome assembly protein 1;2; Short=NtNAP1;2; AltName: Full=Nucleosome assembly protein 1-like 2; Short=NtNAP1_L2; Flags: Precursor && PF00956:Nucleosome assembly protein (NAP)	-
C88_C11H4G084900	0.907644	0.61065	0.918563	22.2212	18.3089	11.4154	-4.38645	5.55314e-22	4.40173e-20	Dihydrolipoyllysine-residue acetyltransferase component 5 of pyruvate dehydrogenase complex, chloroplastic; AltName: Full=Dihydrolipoamide S-acetyltransferase component 5 of pyruvate dehydrogenase complex; AltName: Full=Protein EMBRYO DEFECTIVE 3003; AltName: Full=Pyruvate dehydrogenase complex component E2 5; Short=PDC-E2 5; Short=PDCE2 5; Flags: Precursor && PF02817:e3 binding domain|PF00364:Bi…	Biotin_lipoyl
C88_C03H4G126190	0	0	0	88.691	473.407	317.943	-13.3295	5.63756e-22	4.46244e-20	PF00197:Trypsin and protease inhibitor	-
C88_C04H1G025450	13.9167	13.4285	13.1847	209.064	133.38	103.983	-3.43344	5.66084e-22	4.47465e-20	Phospho-2-dehydro-3-deoxyheptonate aldolase 1, chloroplastic; AltName: Full=3-deoxy-D-arabino-heptulosonate 7-phosphate synthase 1; AltName: Full=DAHP synthase 1; AltName: Full=Phospho-2-keto-3-deoxyheptonate aldolase 1; Flags: Precursor && PF01474:Class-II DAHP synthetase family	-
novel.473	35.8144	27.2899	18.997	0.278887	0.104159	0.220802	7.10088	5.80343e-22	4.58101e-20	-	-
C88_C01H3G140820	47.689	46.3158	33.9291	0	0	0	11.9192	6.17473e-22	4.86736e-20	Probable flavin-containing monooxygenase 1 && PF00743:Flavin-binding monooxygenase-like	FMO-like
C88_C09H1G005440	4.32431	5.28506	3.60654	0.0803436	0.022505	0.0715613	6.26208	6.5615e-22	5.1651e-20	Protein SHOOT GRAVITROPISM 6 && PF12717:non-SMC mitotic condensation complex subunit 1	-
C88_C09H4G107600	0.417578	0.434181	0.898029	25.9809	13.9976	36.4347	-5.41746	6.59495e-22	5.18427e-20	Heat stress transcription factor A-6b; Short=AtHsfA6b; AltName: Full=AtHsf-07 && PF00447:HSF-type DNA-binding	HSF_DNA-bind
C88_C01H4G162100	29.2609	36.8203	18.7678	1.34987	1.70972	1.88188	4.1362	6.92899e-22	5.43935e-20	PF00588:SpoU rRNA Methylase family	SpoU_methylase
C88_C12H2G056660	0.486731	0.189781	0.27546	11.2758	10.1071	9.6415	-5.00184	7.11869e-22	5.58058e-20	Reticulon-4-interacting protein 1 homolog, mitochondrial; Flags: Precursor && PF13602:Zinc-binding dehydrogenase|PF08240:Alcohol dehydrogenase GroES-like domain	ADH_N
C88_C09H4G097460	5.80142	4.994	4.98442	0.314339	0.416234	0.271494	4.00157	7.22186e-22	5.65369e-20	Transcription factor bHLH140; AltName: Full=Basic helix-loop-helix protein 140; Short=AtbHLH140; Short=bHLH 140; AltName: Full=Transcription factor EN 122; AltName: Full=bHLH transcription factor bHLH140 && PF13671:AAA domain|PF01397:Terpene synthase, N-terminal domain|PF11969:Scavenger mRNA decapping enzyme C-term binding|PF03936:Terpene synthase family, metal binding domain	-
C88_C08H4G079260	0.0829961	0.258888	0.150306	21.5344	49.1424	22.9644	-7.5573	7.56372e-22	5.91319e-20	Dehydration-responsive element-binding protein 1E; Short=Protein DREB1E && PF00847:AP2 domain	AP2
C88_C04H1G027560	14.66	14.205	15.005	2.44662	2.47055	2.97732	2.50143	7.59606e-22	5.93034e-20	Disease resistance protein RPP13; AltName: Full=Resistance to Peronospora parasitica protein 13 && PF00931:NB-ARC domain|PF18052:Rx N-terminal domain	NB-ARC
C88_C11H1G024510	0.0510064	0	0.0461863	38.6224	42.0637	47.5996	-10.3062	7.60917e-22	5.93244e-20	Serine/arginine-rich splicing factor RS41; Short=At-RSp41; Short=AtRS41 && PF00076:RNA recognition motif. (a.k.a. RRM, RBD, or RNP domain)	RRM_1
C88_C04H2G067820	0	0.971118	0	148.615	173.995	81.9329	-8.73685	7.72167e-22	6.01193e-20	PF02519:Auxin responsive protein	Auxin_inducible
C88_C05H1G006610	7.6594	10.2807	8.89018	55.6748	55.9357	68.3956	-2.71929	7.92804e-22	6.16418e-20	PF07063:Domain of unknown function (DUF1338)	-
C88_C09H2G053560	12.1524	13.0535	11.76	0.916929	1.06406	0.427795	3.96066	7.97239e-22	6.19023e-20	Histone-lysine N-methyltransferase, H3 lysine-9 specific SUVH1; AltName: Full=Histone H3-K9 methyltransferase 1; Short=H3-K9-HMTase 1; AltName: Full=NtSet1; AltName: Full=Suppressor of variegation 3-9 homolog protein 1; Short=Su(var)3-9 homolog protein 1 && PF02182:SAD/SRA domain|PF05033:Pre-SET motif|PF00856:SET domain	Pre-SET
C88_C02H2G034990	0	0	0	217.039	95.8533	40.9786	-13.2837	7.98505e-22	6.19162e-20	Berberine bridge enzyme-like 21; Short=AtBBE-like 21; Flags: Precursor && PF08031:Berberine and berberine like|PF01565:FAD binding domain	FAD_binding_4
C88_C02H2G033850	0	0	0	110.13	73.6515	101.876	-11.9048	8.01331e-22	6.20509e-20	Thioredoxin-like protein YLS8; AltName: Full=Protein YELLOW-LEAF-SPECIFIC GENE 8 && PF02966:Mitosis protein DIM1	-
C88_C02H1G011640	1.4588	1.39382	1.92787	17.0359	19.7426	13.0414	-3.35537	8.08455e-22	6.25176e-20	Probable E3 ubiquitin-protein ligase ARI10; AltName: Full=ARIADNE-like protein ARI10; AltName: Full=Protein ariadne homolog 10; AltName: Full=RING-type E3 ubiquitin transferase ARI10 && PF01485:IBR domain, a half RING-finger domain	IBR
C88_C11H2G028000	0	0	0	73.0563	21.6773	25.6194	-12.9253	8.25747e-22	6.37683e-20	TMV resistance protein N && PF00931:NB-ARC domain	NB-ARC
C88_C11H1G001070	77.048	94.1969	53.3603	0	0	0	12.0416	9.32149e-22	7.18877e-20	-	-
C88_C04H4G122570	0.300638	0	0	107.455	162.313	166.558	-10.5088	9.51975e-22	7.33175e-20	Abscisic stress-ripening protein 1 && PF02496:ABA/WDS induced protein	-
C88_C01H3G097610	34.6612	38.5175	83.1815	1.87503	1.93926	2.56934	4.63563	9.67129e-22	7.43841e-20	Protein NEN3; AltName: Full=NAC45/NAC86-dependent exonuclease-domain protein 3 && PF00929:Exonuclease	Exonuc_X-T
C88_C03H3G096860	0.0916069	0.190498	0.663601	19.888	36.3055	31.3381	-6.47804	1.03155e-21	7.9232e-20	Agamous-like MADS-box protein AGL8 homolog; AltName: Full=POTM1-1 && PF00319:SRF-type transcription factor (DNA-binding and dimerisation domain)|PF01486:K-box region	K-box
C88_C11H2G029640	0.484208	0.359614	0.0626358	13.6256	15.9233	18.1826	-5.71665	1.04135e-21	7.97984e-20	Membrane-associated protein VIPP1, chloroplastic; AltName: Full=Protein VESICLE-INDUCING PROTEIN IN PLASTIDS 1; Flags: Precursor && PF04012:PspA/IM30 family	-
C88_C01H1G046830	7.35685	10.9791	8.54257	120.075	121.186	72.4973	-3.51679	1.04172e-21	7.97984e-20	Expansin-like A1; Short=At-EXPL1; Short=AtEXLA1; Short=AtEXPL1; AltName: Full=Ath-ExpBeta-2.1; Flags: Precursor && PF01357:Expansin C-terminal domain|PF03330:Lytic transglycolase	-
C88_C03H2G061940	0.107989	0.224565	0.097784	32.3649	28.3184	27.2992	-7.67331	1.05522e-21	8.07232e-20	PLASMODESMATA CALLOSE-BINDING PROTEIN 2; Short=AtPDCB2; AltName: Full=Glucan endo-1,3-beta-glucosidase-like protein 3; Flags: Precursor && PF07983:X8 domain	-
C88_C02H1G017340	2.94823	2.51267	1.26917	31.018	33.8936	37.2013	-3.898	1.06093e-21	8.10518e-20	DEAD-box ATP-dependent RNA helicase 18 && PF00270:DEAD/DEAH box helicase|PF00271:Helicase conserved C-terminal domain|PF13959:Domain of unknown function (DUF4217)	DEAD
C88_C11H3G060280	0.0322904	0	0.175434	23.8351	14.4065	9.99043	-7.78277	1.06586e-21	8.13191e-20	Nitrate reductase [NADH]; Short=NR && PF03404:Mo-co oxidoreductase dimerisation domain|PF00173:Cytochrome b5-like Heme/Steroid binding domain|PF00174:Oxidoreductase molybdopterin binding domain|PF00175:Oxidoreductase NAD-binding domain|PF00970:Oxidoreductase FAD-binding domain	FAD_binding_6
C88_C01H2G065800	15.4942	28.7992	28.5229	1.42097	2.0091	1.64735	3.86975	1.07201e-21	8.16789e-20	COBRA-like protein 7; Flags: Precursor && PF04833:COBRA-like protein	-
C88_C05H4G081610	74.8781	109.814	51.8632	1.86416	2.08868	4.08711	4.91901	1.13986e-21	8.67327e-20	Nudix hydrolase 1; Short=AtNUDT1; AltName: Full=7,8-dihydro-8-oxoguanine-triphosphatase; AltName: Full=8-oxo-dGTP diphosphatase; Short=8-oxo-dGTPase; AltName: Full=Dihydroneopterin triphosphate diphosphatase; AltName: Full=Dihydroneopterin triphosphate pyrophosphohydrolase; Short=DHNTP pyrophosphohydrolase; AltName: Full=NADH pyrophosphatase && PF00293:NUDIX domain	NUDIX
C88_C02H3G077300	11.3256	6.39503	7.48295	0.315635	0.514401	0.306691	4.49569	1.3067e-21	9.92951e-20	Probable receptor-like protein kinase At1g30570; Flags: Precursor && PF07714:Protein tyrosine and serine/threonine kinase|PF12819:Malectin-like domain	Pkinase_Tyr
C88_C04H2G068600	0.201289	0.418586	0.364536	17.3735	15.2862	22.5313	-5.78309	1.31267e-21	9.96162e-20	-	-
C88_C12H3G082980	2.93528	2.84507	4.14452	27.2394	39.257	45.6768	-3.47457	1.31929e-21	9.99853e-20	CBL-interacting serine/threonine-protein kinase 6; AltName: Full=SNF1-related kinase 3.14; AltName: Full=SOS2-like protein kinase PKS4; AltName: Full=SOS3-interacting protein 3 && PF03822:NAF domain|PF00069:Protein kinase domain	Pkinase
C88_C01H1G035490	89.8355	96.4383	122.499	17.9613	14.3073	15.1647	2.72613	1.33879e-21	1.01328e-19	60S ribosomal protein L22-3 && PF01776:Ribosomal L22e protein family	-
C88_C06H2G061330	29.2856	29.3427	34.3932	1.69169	1.26363	0.892904	4.60432	1.41227e-21	1.06748e-19	PF02238:Cytochrome c oxidase subunit VII	-
C88_C10H1G021530	10.9505	10.8182	8.63622	0.0340085	0.076209	0.0403881	7.69651	1.46475e-21	1.10568e-19	Protein DEFECTIVE IN EXINE FORMATION 1; Flags: Precursor && PF13517:Repeat domain in Vibrio, Colwellia, Bradyrhizobium and Shewanella	-
C88_C12H1G018500	2.83332	2.69632	2.86997	16.2743	17.3227	16.6093	-2.55388	1.47327e-21	1.11065e-19	Thioredoxin-like 1-1, chloroplastic; AltName: Full=Atypical cysteine/histidine-rich thioredoxin 4; Short=AtACHT4; AltName: Full=Lilium-type thioredoxin 1-1; Flags: Precursor && PF00085:Thioredoxin	-
C88_C10H1G011860	2.81918	2.687	2.39322	21.4901	15.2624	20.3876	-2.82841	1.56909e-21	1.18091e-19	Putative late blight resistance protein homolog R1A-10 >Q6L438.2 RecName: Full=Putative late blight resistance protein homolog R1A-6 && PF18052:Rx N-terminal domain|PF00931:NB-ARC domain	NB-ARC
C88_C11H4G097300	127.747	136.971	52.4829	0	0	0.164365	11.0457	1.57063e-21	1.18091e-19	NKAP family protein && PF06047:NF-kappa-B-activating protein C-terminal domain	-
C88_C02H1G027620	0.312925	0.325366	0.314837	11.5253	11.8407	5.6848	-4.90458	1.59222e-21	1.19557e-19	Wall-associated receptor kinase-like 14; Flags: Precursor && PF00069:Protein kinase domain	Pkinase
C88_C05H2G033680	4.84804	4.71948	4.07509	0.0204551	0.114594	0.0242922	6.4617	1.667e-21	1.25007e-19	Phospholipid-transporting ATPase 3; Short=AtALA3; AltName: Full=Aminophospholipid ATPase 3; AltName: Full=Aminophospholipid flippase 3; AltName: Full=Protein IRREGULAR TRICHOME BRANCH 2 && PF16212:Phospholipid-translocating P-type ATPase C-terminal|PF13246:Cation transport ATPase (P-type)|PF16209:Phospholipid-translocating ATPase N-terminal	-
C88_C11H2G026820	0.428637	0.742799	0.232879	12.0748	29.7369	21.6356	-5.47396	1.68119e-21	1.25906e-19	Cysteine-rich receptor-like protein kinase 3; Short=Cysteine-rich RLK3; Flags: Precursor && PF07714:Protein tyrosine and serine/threonine kinase|PF01657:Salt stress response/antifungal	Pkinase_Tyr
C88_C01H1G035500	79.9294	88.8637	72.4806	0	0	0	11.6959	1.69319e-21	1.26638e-19	Dormancy-associated protein homolog 3; AltName: Full=DRM1 homolog 3 && PF05564:Dormancy/auxin associated protein	-
C88_C03H2G050550	0	0.0574702	0.150148	30.0287	36.2032	14.8764	-8.54056	1.71858e-21	1.28369e-19	Protein DETOXIFICATION 49; Short=AtDTX49; AltName: Full=Multidrug and toxic compound extrusion protein 49; Short=MATE protein 49; AltName: Full=Protein NOVEL ION CARRIER 1; Short=Protein NIC1 && PF01554:MatE	MatE
C88_C02H2G034100	0.118126	0.245645	0.481335	34.9653	22.3565	12.851	-6.33452	1.73105e-21	1.29131e-19	-	-
C88_C09H3G067850	0.116541	0.0969395	0.147739	3.20893	3.56776	3.86952	-4.84762	1.79084e-21	1.33416e-19	Protein GPR107; Flags: Precursor && PF06814:Lung seven transmembrane receptor|PF03108:MuDR family transposase|PF10551:MULE transposase domain	MuDR
C88_C01H2G062660	41.134	40.5052	33.8508	2.04999	4.30667	2.89101	3.67146	1.79543e-21	1.33584e-19	Syntaxin-132; Short=AtSYP132 && PF05739:SNARE domain|PF00804:Syntaxin	SNARE
C88_C03H3G085750	13.1807	20.8567	7.91587	0.107652	0.0804115	0.0426152	7.51733	1.87166e-21	1.39074e-19	Calcium-dependent protein kinase 17 && PF00069:Protein kinase domain	Pkinase
C88_C01H3G100580	13.3946	13.824	12.4433	0.840611	0.853555	0.280772	4.34776	1.89247e-21	1.40437e-19	Rho GTPase-activating protein 7; AltName: Full=Rho-type GTPase-activating protein 7 && PF14389:Leucine-zipper of ternary complex factor MIP1|PF00620:RhoGAP domain|PF00169:PH domain	RhoGAP
C88_C01H2G064410	33.7139	21.5529	27.2918	1.0093	1.55494	1.64813	4.32616	1.89591e-21	1.40509e-19	ER membrane protein complex subunit 6; AltName: Full=Transmembrane protein 93 [Xenopus laevis] && PF07019:Rab5-interacting protein (Rab5ip)	Rab5ip
C88_C10H1G021050	13.6897	13.1865	9.28363	0.188284	0.210961	0.298138	5.73778	1.92324e-21	1.4235e-19	CBL-interacting serine/threonine-protein kinase 14; AltName: Full=SNF1-related kinase 3.15; AltName: Full=SOS2-like protein kinase PKS24; AltName: Full=Serine/threonine-protein kinase SR1; Short=AtSR1 && PF00069:Protein kinase domain|PF03822:NAF domain	Pkinase
C88_C07H2G036270	0.0816419	0.056592	0.0985691	4.38071	4.06874	4.34681	-5.71858	1.96908e-21	1.45554e-19	IST1-like protein && PF03398:Regulator of Vps4 activity in the MVB pathway	-
C88_C01H1G021360	0.232334	0.0603929	0.0525947	18.0846	11.7166	12.784	-6.93496	1.98242e-21	1.4635e-19	PF03909:BSD domain	-
C88_C01H1G021310	1.56826	1.24441	1.38269	15.8216	19.4901	31.9734	-3.97921	2.09383e-21	1.54374e-19	Probable protein phosphatase 2C 35; Short=AtPP2C35 && PF00481:Protein phosphatase 2C	PP2C
C88_C12H1G028100	11.1327	14.4367	10.6093	1.14808	0.989508	1.20613	3.46467	2.10071e-21	1.54682e-19	Origin of replication complex subunit 3; Short=AtORC3 && PF07034:Origin recognition complex (ORC) subunit 3 N-terminus|PF18137:Origin recognition complex winged helix C-terminal	-
C88_C11H2G027110	1.09141	0.618985	1.2578	31.9432	17.6598	30.4481	-4.72188	2.11123e-21	1.55256e-19	UPF0678 fatty acid-binding protein-like protein At1g79260 && PF08768:Domain of unknown function (DUF1794)	-
C88_C12H4G086640	1.58801	1.65115	1.43794	36.4379	45.8513	39.2788	-4.67797	2.28674e-21	1.67946e-19	60S ribosomal protein L29-2 && -	-
C88_C07H3G079280	34.0284	44.2987	37.0755	0	0	0	11.6918	2.31186e-21	1.69572e-19	Replication protein A 70 kDa DNA-binding subunit C; Short=OsRPA70c; AltName: Full=Replication factor A protein 1C; AltName: Full=Replication protein A 1C && -	-
C88_C02H4G101570	0.353187	0.459037	0.0799528	18.6083	17.3921	29.5394	-6.19982	2.32935e-21	1.70635e-19	-	-
C88_C09H4G091620	12.0332	9.93189	17.6359	128.749	195.923	133.71	-3.51091	2.33769e-21	1.71026e-19	Actin-depolymerizing factor 1; Short=ADF-1 && PF00241:Cofilin/tropomyosin-type actin-binding protein	Cofilin_ADF
C88_C12H2G030080	26.6568	13.4666	44.011	0.0997542	0	0.1777	8.27606	2.38624e-21	1.74354e-19	ATP-citrate synthase beta chain protein 2; Short=ATP-citrate synthase B-2; AltName: Full=ATP-citrate lyase B-2; AltName: Full=Citrate cleavage enzyme B-2 && PF00549:CoA-ligase|PF00285:Citrate synthase, C-terminal domain	Citrate_synt
C88_C03H2G065290	14.2033	8.89346	12.7545	0	0.139669	0.0986929	7.30721	2.3989e-21	1.75056e-19	Golgin candidate 2; Short=AtGC2 && PF09787:Golgin subfamily A member 5	-
C88_C06H2G058300	4.30481	4.34355	5.25886	0.161856	0.2418	0.288327	4.36755	2.40284e-21	1.75118e-19	Serine/threonine-protein kinase ATM; AltName: Full=Ataxia telangiectasia mutated homolog; Short=AtATM && PF00855:PWWP domain	PWWP
C88_C02H1G015640	15.4623	13.7477	21.2403	167.239	127.44	222.091	-3.33402	2.46495e-21	1.79416e-19	Pyruvate decarboxylase 1; Short=PDC [Pisum sativum] && PF00205:Thiamine pyrophosphate enzyme, central domain|PF02776:Thiamine pyrophosphate enzyme, N-terminal TPP binding domain|PF02775:Thiamine pyrophosphate enzyme, C-terminal TPP binding domain	TPP_enzyme_N
C88_C08H2G045820	0.256432	0.066657	0.870749	46.2348	43.3596	115.702	-7.39246	2.50565e-21	1.82145e-19	Protein LOL1; AltName: Full=Protein LSD ONE LIKE 1; Short=AtLOL1; AltName: Full=Putative zinc finger LOL1 && PF06943:LSD1 zinc finger	zf-LSD1
C88_C04H1G000950	69.52	146.121	58.81	0.592944	2.1038	2.11252	5.87675	2.54424e-21	1.84715e-19	Homeobox-leucine zipper protein HAT5; AltName: Full=HD-ZIP protein ATHB-1; AltName: Full=Homeodomain transcription factor ATHB-1; AltName: Full=Homeodomain-leucine zipper protein HAT5; Short=HD-ZIP protein 5 && PF00046:Homeodomain|PF02183:Homeobox associated leucine zipper	HALZ
novel.1680	0	0	0	25.7111	21.6526	41.3898	-11.9982	2.62523e-21	1.90353e-19	-	-
C88_C01H2G084500	11.9048	14.208	13.3576	79.702	63.813	85.7346	-2.5112	2.65013e-21	1.91914e-19	Shaggy-related protein kinase NtK-1 && PF00069:Protein kinase domain	Pkinase
C88_C11H4G080680	5.48747	5.38316	6.0275	0.581141	0.481273	0.690156	3.29713	2.6592e-21	1.92326e-19	Phosphatidylinositol-3-phosphatase myotubularin-1; Short=AtMTM1; AltName: Full=Phosphatidylinositol-3,5-bisphosphate 3-phosphatase; AltName: Full=Phosphatidylinositol-3-phosphate phosphatase && PF06602:Myotubularin-like phosphatase domain	-
C88_C08H3G077130	0	0	0	45.9868	36.5331	49.0425	-11.6838	2.66774e-21	1.927e-19	Reticulon-like protein B2; Short=AtRTNLB2; AltName: Full=VirB2-interacting protein 2 && PF02453:Reticulon	-
C88_C03H4G106470	0.752219	0.658633	1.00378	11.1947	10.2411	8.166	-3.58708	2.68113e-21	1.93422e-19	Heat stress transcription factor A-4a; Short=AtHsfA4a; AltName: Full=AtHsf-15; AltName: Full=Heat shock factor protein 21; Short=HSF 21; AltName: Full=Heat shock transcription factor 21; Short=HSTF 21 && PF00447:HSF-type DNA-binding	HSF_DNA-bind
C88_C10H4G114140	11.7849	12.4825	10.3222	0.758169	1.04552	0.900392	3.70828	2.68655e-21	1.93568e-19	PF10291:Muniscin C-terminal mu homology domain	-
C88_C02H1G003060	14.367	18.8529	14.9126	0	0	0	11.691	2.7298e-21	1.96435e-19	Sm-like protein LSM2; Short=AtLSM2; AltName: Full=U6 snRNA-associated Sm-like protein LSM2 && PF08646:Replication factor-A C terminal domain	-
C88_C05H1G026460	0	0	0.169799	43.6233	23.3632	32.4675	-9.07424	2.76216e-21	1.98514e-19	Calreticulin-3; AltName: Full=Protein PRIORITY IN SWEET LIFE 1; Flags: Precursor && PF00262:Calreticulin family	-
C88_C03H2G066020	143.491	189.049	208.002	1022.39	1292.05	1106.18	-2.63682	2.76932e-21	1.98777e-19	LOB domain-containing protein 41; AltName: Full=ASYMMETRIC LEAVES 2-like protein 38; Short=AS2-like protein 38 && PF03195:Lateral organ boundaries (LOB) domain	-
C88_C04H1G025970	0.128924	0.2681	0.116741	32.9049	70.6763	45.5633	-8.17813	2.79427e-21	2.00315e-19	-	-
C88_C03H1G021060	10.436	14.1534	16.0236	0.549171	0.230743	0.326095	5.20617	2.89193e-21	2.07057e-19	Dehydrogenase/reductase SDR family member 7B; AltName: Full=Short-chain dehydrogenase/reductase family 32C member 1 && PF00106:short chain dehydrogenase	adh_short
C88_C01H2G079270	5.02742	4.92861	6.6334	75.2994	42.4399	57.5389	-3.37508	3.0087e-21	2.15146e-19	Abscisic acid receptor PYL8; AltName: Full=ABI1-binding protein 1; AltName: Full=PYR1-like protein 8; AltName: Full=Regulatory components of ABA receptor 3 && PF10604:Polyketide cyclase / dehydrase and lipid transport	-
C88_C02H1G013570	0	0	0	95.243	119.118	101.096	-11.6348	3.06152e-21	2.18649e-19	Programmed cell death protein 5; AltName: Full=TF-1 cell apoptosis-related protein 19; Short=Protein TFAR19 >Q5RBT0.3 RecName: Full=Programmed cell death protein 5 && PF01984:Double-stranded DNA-binding domain	-
C88_C02H1G009660	1.65692	1.89088	0.951438	16.991	18.1263	19.5175	-3.5774	3.17877e-21	2.26739e-19	Plant cysteine oxidase 2 && PF07847:PCO_ADO	-
C88_C03H4G121250	21.8169	27.0584	22.4128	0.414435	0.580437	1.35349	4.97622	3.23678e-21	2.30588e-19	PF00168:C2 domain	C2
C88_C07H3G058530	1.51624	1.24463	0.975525	10.0289	12.3415	15.858	-3.32968	3.2993e-21	2.34749e-19	Pre-mRNA-processing-splicing factor 8A; AltName: Full=PRP8 homolog A; Short=AtPRP8A; AltName: Full=Protein ABNORMAL SUSPENSOR 2; AltName: Full=Protein EMBRYO DEFECTIVE 14; AltName: Full=Protein EMBRYO DEFECTIVE 177; AltName: Full=Protein EMBRYO DEFECTIVE 33; AltName: Full=Protein SUPPRESSOR OF OVEREXPRESSED FCA 81 && PF12134:PRP8 domain IV core|PF10597:U5-snRNA binding site 2 of PrP8|PF08082:PRO8…	-
C88_C11H2G035850	75.4223	101.918	77.1577	10.8227	8.02721	11.2237	3.11008	3.42612e-21	2.43468e-19	Protein KRTCAP2 homolog && PF09775:Keratinocyte-associated protein 2	-
C88_C07H1G004290	0	0	0	25.3838	23.1721	29.3476	-11.6085	3.74567e-21	2.65269e-19	Protein CHLOROPLAST IMPORT APPARATUS 2; Flags: Precursor && PF06203:CCT motif	CCT
C88_C03H4G120540	111.215	103.847	138.694	0	0.11212	0	11.5696	3.74635e-21	2.65269e-19	Membrane steroid-binding protein 2; Short=AtMP2; AltName: Full=Membrane-associated progesterone-binding protein 3; Short=AtMAPR3 && PF00173:Cytochrome b5-like Heme/Steroid binding domain	-
C88_C01H2G079210	10.4245	20.3858	19.0038	193.746	168.913	169.312	-3.38867	3.74687e-21	2.65269e-19	Probable WRKY transcription factor 41; AltName: Full=WRKY DNA-binding protein 41 && PF03106:WRKY DNA -binding domain	WRKY
C88_C11H3G072290	0	0	0	36.1438	33.89	43.6655	-11.6222	3.77841e-21	2.6717e-19	GATA transcription factor 11 && PF00320:GATA zinc finger	GATA
C88_C08H4G080510	1480.98	875.14	1796.28	48.789	105.968	57.3015	4.30931	3.80481e-21	2.68704e-19	Patatin-2-Kuras 3; Flags: Precursor && -	-
novel.180	51.5419	35.5394	85.8096	1.91525	1.50214	1.36471	5.18872	3.9425e-21	2.78083e-19	ATP synthase 6 kDa subunit, mitochondrial && -	-
C88_C01H1G021370	0	0.149046	0	55.7138	51.5381	49.128	-10.0922	4.06378e-21	2.86283e-19	BI1-like protein && PF01027:Inhibitor of apoptosis-promoting Bax1	-
C88_C11H4G078880	25.9566	18.4708	25.1164	0.377206	0.686785	1.39989	4.85448	4.07911e-21	2.87008e-19	Homeobox-leucine zipper protein ATHB-5; AltName: Full=HD-ZIP protein ATHB-5; AltName: Full=Homeodomain transcription factor ATHB-5 && PF00046:Homeodomain|PF02183:Homeobox associated leucine zipper	HALZ
C88_C10H1G021900	39.1601	30.1203	39.4217	0	0	0	11.5996	4.10883e-21	2.88743e-19	Oxysterol-binding protein-related protein 3A; AltName: Full=OSBP-related protein 3A; AltName: Full=Protein UNFERTILIZED EMBRYO SAC 18 && PF01237:Oxysterol-binding protein	-
C88_C11H2G026760	8.50524	7.99881	9.04277	43.4679	41.049	36.4779	-2.21831	4.14145e-21	2.90677e-19	Transmembrane 9 superfamily member 3; AltName: Full=Endomembrane protein 9; AltName: Full=Transmembrane nine protein 3; Short=AtTMN3; Flags: Precursor && PF02990:Endomembrane protein 70	-
C88_C06H2G050540	28.6376	39.8444	17.4119	0.363647	0	0.172745	7.31984	4.18767e-21	2.93559e-19	QWRF motif-containing protein 3 && -	-
C88_C03H2G061990	0.0940953	0.163061	0.127805	2.60751	2.56799	2.32741	-4.26162	4.40612e-21	3.08493e-19	-	-
C88_C03H3G089460	70.8791	64.8677	75.1513	0	0	0	11.5254	4.42768e-21	3.09257e-19	Nascent polypeptide-associated complex subunit alpha-like protein 2; Short=NAC-alpha-like protein 2; AltName: Full=Alpha-NAC-like protein 2 && PF19026:HYPK UBA domain|PF01849:NAC domain	-
C88_C12H3G061570	0.0755197	0.104697	0.159561	3.94557	6.27273	8.64324	-5.76017	4.42788e-21	3.09257e-19	Polyadenylation and cleavage factor homolog 4 && PF04818:CID domain	-
C88_C11H2G048160	7.22084	8.33073	5.82193	0.288076	0.0880287	0.0622028	5.60149	4.44078e-21	3.09778e-19	Casein kinase 1-like protein HD16; AltName: Full=Os03g0793500 protein; AltName: Full=Protein EARLY FLOWERING 1; AltName: Full=Protein HEADING DATE 16 && PF00069:Protein kinase domain	Pkinase
C88_C11H1G025370	11.2755	9.89193	9.89087	1.45532	1.50517	1.50674	2.82377	4.46619e-21	3.1117e-19	E3 UFM1-protein ligase 1 homolog && PF09743:E3 UFM1-protein ligase 1	-
C88_C07H1G001140	17.7491	19.9808	18.4806	3.35139	2.66662	2.99947	2.66558	4.54795e-21	3.16479e-19	-	-
C88_C02H1G013590	3.49901	4.81517	4.10022	39.5623	30.5284	39.9944	-3.12215	4.65594e-21	3.23599e-19	Coatomer subunit zeta-2; AltName: Full=Non-clathrin coat protein zeta2-COP; AltName: Full=Zeta-2-coat protein; AltName: Full=Zeta-COP 2 && PF01217:Clathrin adaptor complex small chain	-
C88_C10H2G057830	0	0	0	48.8214	46.8574	45.1804	-11.5221	4.7172e-21	3.27457e-19	Calmodulin; Short=CaM && PF13499:EF-hand domain pair	-
C88_C02H4G103760	0	0	0	59.149	99.8634	119.48	-11.9552	4.72307e-21	3.27466e-19	-	-
C88_C11H4G085280	0	0.516797	0.48007	104.012	68.9641	49.3009	-7.76857	4.73428e-21	3.27845e-19	Nitrate reductase [NADH]; Short=NR && PF03404:Mo-co oxidoreductase dimerisation domain|PF00173:Cytochrome b5-like Heme/Steroid binding domain|PF00174:Oxidoreductase molybdopterin binding domain|PF00175:Oxidoreductase NAD-binding domain|PF00970:Oxidoreductase FAD-binding domain	FAD_binding_6
C88_C03H2G058910	16.8595	17.5988	10.1575	0.351471	0.472563	0.333922	5.29818	4.87323e-21	3.37057e-19	PF00582:Universal stress protein family	Usp
C88_C10H2G051090	34.215	35.7475	32.0811	0	0	0	11.5171	5.18836e-21	3.58418e-19	Cytochrome P450 82C4 && PF00067:Cytochrome P450	p450
C88_C11H1G023360	1.33756	0.772637	1.07659	22.0348	22.3962	22.243	-4.35955	5.52419e-21	3.80941e-19	Succinate dehydrogenase subunit 6, mitochondrial && -	-
C88_C09H3G062450	0	0	0	12.3217	12.4422	15.7472	-11.5858	5.52777e-21	3.80941e-19	Sm-like protein LSM2; Short=AtLSM2; AltName: Full=U6 snRNA-associated Sm-like protein LSM2 && PF08646:Replication factor-A C terminal domain	-
C88_C12H3G061600	0.0734948	0.229251	0.244015	5.24078	7.44172	10.7532	-5.39223	5.62609e-21	3.87249e-19	TMV resistance protein N && PF01582:TIR domain|PF00931:NB-ARC domain	TIR
C88_C01H3G097850	16.4329	17.7379	19.2305	1.99102	2.39606	1.83906	3.12562	5.67304e-21	3.90009e-19	F-box protein SKIP22; AltName: Full=SKP1-interacting partner 22 && PF11543:Nuclear pore localisation protein NPL4	-
C88_C12H1G026640	7.65839	11.4666	6.5186	116.791	86.5112	144.671	-3.73403	5.96161e-21	4.09354e-19	-	-
C88_C07H2G031790	36.5631	41.2895	28.5004	2.99995	4.10821	4.48636	3.22823	6.10101e-21	4.18422e-19	-	-
C88_C10H3G075230	0	0	0	30.439	35.6009	37.021	-11.5364	6.16539e-21	4.22329e-19	Isocitrate dehydrogenase [NAD] regulatory subunit 1, mitochondrial; AltName: Full=IDH-I; AltName: Full=Isocitric dehydrogenase 1; AltName: Full=NAD(+)-specific ICDH 1; Flags: Precursor && PF00180:Isocitrate/isopropylmalate dehydrogenase	-
C88_C01H2G072870	0	0	0	65.3053	43.7812	30.3479	-11.9522	6.33246e-21	4.33253e-19	Transcription factor bHLH130; AltName: Full=Basic helix-loop-helix protein 130; Short=AtbHLH130; Short=bHLH 130; AltName: Full=Transcription factor EN 69; AltName: Full=bHLH transcription factor bHLH130 && PF00010:Helix-loop-helix DNA-binding domain	HLH
C88_C10H1G021100	19.5367	23.6109	16.4985	0	0	0	11.6279	6.43646e-21	4.3984e-19	D-alanine--D-alanine ligase; AltName: Full=D-Ala-D-Ala ligase; AltName: Full=D-alanylalanine synthetase && PF01820:D-ala D-ala ligase N-terminus|PF07478:D-ala D-ala ligase C-terminus	-
C88_C11H2G028960	0.243507	0.189891	0.330743	9.79949	13.8692	8.80488	-5.37403	6.62048e-21	4.51874e-19	-	-
C88_C01H3G140280	31.557	24.7911	31.6441	2.7231	2.08028	3.23392	3.47898	6.84474e-21	4.66622e-19	Heavy metal-associated isoprenylated plant protein 26; Short=AtHIP26; Short=AtHIPP26; AltName: Full=Farnesylated protein 6; Short=AtFP6; Flags: Precursor && PF00403:Heavy-metal-associated domain	HMA
C88_C10H3G075290	0.508213	0.660525	0.632758	12.2444	14.5483	25.3274	-4.82903	6.94661e-21	4.73e-19	-	-
C88_C01H1G001670	5.80194	6.45491	6.09425	35.8835	49.1552	37.215	-2.71038	7.03003e-21	4.78109e-19	Serine/threonine-protein phosphatase PP2A catalytic subunit && PF00149:Calcineurin-like phosphoesterase	Metallophos
C88_C04H1G025590	0.291061	0.151317	0.175704	8.42532	10.3035	6.6502	-5.33728	7.08906e-21	4.81549e-19	Uncharacterized protein At1g04910 && PF10250:GDP-fucose protein O-fucosyltransferase	-
C88_C01H2G075690	0.179	0.186117	0.0810424	30.8994	16.5671	23.5258	-7.30886	7.18634e-21	4.87576e-19	4,5-DOPA dioxygenase extradiol && PF02900:Catalytic LigB subunit of aromatic ring-opening dioxygenase	-
C88_C03H3G089070	13.6365	13.3579	12.6728	1.14012	0.6813	0.812396	3.9297	7.55059e-21	5.11681e-19	Probable 6-phosphogluconolactonase 4, chloroplastic; Short=6PGL 4; Flags: Precursor && PF01182:Glucosamine-6-phosphate isomerases/6-phosphogluconolactonase	-
C88_C06H2G034850	3.60359	4.43708	4.85165	32.0872	32.5198	47.6479	-3.09649	7.61433e-21	5.15387e-19	F-box/kelch-repeat protein SKIP30; AltName: Full=SKP1-interacting partner 30 && PF01344:Kelch motif	Kelch_1
C88_C01H3G100570	36.9632	54.0401	25.8248	0.0993534	0.890557	0.353973	6.49185	7.77067e-21	5.25345e-19	-	-
C88_C10H1G019320	91.4513	99.2814	75.1451	7.283	6.66937	11.9758	3.3877	7.82092e-21	5.28116e-19	THO complex subunit 4A; AltName: Full=ALYREF homolog 1; Short=AtALY1 && PF13865:C-terminal duplication domain of Friend of PRMT1|PF00076:RNA recognition motif. (a.k.a. RRM, RBD, or RNP domain)	RRM_1
C88_C09H1G023490	0.683317	0.437222	0.523553	8.96219	7.92101	9.51955	-3.97992	7.91628e-21	5.33923e-19	-	-
C88_C12H4G086890	0.548327	0.855192	0.186191	27.8008	21.3896	51.8944	-5.97334	7.97811e-21	5.37457e-19	ADP-ribosylation factor 1; AltName: Full=13 kDa cold-induced protein && PF00025:ADP-ribosylation factor family	Arf
C88_C07H2G044860	11.1237	19.8537	7.73084	0.337654	0.336286	0.311884	5.3286	8.26142e-21	5.55885e-19	-	-
C88_C01H1G024720	15.0104	41.0991	17.2165	586.583	508.211	539.297	-4.44617	8.52888e-21	5.73205e-19	-	-
C88_C03H3G085440	151.075	115.82	132.114	17.8142	25.9102	20.4606	2.65999	8.58496e-21	5.76294e-19	Phosphoglucomutase, chloroplastic; Short=PGM; AltName: Full=Glucose phosphomutase; Flags: Precursor && PF02879:Phosphoglucomutase/phosphomannomutase, alpha/beta/alpha domain II|PF02878:Phosphoglucomutase/phosphomannomutase, alpha/beta/alpha domain I|PF00408:Phosphoglucomutase/phosphomannomutase, C-terminal domain|PF02880:Phosphoglucomutase/phosphomannomutase, alpha/beta/alpha domain III	PGM_PMM_III
C88_C01H4G144010	8.95855	7.26234	7.83699	0.385928	0.79275	0.53471	3.84222	8.68292e-21	5.82184e-19	Coatomer subunit beta-1; AltName: Full=Beta-coat protein 1; Short=Beta-COP 1 && PF07718:Coatomer beta C-terminal region|PF14806:Coatomer beta subunit appendage platform|PF01602:Adaptin N terminal region	-
C88_C04H1G032230	36.3757	83.1628	78.9724	3.8291	2.99019	2.75599	4.39909	8.94894e-21	5.99316e-19	PF00257:Dehydrin	-
C88_C01H2G084860	36.9455	63.4607	76.4095	622.581	666.177	572.092	-3.37052	9.5996e-21	6.42137e-19	Hydrophobic protein LTI6A; AltName: Full=Low temperature-induced protein 6A && PF01679:Proteolipid membrane potential modulator	-
C88_C02H4G103980	0.179535	0.0933369	0.203212	6.79729	6.12472	6.83047	-5.33576	1.01665e-20	6.79259e-19	Signal recognition particle subunit SRP68; Short=SRP68; AltName: Full=Signal recognition particle 68 kDa protein && PF16969:RNA-binding signal recognition particle 68	-
C88_C07H3G071880	0.335965	0.0873308	0.0760542	49.1891	34.8819	16.6904	-7.64226	1.06235e-20	7.08961e-19	Gibberellin 2-beta-dioxygenase 1; AltName: Full=GA 2-oxidase 1; AltName: Full=Gibberellin 2-beta-hydroxylase 1; AltName: Full=Gibberellin 2-oxidase 1; AltName: Full=Protein SLENDER && PF14226:non-haem dioxygenase in morphine synthesis N-terminal|PF03171:2OG-Fe(II) oxygenase superfamily	2OG-FeII_Oxy
C88_C02H2G059630	58.6122	95.0804	41.1211	0.908374	1.75284	2.87673	5.17378	1.08992e-20	7.26514e-19	PF09750:Alternative splicing regulator	-
C88_C11H4G080660	18.3734	16.2818	21.8363	2.59809	2.47746	2.88852	2.85145	1.11024e-20	7.39192e-19	Pyruvate kinase 2, cytosolic; Short=OsPK2 >B8BM17.1 RecName: Full=Pyruvate kinase 2, cytosolic; Short=OsPK2 && PF00224:Pyruvate kinase, barrel domain|PF02887:Pyruvate kinase, alpha/beta domain	PK
C88_C01H2G081510	6.28643	5.91386	7.13805	45.7573	36.468	40.285	-2.63724	1.1208e-20	7.45329e-19	Elongation factor 1-delta 1; Short=EF-1-delta 1; AltName: Full=Elongation factor 1B-beta 1; AltName: Full=eEF-1B beta 1 && PF00736:EF-1 guanine nucleotide exchange domain	-
C88_C02H2G055550	0.584822	0.810767	2.94199	89.4611	80.4971	63.5823	-5.72619	1.12207e-20	7.45329e-19	GATA transcription factor 5 && PF00320:GATA zinc finger	GATA
C88_C10H1G021210	20.189	19.9857	21.6687	0	0	0.324493	7.69757	1.13278e-20	7.51565e-19	BAG family molecular chaperone regulator 4; AltName: Full=Bcl-2-associated athanogene 4 && PF00240:Ubiquitin family|PF02179:BAG domain	ubiquitin
C88_C08H4G098840	11.7298	11.523	16.9321	112.647	143.206	90.2872	-3.08381	1.13578e-20	7.5268e-19	BOI-related E3 ubiquitin-protein ligase 1; AltName: Full=RING-type E3 ubiquitin transferase BRG1 && PF13920:Zinc finger, C3HC4 type (RING finger)	-
novel.1375	9.33983	10.6975	7.16882	0.0386374	0.173164	0.0458854	6.76524	1.1628e-20	7.69692e-19	Probable plastid-lipid-associated protein 13, chloroplastic; AltName: Full=Fibrillin-7b; Short=AtPGL30; Flags: Precursor && -	-
C88_C09H4G091500	10.2004	8.59276	6.8418	52.1621	63.5437	56.7205	-2.72388	1.17027e-20	7.73738e-19	Probable ADP-ribosylation factor GTPase-activating protein AGD6; Short=ARF GAP AGD6; AltName: Full=Protein ARF-GAP DOMAIN 6; Short=AtAGD6; AltName: Full=Protein ZIGA2 && PF01412:Putative GTPase activating protein for Arf	-
C88_C09H3G075020	0	0	0	60.8047	25.2039	83.66	-12.3378	1.17419e-20	7.75427e-19	Anthocyanidin 3-O-glucosyltransferase; AltName: Full=Anthocyanin rhamnosyl transferase; AltName: Full=Flavonol 3-O-glucosyltransferase; AltName: Full=UDP-glucose flavonoid 3-O-glucosyltransferase && PF00201:UDP-glucoronosyl and UDP-glucosyl transferase	UDPGT
C88_C02H2G034540	0.101618	0.105658	0.0460077	9.79313	9.52569	10.48	-6.87624	1.21055e-20	7.98516e-19	Protein NRT1/ PTR FAMILY 8.3; Short=AtNPF8.3; AltName: Full=Histidine-transporting protein; AltName: Full=Peptide transporter PTR2 && PF00854:POT family	-
C88_C02H1G013540	0.353484	0.0459423	0.32008	24.9879	14.7852	10.7809	-6.09978	1.2388e-20	8.16204e-19	Protein REDUCED WALL ACETYLATION 3 && PF07779:10 TM Acyl Transferase domain found in Cas1p	-
C88_C04H2G053910	38.9969	21.678	26.8433	1.94061	1.94885	3.19235	3.65133	1.25557e-20	8.263e-19	PF00514:Armadillo/beta-catenin-like repeat|PF00168:C2 domain	C2
C88_C09H3G071910	0.180797	0.219316	0.0818559	4.85057	5.00571	7.0111	-5.11933	1.28574e-20	8.45181e-19	Protein TIC110, chloroplastic; AltName: Full=Chloroplast inner envelope protein, 110 kDa; Short=psIEP110; AltName: Full=IAP100; AltName: Full=Translocon at the inner envelope membrane of chloroplasts 110; Flags: Precursor && PF16940:Chloroplast envelope transporter	-
C88_C01H3G141120	4.84208	4.88356	3.85837	0.0170931	0.0383035	0.0202995	7.52664	1.38812e-20	9.11426e-19	Brefeldin A-inhibited guanine nucleotide-exchange protein 1; Short=BIG1; AltName: Full=ARF guanine-nucleotide exchange factor BIG1 && PF12783:Guanine nucleotide exchange factor in Golgi transport N-terminal|PF09324:Domain of unknown function (DUF1981)|PF01369:Sec7 domain|PF16213:Dimerisation and cyclophilin-binding domain of Mon2	Sec7
C88_C03H4G125220	111.864	171.866	80.9046	4.35263	8.05742	5.61861	4.37222	1.42319e-20	9.33378e-19	-	-
C88_C08H4G081460	18.1033	16.2109	23.3511	99.6161	110.737	109.474	-2.44805	1.43234e-20	9.38299e-19	Basic leucine zipper 9; Short=AtbZIP9; Short=bZIP protein 9; AltName: Full=Basic leucine zipper OPAQUE 2 homolog 2; Short=Basic leucine zipper O2 homolog 2 && PF00170:bZIP transcription factor	bZIP_1
C88_C02H1G014540	0.465675	0.352138	0.460002	7.7113	6.68097	10.7019	-4.26777	1.43665e-20	9.40042e-19	PF08547:Complex I intermediate-associated protein 30 (CIA30)|PF13460:NAD(P)H-binding	-
C88_C10H3G078930	0.642302	0.235708	0.992151	23.8477	17.4845	15.206	-4.88943	1.44192e-20	9.42405e-19	Serine/threonine-protein kinase STN8, chloroplastic; AltName: Full=Protein STATE TRANSITION 8; Flags: Precursor && PF00069:Protein kinase domain	Pkinase
C88_C11H1G000880	0.520716	0.27071	0.841981	34.2296	63.3761	15.5305	-6.09013	1.47055e-20	9.60017e-19	E3 ubiquitin-protein ligase COP1; AltName: Full=Constitutive photomorphogenesis protein 1 && PF13923:Zinc finger, C3HC4 type (RING finger)	-
C88_C12H2G054410	0.766258	0.0995905	0.780578	28.808	20.4576	21.2018	-5.381	1.47707e-20	9.63173e-19	-	-
C88_C03H4G123180	8.28096	11.2921	7.49842	110.845	81.1856	150.419	-3.63314	1.53376e-20	9.98995e-19	Protein yippee-like At4g27745 && PF03226:Yippee zinc-binding/DNA-binding /Mis18, centromere assembly	-
C88_C05H2G045880	35.6832	37.824	32.7949	0.622285	2.21847	0.806201	4.89413	1.54469e-20	1.00496e-18	Jasmonic acid-amido synthetase JAR1; AltName: Full=Auxin-responsive GH3-like protein 5; Short=OsGH3-5; AltName: Full=Indole-3-acetic acid-amido synthetase GH3.5; AltName: Full=Jasmonate-amino acid synthetase JAR1; AltName: Full=Protein JASMONATE RESISTANT 1; Short=OsJAR1 && PF03321:GH3 auxin-responsive promoter	-
C88_C03H1G024430	1.53766	1.11027	1.50838	21.3505	21.4385	12.3018	-3.70299	1.55125e-20	1.00808e-18	Phosphoenolpyruvate/phosphate translocator 1, chloroplastic; Short=AtPPT1; AltName: Full=Protein CAB UNDEREXPRESSED 1; Flags: Precursor && PF03151:Triose-phosphate Transporter family	-
C88_C11H4G096030	16.0076	22.1276	13.287	0.854199	0.625782	1.4046	4.1908	1.61591e-20	1.04891e-18	4-hydroxy-3-methylbut-2-en-1-yl diphosphate synthase (ferredoxin), chloroplastic; AltName: Full=1-hydroxy-2-methyl-2-(E)-butenyl 4-diphosphate synthase; AltName: Full=Protein CHLOROPLAST BIOGENESIS 4; AltName: Full=Protein CONSTITUTIVE SUBTILISIN 3; Flags: Precursor && PF04551:GcpE protein	-
C88_C08H3G072610	10.7054	13.0593	10.8005	0.357083	0.40009	0.901142	4.42466	1.62751e-20	1.05524e-18	Decapping nuclease DXO homolog, chloroplastic; Flags: Precursor && PF08652:RAI1 like PD-(D/E)XK nuclease	-
C88_C04H1G026310	0.384079	0.1141	0.0993669	10.4303	6.64081	11.2138	-5.5461	1.66108e-20	1.07578e-18	NADPH--cytochrome P450 reductase; Short=CPR; Short=P450R && PF00667:FAD binding domain|PF00175:Oxidoreductase NAD-binding domain|PF00258:Flavodoxin|PF13041:PPR repeat family	NAD_binding_1
C88_C02H4G114370	3.37997	4.35475	3.59284	29.5698	24.3253	31.143	-2.88207	1.68216e-20	1.08819e-18	PF13920:Zinc finger, C3HC4 type (RING finger)	-
C88_C01H4G188680	30.0209	25.4866	28.7399	0	0	0	11.3654	1.73781e-20	1.12292e-18	Probable flavin-containing monooxygenase 1 && PF00743:Flavin-binding monooxygenase-like	FMO-like
C88_C03H4G134850	0.0438719	0.0456162	0.039726	16.401	13.7432	13.2977	-8.37278	1.79148e-20	1.15628e-18	Coiled-coil domain-containing protein SCD2; AltName: Full=Protein STOMATAL CYTOKINESIS DEFECTIVE 2 && -	-
C88_C03H4G129300	0.277531	0.432848	0.402087	13.0792	8.33162	5.89892	-4.58975	1.80284e-20	1.1623e-18	Pantothenate kinase 2; Short=AtPANK2; AltName: Full=Pantothenic acid kinase 2 && PF01937:Protein of unknown function DUF89|PF03630:Fumble	Fumble
C88_C12H4G111750	1.9431	2.22239	3.34301	21.8127	31.7027	32.5029	-3.49317	1.8174e-20	1.17037e-18	CBL-interacting serine/threonine-protein kinase 6; AltName: Full=SNF1-related kinase 3.14; AltName: Full=SOS2-like protein kinase PKS4; AltName: Full=SOS3-interacting protein 3 && PF03822:NAF domain|PF00069:Protein kinase domain	Pkinase
C88_C02H2G059750	6.06214	7.7797	4.54918	0.0252756	0.184079	0.150085	5.72282	1.82917e-20	1.17661e-18	-	-
C88_C02H1G014210	0	0	0	36.5528	14.4315	16.414	-12.103	1.9007e-20	1.22125e-18	Probable LRR receptor-like serine/threonine-protein kinase At1g07650; Flags: Precursor && PF11721:Malectin domain|PF07714:Protein tyrosine and serine/threonine kinase	Pkinase_Tyr
C88_C01H1G002560	0	0	0	14.5488	15.9139	18.6733	-11.4175	1.93461e-20	1.24164e-18	PF08646:Replication factor-A C terminal domain	-
C88_C05H2G033850	42.8076	40.0008	40.2222	0.117752	0	0	9.9283	1.99054e-20	1.2761e-18	Pyruvate dehydrogenase E1 component subunit alpha, mitochondrial; Short=PDHE1-A; Flags: Precursor && PF00676:Dehydrogenase E1 component	-
C88_C06H1G000420	19.3251	19.7997	13.38	0	0	0	11.5263	2.08365e-20	1.33429e-18	Isoamylase 3, chloroplastic; Short=AtISA3; Flags: Precursor && PF02922:Carbohydrate-binding module 48 (Isoamylase N-terminal domain)|PF00128:Alpha amylase, catalytic domain	-
C88_C10H1G019430	76.9349	54.1933	86.2207	0	0	0	11.4977	2.26733e-20	1.45028e-18	60S ribosomal protein L23a && PF03939:Ribosomal protein L23, N-terminal domain|PF00276:Ribosomal protein L23	-
C88_C09H3G075830	0.282672	0.335898	0.365657	5.34569	6.75618	6.39926	-4.2047	2.37748e-20	1.51807e-18	NHL repeat-containing protein 2 && -	-
C88_C11H2G030340	0	0	0	7.73971	10.8231	11.3292	-11.4901	2.37865e-20	1.51807e-18	PF08646:Replication factor-A C terminal domain	-
C88_C01H2G083520	4.25265	2.38093	6.57594	112.731	71.8102	71.3412	-4.25354	2.38267e-20	1.51894e-18	Probable protein phosphatase 2C 34; Short=AtPP2C34 && PF00481:Protein phosphatase 2C	PP2C
C88_C09H2G057290	0.208272	0.216553	0.377181	16.8733	14.5808	15.9785	-5.84381	2.45749e-20	1.56488e-18	-	-
C88_C08H4G098460	0.348386	0.144895	1.26185	57.2613	49.1105	145.733	-7.13837	2.47179e-20	1.57223e-18	Protein LSD1; AltName: Full=Protein LESION SIMULATING DISEASE 1; Short=OsLSD1; AltName: Full=Putative zinc finger LSD1 && PF06943:LSD1 zinc finger	zf-LSD1
C88_C02H2G039410	45.5101	57.5905	39.9317	5.60427	6.8374	7.09926	2.90182	2.48975e-20	1.58189e-18	Ubiquitin receptor RAD23c; Short=AtRAD23c; AltName: Full=Putative DNA repair protein RAD23-3; AltName: Full=RAD23-like protein 3; Short=AtRAD23-3 && PF00627:UBA/TS-N domain|PF09280:XPC-binding domain|PF00240:Ubiquitin family	ubiquitin
C88_C09H3G062050	1.04831	0.75461	1.5334	20.4105	17.319	15.0101	-3.95051	2.60231e-20	1.64928e-18	PF13474:SnoaL-like domain	-
C88_C02H4G124170	0.087634	0	0.0396763	12.7146	17.0015	20.335	-8.58278	2.60338e-20	1.64928e-18	PF09750:Alternative splicing regulator	-
C88_C03H4G116150	0.182736	0.0633338	0.386091	10.8373	12.5762	19.0755	-6.01831	2.6045e-20	1.64928e-18	7-deoxyloganetic acid glucosyltransferase; AltName: Full=UDP-glucose glucosyltransferase 8; Short=CrUGT8; AltName: Full=UDP-glycosyltransferase 709C2 && PF00201:UDP-glucoronosyl and UDP-glucosyl transferase	UDPGT
C88_C02H4G118490	11.8778	14.177	10.5645	0.446592	0.25019	0.530367	4.92991	2.6641e-20	1.68495e-18	PF15459:60S ribosome biogenesis protein Rrp14|PF04935:Surfeit locus protein 6	-
C88_C01H1G035330	61.5672	69.6843	68.195	10.2253	5.66105	7.71469	3.1037	2.66816e-20	1.68495e-18	40S ribosomal protein S10-1 && PF03501:Plectin/S10 domain	-
C88_C01H1G023170	35.6498	34.3976	29.8666	1.98707	3.86689	2.98082	3.53079	2.66969e-20	1.68495e-18	PF09811:Essential protein Yae1, N terminal	-
C88_C02H4G123750	3.91371	2.8968	3.54387	32.1745	30.1462	22.5255	-3.00952	2.74661e-20	1.73158e-18	SUMO-conjugating enzyme SCE1; AltName: Full=Protein EMBRYO DEFECTIVE 1637; AltName: Full=Protein hus5 homolog; AltName: Full=SUMO-conjugating enzyme 1; Short=AtSCE1 && PF00179:Ubiquitin-conjugating enzyme	UQ_con
C88_C10H2G057770	0	0	0	16.0631	15.7639	17.9148	-11.3125	3.00755e-20	1.89399e-18	Histone-lysine N-methyltransferase, H3 lysine-9 specific SUVH1; AltName: Full=Histone H3-K9 methyltransferase 1; Short=H3-K9-HMTase 1; AltName: Full=NtSet1; AltName: Full=Suppressor of variegation 3-9 homolog protein 1; Short=Su(var)3-9 homolog protein 1 && PF02182:SAD/SRA domain|PF00856:SET domain|PF05033:Pre-SET motif	Pre-SET
C88_C10H2G052470	0.132948	0.184312	0.200641	5.67878	6.83599	8.52759	-5.31505	3.09123e-20	1.94454e-18	Serine/threonine protein phosphatase 2A 57 kDa regulatory subunit B' beta isoform; Short=AtB' beta; Short=PP2A, B' subunit, beta isoform && PF01603:Protein phosphatase 2A regulatory B subunit (B56 family)	-
C88_C04H3G097570	1.05814	1.15522	1.24559	10.9819	10.3584	9.91456	-3.1492	3.11714e-20	1.95868e-18	Sugar transporter ERD6-like 6 && PF00083:Sugar (and other) transporter	Sugar_tr
C88_C11H4G097960	148.424	179.289	137.391	12.0437	18.9151	21.1489	3.1867	3.14341e-20	1.97301e-18	Elongation factor 1-beta 2; Short=EF-1-beta 2; AltName: Full=Elongation factor 1-beta' 2; Short=EF-1-beta' 2; AltName: Full=Elongation factor 1B-alpha 2; AltName: Full=eEF-1B alpha 2 && PF00736:EF-1 guanine nucleotide exchange domain	-
C88_C03H4G106140	5.01232	2.50929	3.02578	50.9195	46.6992	42.4934	-3.708	3.227e-20	2.02325e-18	Probable signal peptidase complex subunit 1; AltName: Full=Microsomal signal peptidase 12 kDa subunit; Short=SPase 12 kDa subunit && PF06645:Microsomal signal peptidase 12 kDa subunit (SPC12)	-
C88_C03H4G126930	10.4788	11.4884	14.0715	0.30197	0.253754	0.179308	5.62545	3.28935e-20	2.06007e-18	SUMO-activating enzyme subunit 1B-1; AltName: Full=SUMO-activating enzyme subunit 1-2; AltName: Full=Ubiquitin-like 1-activating enzyme E1A >P0DI13.1 RecName: Full=SUMO-activating enzyme subunit 1B-2; AltName: Full=SUMO-activating enzyme subunit 1-2; AltName: Full=Ubiquitin-like 1-activating enzyme E1A && PF00899:ThiF family	-
C88_C11H2G035540	74.669	65.6667	75.5078	16.2179	16.1816	16.589	2.16445	3.36487e-20	2.10506e-18	AP-1 complex subunit sigma-1; AltName: Full=Adaptor AP-1 19 kDa protein; AltName: Full=Adaptor protein complex AP-1 sigma-1 subunit; AltName: Full=Adaptor-related protein complex 1 sigma-1 subunit; AltName: Full=Clathrin assembly protein complex 1 sigma-1 small chain; AltName: Full=Clathrin assembly small subunit protein AP19-1; Short=AtAP19-1; AltName: Full=Sigma 1 subunit of AP-1 clathrin; AltN…	-
C88_C10H2G051240	0.647063	0.621037	0.585917	7.53787	11.1625	11.8941	-4.02042	3.40241e-20	2.12621e-18	E3 ubiquitin-protein ligase RHF2A; AltName: Full=RING-H2 finger F2a; AltName: Full=RING-H2 zinc finger protein RHF2a && PF13639:Ring finger domain	-
C88_C08H4G091190	0.0744671	0.154856	0.40458	14.3531	16.3469	11.3325	-5.99458	3.48098e-20	2.17293e-18	Profilin-2; AltName: Full=Minor food allergen Lyc e 1; AltName: Allergen=Lyc e 1 && PF00235:Profilin	-
C88_C02H4G119080	12.2857	17.7767	14.6255	0.45493	0.305833	0.324161	5.38061	3.63895e-20	2.26905e-18	PF04970:Lecithin retinol acyltransferase	-
C88_C11H4G095360	0	0.457883	0.239255	20.1472	18.3934	14.9541	-6.24593	3.76391e-20	2.3444e-18	Lactoylglutathione lyase; AltName: Full=Aldoketomutase; AltName: Full=Glyoxalase I; Short=Glx I; AltName: Full=Ketone-aldehyde mutase; AltName: Full=Methylglyoxalase; AltName: Full=S-D-lactoylglutathione methylglyoxal lyase && PF00903:Glyoxalase/Bleomycin resistance protein/Dioxygenase superfamily	Glyoxalase
C88_C01H2G060930	8.50844	7.3229	8.62598	0.776042	0.531367	0.819216	3.54848	3.76883e-20	2.3449e-18	Signal recognition particle subunit SRP72; Short=SRP72; AltName: Full=Signal recognition particle 72 kDa protein && PF17004:Putative TPR-like repeat|PF08492:SRP72 RNA-binding domain	-
C88_C07H2G046000	2.20412	3.44564	2.86115	0.0979397	0.128025	0.0969267	4.74967	3.78228e-20	2.35071e-18	Homeobox-DDT domain protein RLT2; AltName: Full=Protein RINGLET 2 && PF05066:HB1, ASXL, restriction endonuclease HTH domain|PF00046:Homeodomain|PF15613:Williams-Beuren syndrome DDT (WSD), D-TOX E motif|PF15612:WSTF, HB1, Itc1p, MBD9 motif 1|PF02791:DDT domain	DDT
C88_C12H3G061770	0.824195	1.42011	0.852925	10.8233	11.6798	9.7439	-3.35345	3.8908e-20	2.41552e-18	Vacuolar protein sorting-associated protein 35B; AltName: Full=Vesicle protein sorting 35B && PF03635:Vacuolar protein sorting-associated protein 35|PF17047:Synaptotagmin-like mitochondrial-lipid-binding domain|PF00168:C2 domain	C2
C88_C07H4G090270	6.72178	7.99345	4.51938	0.0852525	0	0.0253112	7.41185	3.91965e-20	2.43078e-18	Eukaryotic translation initiation factor 5B; Short=eIF-5B; AltName: Full=Translation initiation factor IF-2 && PF02992:Transposase family tnp2|PF13960:Domain of unknown function (DUF4218)|PF00025:ADP-ribosylation factor family|PF13963:Transposase-associated domain	Transposase_21
C88_C05H2G034680	31.5648	36.9223	27.0286	0	0.050889	0.0539387	9.92886	3.92753e-20	2.43302e-18	Threonine--tRNA ligase, mitochondrial 1; AltName: Full=AtSYT1; AltName: Full=Threonyl-tRNA synthetase; Short=ThrRS; Flags: Precursor && PF03129:Anticodon binding domain|PF00587:tRNA synthetase class II core domain (G, H, P, S and T)|PF02824:TGS domain|PF07973:Threonyl and Alanyl tRNA synthetase second additional domain	tRNA-synt_2b
C88_C11H2G027130	2.00139	2.28399	1.25974	17.1373	23.893	27.7806	-3.60632	3.95752e-20	2.44523e-18	Cyclin-dependent kinase G-2; Short=CDKG;2 >A2XUW1.1 RecName: Full=Cyclin-dependent kinase G-2; Short=CDKG;2 && PF00069:Protein kinase domain	Pkinase
C88_C05H1G012570	13.8374	18.6564	15.6278	0.724662	0.180431	0.286866	5.33229	3.9592e-20	2.44523e-18	Delta(3,5)-Delta(2,4)-dienoyl-CoA isomerase, peroxisomal; Short=AtDCI1 && PF00378:Enoyl-CoA hydratase/isomerase	ECH
C88_C06H1G010140	0.525127	0.546006	0.432275	7.02742	8.10039	10.0869	-4.04573	3.96011e-20	2.44523e-18	Sorting nexin 2A && PF00787:PX domain|PF09325:Vps5 C terminal like	PX
C88_C11H1G024950	9.4342	14.1455	8.31242	0.0807908	0.0603475	0.351803	6.07305	3.98677e-20	2.45902e-18	CCR4-NOT transcription complex subunit 4; AltName: Full=CCR4-associated factor 4; AltName: Full=E3 ubiquitin-protein ligase CNOT4; AltName: Full=Potential transcriptional repressor NOT4Hp && -	-
C88_C10H3G079710	0	0	0	109.792	107.639	66.0749	-11.5213	4.21513e-20	2.59707e-18	Heme-binding-like protein At3g10130, chloroplastic; Flags: Precursor && PF04832:SOUL heme-binding protein	-
C88_C06H3G071580	0.643185	0.668759	1.90605	78.952	42.4613	30.0775	-5.52854	4.24759e-20	2.61424e-18	Mitogen-activated protein kinase 3; Short=AtMPK3; Short=MAP kinase 3 && PF00069:Protein kinase domain	Pkinase
C88_C02H2G035610	0	0	0	73.0683	192.954	70.7117	-12.1834	4.36165e-20	2.68154e-18	Protein PHLOEM PROTEIN 2-LIKE A9; Short=AtPP2-A9 && PF14299:Phloem protein 2	-
C88_C10H2G057820	0.248484	0.258363	0.578577	8.19531	7.2448	6.78607	-4.3189	4.50239e-20	2.76509e-18	-	-
C88_C11H2G035760	9.1734	10.4136	7.62435	0.422388	0.631015	0.278679	4.37655	4.61185e-20	2.82926e-18	Polyglutamine-binding protein 1; Short=PQBP-1; AltName: Full=Polyglutamine tract-binding protein 1 && PF00397:WW domain	WW
C88_C08H4G097720	10.8471	12.0937	10.5321	59.5132	57.2991	75.8546	-2.49853	4.88973e-20	2.99651e-18	Probable tocopherol O-methyltransferase, chloroplastic; AltName: Full=Gamma-tocopherol methyltransferase; AltName: Full=Vitamin E pathway gene 4 protein; Flags: Precursor && PF08241:Methyltransferase domain	Methyltransf_11
C88_C03H2G052120	750.266	139.398	220.492	0.135868	0	0	12.7762	5.0376e-20	3.08381e-18	PF00197:Trypsin and protease inhibitor	-
C88_C04H4G116030	4.48285	4.28562	3.74351	0.435186	0.339843	0.579467	3.23738	5.10473e-20	3.12155e-18	eIF-2-alpha kinase activator GCN1; AltName: Full=GCN1 eIF-2-alpha kinase activator homolog; AltName: Full=GCN1-like protein 1; AltName: Full=General control of amino-acid synthesis 1-like protein 1; AltName: Full=Translational activator GCN1; Short=HsGCN1 && -	-
C88_C11H2G036490	5.45492	4.98728	4.88834	0.776899	0.557993	0.591433	3.01424	5.27439e-20	3.22185e-18	Putative 1-phosphatidylinositol-3-phosphate 5-kinase FAB1D; Short=Phosphatidylinositol 3-phosphate 5-kinase; AltName: Full=Phosphatidylinositol 3-phosphate 5-kinase type III; Short=PIPkin-III; Short=Type III PIP kinase; AltName: Full=Protein FORMS APLOID AND BINUCLEATE CELLS 1D && PF00118:TCP-1/cpn60 chaperonin family|PF01504:Phosphatidylinositol-4-phosphate 5-Kinase	PIP5K
C88_C10H1G019720	47.2866	35.6169	32.9059	0	0	0.0468284	11.3047	5.29156e-20	3.22887e-18	Protein IQ-DOMAIN 1 && -	-
C88_C10H3G062610	16.5149	20.1579	11.5589	1.35187	1.46736	1.10376	3.64871	5.44991e-20	3.32194e-18	Protein FRIGIDA-ESSENTIAL 1; AltName: Full=Zinc finger CCCH domain-containing protein 27; Short=AtC3H27 && -	-
C88_C02H1G011480	0.794003	0.495344	0.67104	8.12846	9.29589	9.58669	-3.75754	5.62244e-20	3.42344e-18	Zinc finger protein ZPR1; AltName: Full=Zinc finger protein 259 && PF03367:ZPR1 zinc-finger domain	-
C88_C01H1G036660	42.3284	85.7354	32.0333	1.39794	0.730943	1.88153	5.35752	5.75429e-20	3.49998e-18	PF01470:Pyroglutamyl peptidase	-
C88_C03H2G052980	4.46826	4.26275	4.96366	78.9322	96.3644	38.2371	-3.93761	6.10261e-20	3.70789e-18	UV-B-induced protein At3g17800, chloroplastic; Flags: Precursor && PF05542:Protein of unknown function (DUF760)	-
C88_C10H3G075350	0.0319663	0.0664745	0.144727	4.84102	6.14476	5.02547	-5.98716	6.37817e-20	3.87119e-18	Probable galacturonosyltransferase 7; AltName: Full=Like glycosyl transferase 7 && PF01501:Glycosyl transferase family 8	Glyco_transf_8
C88_C11H1G024620	2.3559	3.23343	4.3092	27.3449	27.3956	31.6448	-3.09955	6.62298e-20	4.0155e-18	PF00561:alpha/beta hydrolase fold	Abhydrolase_1
C88_C10H4G107980	0.737355	0.511115	0.333838	10.607	10.3534	9.42823	-4.24664	6.63343e-20	4.01756e-18	BAG family molecular chaperone regulator 4; AltName: Full=Bcl-2-associated athanogene 4 && PF02179:BAG domain|PF00240:Ubiquitin family	ubiquitin
C88_C01H1G034470	8.81148	7.02183	7.12462	0.0227047	0	0.0539277	8.2861	6.84235e-20	4.13969e-18	-	-
C88_C01H2G065020	17.0886	16.1279	15.5531	1.76334	1.45579	1.3226	3.44496	6.98247e-20	4.21999e-18	Probable enoyl-CoA hydratase 1, peroxisomal; AltName: Full=Enoyl-CoA hydratase isoform A && PF00378:Enoyl-CoA hydratase/isomerase	ECH
C88_C01H2G087100	7.82646	10.3846	9.51967	0.43298	0.415824	0.440744	4.45404	7.16611e-20	4.32639e-18	O-mycaminosyltylonolide 6-deoxyallosyltransferase && -	-
C88_C01H2G074250	10.046	13.643	13.2737	95.1001	70.1846	81.4816	-2.71179	7.22697e-20	4.35851e-18	Glutathione transferase GST 23; AltName: Full=Glutathione transferase GST 36 && PF02798:Glutathione S-transferase, N-terminal domain|PF00043:Glutathione S-transferase, C-terminal domain	GST_N
C88_C07H4G098510	0	0	0	185.038	161.987	163.185	-11.1847	8.31716e-20	5.01069e-18	-	-
C88_C03H2G050880	8.72165	8.63864	8.19689	50.2974	37.5211	50.115	-2.40564	8.55805e-20	5.14987e-18	Membrane steroid-binding protein 2; Short=AtMP2; AltName: Full=Membrane-associated progesterone-binding protein 3; Short=AtMAPR3 && PF04979:Protein phosphatase inhibitor 2 (IPP-2)|PF00173:Cytochrome b5-like Heme/Steroid binding domain	-
C88_C10H4G110420	0.500348	0.910424	0.906132	31.9256	20.3344	18.7212	-4.90845	8.56625e-20	5.14987e-18	40S ribosomal protein S14-2 && PF00411:Ribosomal protein S11	-
C88_C11H2G028370	1.72123	2.48112	1.80653	35.2553	19.9132	47.2807	-4.06355	8.65594e-20	5.19831e-18	PF10151:TMEM214, C-terminal, caspase 4 activator	-
C88_C12H1G004880	5.05833	5.96245	4.64835	0.0265195	0.0297135	0.125977	6.50389	9.02426e-20	5.4138e-18	Vacuolar protein sorting-associated protein 35B; AltName: Full=Vesicle protein sorting 35B && PF17047:Synaptotagmin-like mitochondrial-lipid-binding domain|PF00168:C2 domain|PF03635:Vacuolar protein sorting-associated protein 35	C2
C88_C05H1G015700	29.023	47.0045	31.8482	3.59458	4.49448	3.52647	3.2452	9.04561e-20	5.4209e-18	Casein kinase 1-like protein 2; AltName: Full=Protein CASEIN KINASE I-LIKE 2 && PF00069:Protein kinase domain	Pkinase
C88_C04H3G096320	0.116618	0.181883	0.158397	9.26269	9.1329	7.40684	-5.79593	9.11316e-20	5.45564e-18	Polyadenylate-binding protein RBP47C; Short=Poly(A)-binding protein RBP47C; AltName: Full=RNA-binding protein 47C; Short=AtRBP47C && PF00076:RNA recognition motif. (a.k.a. RRM, RBD, or RNP domain)	RRM_1
C88_C10H3G059160	0.992817	1.11832	0.449498	21.2037	20.2234	39.2287	-4.95817	9.12597e-20	5.45758e-18	Cell differentiation protein RCD1 homolog; Short=Rcd-1 && PF04078:Cell differentiation family, Rcd1-like	-
C88_C03H3G097390	0.41276	0.295055	0.490553	4.53518	5.02018	4.60724	-3.53302	9.14526e-20	5.46338e-18	AT-rich interactive domain-containing protein 2; Short=ARID domain-containing protein 2; AltName: Full=ARID and ELM2 domain-containing protein 2 && -	-
C88_C10H1G004390	0.432696	0.599867	0.0653012	20.3153	36.8814	18.8656	-6.1071	9.25683e-20	5.51647e-18	Anthocyanidin 3-O-glucoside 2''-O-glucosyltransferase; AltName: Full=3-O-glucoside-2''-O-glucosyltransferase; Short=In3GGT; AltName: Full=Protein dusky; Short=Dy && PF00201:UDP-glucoronosyl and UDP-glucosyl transferase	UDPGT
C88_C11H2G035840	20.3927	22.074	16.5161	2.15332	2.69651	2.40683	3.0523	9.25943e-20	5.51647e-18	TBC1 domain family member 22B && PF00566:Rab-GTPase-TBC domain	TBC
C88_C01H3G122420	0.0633734	0	0.172154	12.8189	16.3179	17.3755	-7.539	9.26317e-20	5.51647e-18	tRNA wybutosine-synthesizing protein 4; Short=tRNA yW-synthesizing protein 4; AltName: Full=Leucine carboxyl methyltransferase 2; AltName: Full=tRNA(Phe) (7-(3-amino-3-(methoxycarbonyl)propyl)wyosine(37)-N)-methoxycarbonyltransferase; AltName: Full=tRNA(Phe) (7-(3-amino-3-carboxypropyl)wyosine(37)-O)-methyltransferase && PF04072:Leucine carboxyl methyltransferase	-
C88_C01H3G098420	8.42619	10.3473	6.61041	0.153855	0	0.182717	6.26507	9.32375e-20	5.54676e-18	Protein ACCUMULATION AND REPLICATION OF CHLOROPLASTS 3; Flags: Precursor && -	-
C88_C04H2G045710	0.277116	0.0480223	0.0418215	42.5538	31.6764	10.2235	-7.83037	9.44555e-20	5.61335e-18	UPF0481 protein At3g47200 && PF03140:Plant protein of unknown function	-
C88_C09H3G073470	0.120428	0.0626079	0	17.6638	17.2906	18.2511	-8.20424	9.47657e-20	5.62592e-18	Ubiquitin carboxyl-terminal hydrolase 2 && PF18031:Ubiquitin carboxyl-terminal hydrolases|PF01088:Ubiquitin carboxyl-terminal hydrolase, family 1	-
C88_C07H3G076030	10.992	15.5237	9.91408	0.183321	0	0.0544274	7.22709	9.49241e-20	5.62946e-18	Protein DJ-1 homolog B; Short=AtDJ1B; Flags: Precursor && PF01965:DJ-1/PfpI family	DJ-1_PfpI
C88_C08H4G095090	0.0683625	0.213242	0.247609	11.0769	23.1186	35.8533	-7.01615	9.53214e-20	5.64715e-18	Coiled-coil domain-containing protein 94 homolog && PF04502:Family of unknown function (DUF572)	-
C88_C10H1G019600	39.0504	30.4331	64.883	0	0	0.0465973	11.5195	9.5553e-20	5.65499e-18	Phenylalanine ammonia-lyase && PF00221:Aromatic amino acid lyase	-
C88_C06H2G044600	46.9279	57.996	48.0844	0	0	0	11.2034	9.83447e-20	5.81417e-18	Superoxide dismutase [Mn], mitochondrial; Flags: Precursor && PF02777:Iron/manganese superoxide dismutases, C-terminal domain|PF00081:Iron/manganese superoxide dismutases, alpha-hairpin domain	-
C88_C04H1G025640	0.0256526	0.0800177	0.0929139	4.10221	4.23101	3.45216	-5.85459	1.00838e-19	5.95539e-18	Protein FAM91A1 && PF14647:FAM91 N-terminus|PF14648:FAM91 C-terminus	-
C88_C10H4G103550	0	0	0	10.7728	19.1534	17.0071	-11.4519	1.01081e-19	5.96359e-18	PF04782:Protein of unknown function (DUF632)|PF04783:Protein of unknown function (DUF630)	-
C88_C01H2G069650	0.153953	0	0.766727	56.0048	34.4349	35.9176	-7.04726	1.02209e-19	6.02388e-18	PF14541:Xylanase inhibitor C-terminal|PF14543:Xylanase inhibitor N-terminal	-
C88_C09H1G019420	2.08169	1.62334	3.95844	74.1288	34.8901	61.3296	-4.45054	1.05666e-19	6.22119e-18	Heat stress transcription factor A-6b; Short=AtHsfA6b; AltName: Full=AtHsf-07 && PF00447:HSF-type DNA-binding	HSF_DNA-bind
C88_C07H4G098490	2.0363	1.69381	9.95691	277.327	282.7	257.129	-5.86865	1.06834e-19	6.28346e-18	-	-
C88_C01H1G044350	0.174443	0.181379	0.157959	7.26649	8.27967	9.65345	-5.59452	1.08247e-19	6.35999e-18	-	-
C88_C11H4G076830	32.3071	24.5803	34.0327	5.77053	5.49825	5.39607	2.47078	1.11044e-19	6.51766e-18	Transmembrane 9 superfamily member 3; AltName: Full=Endomembrane protein 9; AltName: Full=Transmembrane nine protein 3; Short=AtTMN3; Flags: Precursor && PF02990:Endomembrane protein 70	-
C88_C01H1G003330	3.62626	4.13829	5.04551	46.8333	32.8487	32.5925	-3.10471	1.14053e-19	6.68733e-18	2-Cys peroxiredoxin BAS1-like, chloroplastic; Short=2-Cys Prx B; Short=2-Cys peroxiredoxin B; AltName: Full=Thiol-specific antioxidant protein B; Flags: Precursor && PF10417:C-terminal domain of 1-Cys peroxiredoxin|PF00578:AhpC/TSA family	-
C88_C11H3G074890	9.48028	8.9726	9.24474	0.579226	0.288439	0.458588	4.40051	1.19763e-19	7.01496e-18	Extradiol ring-cleavage dioxygenase; Short=AtLigB && PF02900:Catalytic LigB subunit of aromatic ring-opening dioxygenase	-
C88_C10H1G023280	80.1381	57.0982	82.3536	0	0	0	11.2335	1.20036e-19	7.02369e-18	60S ribosomal protein L24-2; AltName: Full=Protein SHORT VALVE 1 && PF01246:Ribosomal protein L24e	-
C88_C06H4G104520	0.0627677	0.97895	0.113672	53.3114	57.4234	58.8122	-7.17504	1.24362e-19	7.26938e-18	PF08646:Replication factor-A C terminal domain	-
C88_C01H1G021850	0.196889	0.0682391	0.475422	82.0842	37.7694	16.4259	-7.47948	1.24706e-19	7.28199e-18	Basic 7S globulin; AltName: Full=SBg7S; Short=Bg; Contains: RecName: Full=Basic 7S globulin high kDa subunit; Contains: RecName: Full=Basic 7S globulin low kDa subunit; Flags: Precursor && PF14541:Xylanase inhibitor C-terminal|PF14543:Xylanase inhibitor N-terminal	-
C88_C10H1G021700	7.15359	8.5977	8.5323	0.855341	0.501998	0.677195	3.59804	1.29376e-19	7.54697e-18	Serine/threonine-protein kinase ATG1c; AltName: Full=Autophagy-related protein 1c; Short=AtAPG1c && PF00069:Protein kinase domain	Pkinase
C88_C01H3G118730	6.27019	5.53169	6.88201	55.5373	56.5898	42.7754	-3.0254	1.30012e-19	7.57634e-18	Ubiquitin-like protein 5 && -	-
C88_C04H3G070220	10.0122	14.8146	8.51811	0.233038	0.195829	0.138377	5.8943	1.32547e-19	7.71617e-18	-	-
C88_C08H2G027450	21.4857	30.5784	18.6151	0.075595	0.0846997	0.62843	6.56297	1.3355e-19	7.76664e-18	Gamma-glutamylcyclotransferase 2-1; Short=AtGGCT2;1; AltName: Full=Gamma-glutamyl cyclotransferase 2;1 && PF04752:ChaC-like protein	ChaC
C88_C01H1G021070	1.55714	1.37267	0.735648	15.2717	16.3881	23.586	-3.88907	1.33843e-19	7.77144e-18	Squamosa promoter-binding-like protein 7 && PF03110:SBP domain	SBP
C88_C02H4G123460	0.0991256	0.1546	0.359033	7.24343	7.76297	8.29053	-5.19944	1.33906e-19	7.77144e-18	Metal transporter Nramp3; Short=AtNramp3 && PF01566:Natural resistance-associated macrophage protein	-
C88_C03H3G099190	22.9668	40.2377	29.9469	1.21613	0.27252	1.01098	5.24129	1.34946e-19	7.82384e-18	50S ribosomal protein L3-2, chloroplastic; Flags: Precursor && PF00297:Ribosomal protein L3	-
C88_C02H1G013230	0.168792	0.351007	0.0764207	13.7642	12.3176	15.7094	-6.13835	1.3632e-19	7.89549e-18	Uncharacterized protein ycf23 (chloroplast) [Pyropia yezoensis] && PF04481:Protein of unknown function (DUF561)	-
C88_C09H3G080840	46.186	32.5351	49.2448	0.244562	0	0.14522	8.3409	1.39383e-19	8.06467e-18	60S ribosomal protein L18-2 && PF17135:Ribosomal protein 60S L18 and 50S L18e	-
C88_C05H2G031750	3.2114	3.75648	1.36309	47.0823	48.5851	67.5264	-4.26671	1.40496e-19	8.12082e-18	-	-
C88_C10H1G018060	0.403507	0.58737	0.584601	10.2986	7.9001	16.5948	-4.43792	1.45151e-19	8.38139e-18	Pyruvate decarboxylase 4; Short=AtPDC4 && PF02775:Thiamine pyrophosphate enzyme, C-terminal TPP binding domain|PF00205:Thiamine pyrophosphate enzyme, central domain|PF02776:Thiamine pyrophosphate enzyme, N-terminal TPP binding domain	TPP_enzyme_N
C88_C10H3G075280	0.913679	0.61957	1.40288	12.5369	13.4341	11.2415	-3.63546	1.46011e-19	8.42254e-18	Calcium-dependent protein kinase 4; Short=CDPK 4; Short=StCDPK4 && PF00069:Protein kinase domain|PF13499:EF-hand domain pair	Pkinase
C88_C04H2G063660	6.77596	5.61725	6.88186	56.8258	35.2575	53.7812	-2.89438	1.50329e-19	8.66286e-18	Squalene monooxygenase; AltName: Full=Squalene epoxidase; Short=SE && PF08491:Squalene epoxidase	-
C88_C02H1G013280	0.512552	0.456798	0.265209	9.53793	10.6867	13.1689	-4.74273	1.5399e-19	8.86487e-18	Mitochondrial inner membrane protease subunit 1; AltName: Full=IMP1-like protein && PF10502:Signal peptidase, peptidase S26	-
C88_C04H2G065760	1.58983	1.0895	1.76677	36.0843	24.2668	15.4054	-4.06495	1.55911e-19	8.96636e-18	Probable disease resistance protein At4g33300 && PF05659:Arabidopsis broad-spectrum mildew resistance protein RPW8|PF00931:NB-ARC domain	NB-ARC
C88_C01H3G109140	4.2587	5.60361	5.0848	25.1448	28.9782	29.8143	-2.46301	1.56887e-19	9.01343e-18	E3 ubiquitin-protein ligase RING1; AltName: Full=RING finger protein 1 && PF14369:zinc-ribbon|PF13639:Ring finger domain	-
C88_C11H2G048040	0	0	0	41.7843	41.0586	43.7846	-11.0901	1.57061e-19	9.01432e-18	NADH dehydrogenase [ubiquinone] iron-sulfur protein 7, mitochondrial; AltName: Full=Complex I-20kD; Short=CI-20kD; AltName: Full=NADH-ubiquinone oxidoreductase 20 kDa subunit; Flags: Precursor && PF01058:NADH ubiquinone oxidoreductase, 20 Kd subunit	-
C88_C01H1G002080	1.39621	1.96513	2.17392	11.4684	13.2941	13.8767	-2.77746	1.58035e-19	9.06112e-18	Callose synthase 9; AltName: Full=1,3-beta-glucan synthase; AltName: Full=Protein GLUCAN SYNTHASE-LIKE 10 && PF14288:1,3-beta-glucan synthase subunit FKS1, domain-1|PF02364:1,3-beta-glucan synthase component	-
C88_C04H4G119030	35.3459	25.2889	12.1035	0.218903	0.490536	0.519934	5.93121	1.61443e-19	9.24722e-18	Developmentally-regulated G-protein 3; Short=AtDRG3; AltName: Full=Developmentally-regulated G-protein 1; Short=AtDRG1 && PF16897:C-terminal region of MMR_HSR1 domain|PF01926:50S ribosome-binding GTPase|PF02824:TGS domain	-
C88_C02H2G035140	0.0282607	0.0587686	0.0255901	5.14778	8.75227	7.81952	-7.58848	1.64195e-19	9.39536e-18	WPP domain-associated protein && -	-
C88_C07H4G099360	1.17138	1.58335	2.01531	21.5853	24.88	19.1521	-3.75233	1.72012e-19	9.83279e-18	Squamosa promoter-binding-like protein 10 >A2YFT9.1 RecName: Full=Squamosa promoter-binding-like protein 10 && PF03110:SBP domain	SBP
C88_C01H2G055160	15.8565	26.4519	12.3399	0.30348	0.528937	0.921044	5.00416	1.79841e-19	1.02701e-17	Putative AC9 transposase && -	-
C88_C02H3G089120	0.0932326	0	0.590955	22.8081	20.9087	21.9273	-6.50262	1.86228e-19	1.06187e-17	LOB domain-containing protein 41; AltName: Full=ASYMMETRIC LEAVES 2-like protein 38; Short=AS2-like protein 38 && PF03195:Lateral organ boundaries (LOB) domain	-
novel.322	1.26823	0.923061	1.4929	13.5653	20.3157	25.6803	-3.98863	1.8632e-19	1.06187e-17	-	-
C88_C09H3G067860	0.340945	0.225592	0.336792	4.69394	6.69362	4.79482	-4.1349	1.86723e-19	1.06311e-17	Phosphatidate phosphatase PAH1; AltName: Full=Phosphatidic acid phosphohydrolase 1; Short=AtPAH1 && PF16876:Lipin/Ned1/Smp2 multi-domain protein middle domain|PF08235:LNS2 (Lipin/Ned1/Smp2)|PF04571:lipin, N-terminal conserved region	-
C88_C01H1G045910	0.641401	0.48502	0.633588	9.07744	9.27128	7.70018	-3.86003	1.90423e-19	1.08309e-17	ER lumen protein-retaining receptor && PF00810:ER lumen protein retaining receptor	ER_lumen_recept
C88_C10H1G027730	0	0	0	5.25825	4.96801	6.64968	-11.1574	1.93647e-19	1.10033e-17	Disease resistance protein At4g27190 && PF00931:NB-ARC domain	NB-ARC
C88_C03H3G097170	1.12937	0.608882	1.51503	17.0989	13.4009	20.4117	-3.94151	2.00309e-19	1.13706e-17	Histone deacetylase 5 && PF00850:Histone deacetylase domain	Hist_deacetyl
C88_C09H1G024000	8.58696	14.9997	12.7235	91.1371	126.975	144.167	-3.29156	2.12106e-19	1.20282e-17	Perakine reductase && PF00248:Aldo/keto reductase family	Aldo_ket_red
C88_C03H3G090320	20.6759	23.9543	15.2389	0	0	0.0262932	11.1892	2.22193e-19	1.25877e-17	Alanine--tRNA ligase; AltName: Full=Alanyl-tRNA synthetase; Short=AlaRS; Flags: Precursor && PF02847:MA3 domain|PF01411:tRNA synthetases class II (A)|PF02854:MIF4G domain|PF02272:DHHA1 domain|PF07973:Threonyl and Alanyl tRNA synthetase second additional domain	-
C88_C02H2G059650	14.6282	15.2098	16.315	0.850155	0.740871	0.224363	4.6705	2.22924e-19	1.26166e-17	PF07939:Protein of unknown function (DUF1685)	-
C88_C10H2G057150	0	0	0	14.5054	14.2437	16.9845	-11.0761	2.34242e-19	1.3244e-17	IQ domain-containing protein IQM6; AltName: Full=IQ motif-containing protein 6 && -	-
C88_C03H4G126410	47.4736	51.2754	98.9543	1105.1	5478.03	6694.65	-6.05321	2.38507e-19	1.34718e-17	Proteinase inhibitor type-2 P303.51; AltName: Full=Proteinase inhibitor type II P303.51; Flags: Precursor && PF02428:Potato type II proteinase inhibitor family	-
C88_C10H1G022710	12.8601	7.90131	13.321	0.515882	0.809222	0.673921	4.11865	2.44136e-19	1.3776e-17	L-type lectin-domain containing receptor kinase VIII.1; Short=LecRK-VIII.1; Flags: Precursor && PF00069:Protein kinase domain|PF00139:Legume lectin domain	Pkinase
C88_C01H3G112570	6.11784	6.88249	6.29651	0.531065	0.51569	0.252275	3.9083	2.47044e-19	1.39264e-17	Two-component response regulator ARR1 && PF00072:Response regulator receiver domain|PF00249:Myb-like DNA-binding domain	Response_reg
C88_C09H2G056950	45.7666	54.3843	33.4221	0	0	0.0583185	11.1981	2.51189e-19	1.4146e-17	-	-
C88_C04H4G120020	7.02343	9.70723	6.66996	0.022677	0.0508164	0	8.32429	2.61318e-19	1.47019e-17	Purine permease 1; Short=AtPUP1 && PF16913:Purine nucleobase transmembrane transport	-
C88_C01H2G074040	8.37578	7.92724	7.68152	0.511744	0.445961	0.607741	3.96706	2.68082e-19	1.50676e-17	2-alkenal reductase (NADP(+)-dependent); AltName: Full=Alkenal double bound reductase; AltName: Full=Allylic alcohol dehydrogenase 1; Short=allyl-ADH1; AltName: Full=Flavin-free double bond reductase; Short=NtDBR; AltName: Full=Pulegone reductase; Short=NtRed-1 && PF16884:N-terminal domain of oxidoreductase|PF00107:Zinc-binding dehydrogenase|PF13966:zinc-binding in reverse transcriptase	ADH_zinc_N
C88_C03H4G129630	0.0896911	0.0932572	0.162431	6.6965	5.69379	6.37342	-5.72147	2.70585e-19	1.51933e-17	Hypersensitive-induced response protein 1; Short=AtHIR1 && PF01145:SPFH domain / Band 7 family	-
C88_C04H4G122450	0	0	0	19.4332	34.7805	32.1425	-11.34	2.73408e-19	1.53367e-17	PF05633:Protein BYPASS1-related	-
C88_C03H3G086460	0.669255	0.397637	0.952304	39.9945	31.4247	15.0307	-5.38639	2.77031e-19	1.55246e-17	Transmembrane ascorbate ferrireductase 1; AltName: Full=Cytochrome b561; Short=Artb561-1; Short=AtCytb561; AltName: Full=Protein b561A.tha5; AltName: Full=Tonoplast Cyt-b561; Short=TCytb && PF03188:Eukaryotic cytochrome b561	Cytochrom_B561
C88_C03H4G120450	11.8855	9.90566	10.0923	0.048977	0.0548759	0.116329	7.23469	2.78757e-19	1.5606e-17	E3 ubiquitin-protein ligase XBAT33; AltName: Full=Ankyrin repeat domain and RING finger-containing protein XBAT33; AltName: Full=Protein XB3 homolog 3 && PF12796:Ankyrin repeats (3 copies)	-
C88_C01H3G096430	18.3646	24.371	14.7694	1.62073	2.00708	1.16498	3.61314	2.87554e-19	1.60827e-17	Glucan endo-1,3-beta-glucosidase 4; AltName: Full=(1->3)-beta-glucan endohydrolase 4; Short=(1->3)-beta-glucanase 4; AltName: Full=Beta-1,3-endoglucanase 4; Short=Beta-1,3-glucanase 4; Flags: Precursor && PF07983:X8 domain|PF00332:Glycosyl hydrolases family 17	Glyco_hydro_17
C88_C01H3G110070	4.9229	4.07891	3.13431	29.1631	38.9733	40.6317	-3.13947	2.96113e-19	1.65452e-17	Syntaxin-132; Short=AtSYP132 && PF05739:SNARE domain|PF00804:Syntaxin	SNARE
C88_C03H4G123190	14.0952	18.153	18.1295	108.392	86.2863	101.731	-2.52997	3.02489e-19	1.68849e-17	Protein yippee-like At4g27740 && PF03226:Yippee zinc-binding/DNA-binding /Mis18, centromere assembly	-
C88_C02H4G119270	12.0341	14.1549	10.284	0.398267	0.178494	0.378382	5.27771	3.08442e-19	1.72003e-17	Protein DJ-1 homolog D; Short=AtDJ1D; AltName: Full=Lactoylglutathione lyase DJ1D && PF01965:DJ-1/PfpI family	DJ-1_PfpI
C88_C07H4G098390	0.534044	1.11055	1.20894	16.4015	19.9611	32.7436	-4.57027	3.12933e-19	1.74337e-17	Uncharacterized GPI-anchored protein At4g28100; Flags: Precursor && PF19160:SPARK	-
C88_C09H1G005010	106.408	78.5718	49.5667	0	0	0	11.4446	3.17116e-19	1.76345e-17	60S ribosomal protein L24-2; AltName: Full=Protein SHORT VALVE 1 && PF01246:Ribosomal protein L24e	-
C88_C12H4G110720	0.962712	1.07249	1.1208	10.778	11.9129	14.5296	-3.53321	3.17157e-19	1.76345e-17	Oligouridylate-binding protein 1; Short=NpUBP1; AltName: Full=Polyuridylate-binding protein UBP1; Short=Poly(U)-binding protein UBP1 && PF00076:RNA recognition motif. (a.k.a. RRM, RBD, or RNP domain)	RRM_1
C88_C08H3G072700	15.5087	17.1283	10.8851	0.707262	0.528296	0.279978	4.85434	3.17892e-19	1.76582e-17	PF00160:Cyclophilin type peptidyl-prolyl cis-trans isomerase/CLD	Pro_isomerase
C88_C03H1G019740	9.88726	11.5872	7.9413	0	0.0331414	0.0702551	8.25874	3.22801e-19	1.79134e-17	Alanine--tRNA ligase; AltName: Full=Alanyl-tRNA synthetase; Short=AlaRS; Flags: Precursor && PF01411:tRNA synthetases class II (A)|PF02272:DHHA1 domain|PF07973:Threonyl and Alanyl tRNA synthetase second additional domain	-
C88_C08H2G036120	0.744539	2.12889	1.76973	49.3793	47.3754	25.3999	-4.68902	3.24637e-19	1.79978e-17	Transcription factor HY5; AltName: Full=LeHY5; AltName: Full=tHY5 && PF00170:bZIP transcription factor	bZIP_1
C88_C01H3G139920	31.2664	49.4937	17.3319	1.45042	1.94221	1.80653	4.2727	3.40512e-19	1.88595e-17	Translocase of chloroplast 132, chloroplastic; Short=AtToc132; AltName: Full=132 kDa chloroplast outer envelope protein && PF11886:Translocase of chloroplast 159/132, membrane anchor domain|PF04548:AIG1 family	-
C88_C07H2G045040	18.5132	20.4248	17.7235	2.91847	2.85074	2.6661	2.77375	3.51174e-19	1.94311e-17	Lipoyl synthase, mitochondrial; AltName: Full=Lipoate synthase; Short=LS; Short=Lip-syn; AltName: Full=Lipoic acid synthase; Flags: Precursor && PF04055:Radical SAM superfamily|PF16881:N-terminal domain of lipoyl synthase of Radical_SAM family	Radical_SAM
novel.52	0	0	0	4.49534	18.0484	16.3253	-12.1675	3.56842e-19	1.97256e-17	-	-
C88_C01H3G108800	0.22154	0.164534	0.200604	4.15609	7.06008	9.553	-5.12023	3.61228e-19	1.99487e-17	Kinesin-like protein KIN-14T && PF00225:Kinesin motor domain	Kinesin
C88_C09H1G015860	106.541	77.3097	106.395	7.35622	11.6087	13.2888	3.19397	3.69741e-19	2.03991e-17	40S ribosomal protein S8 && PF01201:Ribosomal protein S8e	-
C88_C02H3G090240	6.90199	6.77525	6.59912	0.363201	0.457814	0.593084	3.87899	3.70659e-19	2.043e-17	Transcription factor GTE7; AltName: Full=Bromodomain-containing protein GTE7; AltName: Full=Protein GLOBAL TRANSCRIPTION FACTOR GROUP E7 && PF00439:Bromodomain|PF17035:Bromodomain extra-terminal - transcription regulation	Bromodomain
C88_C02H1G013070	0	0.220932	0.0962021	33.304	25.5911	35.9437	-8.22008	3.73764e-19	2.05812e-17	60S ribosomal protein L18a-like protein && -	-
C88_C03H4G118540	1.60135	1.28078	0.836552	19.6331	15.3472	13.8657	-3.69317	3.7546e-19	2.06547e-17	Cell number regulator 6; AltName: Full=ZmCNR06 && PF04749:PLAC8 family	-
C88_C07H4G102900	16.3164	30.8356	8.18131	0.0844278	0	0.200531	7.65678	3.78764e-19	2.08163e-17	Proton pump-interactor 1 && -	-
C88_C03H3G098700	11.6855	7.48087	12.5926	0.153413	0.171891	0.485845	5.33946	3.79361e-19	2.0829e-17	Signal recognition particle 54 kDa protein 1; Short=SRP54 && PF02978:Signal peptide binding domain|PF02881:SRP54-type protein, helical bundle domain|PF00448:SRP54-type protein, GTPase domain	-
C88_C05H1G015370	5.60667	5.20885	4.16019	0.357358	0.461998	0.326457	3.73485	3.87459e-19	2.12532e-17	Protein PLASTID MOVEMENT IMPAIRED 1-RELATED 1 && PF10358:N-terminal C2 in EEIG1 and EHBP1 proteins|PF01476:LysM domain	LysM
C88_C12H2G052510	0	0	0.0448157	43.9757	33.7682	31.9948	-11.0129	3.94637e-19	2.16261e-17	Protein CfxQ homolog && PF00004:ATPase family associated with various cellular activities (AAA)|PF12796:Ankyrin repeats (3 copies)	AAA
C88_C10H4G114250	44.4866	43.7224	44.215	0	0	0	10.9514	3.97739e-19	2.17752e-17	Outer envelope pore protein 16-3, chloroplastic/mitochondrial; AltName: Full=Chloroplastic outer envelope pore protein of 16 kDa 3; Short=AtOEP16-3; Short=OEP16-3; AltName: Full=Mitochondrial complex I subunit B14.7 && PF02466:Tim17/Tim22/Tim23/Pmp24 family	-
C88_C03H4G129240	1.17682	1.57321	1.5223	20.8308	26.9304	27.6986	-4.11635	4.20115e-19	2.29781e-17	60S ribosomal protein L44 && PF00935:Ribosomal protein L44	-
C88_C11H3G072880	6.13041	4.45122	7.03965	0.108809	0.203191	0.0861472	5.49066	4.23656e-19	2.31496e-17	Protein EARLY FLOWERING 3; AltName: Full=Nematode-responsive protein && -	-
C88_C10H3G075530	0	0	0	15.3304	25.7068	23.4699	-11.2175	4.33517e-19	2.36657e-17	Protein PIN-LIKES 6; AltName: Full=Auxin efflux carrier-like protein 6 && PF03547:Membrane transport protein	-
C88_C03H2G067730	0.160744	0.0557118	0.097036	7.26329	9.72755	9.29968	-6.36216	4.37023e-19	2.38343e-17	Hexokinase-1; AltName: Full=NtHxK1 && PF03727:Hexokinase|PF00349:Hexokinase	-
C88_C09H2G058870	355.885	291.416	313.049	88.3967	79.6458	87.9788	1.93254	4.41935e-19	2.40791e-17	Adenosylhomocysteinase; Short=AdoHcyase; AltName: Full=Cytokinin-binding protein CBP57; AltName: Full=S-adenosyl-L-homocysteine hydrolase >P68173.1 RecName: Full=Adenosylhomocysteinase; Short=AdoHcyase; AltName: Full=Cytokinin-binding protein CBP57; AltName: Full=S-adenosyl-L-homocysteine hydrolase && PF05221:S-adenosyl-L-homocysteine hydrolase|PF00670:S-adenosyl-L-homocysteine hydrolase, NAD bin…	-
C88_C08H2G048020	0.873789	0.227133	0.659347	17.1965	15.9844	12.0885	-4.6551	4.53169e-19	2.46676e-17	L-lactate dehydrogenase A; Short=LDH-A && PF02866:lactate/malate dehydrogenase, alpha/beta C-terminal domain|PF00056:lactate/malate dehydrogenase, NAD binding domain	-
C88_C12H4G113420	2.32634	2.98323	2.27034	16.8898	19.1388	14.239	-2.70258	4.72835e-19	2.57136e-17	FAD-dependent urate hydroxylase; AltName: Full=Flavoprotein urate hydroxylase && PF13855:Leucine rich repeat|PF08263:Leucine rich repeat N-terminal domain	LRRNT_2
C88_C11H4G095560	7.00128	6.88767	7.07117	55.1531	54.8302	100.179	-3.3008	5.10359e-19	2.77277e-17	Protein indeterminate-domain 9; AltName: Full=ID1-like zinc finger protein 1 && -	-
C88_C10H2G049760	1.24635	1.85935	1.52112	12.6254	15.1748	17.7199	-3.27271	5.20175e-19	2.82341e-17	Adenylosuccinate synthetase, chloroplastic; Short=AMPSase; Short=AdSS; AltName: Full=IMP--aspartate ligase; Flags: Precursor && PF00709:Adenylosuccinate synthetase	-
C88_C08H4G098470	18.4452	13.2832	19.8216	123.057	96.915	144.336	-2.79787	5.28243e-19	2.86447e-17	UDP-glucose flavonoid 3-O-glucosyltransferase 7; AltName: Full=Flavonol 3-O-glucosyltransferase 7; Short=FaGT7 && PF00201:UDP-glucoronosyl and UDP-glucosyl transferase	UDPGT
C88_C05H1G026600	0.161452	0.302169	0.263151	4.1036	5.36414	5.15766	-4.30518	5.44231e-19	2.94837e-17	Probable LRR receptor-like serine/threonine-protein kinase At5g63710; Flags: Precursor && PF13855:Leucine rich repeat|PF08263:Leucine rich repeat N-terminal domain|PF00069:Protein kinase domain	Pkinase
C88_C03H1G022790	3.79061	4.28706	5.66046	38.7353	31.7219	49.9326	-3.10573	5.45646e-19	2.95322e-17	SNF1-related protein kinase regulatory subunit gamma-1; Short=AKIN subunit gamma-1; Short=AKING1; Short=AKINgamma1; AltName: Full=CBS domain-containing protein CBSCBS1 && PF00571:CBS domain	CBS
C88_C10H1G020980	32.2231	12.4542	42.2724	0.0288953	0.0323755	0	10.4449	5.46647e-19	2.95584e-17	Putative disease resistance protein At3g14460 && PF00931:NB-ARC domain	NB-ARC
C88_C05H2G053060	32.3302	22.1107	22.2803	0.0315855	0	0	11.0299	5.47283e-19	2.95647e-17	Probable methyltransferase PMT26 && PF03141:Putative S-adenosyl-L-methionine-dependent methyltransferase	-
C88_C04H2G039770	18.6883	24.3496	13.6923	0.0821224	0.55208	0.195055	6.14583	5.52933e-19	2.98416e-17	Phosphoenolpyruvate carboxylase kinase 2; Short=AtPPCK2 && PF00069:Protein kinase domain	Pkinase
C88_C08H2G046190	0.0272988	0	0.0247191	38.9133	18.5608	13.6304	-10.3574	5.53712e-19	2.98455e-17	Lon protease homolog 2, peroxisomal && PF00004:ATPase family associated with various cellular activities (AAA)|PF02190:ATP-dependent protease La (LON) substrate-binding domain|PF05362:Lon protease (S16) C-terminal proteolytic domain	AAA
C88_C01H2G072860	0.340287	0.550382	0.342367	6.36663	5.47345	6.51476	-3.87528	5.54051e-19	2.98455e-17	SURP and G-patch domain-containing protein 1-like protein; AltName: Full=Splicing factor 4-like protein; Short=SF4-like protein && PF01805:Surp module|PF01585:G-patch domain	G-patch
C88_C12H3G063290	18.1118	31.2145	21.3428	0.394129	0.441598	0.780105	5.49864	5.57595e-19	3.0008e-17	-	-
C88_C03H4G106760	0.227642	0.371946	0.500602	7.99009	5.1708	7.48481	-4.19821	5.71708e-19	3.07385e-17	Protein MALE DISCOVERER 2; Short=AtMDIS2; AltName: Full=Probable LRR receptor-like serine/threonine-protein kinase MRH1; AltName: Full=Protein MORPHOGENESIS OF ROOT HAIR 1; Flags: Precursor && PF08263:Leucine rich repeat N-terminal domain|PF13855:Leucine rich repeat|PF07714:Protein tyrosine and serine/threonine kinase	Pkinase_Tyr
C88_C10H1G020700	19.6234	27.9889	30.1613	0	0	0	11.089	5.79223e-19	3.11132e-17	Protein ELC; Short=AtELC; AltName: Full=ESCRT-I complex subunit VPS23 homolog 1; AltName: Full=Protein VACUOLAR PROTEIN SORTING 23A; AltName: Full=Vacuolar protein-sorting-associated protein 23 homolog 1 && PF09454:Vps23 core domain|PF05743:UEV domain	-
C88_C04H1G031040	60.2172	58.706	50.646	10.3524	13.1135	12.7486	2.25404	6.05473e-19	3.24926e-17	Coatomer subunit alpha-1; AltName: Full=Alpha-coat protein 1; Short=Alpha-COP 1 && PF04053:Coatomer WD associated region|PF06957:Coatomer (COPI) alpha subunit C-terminus|PF00400:WD domain, G-beta repeat	Coatomer_WDAD
C88_C08H2G045200	1.79967	2.15911	1.56693	16.7134	14.3733	18.5428	-3.14283	6.10058e-19	3.27078e-17	Plastoglobulin-1, chloroplastic; Flags: Precursor [Pisum sativum] && PF04755:PAP_fibrillin	-
novel.543	0.055171	0.229458	0.0249787	5.43379	8.01945	7.84087	-6.10502	6.12577e-19	3.2812e-17	-	-
C88_C02H1G001890	0.131014	0.681115	0.237266	22.3384	17.8778	24.5515	-5.94361	6.2562e-19	3.34792e-17	Thioredoxin-like protein YLS8; AltName: Full=Protein YELLOW-LEAF-SPECIFIC GENE 8 && PF02966:Mitosis protein DIM1	-
C88_C09H2G055180	0.150319	0.468888	0.136114	134.518	744.322	42.9156	-10.2425	6.61959e-19	3.53906e-17	Proteinase inhibitor 1; AltName: Full=Proteinase inhibitor I; Flags: Precursor && PF00280:Potato inhibitor I family	-
C88_C01H1G037270	9.15942	8.49548	7.3985	0.496029	0.617523	0.327266	4.1406	6.65714e-19	3.5558e-17	-	-
C88_C08H4G098080	9.22939	9.15345	9.00009	64.5851	57.8742	43.3951	-2.57237	6.79024e-19	3.6235e-17	Uncharacterized membrane protein At4g09580 && PF09335:SNARE associated Golgi protein	-
C88_C07H1G001520	11.4341	14.6001	10.1719	1.23215	1.28534	1.51374	3.19822	7.08202e-19	3.77567e-17	Probable E3 ubiquitin-protein ligase XBOS32; AltName: Full=Ankyrin repeat domain and RING finger-containing protein XBOS32; AltName: Full=XB3 protein homolog 2 && PF12796:Ankyrin repeats (3 copies)|PF00023:Ankyrin repeat	Ank
C88_C04H2G065770	0	0.100738	0.0877306	9.43972	32.4772	21.8117	-8.37254	7.12257e-19	3.79373e-17	Nucleobase-ascorbate transporter 3; Short=AtNAT3 && PF00860:Permease family	-
C88_C02H1G014900	1.42151	1.69357	1.20673	10.5066	16.516	12.9617	-3.18452	7.27167e-19	3.86953e-17	CBL-interacting serine/threonine-protein kinase 12; AltName: Full=SNF1-related kinase 3.9; AltName: Full=SOS2-like protein kinase PKS8 && PF00069:Protein kinase domain|PF03822:NAF domain	Pkinase
C88_C11H1G024760	0.0204542	0	0.0555638	3.66082	5.63077	5.89105	-7.55816	7.30994e-19	3.88562e-17	Putative disease resistance RPP13-like protein 1 && PF18052:Rx N-terminal domain|PF00931:NB-ARC domain	NB-ARC
C88_C11H4G084640	0.220279	0.152692	0.226058	2.1773	2.47439	2.47492	-3.54383	7.31554e-19	3.88562e-17	PF00168:C2 domain	C2
C88_C08H2G046010	2.15826	2.00785	2.16002	22.8567	18.0615	20.1439	-3.24506	7.58829e-19	4.02674e-17	Vacuolar protein sorting-associated protein 55 homolog && PF04133:Vacuolar protein sorting 55	-
C88_C10H1G019750	17.0553	17.7335	17.0983	0.430052	0	0.383043	6.0062	7.65189e-19	4.05671e-17	40S ribosomal protein S23; AltName: Full=S12 && PF00164:Ribosomal protein S12/S23	Ribosomal_S12
C88_C04H1G025420	4.95451	2.62435	5.41744	50.7869	126.12	95.8204	-4.37109	7.71296e-19	4.08529e-17	Protein EXORDIUM; Flags: Precursor && PF04674:Phosphate-induced protein 1 conserved region	-
C88_C03H4G120210	32.0735	70.7822	19.3455	0	0	0.0338412	11.8628	7.92615e-19	4.19431e-17	Serine/arginine-rich splicing factor RS41; Short=At-RSp41; Short=AtRS41 && PF00076:RNA recognition motif. (a.k.a. RRM, RBD, or RNP domain)	RRM_1
C88_C12H1G000660	0	0	0	89.3386	55.0364	50.0281	-11.1983	8.06792e-19	4.26537e-17	Calmodulin-3; Short=CaM-3 && PF13499:EF-hand domain pair	-
C88_C02H1G021110	24.2059	24.7169	44.3284	0.114954	0.643998	0.955629	5.81846	8.13167e-19	4.29509e-17	HMG1/2-like protein && PF00505:HMG (high mobility group) box	HMG_box
C88_C12H4G111560	0.973901	1.46268	1.07784	11.8037	12.776	17.7606	-3.56571	8.22991e-19	4.34296e-17	-	-
C88_C01H1G034450	10.6293	13.1657	10.8871	0.184537	0.137842	0	6.72206	8.36675e-19	4.41108e-17	Mevalonate kinase; Short=MK && PF08544:GHMP kinases C terminal|PF00288:GHMP kinases N terminal domain	GHMP_kinases
C88_C05H1G015140	7.75833	9.77324	6.7212	0.276511	0.619628	0.422204	4.23831	8.56326e-19	4.51051e-17	YTH domain-containing family protein 1; AltName: Full=Dermatomyositis associated with cancer putative autoantigen 1 homolog; Short=DACA-1 homolog && PF04146:YT521-B-like domain	YTH
C88_C10H1G027740	0.115465	0	0	63.3416	111.799	93.5214	-11.0846	8.62812e-19	4.54048e-17	Probable ribosome biogenesis protein RLP24 && PF01246:Ribosomal protein L24e	-
C88_C01H1G002850	0.172704	0.107742	0.344044	12.62	7.91021	5.73431	-5.35429	8.64116e-19	4.54315e-17	PF10358:N-terminal C2 in EEIG1 and EHBP1 proteins	-
novel.291	31.998	36.3786	17.545	0.234512	0.262756	0.83551	6.07222	8.66009e-19	4.5489e-17	60S ribosomal protein L7-4 && -	-
C88_C01H1G039700	1.10099	0.647044	0.30342	16.2224	47.3719	30.4035	-5.49769	9.13062e-19	4.79164e-17	Actin-101 && PF00022:Actin	Actin
C88_C11H3G070050	0.466992	0.437003	0.380575	6.42927	7.5915	5.93206	-3.93518	9.19086e-19	4.81882e-17	CRS2-associated factor 2, chloroplastic; AltName: Full=Chloroplastic group IIA intron splicing facilitator CRS2-associated factor 2; Flags: Precursor && PF01985:CRS1 / YhbY (CRM) domain	-
C88_C03H3G096330	0	0.112052	0.0975834	11.47	12.1481	22.1605	-7.73917	9.29559e-19	4.86925e-17	Probable inactive poly [ADP-ribose] polymerase SRO5; AltName: Full=Protein SIMILAR TO RCD ONE 5 && PF12174:RCD1-SRO-TAF4 (RST) plant domain	-
C88_C08H3G078520	0.49837	0.950007	0.827338	15.13	11.0387	14.6253	-4.13761	9.42677e-19	4.93343e-17	-	-
C88_C06H1G001690	66.2059	57.0228	79.9327	0	0	0	10.9294	9.52205e-19	4.97872e-17	60S ribosomal protein L23; AltName: Full=Protein EMBRYO DEFECTIVE 2171 && PF00238:Ribosomal protein L14p/L23e	-
C88_C02H1G017740	0	0	0	232.916	154.625	347.217	-11.3391	9.62151e-19	5.02611e-17	-	-
C88_C10H1G020110	39.6314	26.1738	38.9881	4.64001	5.34064	5.86108	2.74884	1.00033e-18	5.22075e-17	DEAD-box ATP-dependent RNA helicase 38; AltName: Full=Low expression of osmotically-responsive genes 4 protein; AltName: Full=Protein CRYOPHYTE && PF00270:DEAD/DEAH box helicase|PF00271:Helicase conserved C-terminal domain	DEAD
C88_C01H3G119140	0.563395	2.05028	2.55077	60.5603	45.7932	47.1204	-4.85795	1.01558e-18	5.29553e-17	-	-
C88_C06H4G120450	0	1.00047	0.697024	44.225	48.4098	29.0439	-6.13838	1.01692e-18	5.29763e-17	-	-
C88_C12H2G055830	0.511927	0.465747	0.347663	8.13222	8.73201	11.8307	-4.41644	1.02199e-18	5.3192e-17	Glucose-1-phosphate adenylyltransferase small subunit, chloroplastic/amyloplastic; AltName: Full=ADP-glucose pyrophosphorylase; AltName: Full=ADP-glucose synthase; AltName: Full=AGPase B; AltName: Full=Alpha-D-glucose-1-phosphate adenyl transferase; Flags: Precursor && PF00483:Nucleotidyl transferase	-
C88_C03H1G001640	2.3093	1.20056	3.83363	57.7778	41.4451	40.7825	-4.22644	1.02451e-18	5.32744e-17	Ethylene-responsive transcription factor 4; AltName: Full=Ethylene-responsive element-binding factor 3; Short=EREBP-3; AltName: Full=Ethylene-responsive element-binding factor 4 homolog; AltName: Full=NsERF3 && PF00847:AP2 domain	AP2
C88_C03H2G051500	10.8238	10.3727	11.2596	0	0	0	10.8284	1.05401e-18	5.4713e-17	-	-
C88_C10H1G023430	19.8862	16.3492	22.7809	0.881587	0.109752	0.348987	5.45056	1.05409e-18	5.4713e-17	Peroxiredoxin-2E-1, chloroplastic; AltName: Full=Peroxiredoxin IIE-1; AltName: Full=Thioredoxin reductase 2E-1; Flags: Precursor && PF08534:Redoxin	-
C88_C02H1G011840	0.683773	0.473973	0.963133	15.4483	12.4408	10.7019	-4.15176	1.07736e-18	5.58695e-17	-	-
C88_C01H3G104040	5.55403	6.24627	5.69631	31.4501	29.7909	39.8445	-2.50417	1.0957e-18	5.67694e-17	PF09713:Plant protein 1589 of unknown function (A_thal_3526)	-
novel.634	0.108026	0	0.0978175	15.8639	9.69907	5.88741	-7.20625	1.09741e-18	5.68064e-17	-	-
C88_C03H4G130510	0.671823	0.838242	0.365002	74.4211	28.2199	26.1934	-6.08305	1.26298e-18	6.53175e-17	-	-
C88_C01H2G085780	2.98435	3.42572	2.81043	22.8316	18.4425	15.7943	-2.6024	1.27001e-18	6.56216e-17	Auxin response factor 1 && PF02362:B3 DNA binding domain|PF06507:Auxin response factor|PF02309:AUX/IAA family	Auxin_resp
C88_C10H1G020720	10.7064	15.1962	8.41961	0	0	0	11.1342	1.28117e-18	6.61381e-17	Serine/threonine-protein kinase CTR1; AltName: Full=Protein CONSTITUTIVE TRIPLE RESPONSE1 && PF14381:Ethylene-responsive protein kinase Le-CTR1|PF07714:Protein tyrosine and serine/threonine kinase	Pkinase_Tyr
C88_C10H3G080300	31.0948	33.7523	38.9858	2.17124	2.63547	0.859511	4.20992	1.29217e-18	6.66457e-17	PF09713:Plant protein 1589 of unknown function (A_thal_3526)	-
C88_C10H1G021190	40.0457	36.1899	32.6183	0	0	0	10.8482	1.31178e-18	6.75959e-17	Abscisic acid receptor PYL4; AltName: Full=ABI1-binding protein 2; AltName: Full=PYR1-like protein 4; AltName: Full=Regulatory components of ABA receptor 10 && PF10604:Polyketide cyclase / dehydrase and lipid transport	-
C88_C04H1G026160	6.67356	6.34836	7.45722	41.6533	39.7622	59.2888	-2.75526	1.32165e-18	6.80431e-17	AT-hook motif nuclear-localized protein 17 && PF03479:Plants and Prokaryotes Conserved (PCC) domain	-
C88_C04H1G000690	18.7927	13.0626	19.5553	0.879651	0.492798	0.391748	4.86604	1.3266e-18	6.81901e-17	PF01783:Ribosomal L32p protein family	-
C88_C03H2G052310	10.3	9.80545	9.75058	0.212494	0.158724	0.50471	5.14229	1.3269e-18	6.81901e-17	E3 ubiquitin-protein ligase RING1-like; AltName: Full=RING finger protein 1 && PF13923:Zinc finger, C3HC4 type (RING finger)|PF14369:zinc-ribbon	-
C88_C11H3G073370	6.23883	6.45023	7.73981	0	0	0	10.8411	1.33167e-18	6.83736e-17	Putative disease resistance RPP13-like protein 1 && PF00931:NB-ARC domain|PF18052:Rx N-terminal domain	NB-ARC
C88_C08H3G067770	14.715	23.402	10.4208	0	0	0	11.3323	1.33352e-18	6.84067e-17	Delta-aminolevulinic acid dehydratase 1, chloroplastic; Short=ALADH1; AltName: Full=Porphobilinogen synthase; Flags: Precursor && PF00490:Delta-aminolevulinic acid dehydratase	-
C88_C07H2G031700	47.0371	65.4827	39.7027	3.73891	5.46211	6.4555	3.31142	1.41264e-18	7.24006e-17	Pre-mRNA-processing-splicing factor 8A; AltName: Full=PRP8 homolog A; Short=AtPRP8A; AltName: Full=Protein ABNORMAL SUSPENSOR 2; AltName: Full=Protein EMBRYO DEFECTIVE 14; AltName: Full=Protein EMBRYO DEFECTIVE 177; AltName: Full=Protein EMBRYO DEFECTIVE 33; AltName: Full=Protein SUPPRESSOR OF OVEREXPRESSED FCA 81 && PF10597:U5-snRNA binding site 2 of PrP8|PF08083:PROCN (NUC071) domain|PF08084:PR…	Mov34
C88_C03H1G023000	0.382838	0.480989	0.462214	3.76719	3.38809	4.75475	-3.14055	1.42153e-18	7.27908e-17	Callose synthase 10; AltName: Full=1,3-beta-glucan synthase; AltName: Full=Protein CHORUS; AltName: Full=Protein GLUCAN SYNTHASE-LIKE 8 && PF14288:1,3-beta-glucan synthase subunit FKS1, domain-1|PF02364:1,3-beta-glucan synthase component	-
C88_C03H2G047260	95.9955	59.4627	131.927	5.04707	2.69283	1.4271	4.97637	1.45405e-18	7.43888e-17	Ubiquinol-cytochrome c reductase complex 6.7 kDa protein; Short=CR6 && -	-
C88_C05H2G033720	8.42778	7.9816	6.96937	0	0	0	10.8333	1.45658e-18	7.44516e-17	TMV resistance protein N && PF00931:NB-ARC domain|PF01582:TIR domain	TIR
C88_C07H1G003890	0	0	0	26.9058	26.7524	30.4717	-10.8268	1.4706e-18	7.51006e-17	Mitochondrial outer membrane protein porin 4; AltName: Full=Voltage-dependent anion-selective channel protein 4; Short=AtVDAC4; Short=VDAC-4 && PF01459:Eukaryotic porin	-
C88_C03H3G098970	33.0545	39.8885	25.8494	0	0.118854	0.251954	8.16381	1.47551e-18	7.52325e-17	60S ribosomal protein L7-1 && PF00327:Ribosomal protein L30p/L7e|PF08079:Ribosomal L30 N-terminal domain	-
C88_C01H1G021350	0.838795	0.581431	0.75953	7.81714	9.68759	10.2682	-3.64456	1.47582e-18	7.52325e-17	Protein Mo25; AltName: Full=dMo25 && PF08569:Mo25-like	-
C88_C03H2G069120	0.202784	0.194627	0.141247	2.65965	2.4247	2.11879	-3.72102	1.48023e-18	7.53899e-17	1-phosphatidylinositol-3-phosphate 5-kinase FAB1B; Short=Phosphatidylinositol 3-phosphate 5-kinase; AltName: Full=FYVE finger-containing phosphoinositide kinase; AltName: Full=PIKfyve; AltName: Full=Phosphatidylinositol 3-phosphate 5-kinase type III; Short=PIPkin-III; Short=Type III PIP kinase; AltName: Full=Protein FORMS APLOID AND BINUCLEATE CELLS 1B && PF01504:Phosphatidylinositol-4-phosphate …	PIP5K
C88_C01H3G124780	0.692485	1.34403	0.585243	14.9117	14.0235	23.5733	-4.29915	1.50751e-18	7.67105e-17	ATG8-interacting protein 1 && -	-
C88_C10H4G108350	1.05073	1.82085	1.42716	36.3501	39.0658	22.2452	-4.48195	1.51744e-18	7.71469e-17	Heme-binding-like protein At3g10130, chloroplastic; Flags: Precursor && PF04832:SOUL heme-binding protein	-
C88_C03H3G070810	6.47519	5.71365	5.8316	0.481874	0.622974	0.352165	3.65047	1.56149e-18	7.9316e-17	Heat stress transcription factor A-4a; Short=AtHsfA4a; AltName: Full=AtHsf-15; AltName: Full=Heat shock factor protein 21; Short=HSF 21; AltName: Full=Heat shock transcription factor 21; Short=HSTF 21 && PF00447:HSF-type DNA-binding	HSF_DNA-bind
C88_C01H1G005690	2.66008	2.8317	2.12195	20.1893	22.4706	32.5794	-3.27967	1.57494e-18	7.99277e-17	COP9 signalosome complex subunit 2; Short=Signalosome subunit 2; AltName: Full=Protein FUSCA 12 && PF01399:PCI domain	-
C88_C03H3G085050	25.8446	26.4317	16.7365	0	0	0	11.0146	1.63431e-18	8.2867e-17	Peptidyl-prolyl cis-trans isomerase FKBP53; Short=PPIase FKBP53; AltName: Full=FK506-binding protein 53; Short=AtFKBP53; AltName: Full=Immunophilin FKBP53; AltName: Full=Rotamase && PF17800:Nucleoplasmin-like domain|PF00254:FKBP-type peptidyl-prolyl cis-trans isomerase	FKBP_C
C88_C11H3G073390	3.27068	2.93236	3.45816	0.103705	0.0697174	0.221687	4.65536	1.65828e-18	8.4008e-17	Putative disease resistance RPP13-like protein 1 && PF00931:NB-ARC domain|PF18052:Rx N-terminal domain	NB-ARC
C88_C01H4G153070	10.2496	8.40391	9.06889	0.248107	0.138994	0.515635	4.98552	1.67506e-18	8.47216e-17	3-dehydrosphinganine reductase TSC10B; AltName: Full=3-ketodihydrosphingosine reductase; Short=KDS reductase; AltName: Full=3-ketosphinganine reductase && PF00106:short chain dehydrogenase	adh_short
C88_C07H4G081220	7.52895	8.63415	8.87274	39.9256	38.5595	34.7433	-2.15109	1.67535e-18	8.47216e-17	-	-
C88_C06H2G043540	6.1368	5.84907	7.94349	0.499929	0.560141	0.544234	3.66114	1.69144e-18	8.54598e-17	Cytosolic endo-beta-N-acetylglucosaminidase 1; Short=ENGase 1; AltName: Full=Endo-beta-N-acetyglucosaminidase 85A; Short=AtENGase85A && PF03644:Glycosyl hydrolase family 85	-
C88_C01H3G098940	30.434	27.2053	20.6997	0.0486133	0	0.0577326	9.54926	1.76663e-18	8.91506e-17	Phenylalanine--tRNA ligase beta subunit, cytoplasmic; AltName: Full=Phenylalanyl-tRNA synthetase beta subunit; Short=PheRS && PF03483:B3/4 domain|PF18262:Phe-tRNA synthetase beta subunit B1 domain|PF03484:tRNA synthetase B5 domain|PF17759:Phenylalanyl tRNA synthetase beta chain CLM domain	-
C88_C07H4G093290	0.191477	0.547498	0.30342	8.06053	10.1674	15.7737	-5.00649	1.76848e-18	8.91506e-17	Root phototropism protein 2; AltName: Full=BTB/POZ domain-containing protein RPT2 && PF03000:NPH3 family|PF00651:BTB/POZ domain	BTB
C88_C10H2G053010	0.397753	0.275712	0.420194	7.65241	9.518	8.0874	-4.49836	1.76918e-18	8.91506e-17	60S ribosomal protein L4-1; Short=L1 && PF00573:Ribosomal protein L4/L1 family|PF14374:60S ribosomal protein L4 C-terminal domain	-
C88_C05H2G052820	29.8591	25.7318	19.392	0.0342598	0	0	10.8821	1.7748e-18	8.93548e-17	Cleft lip and palate transmembrane protein 1 homolog && PF05602:Cleft lip and palate transmembrane protein 1 (CLPTM1)	-
C88_C10H1G021260	19.8757	19.7952	21.6879	0	0	0	10.7649	1.78385e-18	8.97307e-17	Heparanase-like protein 3; Flags: Precursor && PF03662:Glycosyl hydrolase family 79, N-terminal domain	-
C88_C01H4G182320	0.292683	0.486912	0.159015	8.92686	22.1573	14.7242	-5.59678	1.80291e-18	9.06098e-17	Chaperone protein dnaJ A6, chloroplastic; Short=atDjA6; AltName: Full=Chaperone protein dnaJ A26; Short=AtDjA26; Flags: Precursor && PF01556:DnaJ C terminal domain|PF00684:DnaJ central domain|PF00226:DnaJ domain	DnaJ_C
novel.2043	26.5064	15.843	43.2603	759.096	358.967	823.042	-4.48353	1.86546e-18	9.35909e-17	Proteinase inhibitor 1; AltName: Full=Proteinase inhibitor I; Flags: Precursor && PF00280:Potato inhibitor I family	-
C88_C04H2G068440	5.28074	4.78676	4.90432	35.1322	34.7845	56.4532	-3.05216	1.86551e-18	9.35909e-17	Probable prolyl 4-hydroxylase 3; Short=AtP4H3 && PF13640:2OG-Fe(II) oxygenase superfamily	-
C88_C11H1G002510	0.594279	0.404017	0.558817	4.26029	4.74628	4.62826	-3.10373	1.88483e-18	9.44771e-17	TMV resistance protein N && PF00931:NB-ARC domain|PF13855:Leucine rich repeat|PF01582:TIR domain	TIR
C88_C11H1G001520	9.76627	11.8025	8.7658	0	0.15248	0.0538727	7.27156	1.92414e-18	9.63628e-17	Nicastrin; Flags: Precursor && PF05450:Nicastrin|PF18266:Nicastrin small lobe	-
C88_C10H2G057790	0	0	0	15.1287	16.6163	30.7325	-11.2384	1.95172e-18	9.76579e-17	Probable protein S-acyltransferase 4; AltName: Full=Probable palmitoyltransferase At3g56930; AltName: Full=Zinc finger DHHC domain-containing protein At3g56930 && PF01529:DHHC palmitoyltransferase	-
C88_C09H1G023150	2.14542	1.30579	1.8953	25.0481	16.5782	16.058	-3.40586	1.98212e-18	9.9092e-17	Vacuole membrane protein KMS1; AltName: Full=Protein KILLING ME SLOWLY 1 && -	-
C88_C10H3G075200	0.0600761	0	0.0271995	6.42588	10.7997	11.9003	-8.34735	1.98544e-18	9.91711e-17	PF04783:Protein of unknown function (DUF630)|PF04782:Protein of unknown function (DUF632)	-
C88_C09H3G071470	0.0465131	0.0483625	0.0421177	9.9503	12.3077	13.6888	-8.01565	2.01026e-18	1.00323e-16	-	-
C88_C10H2G057930	0	0	0	7.96967	10.0373	12.0977	-10.9169	2.13991e-18	1.067e-16	RNA binding motif protein, X-linked-like-1; AltName: Full=Heterogeneous nuclear ribonucleoprotein G-like 1; Contains: RecName: Full=RNA binding motif protein, X-linked-like-1, N-terminally processed && PF00076:RNA recognition motif. (a.k.a. RRM, RBD, or RNP domain)	RRM_1
C88_C11H2G029240	0.139539	0	0.252706	71.8195	37.4199	37.381	-8.46875	2.17441e-18	1.08325e-16	-	-
C88_C01H2G082730	0.539021	0.261544	0.29285	9.85651	5.79897	7.00521	-4.34989	2.22873e-18	1.10934e-16	Probable linoleate 9S-lipoxygenase 5; AltName: Full=Leaf lipoxygenase && PF01477:PLAT/LH2 domain|PF00305:Lipoxygenase	Lipoxygenase
C88_C04H1G008490	8.30916	9.66057	7.93435	54.078	41.2307	53.1069	-2.49136	2.2764e-18	1.13208e-16	-	-
C88_C05H2G045490	26.5417	33.4348	34.0035	4.86494	4.41261	5.77754	2.66972	2.28424e-18	1.13499e-16	Small nuclear ribonucleoprotein-associated protein B'; Short=snRNP-B'; Short=snRPB'; AltName: Full=Sm protein B'; Short=Sm-B'; Short=SmB' && PF01423:LSM domain	LSM
C88_C07H3G071560	9.55656	9.98748	9.3635	65.9143	50.3015	85.8604	-2.77893	2.36904e-18	1.1761e-16	PF05623:Protein of unknown function (DUF789)	-
C88_C03H2G045820	1.29294	0.0896233	1.24881	45.3684	38.9683	59.5162	-5.74696	2.58565e-18	1.28252e-16	Ras-related protein RABH1e; Short=AtRABH1e && PF00071:Ras family	Ras
C88_C04H4G108510	12.69	11.6992	11.7972	72.392	52.3005	67.3517	-2.3818	2.59855e-18	1.2878e-16	-	-
C88_C02H3G088550	6.89921	10.421	8.90654	0.444313	0.165942	0.469032	4.62927	2.61774e-18	1.29618e-16	Pyridine nucleotide-disulfide oxidoreductase domain-containing protein 2 && PF01593:Flavin containing amine oxidoreductase	Amino_oxidase
C88_C03H3G098710	21.8232	38.8928	9.56059	0	0.0465738	0.148095	8.59596	2.62669e-18	1.29948e-16	PF00787:PX domain	PX
C88_C10H1G022060	7.2976	12.6034	5.45066	0.0218316	0.024461	0.025927	8.4957	2.71753e-18	1.34326e-16	Increased DNA methylation 1; AltName: Full=Histone H3 acetyltransferase IDM1; AltName: Full=Protein ROS4; AltName: Full=Repressor of silencing 4 && PF16135:Tify domain binding domain	-
C88_C10H2G047860	37.0846	30.2964	44.1517	0	0	0	10.8113	2.74976e-18	1.35801e-16	GDSL esterase/lipase CPRD49; AltName: Full=Extracellular lipase CPRD49; Flags: Precursor && PF13472:GDSL-like Lipase/Acylhydrolase family	-
C88_C04H2G042240	14.9295	12.7721	13.8609	0.800546	1.00908	1.1884	3.82759	2.87759e-18	1.41991e-16	-	-
novel.1774	0	0	0	33.6852	30.8482	28.362	-10.7424	2.90625e-18	1.43281e-16	60S ribosomal protein L7-3 && -	-
C88_C06H2G064510	45.0548	44.7945	30.9701	1.39312	2.53648	0.620422	4.75346	2.95576e-18	1.45596e-16	RNA-binding protein pno1 && -	-
C88_C11H1G021110	172.747	236.384	114.864	15.0344	17.8715	19.7745	3.34624	2.96505e-18	1.45928e-16	T-complex protein 1 subunit beta; Short=TCP-1-beta; AltName: Full=CCT-beta; AltName: Full=Chaperonin CCT2 && PF00118:TCP-1/cpn60 chaperonin family	-
C88_C10H3G061890	45.1029	23.3613	47.1938	0	0	0	11.0931	2.98027e-18	1.46434e-16	Bifunctional epoxide hydrolase 2; Includes: RecName: Full=Cytosolic epoxide hydrolase 2; Short=CEH; AltName: Full=Epoxide hydratase; AltName: Full=Soluble epoxide hydrolase; Short=SEH; Includes: RecName: Full=Lipid-phosphate phosphatase && PF00561:alpha/beta hydrolase fold	Abhydrolase_1
C88_C01H1G019340	0.252276	0	0	56.907	52.9844	55.5251	-9.36201	2.98049e-18	1.46434e-16	-	-
C88_C03H4G135320	0.0387724	0.0806279	0.0351084	7.34995	6.48693	6.77816	-7.05728	3.06969e-18	1.50687e-16	Golgin candidate 2; Short=AtGC2 && PF09787:Golgin subfamily A member 5	-
C88_C03H3G089880	15.8699	17.486	14.5418	1.50508	1.46151	2.44281	3.17873	3.09384e-18	1.51742e-16	D-xylose-proton symporter-like 2 && PF00083:Sugar (and other) transporter	Sugar_tr
C88_C01H1G024950	9.56938	16.4074	17.3302	0.805374	0.451187	0.318817	4.78944	3.12489e-18	1.53133e-16	Transcription factor bHLH130; AltName: Full=Basic helix-loop-helix protein 130; Short=AtbHLH130; Short=bHLH 130; AltName: Full=Transcription factor EN 69; AltName: Full=bHLH transcription factor bHLH130 && PF00010:Helix-loop-helix DNA-binding domain	HLH
C88_C11H4G085800	0	0	0	26.3287	37.2921	21.73	-10.9539	3.35498e-18	1.64267e-16	Flavonol synthase/flavanone 3-hydroxylase; Short=FLS && PF03171:2OG-Fe(II) oxygenase superfamily|PF14226:non-haem dioxygenase in morphine synthesis N-terminal	2OG-FeII_Oxy
C88_C10H1G019580	29.0496	38.1919	30.542	0	0	0	10.7788	3.39829e-18	1.66245e-16	Translin; AltName: Full=Component 3 of promoter of RISC; Short=C3PO && PF01997:Translin family	-
C88_C08H3G054350	5.0126	8.33241	5.0593	0.135249	0.151538	0.281084	5.06574	3.42893e-18	1.676e-16	Serine/arginine-rich splicing factor RSZ21A; AltName: Full=RS-containing zinc finger protein 21A; Short=Os-RSZ21a; Short=Os-RSZp21a && PF00076:RNA recognition motif. (a.k.a. RRM, RBD, or RNP domain)|PF00098:Zinc knuckle	RRM_1
C88_C04H3G097660	0.63758	0.530344	0.346397	13.7744	23.9067	21.0093	-5.26136	3.43778e-18	1.67889e-16	-	-
novel.171	13.8828	19.3591	19.0876	0	0	0	10.8026	3.53622e-18	1.72548e-16	-	-
C88_C02H2G046580	55.176	76.8415	38.4672	0	0	0	11.0751	3.57002e-18	1.74048e-16	PF03004:Plant transposase (Ptta/En/Spm family)	-
C88_C07H3G068100	0.239674	0.498407	0.26043	8.88379	6.99607	6.33017	-4.45786	3.58746e-18	1.7472e-16	Pescadillo homolog; Short=AtPES && PF06732:Pescadillo N-terminus|PF16589:BRCT domain, a BRCA1 C-terminus domain	-
C88_C09H4G106080	11.4847	7.93974	13.2206	0.323476	0.144974	0.0768313	5.88441	3.58993e-18	1.7472e-16	Alcohol dehydrogenase class-3; AltName: Full=Alcohol dehydrogenase class-III; AltName: Full=Glutathione-dependent formaldehyde dehydrogenase; Short=FALDH; Short=FDH; Short=GSH-FDH; AltName: Full=S-(hydroxymethyl)glutathione dehydrogenase && PF00107:Zinc-binding dehydrogenase|PF08240:Alcohol dehydrogenase GroES-like domain	ADH_zinc_N
C88_C01H2G085040	7.30911	5.01505	4.77063	51.5515	46.5781	85.0668	-3.39695	3.59793e-18	1.7496e-16	Glutamate--tRNA ligase, cytoplasmic; AltName: Full=GluRSAt; AltName: Full=Glutamyl-tRNA synthetase; Short=GluRS && PF00749:tRNA synthetases class I (E and Q), catalytic domain|PF03950:tRNA synthetases class I (E and Q), anti-codon binding domain	-
C88_C11H2G038150	9.68484	14.8415	10.7125	0	0	0	10.8747	3.61765e-18	1.75769e-16	MDIS1-interacting receptor like kinase 1; Short=AtMIK1; AltName: Full=Leucine-rich repeat receptor-like protein kinase PXL2; AltName: Full=Protein PHLOEM INTERCALATED WITH XYLEM-LIKE 2; Flags: Precursor && PF08263:Leucine rich repeat N-terminal domain|PF13855:Leucine rich repeat|PF00069:Protein kinase domain	Pkinase
C88_C09H2G054170	0.255652	0.265817	0	20.5766	32.6104	28.7771	-7.32029	3.71042e-18	1.80052e-16	Early light-induced protein, chloroplastic; Short=ELIP; Flags: Precursor && -	-
C88_C10H1G020190	5.52362	5.71737	4.55104	0.526999	0.324759	0.563272	3.50789	3.71466e-18	1.80052e-16	Putative disease resistance protein RGA1; AltName: Full=RGA3-blb && PF18052:Rx N-terminal domain|PF00931:NB-ARC domain	NB-ARC
C88_C02H1G014170	0.261672	0.89043	0.969317	13.5284	27.4083	23.6356	-4.90188	3.71528e-18	1.80052e-16	Probable LRR receptor-like serine/threonine-protein kinase At1g53440; Flags: Precursor && PF13855:Leucine rich repeat|PF11721:Malectin domain|PF00069:Protein kinase domain	Pkinase
C88_C10H2G057360	0	0	0	10.4547	12.2003	9.58043	-10.7433	3.74364e-18	1.81272e-16	CDPK-related kinase 1; Short=AtCRK1; AltName: Full=Calcium/calmodulin-dependent protein kinase 3; AltName: Full=Calmodulin-binding protein kinase 3; Short=AtCBK3; Short=CaM-binding protein kinase 3 && PF00069:Protein kinase domain	Pkinase
C88_C11H2G027480	1.54899	0.854094	1.70014	34.0016	14.4534	21.9905	-4.07725	3.78154e-18	1.82952e-16	TMV resistance protein N && PF01582:TIR domain|PF00931:NB-ARC domain|PF13855:Leucine rich repeat	TIR
C88_C10H4G109910	0	0	0	49.7885	42.9819	33.926	-10.8065	3.86025e-18	1.86602e-16	60S ribosomal protein L24 && PF01246:Ribosomal protein L24e	-
C88_C03H4G117480	0.0719679	0.0748293	0.065167	14.4811	19.641	22.1758	-8.03327	3.87239e-18	1.8703e-16	Quinone oxidoreductase-like protein 2 homolog && PF00107:Zinc-binding dehydrogenase	ADH_zinc_N
C88_C11H4G084060	0.90964	0.986055	0.78863	5.3701	7.30293	6.66956	-2.82427	3.88823e-18	1.87636e-16	F-box protein At3g54460 && PF00271:Helicase conserved C-terminal domain|PF07496:CW-type Zinc Finger|PF00176:SNF2 family N-terminal domain	SNF2_N
C88_C11H2G028730	0.774495	1.65532	0.81819	13.8981	15.623	20.4556	-3.91759	3.90003e-18	1.88046e-16	KH domain-containing protein HEN4; AltName: Full=Protein HUA ENHANCER 4 && PF00013:KH domain	KH_1
C88_C09H1G003190	26.4111	26.6031	24.2602	2.82392	3.39004	4.63123	2.86344	3.9379e-18	1.89711e-16	-	-
C88_C10H1G019590	95.4165	37.2138	116.796	0	0	0.0963894	11.3609	3.95224e-18	1.90242e-16	Adenosine kinase 2; Short=AK 2; AltName: Full=Adenosine 5'-phosphotransferase 2 && PF00294:pfkB family carbohydrate kinase	PfkB
C88_C01H1G030410	15.187	14.5735	13.5163	74.5627	56.2614	74.6845	-2.22075	3.95923e-18	1.90417e-16	Protein BPS1, chloroplastic; AltName: Full=Protein BYPASS 1; Flags: Precursor && PF03087:Arabidopsis protein of unknown function	-
C88_C04H1G006130	9.76547	11.5047	8.65289	0.976493	0.895175	0.474411	3.69242	4.09271e-18	1.96671e-16	Heat shock cognate 70 kDa protein && PF00012:Hsp70 protein	HSP70
C88_C10H1G020850	6.06816	6.94789	5.88721	0	0	0	10.6966	4.14239e-18	1.98891e-16	Disease resistance protein RGA2; AltName: Full=Blight resistance protein RPI; AltName: Full=RGA2-blb && PF00931:NB-ARC domain|PF18052:Rx N-terminal domain	NB-ARC
C88_C05H3G055860	5.38025	8.75323	7.04981	61.1347	44.163	55.5666	-2.89637	4.20398e-18	2.01678e-16	AP2/ERF and B3 domain-containing transcription factor RAV1; AltName: Full=Ethylene-responsive transcription factor RAV1; AltName: Full=Protein RELATED TO ABI3/VP1 1 && PF00847:AP2 domain|PF02362:B3 DNA binding domain	B3
C88_C07H2G032320	7.67305	5.077	7.8123	0.466565	0.522759	0.554087	3.76197	4.36139e-18	2.09053e-16	Ethanolamine-phosphate cytidylyltransferase; AltName: Full=CTP:phosphoethanolamine cytidylyltransferase; AltName: Full=Phosphorylethanolamine cytidylyltransferase 1 && PF01467:Cytidylyltransferase-like	CTP_transf_2
C88_C12H2G052490	0.676146	1.12485	0.551026	27.2819	57.9263	16.5825	-5.41203	4.51446e-18	2.16209e-16	Heat stress transcription factor C-1; Short=AtHsfC1; AltName: Full=AtHsf-08 && PF00447:HSF-type DNA-binding	HSF_DNA-bind
C88_C04H3G098890	3.19788	4.0217	3.58513	17.1913	16.8044	17.0071	-2.21242	4.64917e-18	2.22473e-16	La-related protein 1B; Short=AtLARP1b && PF05383:La domain	-
C88_C04H2G054970	14.6977	17.4769	13.4504	75.2188	87.4323	107.962	-2.541	4.70217e-18	2.2482e-16	ABC transporter F family member 5; Short=ABC transporter ABCF.5; Short=AtABCF5; AltName: Full=GCN20-type ATP-binding cassette protein GCN5 && PF00005:ABC transporter|PF12848:ABC transporter	ABC_tran
C88_C11H4G087100	0.0696463	0.3138	0.0630648	6.02355	19.4207	17.402	-6.56527	4.84109e-18	2.31269e-16	MDIS1-interacting receptor like kinase 1; Short=AtMIK1; AltName: Full=Leucine-rich repeat receptor-like protein kinase PXL2; AltName: Full=Protein PHLOEM INTERCALATED WITH XYLEM-LIKE 2; Flags: Precursor && PF00069:Protein kinase domain|PF13855:Leucine rich repeat	Pkinase
C88_C03H1G027700	2.05774	2.27327	2.09619	19.7491	19.5334	22.8068	-3.24703	4.93504e-18	2.35559e-16	Uncharacterized endoplasmic reticulum membrane protein C16E8.02 && PF06127:Protein of unknown function (DUF962)	-
C88_C02H2G035430	0	0	0	9.14132	12.2655	15.279	-10.8739	4.97486e-18	2.37261e-16	G-type lectin S-receptor-like serine/threonine-protein kinase At4g27290; Flags: Precursor && PF01453:D-mannose binding lectin|PF00954:S-locus glycoprotein domain|PF11883:Domain of unknown function (DUF3403)|PF08276:PAN-like domain|PF07714:Protein tyrosine and serine/threonine kinase	Pkinase_Tyr
C88_C03H4G126960	21.343	23.09	23.0818	0.183019	0	0.108676	7.83933	5.05586e-18	2.40923e-16	Gamma carbonic anhydrase-like 2, mitochondrial; Short=AtCAL2; Short=GAMMA CAL2; Flags: Precursor && -	-
C88_C04H1G025650	3.18403	3.03475	5.04551	173.939	91.6194	59.4007	-4.82061	5.1016e-18	2.42899e-16	-	-
novel.1166	12.139	13.1953	15.4172	0.166955	0.748255	0.297411	5.11053	5.13921e-18	2.44486e-16	Tropinone reductase-like 3 && -	-
C88_C04H4G104400	42.8352	51.3665	43.112	8.06118	6.55268	6.75766	2.70914	5.23792e-18	2.48974e-16	40S ribosomal protein S26-3 && PF01283:Ribosomal protein S26e	-
C88_C03H4G106090	0.209142	0.173966	0.492384	6.46746	6.75008	6.47071	-4.44869	5.27624e-18	2.50586e-16	Cysteine-rich repeat secretory protein 3; AltName: Full=Plasmodesmata-located protein 2; Short=PDLP2; Flags: Precursor && PF01657:Salt stress response/antifungal	-
C88_C10H1G011800	4.02814	5.82103	4.01842	35.6459	29.6505	30.8264	-2.76597	5.32649e-18	2.52762e-16	Probable protein phosphatase 2C 10; Short=AtPP2C10 && PF00481:Protein phosphatase 2C	PP2C
C88_C08H3G072790	23.2407	20.4614	22.0121	3.77206	3.48676	3.02377	2.69853	5.33717e-18	2.53058e-16	Light-harvesting complex-like protein 3 isotype 2, chloroplastic; AltName: Full=LHC-like protein 3 isoform 2; Flags: Precursor && -	-
C88_C11H3G070830	24.6877	21.5997	28.7612	0.797105	0.535865	1.70394	4.66929	5.39342e-18	2.55513e-16	60S acidic ribosomal protein P2 && PF00428:60s Acidic ribosomal protein	-
C88_C10H2G057550	0.0357635	0	0	20.9826	17.4413	21.2303	-10.6027	5.49728e-18	2.60217e-16	bZIP transcription factor 17; Short=AtbZIP17 && PF00170:bZIP transcription factor	bZIP_1
C88_C10H3G061950	4.95655	4.94266	4.06822	0.0613936	0.0343939	0.182276	5.71183	5.52458e-18	2.61292e-16	Pentatricopeptide repeat-containing protein At1g03560, mitochondrial; Flags: Precursor && PF01535:PPR repeat|PF13041:PPR repeat family	PPR
C88_C04H2G064890	0	0.211453	0.0613831	27.4959	19.868	11.5951	-7.75751	5.54887e-18	2.62223e-16	Probable WRKY transcription factor 7; AltName: Full=WRKY DNA-binding protein 7 && PF10533:Plant zinc cluster domain|PF03106:WRKY DNA -binding domain	WRKY
C88_C06H2G044450	22.6803	30.1542	25.4525	0	0	0	10.7054	5.63841e-18	2.66234e-16	-	-
C88_C04H1G027710	14.2872	9.62876	13.7202	2.1179	1.73164	1.40488	2.86187	5.68568e-18	2.68243e-16	Calcium-transporting ATPase 1, chloroplastic; AltName: Full=Ca(2+)-ATPase isoform 1; AltName: Full=Plastid envelope ATPase 1; Flags: Precursor && PF00689:Cation transporting ATPase, C-terminus|PF13246:Cation transport ATPase (P-type)|PF00690:Cation transporter/ATPase, N-terminus|PF00122:E1-E2 ATPase|PF12515:Ca2+-ATPase N terminal autoinhibitory domain	Cation_ATPase_C
C88_C10H1G022800	16.6854	25.9451	12.0688	0.37145	1.01074	0.693204	4.75938	5.7122e-18	2.69213e-16	Small RNA degrading nuclease 3 && PF00929:Exonuclease	Exonuc_X-T
C88_C05H1G013430	29.0167	20.7181	32.2092	0	0.0627153	0.0664737	9.3992	5.71569e-18	2.69213e-16	Protein disulfide-isomerase; Short=PDI; Flags: Precursor [Datisca glomerata] && PF00085:Thioredoxin|PF13848:Thioredoxin-like domain	-
C88_C07H1G003850	0	0	0	24.2181	19.0659	15.5159	-10.7926	5.78745e-18	2.72368e-16	Nucleolar and coiled-body phosphoprotein 1; AltName: Full=140 kDa nucleolar phosphoprotein; Short=Nopp140; AltName: Full=Nucleolar 130 kDa protein; AltName: Full=Nucleolar phosphoprotein p130 && PF05022:SRP40, C-terminal domain	-
C88_C11H4G084840	2.27713	2.7059	2.41542	19.9814	15.9032	24.057	-2.99212	5.93911e-18	2.79275e-16	COP9 signalosome complex subunit 5b; Short=Signalosome subunit 5b; AltName: Full=Jun activation domain-binding homolog 1 && PF18323:Cop9 signalosome subunit 5 C-terminal domain|PF01398:JAB1/Mov34/MPN/PAD-1 ubiquitin protease	Mov34
C88_C06H1G026380	48.0735	36.4611	47.1101	0	0	0	10.6731	5.95282e-18	2.79689e-16	Protein transport protein Sec61 subunit gamma-1 >P0DI75.1 RecName: Full=Protein transport protein Sec61 subunit gamma-2 && PF00584:SecE/Sec61-gamma subunits of protein translocation complex	-
C88_C02H2G039340	53.391	63.1731	43.2763	9.54863	8.25126	9.56104	2.57574	6.1866e-18	2.90434e-16	14-3-3 protein 4; AltName: Full=PBLT4 && PF00244:14-3-3 protein	-
C88_C12H3G083270	1.61983	1.79652	1.27119	16.354	16.5298	19.9651	-3.47312	6.19386e-18	2.90535e-16	-	-
C88_C02H3G068430	26.3802	21.1603	22.5999	1.81231	2.34298	3.64232	3.19613	6.28459e-18	2.94445e-16	TMV resistance protein N && PF00931:NB-ARC domain|PF01582:TIR domain	TIR
C88_C08H3G053760	34.4336	34.3548	33.8162	0.402202	0	0	7.90042	6.28753e-18	2.94445e-16	60S ribosomal protein L32-1 && PF01655:Ribosomal protein L32	-
C88_C09H2G057460	0.426548	0.147836	1.09435	54.2074	19.0644	56.1503	-6.24418	6.29325e-18	2.94471e-16	Chalcone synthase 1B; AltName: Full=Naringenin-chalcone synthase 1B && PF02797:Chalcone and stilbene synthases, C-terminal domain|PF00195:Chalcone and stilbene synthases, N-terminal domain	Chal_sti_synt_N
C88_C05H1G015110	15.6882	17.0334	12.9898	1.80127	2.76177	2.16731	2.79237	6.32947e-18	2.95871e-16	PF00018:SH3 domain	SH3_1
C88_C02H4G118210	4.33451	7.00171	4.55569	61.9292	39.7684	73.8871	-3.43578	6.33357e-18	2.95871e-16	MLO-like protein 8; Short=AtMlo8 && PF03094:Mlo family	-
C88_C03H4G118600	0	0	0	24.808	108.762	54.5225	-11.7823	6.40866e-18	2.99134e-16	Probable xyloglucan endotransglucosylase/hydrolase protein 23; Short=At-XTH23; Short=XTH-23; Flags: Precursor && PF00722:Glycosyl hydrolases family 16|PF06955:Xyloglucan endo-transglycosylase (XET) C-terminus	-
C88_C01H4G162140	6.57745	5.76822	5.05348	0.598068	0.551847	0.459579	3.45614	6.44112e-18	3.00403e-16	PF13041:PPR repeat family	-
C88_C09H3G082180	0	0.0866382	0	58.6823	36.7805	61.097	-10.774	6.67705e-18	3.11152e-16	Chlorophyllase-2, chloroplastic; Short=AtCLH2; AltName: Full=Chlorophyll-chlorophyllido hydrolase 2; Short=Chlase 2; Flags: Precursor && PF07224:Chlorophyllase	-
C88_C01H3G119370	6.13193	9.5636	8.03951	255.427	164.62	77.5225	-4.35928	6.86277e-18	3.19545e-16	Transcription factor bHLH130; AltName: Full=Basic helix-loop-helix protein 130; Short=AtbHLH130; Short=bHLH 130; AltName: Full=Transcription factor EN 69; AltName: Full=bHLH transcription factor bHLH130 && PF00010:Helix-loop-helix DNA-binding domain	HLH
C88_C03H4G117700	0	0	0.0788267	39.5504	61.5643	55.7285	-10.7153	6.92433e-18	3.22148e-16	Polyadenylate-binding protein 1; Short=AtPabN1; Short=Poly(A)-binding protein 1; AltName: Full=Nuclear poly(A)-binding protein 1; AltName: Full=Poly(A)-binding protein I; Short=PABI && PF00076:RNA recognition motif. (a.k.a. RRM, RBD, or RNP domain)	RRM_1
C88_C10H1G023450	9.78773	7.02099	8.50767	0	0	0.0428919	9.33641	6.94972e-18	3.23066e-16	Protein ROS1; AltName: Full=DEMETER-like protein 1; AltName: Full=Repressor of silencing 1 && PF15629:Permuted single zf-CXXC unit|PF15628:RRM in Demeter	-
C88_C07H3G077040	0.136547	0.354941	0.185466	26.6802	11.4227	10.9052	-6.15844	7.01806e-18	3.25977e-16	Vesicle-associated protein 4-1; AltName: Full=Plant VAP homolog 4-1; Short=AtPVA41; AltName: Full=Protein MEMBRANE-ASSOCIATED MANNITOL-INDUCED; Short=AtMAMI; AltName: Full=VAMP-associated protein 4-1 && PF00635:MSP (Major sperm protein) domain	Motile_Sperm
C88_C11H1G025200	3.68315	4.06625	2.5669	0.0438266	0.0491051	0.078072	5.96158	7.03708e-18	3.26594e-16	Nuclear factor related to kappa-B-binding protein; AltName: Full=DNA-binding protein R kappa-B; AltName: Full=INO80 complex subunit G && -	-
novel.1798	0.878832	1.13308	0.509301	11.578	8.92642	11.3183	-3.63406	7.1439e-18	3.31281e-16	-	-
C88_C02H2G044760	0.22842	0.554171	0.551558	10.7244	9.30567	13.5023	-4.6217	7.23797e-18	3.35371e-16	Nuclear transcription factor Y subunit A-7; Short=AtNF-YA-7 && PF02045:CCAAT-binding transcription factor (CBF-B/NF-YA) subunit B	CBFB_NFYA
C88_C06H3G071930	0	0	0	10.9399	14.6167	13.6988	-10.6883	7.24565e-18	3.35454e-16	PF13456:Reverse transcriptase-like|PF01485:IBR domain, a half RING-finger domain	IBR
C88_C09H4G110860	57.2925	34.6153	74.3123	1.28846	0.39372	0	6.60936	7.31806e-18	3.38532e-16	2-hydroxyisoflavanone dehydratase; AltName: Full=Carboxylesterase HIDM && PF07859:alpha/beta hydrolase fold	Abhydrolase_3
C88_C05H1G026550	0	0	0	13.5077	9.29956	13.4324	-10.7419	7.50878e-18	3.47072e-16	PF08590:Domain of unknown function (DUF1771)	-
C88_C03H2G065260	21.436	32.7657	16.8942	0	0	0.0384045	10.8931	7.5165e-18	3.47148e-16	Splicing factor 3B subunit 4 >Q8QZY9.1 RecName: Full=Splicing factor 3B subunit 4 && PF00076:RNA recognition motif. (a.k.a. RRM, RBD, or RNP domain)|PF13041:PPR repeat family|PF12854:PPR repeat	RRM_1
C88_C11H2G028340	0.0361449	0	0.0327292	16.1153	13.4242	14.5924	-9.26313	7.61087e-18	3.51222e-16	Geranylgeranyl pyrophosphate synthase, chloroplastic/chromoplastic; Short=GGPP synthase; Short=GGPS; AltName: Full=(2E,6E)-farnesyl diphosphate synthase; AltName: Full=Dimethylallyltranstransferase; AltName: Full=Farnesyl diphosphate synthase; AltName: Full=Farnesyltranstransferase; AltName: Full=Geranyltranstransferase; Flags: Precursor && PF00348:Polyprenyl synthetase|PF13417:Glutathione S-tran…	-
C88_C12H1G005990	12.3405	20.6043	7.55772	0.162684	0.182278	0.0644005	6.64674	8.01231e-18	3.69448e-16	Inositol-tetrakisphosphate 1-kinase 3; AltName: Full=Inositol 1,3,4-trisphosphate 5/6-kinase 3; Short=Inositol-triphosphate 5/6-kinase 3; Short=Ins(1,3,4)P(3) 5/6-kinase 3; Short=OsITP5/6K-3; Short=OsITPK3 && PF05770:Inositol 1,3,4-trisphosphate 5/6-kinase ATP-grasp domain|PF17927:Inositol 1,3,4-trisphosphate 5/6-kinase pre-ATP-grasp domain	-
C88_C05H3G075840	10.5222	11.6271	14.4654	0.721838	0.303291	1.04477	4.17198	8.05594e-18	3.71159e-16	Pleiotropic drug resistance protein 1; AltName: Full=NtPDR1 && PF14510:ABC-transporter N-terminal|PF00005:ABC transporter|PF01061:ABC-2 type transporter|PF08370:Plant PDR ABC transporter associated|PF19055:ABC-2 type transporter	ABC2_membrane
C88_C09H4G116110	7.9938	5.96952	7.66125	0.756385	0.58672	1.00192	3.23232	8.08228e-18	3.72072e-16	Beta-galactosidase 9; Short=Lactase 9; Flags: Precursor && PF01301:Glycosyl hydrolases family 35|PF17834:Beta-sandwich domain in beta galactosidase|PF02140:Galactose binding lectin domain	-
C88_C07H3G063220	1.34769	1.06303	1.00993	8.76033	12.5174	12.9753	-3.29997	8.12113e-18	3.73559e-16	Xaa-Pro dipeptidase; Short=X-Pro dipeptidase; AltName: Full=Imidodipeptidase; AltName: Full=Peptidase D; AltName: Full=Proline dipeptidase; Short=Prolidase && PF00557:Metallopeptidase family M24	Peptidase_M24
C88_C07H2G042400	0	0	0	7.85307	14.3285	15.8289	-10.9883	8.23471e-18	3.78331e-16	-	-
C88_C12H3G060700	2.44736	5.17415	3.76734	45.9618	37.6551	35.8077	-3.362	8.23815e-18	3.78331e-16	Probable WRKY transcription factor 17; AltName: Full=WRKY DNA-binding protein 17 && PF10533:Plant zinc cluster domain|PF03106:WRKY DNA -binding domain	WRKY
C88_C03H3G085260	19.4881	20.2066	15.3426	0	0	0	10.6552	8.61764e-18	3.9544e-16	Mitochondrial metalloendopeptidase OMA1 && PF01435:Peptidase family M48	Peptidase_M48
C88_C01H4G147810	0.266909	0.647549	0.40281	12.2488	11.6127	10.0707	-4.66854	8.64203e-18	3.9624e-16	Pre-mRNA cleavage factor Im 25 kDa subunit 2 && PF13869:Nucleotide hydrolase	-
C88_C03H2G052190	3559.7	685.911	2485.43	5.09456	26.2875	33.4355	6.71236	8.72267e-18	3.99616e-16	Cysteine protease inhibitor 8; AltName: Full=PCPI-8; Short=Pcpi8; Flags: Precursor && PF00197:Trypsin and protease inhibitor	-
C88_C03H4G126340	215.353	102.853	193.145	2303.21	13307.2	14983.9	-5.88635	8.76224e-18	4.01106e-16	Aspartic protease inhibitor 4; AltName: Full=API-13; Short=PI13; Flags: Precursor && PF00197:Trypsin and protease inhibitor	-
C88_C09H3G080580	33.3195	40.1186	32.2141	0	0.0892469	0.0945954	9.26337	8.77224e-18	4.01242e-16	Uncharacterized protein OsI_027940 && PF04969:CS domain	-
C88_C06H4G123010	0	0	0	15.8356	13.0234	24.695	-10.9159	8.81262e-18	4.0273e-16	Cyclic dof factor 3; AltName: Full=Dof zinc finger protein DOF3.3; Short=AtDOF3.3; AltName: Full=H-protein promoter-binding factor 2a && PF02701:Dof domain, zinc finger	zf-Dof
C88_C07H1G024040	47.8905	68.6224	33.8721	1.26163	1.41358	2.39728	4.93447	8.81891e-18	4.0273e-16	-	-
C88_C00H1G009420	0.0947031	0.147703	0.0857538	5.5663	17.0807	22.8686	-7.10142	8.84099e-18	4.03415e-16	Aldehyde dehydrogenase family 2 member B7, mitochondrial; Short=ALDH2b; Flags: Precursor && PF00171:Aldehyde dehydrogenase family	Aldedh
C88_C04H4G103300	5.88043	7.35905	6.82332	0.0745817	0.208911	0.398575	4.93699	9.0088e-18	4.10744e-16	Zinc finger protein 4 && -	-
C88_C10H1G022410	20.0449	10.343	20.5044	1.42933	1.06765	1.25737	3.77983	9.06401e-18	4.12931e-16	Protein GPR107; Flags: Precursor && PF06814:Lung seven transmembrane receptor	-
novel.13	7.21216	9.36531	8.88164	0	0.0760695	0.0403142	7.85274	9.39686e-18	4.27752e-16	-	-
C88_C09H2G059160	80.081	44.5628	31.0084	0	0	0	11.1798	9.41617e-18	4.27987e-16	Xyloglucan endotransglucosylase/hydrolase 2; AltName: Full=Brassinosteroid-regulated protein BRU1; Flags: Precursor && PF06955:Xyloglucan endo-transglycosylase (XET) C-terminus|PF00722:Glycosyl hydrolases family 16	-
C88_C10H2G046860	30.2986	69.426	123.511	0	0	0	11.5896	9.41703e-18	4.27987e-16	Non-specific lipid-transfer protein 1; Short=LTP 1; AltName: Full=LpLTP1; Flags: Precursor && PF00234:Protease inhibitor/seed storage/LTP family	-
C88_C06H1G027520	38.8721	87.6148	16.0456	0.0330391	0	0	11.8736	9.46987e-18	4.30045e-16	BURP domain protein USPL1; AltName: Full=Unknown seed protein-like protein 1; Short=AtUSPL1; Flags: Precursor && PF03181:BURP domain	-
C88_C09H3G080950	32.5331	35.4265	36.1268	0	0	0	10.5508	9.87919e-18	4.48276e-16	60S ribosomal protein L19-1; AltName: Full=Protein EMBRYO DEFECTIVE 2386 && PF01280:Ribosomal protein L19e	-
C88_C09H4G106140	4.40143	3.87	2.90219	0.359762	0.420617	0.27864	3.42429	9.91891e-18	4.4972e-16	ABC transporter C family member 5; Short=ABC transporter ABCC.5; Short=AtABCC5; AltName: Full=ATP-energized glutathione S-conjugate pump 5; AltName: Full=Glutathione S-conjugate-transporting ATPase 5; AltName: Full=Multidrug resistance-associated protein 5 && PF00005:ABC transporter|PF00664:ABC transporter transmembrane region	ABC_tran
C88_C03H1G021040	0.273747	0.332069	0.247878	5.12168	8.4454	6.31198	-4.52095	9.9305e-18	4.49727e-16	Protein NETWORKED 3A && PF07765:KIP1-like protein	-
C88_C01H3G112990	15.2336	10.5596	14.0594	0.103416	0.0579359	0	7.90309	9.93483e-18	4.49727e-16	-	-
novel.590	10.249	8.72956	8.28885	0	0	0	10.587	9.95676e-18	4.50362e-16	-	-
C88_C01H2G064430	7.99469	9.57669	7.97313	0.975419	0.874319	1.25107	3.07309	1.01702e-17	4.5965e-16	Nuclear poly(A) polymerase 3; Short=PAP(III); Short=Poly(A) polymerase III; AltName: Full=Polynucleotide adenylyltransferase 3 && PF04928:Poly(A) polymerase central domain	-
C88_C10H1G020760	21.4099	14.6695	19.7843	0	0	0	10.6518	1.0215e-17	4.61311e-16	Enolase; AltName: Full=2-phospho-D-glycerate hydro-lyase; AltName: Full=2-phosphoglycerate dehydratase && PF03952:Enolase, N-terminal domain|PF00113:Enolase, C-terminal TIM barrel domain	-
C88_C11H4G087330	0	0	0	11.6542	13.1671	16.1568	-10.6588	1.02332e-17	4.61764e-16	Deoxyguanosine kinase, mitochondrial; Short=dGK; Flags: Precursor && PF01712:Deoxynucleoside kinase	-
C88_C07H1G018450	34.5574	80.441	54.4082	2.14309	2.2165	3.71977	4.42712	1.03364e-17	4.66055e-16	Ethylene-responsive transcription factor 4; AltName: Full=Ethylene-responsive element-binding factor 3; Short=EREBP-3; AltName: Full=Ethylene-responsive element-binding factor 4 homolog; AltName: Full=NsERF3 && PF00847:AP2 domain	AP2
C88_C03H4G127680	3.32003	2.87959	2.85522	0.353369	0.217761	0.314742	3.37588	1.04278e-17	4.69801e-16	Callose synthase 10; AltName: Full=1,3-beta-glucan synthase; AltName: Full=Protein CHORUS; AltName: Full=Protein GLUCAN SYNTHASE-LIKE 8 && PF02364:1,3-beta-glucan synthase component|PF14288:1,3-beta-glucan synthase subunit FKS1, domain-1	-
novel.1902	72.1159	46.0585	68.6704	0	0	0	10.7024	1.05752e-17	4.76068e-16	60S ribosomal protein L37a && PF01780:Ribosomal L37ae protein family	-
C88_C10H3G061770	10.3735	14.2652	8.75962	0	0	0	10.7684	1.07259e-17	4.82471e-16	Probable serine/threonine-protein kinase At1g09600 && PF00069:Protein kinase domain	Pkinase
C88_C01H3G130350	12.6173	29.8698	20.5908	0.528447	0.253754	0.896539	5.27138	1.0759e-17	4.83577e-16	Protein DEHYDRATION-INDUCED 19 homolog 3; Short=AtDi19-3 && PF14571:Stress-induced protein Di19, C-terminal|PF05605:Drought induced 19 protein (Di19), zinc-binding	-
C88_C02H4G116180	19.602	15.1437	18.1462	0	0	0	10.5777	1.08614e-17	4.87795e-16	Probable inactive beta-glucosidase 14; Short=Os4bglu14; Flags: Precursor && PF00232:Glycosyl hydrolase family 1	Glyco_hydro_1
C88_C01H1G036410	6.96552	5.60575	4.84628	0.291734	0.373567	0.247472	4.27868	1.09345e-17	4.90691e-16	Importin subunit alpha-4; Short=IMPa-4 && PF16186:Atypical Arm repeat|PF00514:Armadillo/beta-catenin-like repeat|PF01749:Importin beta binding domain	Arm
C88_C03H3G089660	78.4723	126.215	44.4005	0.0939037	0	0	11.1668	1.10156e-17	4.93943e-16	PF02466:Tim17/Tim22/Tim23/Pmp24 family|PF00536:SAM domain (Sterile alpha motif)	SAM_1
C88_C02H1G019100	11.1009	9.23379	9.64157	51.5353	52.4733	40.4598	-2.24354	1.14453e-17	5.12808e-16	5'-adenylylsulfate reductase 2, chloroplastic; AltName: Full=3'-phosphoadenosine-5'-phosphosulfate reductase homolog 43; Short=PAPS reductase homolog 43; Short=Prh-43; AltName: Full=Adenosine 5'-phosphosulfate 5'-adenylylsulfate sulfotransferase 2; Short=APS sulfotransferase 2; AltName: Full=Thioredoxin-independent APS reductase 2; Flags: Precursor && PF01507:Phosphoadenosine phosphosulfate reduc…	-
C88_C09H3G074830	0	0	0	35.5562	30.0753	22.1241	-10.7182	1.18461e-17	5.30349e-16	Peptidyl-prolyl cis-trans isomerase FKBP15-1; Short=PPIase FKBP15-1; AltName: Full=15 kDa FK506-binding protein; Short=15 kDa FKBP; AltName: Full=FK506-binding protein 15-1; Short=AtFKBP15-1; AltName: Full=FK506-binding protein 2-1; AltName: Full=Immunophilin FKBP15-1; AltName: Full=Rotamase; Flags: Precursor && PF00254:FKBP-type peptidyl-prolyl cis-trans isomerase	FKBP_C
C88_C01H1G003520	10.8718	10.3239	11.893	44.8564	41.8327	42.5219	-1.93988	1.18937e-17	5.32061e-16	Succinate--CoA ligase [ADP-forming] subunit alpha-2, mitochondrial; Short=SlSCoALalpha2; Flags: Precursor && PF02629:CoA binding domain|PF00549:CoA-ligase	CoA_binding
C88_C01H1G021040	0.12398	0.354501	0.168396	6.13822	5.70061	11.8116	-5.17178	1.19552e-17	5.34392e-16	PF00651:BTB/POZ domain	BTB
C88_C10H3G073930	1.25836	1.09033	1.13945	13.4005	10.7009	10.463	-3.28389	1.22255e-17	5.46009e-16	PF00098:Zinc knuckle	zf-CCHC
C88_C12H1G026410	12.4595	13.3744	17.6311	91.8306	149.877	188.359	-3.28434	1.22342e-17	5.46009e-16	CBL-interacting serine/threonine-protein kinase 6; AltName: Full=SNF1-related kinase 3.14; AltName: Full=SOS2-like protein kinase PKS4; AltName: Full=SOS3-interacting protein 3 && PF03822:NAF domain|PF00069:Protein kinase domain	Pkinase
C88_C06H1G027700	53.5864	53.1845	44.5678	8.09441	10.8632	8.87337	2.4705	1.23803e-17	5.52098e-16	40S ribosomal protein S18 && PF00416:Ribosomal protein S13/S18	-
C88_C10H1G021090	14.3477	14.5608	12.0583	0	0	0	10.5622	1.24604e-17	5.55234e-16	Cactin && PF10312:Conserved mid region of cactin|PF09732:Cactus-binding C-terminus of cactin protein	-
C88_C11H4G097550	15.4615	19.0221	11.215	0.857287	0.960539	1.0181	4.04333	1.26053e-17	5.61252e-16	-	-
C88_C03H3G083520	0.0874274	0.166656	0.0659713	2.06781	3.59631	2.67562	-4.68832	1.3201e-17	5.87316e-16	Uncharacterized protein At3g06530 && PF08146:BP28CT (NUC211) domain|PF12397:U3 small nucleolar RNA-associated protein 10	-
C88_C02H3G088580	4.49845	6.85355	4.96439	0	0	0	10.6957	1.33145e-17	5.91903e-16	60S ribosomal protein L6, mitochondrial (mitochondrion) [Marchantia polymorpha] && PF00347:Ribosomal protein L6|PF03765:CRAL/TRIO, N-terminal domain|PF02545:Maf-like protein|PF00650:CRAL/TRIO domain	Maf
novel.628	7.47187	8.55124	8.05786	0	0	0	10.5225	1.34415e-17	5.97082e-16	-	-
C88_C02H1G014620	0.501542	0.391113	0.454147	7.96724	8.70365	6.70211	-4.09147	1.34554e-17	5.97234e-16	WD repeat-containing protein 53 homolog && PF00400:WD domain, G-beta repeat	WD40
C88_C08H4G101410	0.0297658	0.0618985	0.107812	3.34143	4.48558	4.67953	-5.92287	1.34983e-17	5.98672e-16	Kinesin-like protein KIN-UB; AltName: Full=Protein ARMADILLO REPEAT KINESIN2 && PF00225:Kinesin motor domain|PF00514:Armadillo/beta-catenin-like repeat	Kinesin
C88_C08H2G030510	27.1106	23.477	55.0593	369.47	411.81	479.305	-3.55882	1.35335e-17	5.99766e-16	Linoleate 9S-lipoxygenase 2; AltName: Full=Lipoxygenase 1-2 && PF01477:PLAT/LH2 domain|PF00305:Lipoxygenase	Lipoxygenase
C88_C11H2G027360	0.0669682	0	0	30.6381	40.5263	34.1113	-10.5181	1.36009e-17	6.02287e-16	-	-
C88_C10H1G021300	64.1187	57.8047	52.3543	0	0	0	10.5412	1.36436e-17	6.03563e-16	-	-
C88_C10H2G043480	0	0	0	20.3337	57.4794	36.3329	-11.2031	1.36509e-17	6.03563e-16	Ethylene-responsive transcription factor ERF109 && PF00847:AP2 domain	AP2
C88_C06H2G061640	15.2223	13.8796	15.1976	0	0.555771	0.392719	5.60955	1.37779e-17	6.08707e-16	Vacuolar protein sorting-associated protein 24 homolog 1; Short=AtVPS24-1; AltName: Full=Charged multivesicular body protein 3 homolog 1; AltName: Full=ESCRT-III complex subunit VPS24 homolog 1 && PF03357:Snf7	ESCRT-III
C88_C03H4G120620	17.8414	20.1408	21.1174	0	0	0	10.5206	1.40072e-17	6.18355e-16	F-box/LRR-repeat protein At3g48880 && PF12937:F-box-like	-
C88_C02H4G102200	8.48416	6.10719	5.02312	0.172789	0.193599	0.307802	4.90317	1.40314e-17	6.18946e-16	3-hydroxy-3-methylglutaryl-coenzyme A reductase 2; Short=HMG-CoA reductase 2 && PF00368:Hydroxymethylglutaryl-coenzyme A reductase	-
C88_C09H1G023720	0.245728	0.204398	0.267008	5.51695	5.53995	5.25385	-4.47775	1.4103e-17	6.21624e-16	Pentatricopeptide repeat-containing protein At3g04130, mitochondrial; Flags: Precursor && PF13041:PPR repeat family|PF13812:Pentatricopeptide repeat domain	-
C88_C03H3G083530	0.0651011	0.0676895	0.176847	8.61802	10.6602	14.4104	-6.70981	1.42181e-17	6.2621e-16	Acid phosphatase 1; AltName: Full=Apase-1(1); Flags: Precursor && PF03767:HAD superfamily, subfamily IIIB (Acid phosphatase)	-
C88_C09H1G023370	1.29257	0.780363	0.679599	10.5094	9.35085	9.22951	-3.37917	1.4333e-17	6.30787e-16	Histone-lysine N-methyltransferase, H3 lysine-9 specific SUVH1; AltName: Full=Histone H3-K9 methyltransferase 1; Short=H3-K9-HMTase 1; AltName: Full=NtSet1; AltName: Full=Suppressor of variegation 3-9 homolog protein 1; Short=Su(var)3-9 homolog protein 1 && PF05033:Pre-SET motif|PF02182:SAD/SRA domain|PF00856:SET domain	Pre-SET
C88_C12H4G110220	0.181473	0.377378	0.328649	7.04683	7.17778	6.92322	-4.54887	1.4372e-17	6.31672e-16	Graves disease carrier protein; Short=GDC; AltName: Full=Mitochondrial solute carrier protein homolog; AltName: Full=Solute carrier family 25 member 16 && PF00153:Mitochondrial carrier protein	Mito_carr
C88_C02H2G063720	2.99366	2.71812	2.6344	45.457	27.7173	20.7876	-3.46548	1.43753e-17	6.31672e-16	Cysteine-rich receptor-like protein kinase 42; Short=Cysteine-rich RLK42; Flags: Precursor && PF01657:Salt stress response/antifungal|PF07714:Protein tyrosine and serine/threonine kinase	Pkinase_Tyr
C88_C10H1G021650	16.0127	15.4243	17.4091	0	0	0	10.4956	1.44431e-17	6.34118e-16	-	-
C88_C09H3G075680	0.0117663	0.0244683	0.0106544	1.68222	2.23387	2.33815	-7.0564	1.44532e-17	6.34118e-16	Chromatin modification-related protein EAF1 B; AltName: Full=ESA1-associated factor 1 B && PF07529:HSA	-
C88_C01H1G046700	0.535095	0.0505791	0.0880961	36.1131	13.9108	21.5967	-6.7122	1.47104e-17	6.44904e-16	Serine/threonine-protein kinase STY46; AltName: Full=Serine/threonine/tyrosine-protein kinase 46 && PF01842:ACT domain|PF07714:Protein tyrosine and serine/threonine kinase	Pkinase_Tyr
C88_C06H2G061740	15.8866	22.5109	8.19629	0.391265	0.657584	0.743459	4.74022	1.48795e-17	6.51817e-16	ABC transporter F family member 1; Short=ABC transporter ABCF.1; Short=AtABCF1; AltName: Full=GCN20-type ATP-binding cassette protein GCN1 && PF12848:ABC transporter|PF00005:ABC transporter	ABC_tran
C88_C04H1G032830	4.56716	4.63077	5.41991	0.450631	0.336604	0.570842	3.45706	1.49861e-17	6.5598e-16	Probable RNA-binding protein ARP1; AltName: Full=ABA-regulated RNA-binding protein 1 && PF00076:RNA recognition motif. (a.k.a. RRM, RBD, or RNP domain)	RRM_1
C88_C07H1G001080	31.6245	29.1961	29.5089	8.56221	6.8999	7.35252	2.01072	1.54635e-17	6.76358e-16	V-type proton ATPase subunit H; Short=V-ATPase subunit H; AltName: Full=Vacuolar H(+)-ATPase subunit H; AltName: Full=Vacuolar proton pump subunit H && PF11698:V-ATPase subunit H|PF03224:V-ATPase subunit H	V-ATPase_H
C88_C01H1G034370	7.37006	7.04176	7.30488	0.527374	0.64998	0.313151	3.88309	1.55686e-17	6.80432e-16	Heavy metal-associated isoprenylated plant protein 32; Short=AtHIP32; Flags: Precursor && PF00403:Heavy-metal-associated domain	HMA
C88_C05H2G035750	5.42407	5.58258	5.49226	0	0	0	10.4781	1.60108e-17	6.99225e-16	Putative late blight resistance protein homolog R1B-16 && PF00931:NB-ARC domain	NB-ARC
C88_C05H1G026480	0	0.056636	0	24.9202	30.1192	26.9232	-10.4548	1.60355e-17	6.99767e-16	Aspartate--tRNA ligase 2, cytoplasmic; AltName: Full=Aspartyl-tRNA synthetase; Short=AspRS; AltName: Full=Protein IMPAIRED IN BABA-INDUCED DISEASE IMMUNITY 1 && PF00152:tRNA synthetases class II (D, K and N)|PF01336:OB-fold nucleic acid binding domain	tRNA-synt_2
C88_C05H2G034820	45.4607	36.9812	35.4947	0	0	0	10.5425	1.60595e-17	7.00276e-16	40S ribosomal protein S16 && PF00380:Ribosomal protein S9/S16	-
C88_C06H4G122620	0.0371152	0.0385909	0	12.4208	15.1939	18.9519	-9.29525	1.69712e-17	7.39467e-16	-	-
C88_C05H2G052810	12.3884	16.0814	10.3574	0	0	0	10.6642	1.70797e-17	7.43625e-16	PF08642:Histone deacetylation protein Rxt3	-
C88_C11H2G027190	0.688349	0.831156	0.643407	4.96179	4.76896	5.11061	-2.75412	1.79061e-17	7.7901e-16	F-box/FBD/LRR-repeat protein At1g13570 && -	-
C88_C09H1G005180	45.4843	34.5992	37.7517	7.37446	8.8252	9.09322	2.24494	1.79488e-17	7.80271e-16	ER membrane protein complex subunit 1; Flags: Precursor && PF07774:ER membrane protein complex subunit 1, C-terminal|PF13360:PQQ-like domain	-
C88_C03H1G019820	20.1482	25.5967	19.6763	0	0	0	10.5598	1.80252e-17	7.82521e-16	Heavy metal-associated isoprenylated plant protein 7; Short=AtHIP07; AltName: Full=Farnesylated protein 3; Short=AtFP3; Flags: Precursor && PF00403:Heavy-metal-associated domain	HMA
C88_C01H1G020470	1.55664	0.269755	3.28892	73.0849	103.129	64.6066	-5.5186	1.8028e-17	7.82521e-16	Rapid alkalinization factor; Short=NtRALF; Flags: Precursor && PF05498:Rapid ALkalinization Factor (RALF)	-
C88_C09H4G111750	34.7068	25.2932	29.3894	5.84472	6.13937	7.16836	2.247	1.82333e-17	7.90813e-16	Protein NETWORKED 1A && PF07765:KIP1-like protein	-
C88_C02H2G059150	0	0	0	11.0402	9.0327	17.1201	-10.8149	1.82468e-17	7.90813e-16	DnaJ protein P58IPK homolog; Short=AtP58IPK; AltName: Full=Chaperone protein dnaJ 36; Short=AtDjA36; Short=AtJ36; Flags: Precursor && -	-
C88_C01H1G019960	0.24035	0.0833022	0.145092	4.5817	6.65456	4.98774	-5.0868	1.83814e-17	7.96044e-16	PF13415:Galactose oxidase, central domain|PF01344:Kelch motif	Kelch_1
C88_C12H1G001760	0.0958259	0.099636	0.0433852	12.7868	5.68527	11.0275	-6.94163	1.86582e-17	8.07416e-16	Pto-interacting protein 1; Short=Pti1; AltName: Full=Pto kinase interactor 1 && PF07714:Protein tyrosine and serine/threonine kinase	Pkinase_Tyr
C88_C08H3G077150	0.0259248	0.0269555	0	12.4921	10.2129	8.57523	-9.23821	1.90438e-17	8.23477e-16	GDT1-like protein 1, chloroplastic; Flags: Precursor && PF01169:Uncharacterized protein family UPF0016|PF02517:CPBP intramembrane metalloprotease	-
C88_C01H3G113710	57.2953	60.563	71.875	10.6841	9.71223	6.94265	2.81617	1.91338e-17	8.26741e-16	40S ribosomal protein S21-2 && -	-
C88_C02H1G014480	0.337253	0.3117	0.135726	13.6118	5.95822	7.305	-5.07919	1.92332e-17	8.30407e-16	Dihydroorotase, mitochondrial; Short=DHOase; Flags: Precursor && PF01979:Amidohydrolase family	Amidohydro_1
C88_C12H2G051560	0	0	0.215258	112.535	115.651	190.451	-10.6819	1.93044e-17	8.32714e-16	Early nodulin-93; Short=N-93 && -	-
C88_C10H2G050970	15.6133	9.65268	24.7094	0.595855	0.500715	0.265361	5.20277	1.93158e-17	8.32714e-16	NADH--cytochrome b5 reductase 1 && PF00970:Oxidoreductase FAD-binding domain|PF00175:Oxidoreductase NAD-binding domain	FAD_binding_6
C88_C06H2G048660	0.173757	0.335521	0.494487	5.57299	7.83471	12.3315	-4.65195	1.959e-17	8.43893e-16	Zinc finger CCCH domain-containing protein 32; Short=AtC3H32; AltName: Full=Zinc finger CCCH domain-containing protein ZFN-like 1 && PF00642:Zinc finger C-x8-C-x5-C-x3-H type (and similar)	zf-CCCH
C88_C02H3G083630	17.7533	15.6238	16.1765	0	0	0	10.4614	1.97564e-17	8.50421e-16	Beta-glucosidase 47; Short=AtBGLU47; Flags: Precursor && PF00232:Glycosyl hydrolase family 1	Glyco_hydro_1
C88_C06H1G001790	7.42663	9.3279	5.47949	0	0	0	10.7053	1.99731e-17	8.59099e-16	CLIP-associated protein; Short=AtCLASP && PF12348:CLASP N terminal	-
C88_C09H4G114380	0.137891	0.114699	0.0749164	2.86221	3.5669	4.50905	-5.04627	2.00118e-17	8.60113e-16	Lipase ZK262.3; Flags: Precursor && PF01764:Lipase (class 3)	Lipase_3
C88_C09H1G005470	10.007	8.55367	8.86675	0	0	0	10.4663	2.03648e-17	8.74629e-16	Phosphatidylinositol 4-phosphate 5-kinase 9; Short=AtPIP5K9; AltName: Full=1-phosphatidylinositol 4-phosphate kinase 9; AltName: Full=Diphosphoinositide kinase 9; AltName: Full=PtdIns(4)P-5-kinase 9 && PF02493:MORN repeat|PF01504:Phosphatidylinositol-4-phosphate 5-Kinase	PIP5K
C88_C05H2G033700	10.4893	15.4799	5.63755	0	0	0	11.1243	2.07661e-17	8.91192e-16	TMV resistance protein N && PF01582:TIR domain|PF00931:NB-ARC domain	TIR
C88_C11H4G078660	5.64151	9.60527	6.06622	58.9986	124.343	110.775	-3.7588	2.18391e-17	9.36532e-16	Mitochondrial uncoupling protein 5; Short=AtPUMP5; AltName: Full=Mitochondrial dicarboxylate carrier 1 && PF00153:Mitochondrial carrier protein	Mito_carr
C88_C04H3G097280	6.01668	8.68244	4.22641	0.057926	0.216342	0.0229307	6.02419	2.25065e-17	9.64429e-16	PF02213:GYF domain	-
C88_C09H1G022380	2.14685	5.1022	4.38784	39.7553	56.0432	48.6015	-3.60588	2.25817e-17	9.66925e-16	Phytochrome A-associated F-box protein; AltName: Full=Empfindlicher im dunkelroten Licht protein 1 && -	-
novel.1938	13.794	31.1287	11.8276	0	0	0	11.1978	2.3421e-17	1.00211e-15	-	-
C88_C04H4G127750	0	0.0861939	0.0375321	9.61318	8.16432	8.6536	-7.73526	2.40597e-17	1.02867e-15	F-box-like/WD repeat-containing protein TBL1XR1; AltName: Full=Nuclear receptor corepressor/HDAC3 complex subunit TBLR1; AltName: Full=TBL1-related protein 1; AltName: Full=Transducin beta-like 1X-related protein 1 && PF08513:LisH|PF00400:WD domain, G-beta repeat	WD40
C88_C01H2G083200	4.81692	6.41081	5.40854	28.159	29.2643	28.5948	-2.34387	2.41231e-17	1.0306e-15	ATP-dependent Clp protease proteolytic subunit-related protein 3, chloroplastic; Short=ClpR3; AltName: Full=nClpP8; Flags: Precursor && PF00574:Clp protease	-
C88_C07H2G049650	0.675983	0.527145	0.746001	5.52576	6.843	10.4944	-3.52708	2.41885e-17	1.03262e-15	Protein SPA1-RELATED 3 && -	-
C88_C05H3G056080	0	0.0793974	0	70.0326	68.3192	27.5632	-10.9835	2.47278e-17	1.05486e-15	Probable carboxylesterase 6; AltName: Full=AtCXE6 && PF07859:alpha/beta hydrolase fold	Abhydrolase_3
C88_C12H4G110700	0.765095	0.795516	0.646609	10.2093	7.50489	7.44145	-3.48764	2.49612e-17	1.06401e-15	Probable polygalacturonase; Short=PG; AltName: Full=Pectinase && PF00295:Glycosyl hydrolases family 28	-
C88_C09H1G023330	1.63596	2.16491	1.81803	14.1753	15.1767	18.8919	-3.0765	2.50478e-17	1.06691e-15	Imidazoleglycerol-phosphate dehydratase; Short=IGPD && PF00475:Imidazoleglycerol-phosphate dehydratase	-
C88_C01H4G167450	4.21398	6.96734	7.1311	96.6439	55.0845	55.4317	-3.47135	2.53223e-17	1.07779e-15	Glutathione transferase GST 23; AltName: Full=Glutathione transferase GST 36 && PF02798:Glutathione S-transferase, N-terminal domain|PF00043:Glutathione S-transferase, C-terminal domain	GST_N
C88_C01H1G002380	11.1381	23.4618	11.2932	0	0	0	10.9855	2.54172e-17	1.08103e-15	Linoleate 13S-lipoxygenase 2-1, chloroplastic; AltName: Full=Lipoxygenase 2-1; Flags: Precursor && PF01477:PLAT/LH2 domain|PF00305:Lipoxygenase	Lipoxygenase
C88_C07H2G042350	0	0	0	8.76477	8.41259	6.4055	-10.5314	2.55225e-17	1.0847e-15	Endoglucanase 11; AltName: Full=Endo-1,4-beta glucanase 11; Flags: Precursor && PF00854:POT family|PF00759:Glycosyl hydrolase family 9	-
C88_C08H2G027570	14.7546	15.6959	12.8969	1.62578	1.61919	1.39444	3.24862	2.65219e-17	1.12633e-15	40S ribosomal protein S6-1 && PF01092:Ribosomal protein S6e	-
novel.45	33.0899	30.4886	26.7362	0	0	0	10.4571	2.70669e-17	1.14862e-15	60S ribosomal protein L23a && -	-
C88_C02H4G124100	0.6689	0.28979	1.11043	35.6555	16.8001	16.4749	-5.02747	2.82353e-17	1.19731e-15	Lipase; AltName: Full=Lipase II; AltName: Full=RNL; AltName: Full=Triacylglycerol lipase; Flags: Precursor >P61872.1 RecName: Full=Lipase; AltName: Full=RDL; AltName: Full=Triacylglycerol lipase; Short=ROL; Flags: Precursor && PF01764:Lipase (class 3)	Lipase_3
C88_C07H1G004090	0	0	0	5.87326	6.31505	8.44508	-10.5575	2.82633e-17	1.19761e-15	HEAT repeat-containing protein 6 && PF13251:Domain of unknown function (DUF4042)	-
C88_C01H1G037310	56.4053	33.2275	48.712	5.6244	2.60764	4.14588	3.50474	2.82918e-17	1.19792e-15	Endoglucanase 25; AltName: Full=Cellulase homolog OR16pep; AltName: Full=Endo-1,4-beta glucanase 25; AltName: Full=Protein KORRIGAN; AltName: Full=Protein RADIALLY SWOLLEN 2 && PF00759:Glycosyl hydrolase family 9	-
C88_C04H1G015820	2.76083	2.74129	2.83776	0.408279	0.427939	0.500508	2.66996	2.83299e-17	1.19865e-15	eIF-2-alpha kinase activator GCN1; AltName: Full=GCN1 eIF-2-alpha kinase activator homolog; AltName: Full=GCN1-like protein 1; AltName: Full=General control of amino-acid synthesis 1-like protein 1; AltName: Full=Translational activator GCN1; Short=HsGCN1 && -	-
C88_C11H4G085720	2.70493	2.8917	3.03577	18.4384	17.3591	13.4162	-2.48535	2.95866e-17	1.25089e-15	Oxysterol-binding protein-related protein 1C; AltName: Full=OSBP-related protein 1C && PF01237:Oxysterol-binding protein|PF15413:Pleckstrin homology domain	-
C88_C10H1G007080	5.68772	4.15008	5.87308	36.9863	29.4823	33.0061	-2.63685	3.01419e-17	1.2724e-15	40S ribosomal protein S13 && PF08069:Ribosomal S13/S15 N-terminal domain|PF00312:Ribosomal protein S15	-
C88_C05H2G038720	28.2642	17.1374	18.7723	0	0	0	10.6231	3.01558e-17	1.2724e-15	-	-
C88_C05H1G016810	15.4921	18.6953	11.5568	0.935091	0.666727	0.302864	4.59627	3.01624e-17	1.2724e-15	50S ribosomal protein L9 && PF01281:Ribosomal protein L9, N-terminal domain	-
C88_C09H3G075190	0	0	0	15.6654	18.8706	19.9142	-10.476	3.01983e-17	1.27297e-15	FHA domain-containing protein FHA2; AltName: Full=Protein FORKHEAD-ASSOCIATED DOMAIN 2; Short=AtFHA2 && PF00498:FHA domain	FHA
C88_C02H1G019370	4.86559	5.10841	3.71807	35.4162	25.3468	43.0151	-2.89403	3.08073e-17	1.29769e-15	Lysine-specific demethylase JMJ25; AltName: Full=Jumonji domain-containing protein 25; AltName: Full=Lysine-specific histone demethylase JMJ25; AltName: Full=Protein INCREASE IN BONSAI METHYLATION 1; AltName: Full=Protein JUMONJI 25 && PF02373:JmjC domain, hydroxylase|PF10497:Zinc-finger domain of monoamine-oxidase A repressor R1	JmjC
C88_C10H1G020080	43.9582	63.352	21.9175	0	0	0	11.1165	3.10914e-17	1.30868e-15	DnaJ homolog subfamily C member 28 && PF09350:Domain of unknown function (DUF1992)	-
C88_C02H2G059590	8.90269	8.70237	7.24078	0.112913	0.442793	0.402283	4.74907	3.14266e-17	1.32182e-15	PF03763:Remorin, C-terminal region	-
C88_C04H3G093640	0.333142	0	0.723986	20.3218	18.7373	22.1227	-5.81133	3.24994e-17	1.36593e-15	Transcription factor bHLH93; AltName: Full=Basic helix-loop-helix protein 93; Short=AtbHLH93; Short=bHLH 93; AltName: Full=Transcription factor EN 47; AltName: Full=bHLH transcription factor bHLH093 && PF00010:Helix-loop-helix DNA-binding domain	HLH
C88_C11H4G077900	52.9474	38.6317	41.6616	8.31427	8.44907	8.49617	2.42418	3.26968e-17	1.37322e-15	Glutathione S-transferase DHAR3, chloroplastic; AltName: Full=Chloride intracellular channel homolog 3; Short=CLIC homolog 3; AltName: Full=Glutathione-dependent dehydroascorbate reductase 3; Short=AtDHAR3; Short=ChlDHAR; Short=GSH-dependent dehydroascorbate reductase 3; Flags: Precursor && PF13417:Glutathione S-transferase, N-terminal domain	-
C88_C02H1G017840	0.0499397	0.0778879	0.158272	2.96171	7.55534	5.49577	-5.76721	3.34544e-17	1.404e-15	Pentatricopeptide repeat-containing protein At1g11290, chloroplastic; AltName: Full=Protein CHLORORESPIRATORY REDUCTION 22; Flags: Precursor && PF04749:PLAC8 family|PF13041:PPR repeat family|PF14432:DYW family of nucleic acid deaminases	-
C88_C11H4G096610	104.361	115.616	123.378	13.8718	14.8667	22.9203	2.75985	3.35738e-17	1.40797e-15	Profilin; AltName: Full=Minor food allergen Cap a 2; AltName: Allergen=Cap a 2 && PF00235:Profilin	-
C88_C05H2G035550	22.8848	33.6025	22.579	0	0	0	10.5802	3.42468e-17	1.43514e-15	PF07816:Protein of unknown function (DUF1645)	-
C88_C01H3G118710	0.392064	0	0.236676	18.546	27.1376	43.5568	-7.11001	3.43041e-17	1.4358e-15	Tetraketide alpha-pyrone reductase 1; AltName: Full=Protein DIHYDROFLAVONOL 4-REDUCTASE-LIKE 1 && PF01073:3-beta hydroxysteroid dehydrogenase/isomerase family	-
C88_C01H4G169660	6.78168	6.63479	7.90274	0	0.101861	0	7.76058	3.43129e-17	1.4358e-15	PF04782:Protein of unknown function (DUF632)|PF04783:Protein of unknown function (DUF630)	-
C88_C02H3G083710	16.3717	22.2092	18.6466	0	0	0	10.4709	3.54781e-17	1.48347e-15	Derlin-2.2; AltName: Full=AtDerlin2-2 && PF04511:Der1-like family	-
C88_C04H1G030190	0.817979	1.85564	1.9527	21.7354	17.912	18.9854	-3.63506	3.56541e-17	1.48974e-15	-	-
C88_C05H3G074690	19.1819	16.6369	15.2196	1.05594	1.74651	2.26918	3.3636	3.59346e-17	1.50036e-15	Probable methyltransferase PMT23 && PF03141:Putative S-adenosyl-L-methionine-dependent methyltransferase	-
C88_C11H2G029440	2.17093	1.24149	1.08118	18.8525	18.5471	18.5665	-3.61754	3.62639e-17	1.513e-15	PF08561:Mitochondrial ribosomal protein L37	-
C88_C10H4G106650	9.05225	8.29665	7.83252	36.0031	34.6902	34.5765	-2.03815	3.65097e-17	1.52214e-15	60S ribosomal protein L4-1; Short=L1 && PF14374:60S ribosomal protein L4 C-terminal domain|PF00573:Ribosomal protein L4/L1 family	-
C88_C07H3G077620	57.517	69.6277	66.2988	271.975	229.415	281.963	-1.99079	3.76766e-17	1.56964e-15	Putative multidrug resistance protein; AltName: Full=P-glycoprotein && PF00240:Ubiquitin family|PF00005:ABC transporter|PF00664:ABC transporter transmembrane region	ABC_membrane
C88_C05H2G052260	13.5014	6.62914	10.7539	0.330981	0.296676	0.235841	5.17467	3.88961e-17	1.61926e-15	Probable eukaryotic translation initiation factor 5-2; Short=eIF-5 2 && PF02020:eIF4-gamma/eIF5/eIF2-epsilon	-
C88_C04H1G001140	4.14557	4.14836	5.2497	0.0330097	0.0739709	0.117606	5.97723	3.90464e-17	1.62433e-15	Proline-rich receptor-like protein kinase PERK9; AltName: Full=Proline-rich extensin-like receptor kinase 9; Short=AtPERK9 && PF07714:Protein tyrosine and serine/threonine kinase	Pkinase_Tyr
C88_C01H3G138070	1.14459	2.38019	2.90199	33.4555	62.2032	47.5048	-4.4478	3.90995e-17	1.62535e-15	-	-
C88_C03H4G135150	0.0232206	0.0724315	0.0420525	3.29524	2.67265	2.94964	-6.00293	3.92209e-17	1.62921e-15	Uncharacterized oxidoreductase YgbJ && PF14833:NAD-binding of NADP-dependent 3-hydroxyisobutyrate dehydrogenase|PF07005:Sugar-binding N-terminal domain|PF17042:Nucleotide-binding C-terminal domain|PF03446:NAD binding domain of 6-phosphogluconate dehydrogenase|PF01116:Fructose-bisphosphate aldolase class-II	F_bP_aldolase
C88_C09H4G114010	10.0582	16.1804	11.9145	1.07189	0.900744	1.11385	3.65712	4.03972e-17	1.67658e-15	26S proteasome non-ATPase regulatory subunit 13 homolog A; AltName: Full=26S proteasome regulatory subunit RPN9a; Short=AtRNP9a; AltName: Full=26S proteasome regulatory subunit S11 homolog A && PF01399:PCI domain	-
C88_C10H1G019790	18.4942	13.8407	15.1163	0	0	0	10.4269	4.042e-17	1.67658e-15	Serine/threonine-protein kinase CDL1; AltName: Full=Protein CDG1-like 1 && PF07714:Protein tyrosine and serine/threonine kinase	Pkinase_Tyr
C88_C05H1G025420	0.812002	0.168858	0.294108	18.4026	20.041	11.438	-5.26873	4.35278e-17	1.80417e-15	PF12146:Serine aminopeptidase, S33	-
C88_C02H1G014270	1.41717	0.982345	1.20177	13.4122	9.47563	20.964	-3.58162	4.43286e-17	1.83603e-15	Probable LRR receptor-like serine/threonine-protein kinase RFK1; AltName: Full=Receptor-like kinase in flowers 1; Flags: Precursor && PF13855:Leucine rich repeat|PF11721:Malectin domain|PF07714:Protein tyrosine and serine/threonine kinase	Pkinase_Tyr
C88_C10H2G051980	0	0	0	13.8213	13.509	25.0051	-10.7415	4.45817e-17	1.84517e-15	Anthocyanidin 3-O-glucosyltransferase; AltName: Full=Flavonol 3-O-glucosyltransferase; AltName: Full=UDP-glucose flavonoid 3-O-glucosyltransferase && PF00201:UDP-glucoronosyl and UDP-glucosyl transferase	UDPGT
C88_C07H2G048190	0.216944	0.300759	0	87.152	42.3888	12.9148	-8.09624	4.48587e-17	1.85529e-15	Gibberellin 2-beta-dioxygenase 1; AltName: Full=GA 2-oxidase 1; AltName: Full=Gibberellin 2-beta-hydroxylase 1; AltName: Full=Gibberellin 2-oxidase 1; AltName: Full=Protein SLENDER && PF14226:non-haem dioxygenase in morphine synthesis N-terminal|PF03171:2OG-Fe(II) oxygenase superfamily	2OG-FeII_Oxy
C88_C05H3G056090	0.0444848	0	0	18.7972	19.2665	23.2745	-10.3285	4.56737e-17	1.88762e-15	Serine/threonine-protein phosphatase 2A 65 kDa regulatory subunit A beta isoform; Short=AtA beta; Short=PP2A, subunit A, beta isoform && PF13646:HEAT repeats	-
C88_C09H3G087380	499.88	387.464	425.312	111.587	105.059	123.66	1.9724	4.58117e-17	1.89196e-15	Adenosylhomocysteinase; Short=AdoHcyase; AltName: Full=Cytokinin-binding protein CBP57; AltName: Full=S-adenosyl-L-homocysteine hydrolase >P68173.1 RecName: Full=Adenosylhomocysteinase; Short=AdoHcyase; AltName: Full=Cytokinin-binding protein CBP57; AltName: Full=S-adenosyl-L-homocysteine hydrolase && PF05221:S-adenosyl-L-homocysteine hydrolase|PF00670:S-adenosyl-L-homocysteine hydrolase, NAD bin…	-
novel.630	0	0	0	7.28881	16.0158	17.4084	-10.9191	4.61385e-17	1.90407e-15	Uracil phosphoribosyltransferase; Short=UPRTase; AltName: Full=UMP pyrophosphorylase && -	-
C88_C09H2G054290	3.60288	3.85965	2.96583	0.277496	0.336827	0.329551	3.49694	4.85961e-17	2.00405e-15	Mitogen-activated protein kinase kinase kinase A; AltName: Full=MAPK/ERK kinase 1; Short=MEK kinase 1; Short=MEKK 1; AltName: Full=MAPK/ERK kinase A; Short=MEK kinase A; Short=MEKK A; Short=MEKKalpha && PF14381:Ethylene-responsive protein kinase Le-CTR1|PF00069:Protein kinase domain	Pkinase
C88_C03H4G135290	0.0297152	0	0	12.8395	12.5524	14.2764	-10.2817	4.97129e-17	2.04797e-15	Splicing factor 3B subunit 4 >Q8QZY9.1 RecName: Full=Splicing factor 3B subunit 4 && PF12854:PPR repeat|PF00076:RNA recognition motif. (a.k.a. RRM, RBD, or RNP domain)|PF13041:PPR repeat family	RRM_1
C88_C03H4G117980	0.126138	0.262307	0.114218	20.572	22.7504	17.1335	-6.90738	4.97332e-17	2.04797e-15	Protein mago nashi homolog; AltName: Full=Mago nashi-like protein && PF02792:Mago nashi protein	-
C88_C06H4G112570	0.636366	0.94524	0.823186	5.31444	7.68046	8.46088	-3.13132	5.07041e-17	2.08645e-15	Ethylene receptor 2; Short=AtETR2; AltName: Full=Protein ETHYLENE RESPONSE 2; AltName: Full=Protein ETR2 && PF00512:His Kinase A (phospho-acceptor) domain|PF01590:GAF domain|PF00072:Response regulator receiver domain|PF02518:Histidine kinase-, DNA gyrase B-, and HSP90-like ATPase	Response_reg
C88_C06H4G126340	13.4655	25.8256	14.7833	0.221665	0	0.0877489	7.4288	5.10056e-17	2.09734e-15	Probable CCR4-associated factor 1 homolog 9 && PF03168:Late embryogenesis abundant protein|PF04857:CAF1 family ribonuclease	CAF1
C88_C05H2G034390	29.4248	27.5908	29.357	0	0	0	10.3198	5.2422e-17	2.15403e-15	Oligosaccharyltransferase complex subunit OSTC && PF04756:OST3 / OST6 family, transporter family	-
C88_C11H3G051670	7.18335	9.6187	4.03233	0.112286	0.314526	0.166687	5.17358	5.3728e-17	2.2061e-15	Isoleucine--tRNA ligase, cytoplasmic; AltName: Full=Isoleucyl-tRNA synthetase; Short=IleRS && PF08264:Anticodon-binding domain of tRNA ligase|PF00133:tRNA synthetases class I (I, L, M and V)	-
C88_C09H3G078200	0.16058	0	0.0969372	7.31257	7.30411	9.69413	-6.51792	5.39101e-17	2.21198e-15	Probable WRKY transcription factor 21; AltName: Full=WRKY DNA-binding protein 21 && PF03106:WRKY DNA -binding domain|PF10533:Plant zinc cluster domain	WRKY
C88_C10H3G079480	0	0.179394	0.624918	23.0226	35.2128	40.578	-6.86619	5.56856e-17	2.28319e-15	-	-
C88_C09H1G024930	2.77901	6.0542	3.47503	58.581	57.0001	112.51	-4.184	5.64949e-17	2.31471e-15	Proteinase inhibitor 1; AltName: Full=Proteinase inhibitor I; Flags: Precursor && PF00280:Potato inhibitor I family	-
C88_C06H1G028800	54.0817	39.0947	54.1014	0	0	0	10.4053	5.70147e-17	2.33433e-15	60S acidic ribosomal protein P2 && PF00428:60s Acidic ribosomal protein	-
C88_C02H2G054960	2.90257	1.58444	4.99374	44.495	43.3962	53.2067	-3.8734	5.76467e-17	2.35851e-15	Pathogenesis-related protein 5; Short=PR-5; Flags: Precursor && PF00314:Thaumatin family	Thaumatin
C88_C07H1G021630	5.18787	2.81433	6.16137	43.2363	59.9971	85.4837	-3.71674	5.77979e-17	2.363e-15	Trifunctional UDP-glucose 4,6-dehydratase/UDP-4-keto-6-deoxy-D-glucose 3,5-epimerase/UDP-4-keto-L-rhamnose-reductase RHM1; AltName: Full=Protein REPRESSOR OF LRX1 1; AltName: Full=Rhamnose biosynthetic enzyme 1; Short=AtRHM1; Includes: RecName: Full=UDP-glucose 4,6-dehydratase; Includes: RecName: Full=UDP-4-keto-6-deoxy-D-glucose 3,5-epimerase/UDP-4-keto-L-rhamnose 4-keto-reductase && PF16363:GDP…	-
C88_C10H3G074000	0.647458	0.865544	1.17255	11.7545	13.28	11.9819	-3.75297	5.8584e-17	2.39342e-15	V-type proton ATPase 16 kDa proteolipid subunit; Short=V-ATPase 16 kDa proteolipid subunit; AltName: Full=Vacuolar proton pump 16 kDa proteolipid subunit && PF00137:ATP synthase subunit C	-
C88_C02H4G123300	0	0.124502	0.054213	13.8223	10.8694	12.1231	-7.68248	5.89589e-17	2.40701e-15	Casein kinase II subunit alpha-2; Short=CK II; AltName: Full=Casein kinase alpha 2; Short=AtCKA2; Flags: Precursor && PF00069:Protein kinase domain	Pkinase
C88_C01H3G108750	11.6517	7.06705	10.111	53.3977	58.5122	55.1278	-2.51122	6.18678e-17	2.52393e-15	-	-
C88_C12H3G080190	0.176593	0	0	67.5136	97.2279	83.0656	-10.3544	6.19114e-17	2.52393e-15	Early nodulin-93; Short=N-93 && -	-
C88_C10H1G020500	5.25707	6.24696	4.14206	0.144608	0.270041	0.429337	4.25731	6.24551e-17	2.54428e-15	Putative disease resistance protein RGA1; AltName: Full=RGA3-blb && PF18052:Rx N-terminal domain|PF00931:NB-ARC domain	NB-ARC
C88_C01H3G140730	6.79552	7.11924	6.61951	0	0	0	10.3039	6.4035e-17	2.60677e-15	PF04782:Protein of unknown function (DUF632)|PF04783:Protein of unknown function (DUF630)	-
C88_C06H4G102110	8.45504	8.31169	6.40324	46.9687	59.1924	81.9774	-2.99557	6.41566e-17	2.60986e-15	-	-
C88_C01H1G043440	1.18924	1.92753	0.728465	15.0022	24.2383	24.4592	-4.02258	6.43242e-17	2.61481e-15	Serine carboxypeptidase II-3; AltName: Full=CP-MII.3; Contains: RecName: Full=Serine carboxypeptidase II-3 chain A; Contains: RecName: Full=Serine carboxypeptidase II-3 chain B; Flags: Precursor && PF00450:Serine carboxypeptidase	Peptidase_S10
C88_C04H1G028350	51.2883	32.288	44.2207	4.4065	5.19708	2.36867	3.43762	6.52244e-17	2.64952e-15	Probable inactive receptor kinase At5g67200; Flags: Precursor && PF13855:Leucine rich repeat|PF00069:Protein kinase domain	Pkinase
C88_C07H3G076880	18.8256	33.0029	20.2841	0	0	0	10.6174	6.54257e-17	2.6558e-15	PF08241:Methyltransferase domain	Methyltransf_11
C88_C01H4G165620	5.68362	5.18049	6.31619	48.9739	28.2025	46.5565	-2.82274	6.57793e-17	2.66825e-15	Putative zinc transporter At3g08650 && -	-
C88_C04H4G100870	1.23615	2.22007	2.13692	18.4468	20.0018	20.2111	-3.36328	6.66087e-17	2.69997e-15	PF01783:Ribosomal L32p protein family	-
C88_C10H3G080560	0.266233	0.738181	1.12501	14.0035	18.8491	16.5187	-4.50016	6.73372e-17	2.72756e-15	Glutathione S-transferase L3; Short=AtGSTL3; AltName: Full=GST class-lambda member 3 && PF13417:Glutathione S-transferase, N-terminal domain|PF13410:Glutathione S-transferase, C-terminal domain	-
C88_C04H1G025540	0	0	0.0952391	75.4091	42.0585	47.2247	-10.5103	6.75045e-17	2.7324e-15	Histone H3.3; AltName: Full=Histone H3.2 >Q71V89.3 RecName: Full=Histone H3.3 >P69245.2 RecName: Full=Histone H3.3 >P69244.2 RecName: Full=Histone H3.3; AltName: Full=Histone H3.2; AltName: Full=Minor histone H3 >Q71H73.3 RecName: Full=Histone H3.3 >Q6RUR1.3 RecName: Full=Histone H3.3 >Q71U98.3 RecName: Full=Histone H3.3 >Q711T2.3 RecName: Full=Histone H3.3 >Q76N23.1 RecName: Full=Histone H3.3 >Q…	Histone
C88_C01H4G185440	4.80356	7.29519	5.03461	0	0	0	10.4906	6.75608e-17	2.73274e-15	PF08646:Replication factor-A C terminal domain	-
C88_C07H4G084340	0.0241658	0.15076	0.131293	3.68531	2.86748	3.46483	-5.00235	6.76106e-17	2.73281e-15	Calcium-transporting ATPase 8, plasma membrane-type; AltName: Full=Ca(2+)-ATPase isoform 8 && PF00690:Cation transporter/ATPase, N-terminus|PF12515:Ca2+-ATPase N terminal autoinhibitory domain|PF00702:haloacid dehalogenase-like hydrolase|PF00122:E1-E2 ATPase|PF00689:Cation transporting ATPase, C-terminus|PF00931:NB-ARC domain	NB-ARC
C88_C09H3G082260	0.107108	0	0	40.4949	55.9208	50.3813	-10.3203	6.80026e-17	2.74671e-15	Early light-induced protein, chloroplastic; Short=ELIP; Flags: Precursor && -	-
novel.1830	29.8611	23.0828	19.1402	0.0592208	0.0663534	0	9.14626	7.07422e-17	2.85534e-15	-	-
C88_C03H4G134200	1.8597	2.85443	1.4033	26.5411	21.7517	17.8761	-3.40677	7.15995e-17	2.88567e-15	-	-
C88_C03H4G134880	0	0	0	4.49191	4.69898	7.33182	-10.5441	7.16125e-17	2.88567e-15	Stromal processing peptidase, chloroplastic; AltName: Full=Chloroplast processing enzyme; Flags: Precursor && PF05193:Peptidase M16 inactive domain|PF00675:Insulinase (Peptidase family M16)	-
C88_C08H4G098880	54.1514	70.1847	58.685	322.996	421.171	567.865	-2.81508	7.16455e-17	2.88567e-15	PF04570:zinc-finger of the FCS-type, C2-C2	-
C88_C09H3G063670	0.947672	0.55426	3.70063	86.6245	99.3769	69.2781	-5.59866	7.23168e-17	2.91065e-15	Endoglucanase 8; AltName: Full=Cellulase 1; Short=AtCEL1; AltName: Full=Endo-1,4-beta glucanase 8; Flags: Precursor && PF00759:Glycosyl hydrolase family 9	-
C88_C06H2G061270	43.294	38.2715	48.306	0	0	0	10.3073	7.43421e-17	2.99005e-15	60S acidic ribosomal protein P2 && PF00428:60s Acidic ribosomal protein	-
C88_C12H3G063210	14.414	19.2248	11.7917	0.315825	0.235909	0.625117	5.319	7.44035e-17	2.99041e-15	Agamous-like MADS-box protein AGL27; AltName: Full=MADS box FLC1-like nuclear protein; AltName: Full=Protein FLOWERING LOCUS M; AltName: Full=Protein MADS AFFECTING FLOWERING 1 && PF00319:SRF-type transcription factor (DNA-binding and dimerisation domain)|PF01486:K-box region	SRF-TF
C88_C06H4G122610	0	0.0197954	0	6.93584	9.4429	10.8469	-10.3817	7.4937e-17	3.00973e-15	Zinc finger CCCH domain-containing protein 36; Short=OsC3H36 && -	-
C88_C05H2G038150	0.059599	0.433781	0.296819	7.85811	7.56695	7.12095	-4.80745	7.51734e-17	3.0171e-15	Vacuolar protein sorting-associated protein 18 homolog && PF05131:Pep3/Vps18/deep orange family|PF00637:Region in Clathrin and VPS	-
C88_C10H1G011600	3.54598	2.60029	3.31229	23.4411	17.4062	17.041	-2.5884	7.58102e-17	3.04052e-15	BRASSINOSTEROID INSENSITIVE 1-associated receptor kinase 1; Short=AtBAK1; Short=BRI1-associated receptor kinase 1; AltName: Full=Protein ELONGATED; AltName: Full=Somatic embryogenesis receptor kinase 3; Short=AtSERK3; AltName: Full=Somatic embryogenesis receptor-like kinase 3; Flags: Precursor && PF00069:Protein kinase domain|PF08263:Leucine rich repeat N-terminal domain	Pkinase
novel.2116	39.4178	43.8028	27.5504	0	0	0	10.4796	7.61854e-17	3.05342e-15	-	-
C88_C06H2G046340	20.2482	23.4321	10.8765	0.0605748	0.135741	0	8.13103	7.69718e-17	3.08277e-15	Tubulin beta-1 chain; AltName: Full=Beta-1-tubulin && PF00091:Tubulin/FtsZ family, GTPase domain|PF03953:Tubulin C-terminal domain	Tubulin
novel.779	0	0.0798617	0.0695496	30.7473	23.4227	25.5992	-9.02729	7.71457e-17	3.08756e-15	Gamma-soluble NSF attachment protein; Short=Gamma-SNAP; AltName: Full=N-ethylmaleimide-sensitive factor attachment protein gamma && -	-
C88_C09H1G022720	0	0	0	13.8512	14.1018	19.1384	-10.4096	7.76479e-17	3.10548e-15	Nicotinamide adenine dinucleotide transporter 1, chloroplastic; Short=AtNDT1; AltName: Full=NAD(+) transporter 1 && PF00153:Mitochondrial carrier protein	Mito_carr
C88_C06H3G078130	6.32163	4.58117	4.16308	39.3574	42.2791	67.0989	-3.27895	7.78219e-17	3.11026e-15	Membrane steroid-binding protein 2; Short=AtMP2; AltName: Full=Membrane-associated progesterone-binding protein 3; Short=AtMAPR3 && PF00173:Cytochrome b5-like Heme/Steroid binding domain	-
C88_C05H1G026200	0.1806	0.450674	0.19624	4.93454	7.97185	9.31272	-4.72848	8.15566e-17	3.25724e-15	Protein PHR1-LIKE 1; AltName: Full=Myb-like transcription factor 1 && PF13962:Domain of unknown function|PF00249:Myb-like DNA-binding domain|PF14379:MYB-CC type transfactor, LHEQLE motif	Myb_DNA-binding
C88_C11H2G045000	14.2879	10.8253	12.8708	1.56396	0.919971	1.81091	3.17028	8.40627e-17	3.35497e-15	Heat shock cognate 70 kDa protein 1 && PF00012:Hsp70 protein	HSP70
C88_C03H3G090210	17.423	10.9913	12.6628	0	0	0.0320363	10.3552	8.43695e-17	3.36486e-15	WEB family protein At4g27595, chloroplastic; Flags: Precursor && -	-
C88_C07H2G031620	43.2373	59.0054	38.1439	0	0	0	10.454	8.44503e-17	3.36573e-15	10 kDa chaperonin, mitochondrial; AltName: Full=Chaperonin 10; Short=CPN10; AltName: Full=Protein groES; Flags: Precursor && -	-
C88_C04H1G033060	3.28588	4.52934	3.11139	0.0397698	0	0.0472301	6.99937	8.56592e-17	3.41152e-15	Tetratricopeptide repeat protein SKI3; AltName: Full=Protein SKI3 homolog; Short=AtSKI3 && -	-
C88_C07H3G071900	0	0	0.078179	53.3978	44.3595	30.1871	-10.4315	8.65841e-17	3.44595e-15	Gibberellin 2-beta-dioxygenase 1; AltName: Full=GA 2-oxidase 1; AltName: Full=Gibberellin 2-beta-hydroxylase 1; AltName: Full=Gibberellin 2-oxidase 1; AltName: Full=Protein SLENDER && PF14226:non-haem dioxygenase in morphine synthesis N-terminal|PF03171:2OG-Fe(II) oxygenase superfamily	2OG-FeII_Oxy
C88_C01H1G020640	1.75753	2.221	2.2525	10.1368	10.9406	10.406	-2.31077	8.67118e-17	3.44862e-15	Isoleucine--tRNA ligase, chloroplastic/mitochondrial; AltName: Full=Isoleucyl-tRNA synthetase; Short=IleRS; AltName: Full=Protein OVULE ABORTION 2; Flags: Precursor && PF08264:Anticodon-binding domain of tRNA ligase|PF00133:tRNA synthetases class I (I, L, M and V)	-
C88_C03H3G099390	10.0939	11.835	7.53566	0.341162	0.764505	0.40516	4.31993	8.70403e-17	3.45927e-15	Formamidopyrimidine-DNA glycosylase; Short=Fapy-DNA glycosylase; AltName: Full=DNA-(apurinic or apyrimidinic site) lyase FPG1; AltName: Full=Formamidopyrimidine-DNA glycosylase 1; Short=AtFPG-1; AltName: Full=Formamidopyrimidine-DNA glycosylase 2; Short=AtFPG-2; AltName: Full=Protein MutM homolog 1; Short=AtMMH-1; AltName: Full=Protein MutM homolog 2; Short=AtMMH-2 && PF06831:Formamidopyrimidine-…	H2TH
C88_C09H1G003080	120.348	100.607	76.3237	15.7526	19.1355	17.3218	2.53677	8.77915e-17	3.4867e-15	Probable ADP-ribosylation factor GTPase-activating protein AGD6; Short=ARF GAP AGD6; AltName: Full=Protein ARF-GAP DOMAIN 6; Short=AtAGD6; AltName: Full=Protein ZIGA2 && PF01412:Putative GTPase activating protein for Arf	-
C88_C03H2G052410	7.79713	11.2941	7.59592	0.113895	0.0638065	0.135261	6.4463	8.94114e-17	3.54856e-15	-	-
C88_C08H4G079330	0.112138	0	0.0507705	10.8069	10.1126	12.27	-7.63324	9.09169e-17	3.6058e-15	Zinc finger CCCH domain-containing protein 45; Short=OsC3H45 && PF04146:YT521-B-like domain	YTH
C88_C07H4G080650	3.16832	3.56383	3.41662	0.183019	0.102531	0.144901	4.57594	9.14879e-17	3.62592e-15	Two-component response regulator ORR24 && PF00072:Response regulator receiver domain	Response_reg
C88_C03H2G050590	5.1973	5.37139	4.56441	23.7075	20.1729	21.2637	-2.07939	9.1652e-17	3.6299e-15	Probable transcriptional regulator SLK2; Short=AtSLK2; AltName: Full=Protein SEUSS-like 2 && PF01803:LIM-domain binding protein	-
C88_C06H1G001740	14.2099	19.7692	8.73511	0	0	0	10.7298	9.29327e-17	3.67807e-15	WD repeat-containing protein 70 && -	-
C88_C05H2G034810	7.87887	7.85639	11.0816	0	0	0	10.3588	9.521e-17	3.76559e-15	Aldehyde dehydrogenase family 2 member B7, mitochondrial; Short=ALDH2b; Flags: Precursor && PF00171:Aldehyde dehydrogenase family	Aldedh
C88_C01H1G022140	0.418451	0.174036	0.644144	7.48929	9.48367	7.26271	-4.25816	9.6205e-17	3.8023e-15	CTP synthase; AltName: Full=CTP synthetase; AltName: Full=UTP--ammonia ligase && PF06418:CTP synthase N-terminus|PF00117:Glutamine amidotransferase class-I	CTP_synth_N
C88_C03H4G117240	0.241547	1.00461	0.546804	11.3834	13.8292	15.0377	-4.46511	9.93775e-17	3.92496e-15	Rhodanese-like domain-containing protein 7; AltName: Full=Sulfurtransferase 7; Short=AtStr7 && PF00581:Rhodanese-like domain|PF17773:UPF0176 acylphosphatase like domain	Rhodanese
C88_C03H2G060460	25.0994	17.0145	27.741	2.34539	1.45993	0.851082	3.9208	1.01345e-16	3.9999e-15	Mannose-1-phosphate guanyltransferase alpha; AltName: Full=GDP-mannose pyrophosphorylase A; AltName: Full=GTP-mannose-1-phosphate guanylyltransferase alpha && PF00483:Nucleotidyl transferase|PF00132:Bacterial transferase hexapeptide (six repeats)	Hexapep
C88_C12H3G061450	0.0864088	0.0449222	0.156487	4.34671	7.38225	7.71598	-6.02749	1.01576e-16	4.0053e-15	Uncharacterized protein At1g04910 && PF10250:GDP-fucose protein O-fucosyltransferase	-
C88_C07H2G030990	19.0124	25.279	23.3099	0	0	0	10.315	1.01622e-16	4.0053e-15	-	-
C88_C06H4G104660	18.1443	17.2137	11.4173	1.46558	0.790641	1.54712	3.64914	1.03828e-16	4.08942e-15	FBD-associated F-box protein At4g13985 && PF08387:FBD|PF00646:F-box domain	F-box
C88_C03H2G056710	12.52	3.62522	11.0499	248.231	279.256	974.48	-5.77073	1.0704e-16	4.21299e-15	Aspartic protease inhibitor 8; Short=API; Short=API-8; Short=PI-8; Short=pi8; AltName: Full=Cathepsin D inhibitor; Flags: Precursor && PF00197:Trypsin and protease inhibitor	-
C88_C08H3G068050	0	0	0	6.2968	6.91047	8.12994	-10.3117	1.0737e-16	4.22306e-15	Putative disease resistance protein RGA3; AltName: Full=Blight resistance protein B149; AltName: Full=RGA1-blb && PF18052:Rx N-terminal domain|PF00931:NB-ARC domain	NB-ARC
C88_C11H1G000470	278.487	243.661	290.169	76.0693	64.7963	55.6565	2.07193	1.11884e-16	4.39758e-15	Induced stolen tip protein TUB8 && -	-
C88_C05H2G045090	5.76152	7.12216	9.06224	0.994341	0.936857	1.12719	2.86874	1.12598e-16	4.42258e-15	Auxin response factor 5 && PF02362:B3 DNA binding domain|PF06507:Auxin response factor|PF02309:AUX/IAA family	Auxin_resp
C88_C08H3G067730	9.27344	9.52112	10.6457	0	0	0	10.2303	1.13723e-16	4.4637e-15	Zinc transport protein ZntB >Q66A75.1 RecName: Full=Zinc transport protein ZntB >A7FHP6.1 RecName: Full=Zinc transport protein ZntB && PF01544:CorA-like Mg2+ transporter protein	-
C88_C01H1G021420	0.0408845	0	0.0740419	7.66374	7.81056	7.71302	-7.57651	1.14267e-16	4.48198e-15	PF12146:Serine aminopeptidase, S33	-
C88_C11H3G074840	0.0727653	0.151317	0.395334	8.55375	9.2386	9.15165	-5.38586	1.14393e-16	4.48384e-15	Cinnamoyl-CoA reductase 1; Short=AtCCR1; AltName: Full=Protein IRREGULAR XYLEM 4 && PF01370:NAD dependent epimerase/dehydratase family	Epimerase
C88_C03H4G131920	12.6606	17.0234	12.5692	2.20775	2.53398	2.62189	2.55018	1.21566e-16	4.76171e-15	Pre-mRNA-splicing factor ATP-dependent RNA helicase DEAH1; AltName: Full=DEAH RNA helicase homolog PRP2; AltName: Full=Protein EMBRYO DEFECTIVE 2733; AltName: Full=Protein ENHANCED SILENCING PHENOTYPE 3 && PF07717:Oligonucleotide/oligosaccharide-binding (OB)-fold|PF04408:Helicase associated domain (HA2)|PF00271:Helicase conserved C-terminal domain	HA2
C88_C08H3G054640	18.7855	25.2333	18.8009	0.0951889	0.213307	0	7.67855	1.22424e-16	4.79204e-15	Gamma-glutamylcyclotransferase 2-1; Short=AtGGCT2;1; AltName: Full=Gamma-glutamyl cyclotransferase 2;1 && PF04752:ChaC-like protein	ChaC
C88_C01H4G162600	0.262028	0	0.0593166	9.15736	9.48299	9.88652	-6.45146	1.30535e-16	5.10601e-15	Probable E3 ubiquitin-protein ligase LUL4; AltName: Full=Protein LOG2-LIKE UBIQUITIN LIGASE 4; AltName: Full=RING finger protein 208 && PF13920:Zinc finger, C3HC4 type (RING finger)	-
C88_C10H2G052280	1.04998	0.701825	1.08658	10.3254	12.6369	17.4502	-3.80364	1.30662e-16	5.10746e-15	F-box protein PP2-A15; AltName: Full=Protein PHLOEM PROTEIN 2-LIKE A15; Short=AtPP2-A15 && PF14299:Phloem protein 2	-
C88_C01H3G140850	12.8696	9.11157	11.4234	0	0	0	10.2854	1.31837e-16	5.14987e-15	SEC1 family transport protein SLY1; Short=AtSLY1 && PF00995:Sec1 family	Sec1
C88_C11H1G023320	3.12098	11.1775	8.47816	267.907	227.342	115.795	-4.71456	1.32782e-16	5.18324e-15	Calcium-binding protein CML38; AltName: Full=Calmodulin-like protein 38 && PF13833:EF-hand domain pair|PF13499:EF-hand domain pair	-
C88_C11H4G098770	0.42198	0.438758	0.453748	3.65892	4.06831	3.71505	-3.09596	1.33747e-16	5.21733e-15	Probable serine/threonine-protein kinase RLCKVII && PF00069:Protein kinase domain	Pkinase
C88_C03H3G099500	3.59908	3.95008	4.67723	0.141168	0.197713	0.0838248	4.87159	1.34914e-16	5.25925e-15	-	-
C88_C10H2G050850	13.7641	14.5367	9.8137	1.37732	0.707301	1.09046	3.60972	1.37083e-16	5.34013e-15	UBP1-associated protein 2B && PF00076:RNA recognition motif. (a.k.a. RRM, RBD, or RNP domain)	RRM_1
C88_C08H2G031320	7.59963	8.53164	8.67664	0.466565	0.522759	0.900392	3.75397	1.41003e-16	5.48912e-15	Inositol 1,3,4-trisphosphate 5/6-kinase 4; Short=AtItpk-4; Short=Inositol-triphosphate 5/6-kinase 4; Short=Ins(1,3,4)P(3) 5/6-kinase 4; AltName: Full=Inositol-tetrakisphosphate 1-kinase 4 && PF05770:Inositol 1,3,4-trisphosphate 5/6-kinase ATP-grasp domain	-
C88_C01H3G116040	0.81822	0	1.60528	490.162	183.174	96.4754	-8.29029	1.42072e-16	5.52696e-15	Basic 7S globulin; AltName: Full=SBg7S; Short=Bg; Contains: RecName: Full=Basic 7S globulin high kDa subunit; Contains: RecName: Full=Basic 7S globulin low kDa subunit; Flags: Precursor && PF14543:Xylanase inhibitor N-terminal|PF14541:Xylanase inhibitor C-terminal	-
C88_C02H1G011720	1.02632	0.749874	0.477226	8.22525	11.3224	17.2339	-4.00543	1.46064e-16	5.67835e-15	Putative E3 ubiquitin-protein ligase LIN; Short=MtLIN && -	-
C88_C03H1G019700	18.9476	23.7947	20.128	0	0	0	10.2473	1.46276e-16	5.68273e-15	Cysteine proteinase inhibitor 6; Short=AtCYS-6; AltName: Full=PIP-M; AltName: Full=PRLI-interacting factor M; Flags: Precursor && PF16845:Aspartic acid proteinase inhibitor	-
C88_C10H1G019690	9.34068	10.267	8.90679	0	0	0	10.2114	1.48218e-16	5.75426e-15	Probable catabolite repression protein creC && -	-
C88_C03H3G070470	9.92588	6.17505	16.9228	0.483808	0.394239	0.522331	4.57851	1.51328e-16	5.86839e-15	Cysteine-rich repeat secretory protein 3; AltName: Full=Plasmodesmata-located protein 2; Short=PDLP2; Flags: Precursor && PF01657:Salt stress response/antifungal	-
C88_C06H4G120720	0	0.100322	0.0873681	30.0414	54.9545	31.6723	-9.24861	1.51364e-16	5.86839e-15	F-box/kelch-repeat protein At1g15670 && PF01344:Kelch motif	Kelch_1
C88_C05H2G034710	28.1775	28.4764	41.4317	0.0697217	0	0	10.2397	1.5524e-16	6.01458e-15	-	-
C88_C10H2G057580	0	0.0586739	0	36.9326	46.2688	17.3172	-10.6977	1.57416e-16	6.09472e-15	Cytochrome P450 98A2 && PF00067:Cytochrome P450	p450
C88_C05H1G013330	11.73	7.0984	15.005	0.328635	0.368216	0.0780566	5.44828	1.57596e-16	6.09755e-15	NADH-cytochrome b5 reductase-like protein; Short=B5R && PF00970:Oxidoreductase FAD-binding domain|PF00175:Oxidoreductase NAD-binding domain	NAD_binding_1
C88_C01H3G100870	1.1349	1.6717	1.37021	13.321	13.3543	15.582	-3.31393	1.6025e-16	6.19603e-15	Calmodulin; Short=CaM && PF13499:EF-hand domain pair	-
C88_C03H2G050740	0.0294983	0.0613424	0.0801324	3.34265	3.53523	5.23108	-6.10742	1.61167e-16	6.22728e-15	Probable inactive tRNA-specific adenosine deaminase-like protein 3; AltName: Full=tRNA-specific adenosine-34 deaminase subunit ADAT3 && PF00383:Cytidine and deoxycytidylate deaminase zinc-binding region	-
C88_C11H1G024420	3.5056	2.46282	3.34591	28.7973	23.8338	20.0191	-2.93779	1.62305e-16	6.26698e-15	Probable calcium-binding protein CML13; AltName: Full=Calmodulin-like protein 13 && PF00036:EF hand|PF13499:EF-hand domain pair|PF08069:Ribosomal S13/S15 N-terminal domain|PF00312:Ribosomal protein S15	efhand
C88_C01H2G049290	7.21546	6.88004	5.63035	0.63385	0.512916	0.878211	3.31589	1.62635e-16	6.27547e-15	DEAD-box ATP-dependent RNA helicase 41 && PF00270:DEAD/DEAH box helicase|PF00271:Helicase conserved C-terminal domain|PF04438:HIT zinc finger	DEAD
C88_C07H3G073600	0.485807	0.216481	0.439899	5.91658	7.4115	4.75704	-3.95685	1.6311e-16	6.28954e-15	ATP-dependent zinc metalloprotease FTSH 2, chloroplastic; Short=OsFTSH2; Flags: Precursor && PF01434:Peptidase family M41|PF17862:AAA+ lid domain|PF00004:ATPase family associated with various cellular activities (AAA)	AAA
C88_C03H4G120700	42.4197	39.6772	51.2684	0	0	0	10.2151	1.65128e-16	6.36306e-15	-	-
C88_C08H4G098510	0.269764	0.350612	0.671747	20.9981	16.1649	8.14274	-5.09605	1.67159e-16	6.43698e-15	NAC domain-containing protein 45 && PF02365:No apical meristem (NAM) protein	NAM
C88_C09H1G006550	5.32717	4.43118	3.01003	0.112833	0.252845	0.267998	4.37448	1.69943e-16	6.53975e-15	Sm-like protein LSM2; Short=AtLSM2; AltName: Full=U6 snRNA-associated Sm-like protein LSM2 && PF08646:Replication factor-A C terminal domain	-
C88_C07H1G003780	1.8597	2.97484	2.39641	29.8453	94.6755	38.2326	-4.46679	1.71245e-16	6.58541e-15	EIN3-binding F-box protein 2 && -	-
C88_C09H1G023660	27.9988	26.1042	35.6439	128.454	130.93	120.065	-2.05588	1.7807e-16	6.84328e-15	Proteasome subunit beta type-2-A; AltName: Full=20S proteasome beta subunit D-1; AltName: Full=Proteasome component GB; AltName: Full=Proteasome subunit beta type-4 && PF00227:Proteasome subunit	Proteasome
C88_C06H1G001370	18.4501	40.8117	9.19186	0.113162	0	0	9.18511	1.81265e-16	6.96134e-15	Elongator complex protein 2; Short=AtELP2; AltName: Full=Elongator component 2; AltName: Full=Protein GREEN NPR1 SEEDLING ON SA MEDIUM 1 && -	-
C88_C11H2G028210	0	0	0	21.0469	10.1533	10.0675	-10.6679	1.84005e-16	7.06183e-15	8-hydroxygeraniol dehydrogenase; Short=Cr10HGO && PF08240:Alcohol dehydrogenase GroES-like domain|PF00107:Zinc-binding dehydrogenase	ADH_N
C88_C01H1G037120	24.82	12.6341	25.5451	1.04742	0.39119	0.1777	5.28797	1.88608e-16	7.23361e-15	Pectin acetylesterase 12; Flags: Precursor && PF03283:Pectinacetylesterase	-
C88_C09H3G075310	0	0	0	9.20582	7.93794	8.66556	-10.1923	1.88823e-16	7.23699e-15	GPI transamidase component PIG-S; AltName: Full=Phosphatidylinositol-glycan biosynthesis class S protein && PF10510:Phosphatidylinositol-glycan biosynthesis class S protein	-
C88_C06H1G013510	1.46955	1.06959	1.26415	22.1774	12.4678	31.0506	-4.08483	1.8949e-16	7.25767e-15	Probable hydroxyacylglutathione hydrolase 2, chloroplastic; AltName: Full=Glyoxalase 2-4; AltName: Full=Glyoxalase II; Short=Glx II; Flags: Precursor && PF16123:Hydroxyacylglutathione hydrolase C-terminus|PF00753:Metallo-beta-lactamase superfamily	Lactamase_B
C88_C04H4G129730	0.0591295	0	0.0535418	22.8563	17.33	17.5506	-8.94099	1.9443e-16	7.44187e-15	-	-
C88_C08H2G033240	7.43204	9.24416	3.80512	0.110338	0.329672	0.305751	4.82056	1.99344e-16	7.62485e-15	PF03004:Plant transposase (Ptta/En/Spm family)	-
C88_C02H1G002850	0.0641472	0.177861	0.116171	2.3324	3.01927	3.73806	-4.64379	2.00464e-16	7.66256e-15	DNA damage-binding protein 1; AltName: Full=UV-damaged DNA-binding protein 1 && PF10433:Mono-functional DNA-alkylating methyl methanesulfonate N-term|PF03178:CPSF A subunit region	-
C88_C01H1G032550	8.81853	18.9676	5.24518	0.33572	0.307762	0.289961	5.18101	2.01388e-16	7.69029e-15	Flowering locus K homology domain; Short=Flowering locus KH domain && PF01915:Glycosyl hydrolase family 3 C-terminal domain|PF00933:Glycosyl hydrolase family 3 N terminal domain|PF00013:KH domain	Glyco_hydro_3
C88_C11H4G098670	0.0493765	0.0513397	0.0894209	50.6702	15.116	7.94886	-8.55594	2.0146e-16	7.69029e-15	Ethylene-responsive transcription factor RAP2-7; AltName: Full=Protein RELATED TO APETALA2 7; AltName: Full=Protein TARGET OF EAT 1 && PF00847:AP2 domain	AP2
C88_C09H4G098850	0	0	0	8.74105	26.3531	22.3323	-10.9099	2.04579e-16	7.80412e-15	CBL-interacting protein kinase 2; AltName: Full=OsCIPK02 && PF03822:NAF domain|PF00069:Protein kinase domain	Pkinase
C88_C02H4G121860	4.40763	3.38624	2.6164	0.0518648	0.116223	0.0923909	5.36421	2.08214e-16	7.93749e-15	LisH domain and HEAT repeat-containing protein KIAA1468 homolog && -	-
C88_C05H4G101170	0.841146	0.546619	0.539508	6.05002	5.53108	6.52374	-3.20837	2.08553e-16	7.94507e-15	Glycerol-3-phosphate acyltransferase 5; Short=AtGPAT5 && PF13639:Ring finger domain	-
C88_C03H2G040250	0	0	0	21.7488	24.4972	42.3645	-10.533	2.15672e-16	8.21079e-15	ADP-ribosylation factor-like protein 8b; Short=AtARL8b; AltName: Full=ADP-ribosylation factor-like A1D; Short=AtARLA1D && PF00025:ADP-ribosylation factor family	Arf
C88_C03H4G121050	16.4032	23.2155	24.3214	4.23752	3.174	3.14179	2.62481	2.16631e-16	8.2418e-15	Tripeptidyl-peptidase 2; AltName: Full=Tripeptidyl-peptidase II; Short=TPPII && PF00082:Subtilase family|PF12580:Tripeptidyl peptidase II	Peptidase_S8
C88_C08H3G071510	59.3105	76.938	39.9866	4.40832	7.45491	6.27582	3.31125	2.1758e-16	8.27238e-15	Alpha,alpha-trehalose-phosphate synthase [UDP-forming] 5; AltName: Full=Trehalose-6-phosphate synthase 5; Short=AtTPS5 && PF02358:Trehalose-phosphatase|PF00982:Glycosyltransferase family 20	-
C88_C03H3G083700	6.02046	8.55253	5.54127	0	0	0	10.3326	2.18344e-16	8.2932e-15	Branchpoint-bridging protein; AltName: Full=Splicing factor 1 && PF00076:RNA recognition motif. (a.k.a. RRM, RBD, or RNP domain)|PF00013:KH domain|PF16275:Splicing factor 1 helix-hairpin domain	RRM_1
C88_C11H3G073330	4.533	5.07875	3.66904	0	0.0658626	0	7.70975	2.18418e-16	8.2932e-15	Putative disease resistance RPP13-like protein 1 && PF00931:NB-ARC domain|PF18052:Rx N-terminal domain	NB-ARC
novel.173	0.380324	0.107849	0.187846	15.4519	14.6052	4.73983	-5.66161	2.21754e-16	8.41426e-15	E3 ubiquitin-protein ligase COP1; AltName: Full=Constitutive photomorphogenesis protein 1 && -	-
C88_C11H1G009220	113.854	156.983	99.306	15.4775	20.9079	20.4562	2.73307	2.23174e-16	8.46249e-15	Actin-7; AltName: Full=Actin-2 && PF00022:Actin	Actin
C88_C12H3G083200	0.887942	0.461623	0.402016	17.8668	21.5991	14.3317	-4.92368	2.2935e-16	8.69092e-15	PHD finger-like domain-containing protein 5B >P0DI19.1 RecName: Full=PHD finger-like domain-containing protein 5A && PF03660:PHF5-like protein|PF00832:Ribosomal L39 protein	-
C88_C01H4G162880	31.1708	97.4086	21.7893	0	0	0	11.4562	2.37212e-16	8.98284e-15	Nuclear transcription factor Y subunit C-3; Short=AtNF-YC-3 && PF00808:Histone-like transcription factor (CBF/NF-Y) and archaeal histone	-
C88_C04H4G127840	3.55471	3.26122	2.36676	33.9917	24.4394	47.2058	-3.49899	2.39755e-16	9.07123e-15	F-box protein GID2; AltName: Full=Protein SLEEPY 1 && PF12937:F-box-like	-
C88_C04H2G049860	2.11227	1.22582	4.67045	132.293	56.0147	60.0512	-4.93357	2.39864e-16	9.07123e-15	Calreticulin-3; AltName: Full=Protein PRIORITY IN SWEET LIFE 1; Flags: Precursor && PF00262:Calreticulin family	-
C88_C09H2G037120	0.14675	0.101723	0.398647	5.69848	7.48764	8.85921	-5.04164	2.45209e-16	9.26722e-15	Serine/threonine-protein kinase AFC1 && PF00069:Protein kinase domain	Pkinase
C88_C03H4G117270	0	0	0	13.2778	9.57671	10.6614	-10.2274	2.46092e-16	9.29443e-15	Transcription elongation factor TFIIS; AltName: Full=Protein REDUCED DORMANCY 2 && PF08711:TFIIS helical bundle-like domain|PF01096:Transcription factor S-II (TFIIS)|PF07500:Transcription factor S-II (TFIIS), central domain	-
C88_C10H1G022900	3.26788	4.71229	2.69988	0.101045	0.141519	0.0599999	5.1648	2.48e-16	9.35866e-15	Pentatricopeptide repeat-containing protein At2g32630 && PF13041:PPR repeat family	-
C88_C03H4G138870	0.177714	0.0923897	0.0804599	6.72831	4.16472	8.38159	-5.76302	2.48122e-16	9.35866e-15	Aldehyde dehydrogenase family 7 member B4; AltName: Full=Antiquitin-1; AltName: Full=Turgor-responsive ALDH && PF00171:Aldehyde dehydrogenase family	Aldedh
C88_C03H3G070520	48.8612	37.3161	48.7465	4.35029	3.07847	5.98209	3.35894	2.49824e-16	9.41664e-15	Probable signal peptidase complex subunit 1; AltName: Full=Microsomal signal peptidase 12 kDa subunit; Short=SPase 12 kDa subunit && PF06645:Microsomal signal peptidase 12 kDa subunit (SPC12)	-
C88_C12H2G056520	0.325212	0.553324	0.321251	4.22685	6.38475	6.80456	-3.83733	2.51521e-16	9.4714e-15	Origin of replication complex subunit 3; Short=AtORC3 && PF07034:Origin recognition complex (ORC) subunit 3 N-terminus|PF18137:Origin recognition complex winged helix C-terminal	-
C88_C08H1G006230	0.450313	0.728339	1.31389	14.5718	11.2804	11.7676	-3.88446	2.51609e-16	9.4714e-15	PF13460:NAD(P)H-binding|PF08547:Complex I intermediate-associated protein 30 (CIA30)	-
C88_C08H3G067090	12.5386	9.21288	9.4614	0	0	0	10.2073	2.5337e-16	9.53138e-15	Peroxisomal fatty acid beta-oxidation multifunctional protein; Short=MFP; Includes: RecName: Full=Enoyl-CoA hydratase/3-2-trans-enoyl-CoA isomerase/3-hydroxybutyryl-CoA epimerase; Includes: RecName: Full=3-hydroxyacyl-CoA dehydrogenase && PF02737:3-hydroxyacyl-CoA dehydrogenase, NAD binding domain|PF00378:Enoyl-CoA hydratase/isomerase|PF00725:3-hydroxyacyl-CoA dehydrogenase, C-terminal domain	3HCDH_N
C88_C03H3G096960	0.105761	0.219931	0.574598	14.3365	24.2203	9.04498	-5.68672	2.57726e-16	9.68885e-15	Cytochrome P450 78A5; AltName: Full=Protein KLUH && PF00067:Cytochrome P450	p450
C88_C11H2G028250	0	0	0	48.5918	24.2057	10.6572	-11.2344	2.70664e-16	1.01686e-14	TMV resistance protein N && PF01582:TIR domain	TIR
C88_C01H1G024400	1.66373	1.90883	2.15587	17.103	10.2111	16.1625	-2.89729	2.70996e-16	1.01743e-14	Putative zinc transporter At3g08650 && PF02535:ZIP Zinc transporter	-
C88_C03H4G118580	14.8593	17.6504	12.2471	202.528	311.749	110.742	-3.77516	2.76701e-16	1.03817e-14	Putative glycerol-3-phosphate transporter 1; Short=G-3-P transporter 1; AltName: Full=Glycerol-3-phosphate permease 1; Short=AtG3Pp1; Short=G-3-P permease 1; AltName: Full=Protein PHOSPHATE STARVATION-INDUCED GENE 3; Short=AtPS3 && PF07690:Major Facilitator Superfamily	MFS_1
C88_C10H1G022030	13.7775	7.18969	12.0519	0.165179	0.0616912	0	7.13368	2.79501e-16	1.04798e-14	ADP-ribosylation factor GTPase-activating protein AGD7; Short=ARF GAP AGD7; AltName: Full=Protein ARF-GAP DOMAIN 7; Short=AtAGD7; AltName: Full=Protein PDE1 SUPPRESSOR 1 && PF01412:Putative GTPase activating protein for Arf	-
C88_C02H1G017550	4.42111	3.82079	3.89934	18.3027	18.7358	19.4253	-2.19219	2.80205e-16	1.04993e-14	F-box/LRR-repeat protein At5g02910 && -	-
C88_C11H2G047870	2.35559	2.44925	3.28153	0.0959481	0.0806281	0.0854601	4.96804	2.80857e-16	1.05168e-14	Putative disease resistance RPP13-like protein 1 && PF18052:Rx N-terminal domain|PF00931:NB-ARC domain	NB-ARC
C88_C01H1G002790	4.82154	3.21604	4.77779	21.8216	24.126	23.97	-2.42373	2.82959e-16	1.05886e-14	Protein WVD2-like 4 && PF06886:Targeting protein for Xklp2 (TPX2) domain	-
C88_C01H2G076640	18.9132	16.0755	16.4463	0.0529885	0.0593705	0	8.81774	2.83402e-16	1.05982e-14	3-phosphoshikimate 1-carboxyvinyltransferase, chloroplastic; AltName: Full=5-enolpyruvylshikimate-3-phosphate synthase; Short=EPSP synthase; Flags: Precursor && PF00275:EPSP synthase (3-phosphoshikimate 1-carboxyvinyltransferase)	EPSP_synthase
C88_C09H4G109410	18.9073	26.2324	16.9616	2.85164	1.87538	2.50312	3.13111	2.86595e-16	1.07048e-14	Elongation factor Tu, mitochondrial; Flags: Precursor && PF00009:Elongation factor Tu GTP binding domain|PF03143:Elongation factor Tu C-terminal domain|PF03144:Elongation factor Tu domain 2	GTP_EFTU
C88_C01H2G087580	528.186	599.78	262.018	12.5714	35.8414	21.7293	4.33877	2.86629e-16	1.07048e-14	Actin-101 && PF00022:Actin	Actin
C88_C04H2G045450	0.60919	0.608075	0.595752	3.87091	4.45278	4.47446	-2.79411	2.91269e-16	1.0871e-14	Protein GLE1; Short=AtGLE1; AltName: Full=Protein EMBRYO DEFECTIVE 1745 && PF07817:GLE1-like protein	-
C88_C07H4G102850	16.5063	22.6332	11.2566	0.327764	0	0	7.21566	2.92995e-16	1.09283e-14	Probable bifunctional methylthioribulose-1-phosphate dehydratase/enolase-phosphatase E1 1; Includes: RecName: Full=Methylthioribulose-1-phosphate dehydratase; Short=MTRu-1-P dehydratase; Includes: RecName: Full=Enolase-phosphatase E1; AltName: Full=2,3-diketo-5-methylthio-1-phosphopentane phosphatase && PF00702:haloacid dehalogenase-like hydrolase|PF00596:Class II Aldolase and Adducin N-terminal …	Aldolase_II
C88_C01H4G176480	1.0256	0.426553	0.557211	7.3315	8.67087	11.5446	-3.75448	2.94294e-16	1.09655e-14	-	-
C88_C03H3G070230	7.42268	9.28909	4.54791	0.188284	0.158221	0.111802	5.55373	2.94378e-16	1.09655e-14	-	-
C88_C01H3G140050	11.3921	12.4149	13.2932	0.41459	1.30066	0.935487	3.83908	3.03767e-16	1.13078e-14	Subtilisin-like protease SBT1.6; AltName: Full=Subtilase subfamily 1 member 6; Short=AtSBT1.6; AltName: Full=Subtilisin-like serine protease 2; Short=At-SLP2; Flags: Precursor && PF00082:Subtilase family|PF05922:Peptidase inhibitor I9|PF17766:Fibronectin type-III domain|PF02225:PA domain	Peptidase_S8
C88_C07H4G098540	0	0	0	14.5269	13.184	14.3191	-10.1201	3.05393e-16	1.13609e-14	-	-
C88_C01H4G188600	5.56821	6.17928	4.94506	0.0567011	0.0317651	0	7.51861	3.05827e-16	1.13697e-14	PF04783:Protein of unknown function (DUF630)|PF04782:Protein of unknown function (DUF632)	-
C88_C06H1G031110	0.563611	0.334868	0.218721	11.7671	8.31186	9.21504	-4.69805	3.06947e-16	1.14039e-14	Gibberellin 2-beta-dioxygenase 8; AltName: Full=GA 2-oxidase 8; AltName: Full=Gibberellin 2-beta-hydroxylase 8; AltName: Full=Gibberellin 2-oxidase 8 && PF14226:non-haem dioxygenase in morphine synthesis N-terminal|PF03171:2OG-Fe(II) oxygenase superfamily	2OG-FeII_Oxy
C88_C09H4G091720	0	0.0997724	0.260668	7.16433	7.34404	6.09458	-5.77447	3.17682e-16	1.179e-14	WAT1-related protein At2g37460 && PF00892:EamA-like transporter family	DUF6
C88_C02H1G015130	1.5289	1.54361	1.72551	7.06327	7.86139	8.63906	-2.27012	3.17755e-16	1.179e-14	Protein SCAR3; Short=AtSCAR3; AltName: Full=Protein WAVE2 && -	-
C88_C11H2G030490	8.8398	9.60906	12.0067	54.6805	56.0216	58.1156	-2.44389	3.21989e-16	1.19394e-14	60S ribosomal protein L38 && -	-
C88_C12H2G056550	2.78302	2.36218	3.90861	38.2548	20.2854	35.0733	-3.34461	3.23504e-16	1.19877e-14	Early nodulin-like protein 2; AltName: Full=Phytocyanin-like protein; Flags: Precursor && PF02298:Plastocyanin-like domain	Cu_bind_like
C88_C11H3G060800	0	0	0	27.3809	19.1435	11.446	-10.5752	3.24544e-16	1.20184e-14	Flavonol synthase/flavanone 3-hydroxylase; Short=FLS && PF03171:2OG-Fe(II) oxygenase superfamily|PF14226:non-haem dioxygenase in morphine synthesis N-terminal	2OG-FeII_Oxy
C88_C03H2G055870	14.2659	11.9869	13.3945	55.5264	56.8422	75.1453	-2.21703	3.31973e-16	1.22856e-14	Probable protein phosphatase 2C 76; Short=AtPP2C76 && PF00481:Protein phosphatase 2C	PP2C
C88_C03H3G089430	17.3402	14.4523	15.39	0.801594	0.081649	0.173084	5.4674	3.32477e-16	1.22962e-14	Caffeic acid 3-O-methyltransferase; Short=CAOMT; Short=COMT; AltName: Full=S-adenosysl-L-methionine:caffeic acid 3-O-methyltransferase && PF08100:Dimerisation domain|PF00891:O-methyltransferase domain	-
novel.618	0	0	0	9.26912	8.10069	13.8149	-10.3378	3.3504e-16	1.2383e-14	-	-
C88_C02H2G046350	31.5337	22.1449	19.2141	0.541995	0.0467134	0.841719	5.70213	3.35605e-16	1.23959e-14	Protein SRG1; Short=AtSRG1; AltName: Full=Protein SENESCENCE-RELATED GENE 1 && PF03171:2OG-Fe(II) oxygenase superfamily|PF14226:non-haem dioxygenase in morphine synthesis N-terminal	2OG-FeII_Oxy
C88_C12H2G030240	36.1822	58.8891	18.3473	0	0	0	10.8723	3.36612e-16	1.2425e-14	ADP-ribosylation factor 2 && PF00025:ADP-ribosylation factor family	Arf
C88_C12H1G001730	0.44903	0.58868	0.583379	3.59755	5.16596	5.42644	-3.10365	3.40595e-16	1.25639e-14	Protein GFS12; AltName: Full=BEACH domain-containing protein D; AltName: Full=BEACH-domain homolog D; AltName: Full=GREEN FLUORESCENT SEED 12 && PF02138:Beige/BEACH domain	Beach
C88_C10H1G019130	19.4548	18.1788	20.7206	0	0	0	10.0738	3.48751e-16	1.28564e-14	Protein FAR-RED-ELONGATED HYPOCOTYL 1-LIKE && -	-
C88_C04H4G128090	0	0	0.0262032	15.3537	11.5373	9.28069	-10.1859	3.50708e-16	1.29202e-14	Probable E3 ubiquitin-protein ligase RHG1A; AltName: Full=RING-H2 finger G1a; AltName: Full=RING-H2 zinc finger protein RHG1a && PF13639:Ring finger domain	-
C88_C04H2G042890	39.8628	22.1881	10.0539	0	0	0	11.045	3.61339e-16	1.33032e-14	Probable L-gulonolactone oxidase 6; Short=AtGulLO6; Flags: Precursor && PF04030:D-arabinono-1,4-lactone oxidase|PF01565:FAD binding domain	FAD_binding_4
C88_C01H4G178550	29.4137	26.7824	29.1744	0	0	0.213835	8.77436	3.63825e-16	1.33831e-14	ADP-ribosylation factor 1; Short=AtARF1 && PF00025:ADP-ribosylation factor family	Arf
C88_C00H2G026930	32.2882	52.171	27.8192	3.96965	3.23729	5.01268	3.23248	3.63977e-16	1.33831e-14	-	-
C88_C01H1G046920	6.59074	2.4418	15.8459	407.156	242.434	300.981	-5.24086	3.7158e-16	1.36538e-14	LysM domain-containing GPI-anchored protein 2; AltName: Full=Chitin elicitor-binding protein LYM2; Short=CEBiP LYM2; Flags: Precursor && PF01476:LysM domain	LysM
C88_C02H2G044750	0	0	0	29.5076	39.8332	61.2196	-10.4651	3.73226e-16	1.37055e-14	40S ribosomal protein S25-2 && PF03297:S25 ribosomal protein	-
C88_C01H1G034030	19.6189	17.2501	16.3342	0.697217	0.156238	0.993608	4.88119	3.74563e-16	1.37457e-14	4-hydroxy-tetrahydrodipicolinate reductase 2, chloroplastic; Short=HTPA reductase 2; Flags: Precursor && -	-
C88_C02H4G114930	5.65371	4.95032	5.20926	0.490202	0.706168	0.415827	3.31851	3.75501e-16	1.37713e-14	Calmodulin-binding protein 60 B && PF07887:Calmodulin binding protein-like	-
C88_C10H2G057880	0	0	0	10.3401	11.7201	16.0636	-10.2526	3.7706e-16	1.38196e-14	ABSCISIC ACID-INSENSITIVE 5-like protein 2; AltName: Full=ABA-responsive element-binding protein 3; AltName: Full=Dc3 promoter-binding factor 3; Short=AtDPBF3; AltName: Full=bZIP transcription factor 66; Short=AtbZIP66 && PF00170:bZIP transcription factor	bZIP_1
C88_C10H3G061850	12.8902	24.8297	11.4861	0	0	0	10.5753	3.81101e-16	1.39587e-14	E3 ubiquitin-protein ligase RMA1H1; AltName: Full=Protein RING membrane-anchor 1 homolog 1 && PF00085:Thioredoxin|PF00097:Zinc finger, C3HC4 type (RING finger)|PF13445:RING-type zinc-finger	zf-C3HC4
C88_C11H2G025980	0	0	0	4.45807	8.14975	10.9718	-10.5961	3.84866e-16	1.40875e-14	PF05641:Agenet domain	Agenet
C88_C03H3G093810	3.01852	3.68653	2.90681	18.4191	18.136	15.3663	-2.40756	3.8541e-16	1.40984e-14	D-3-phosphoglycerate dehydrogenase 1, chloroplastic; AltName: Full=Protein EMBRYO SAC DEVELOPMENT ARREST 9; Flags: Precursor && PF02826:D-isomer specific 2-hydroxyacid dehydrogenase, NAD binding domain|PF00389:D-isomer specific 2-hydroxyacid dehydrogenase, catalytic domain|PF01842:ACT domain	2-Hacid_dh_C
C88_C05H1G024930	5.45961	5.11915	5.82648	0	0	0	10.0572	3.93971e-16	1.44012e-14	Putative late blight resistance protein homolog R1B-16 && PF00931:NB-ARC domain	NB-ARC
novel.738	0	0	0	12.1392	13.1479	12.8145	-10.0858	3.94193e-16	1.44012e-14	-	-
C88_C02H2G054910	0	0	0.0960079	60.8592	36.1075	38.6715	-10.2189	3.95659e-16	1.44455e-14	Rhodanese-like domain-containing protein 19, mitochondrial; AltName: Full=Sulfurtransferase 19; Short=AtStr19; Flags: Precursor && PF00581:Rhodanese-like domain	Rhodanese
C88_C10H3G079670	0.0778031	0.0404483	0.0704508	5.14975	11.2169	5.23511	-6.80749	3.96594e-16	1.44704e-14	UPF0503 protein At3g09070, chloroplastic; Flags: Precursor && PF05340:Protein of unknown function (DUF740)	-
C88_C03H2G062100	0.229105	0.476428	0.233386	4.60996	5.47101	4.10604	-3.89768	4.00148e-16	1.45907e-14	Pre-mRNA-splicing factor ATP-dependent RNA helicase DEAH1; AltName: Full=DEAH RNA helicase homolog PRP2; AltName: Full=Protein EMBRYO DEFECTIVE 2733; AltName: Full=Protein ENHANCED SILENCING PHENOTYPE 3 && PF04408:Helicase associated domain (HA2)|PF07717:Oligonucleotide/oligosaccharide-binding (OB)-fold|PF00271:Helicase conserved C-terminal domain	HA2
C88_C01H2G083320	23.3641	21.8502	28.3659	108.235	99.4326	95.5419	-2.018	4.02454e-16	1.46595e-14	60S ribosomal protein L22-3 && PF01776:Ribosomal L22e protein family	-
C88_C04H2G068830	10.7899	7.70187	10.5069	61.442	49.7899	43.8884	-2.395	4.0255e-16	1.46595e-14	ATP-dependent zinc metalloprotease FTSH, chloroplastic; AltName: Full=DS9; Flags: Precursor && PF17862:AAA+ lid domain|PF01434:Peptidase family M41|PF00004:ATPase family associated with various cellular activities (AAA)	AAA
C88_C06H2G045740	0	0	0.114493	132.165	70.9659	37.848	-10.7925	4.02951e-16	1.46647e-14	21 kDa protein; AltName: Full=1.2 protein; Flags: Precursor && PF04043:Plant invertase/pectin methylesterase inhibitor	-
C88_C11H3G073830	13.5564	7.55907	13.9018	0	0	0	10.336	4.06177e-16	1.47727e-14	Protein IQ-DOMAIN 1 && -	-
C88_C05H1G023710	6.4206	5.30733	4.62202	0.475974	0.647579	0.524885	3.33872	4.0656e-16	1.47772e-14	Protein transport protein SEC23 && PF04815:Sec23/Sec24 helical domain|PF08033:Sec23/Sec24 beta-sandwich domain|PF00626:Gelsolin repeat|PF04811:Sec23/Sec24 trunk domain|PF04810:Sec23/Sec24 zinc finger	-
C88_C09H1G019140	21.3412	10.4279	17.6349	0	0	0	10.3857	4.07346e-16	1.47963e-14	Premnaspirodiene oxygenase; Short=HPO; AltName: Full=Cytochrome P450 71D55 && PF00067:Cytochrome P450	p450
C88_C06H2G047680	0.100356	0	0	35.1789	34.5335	49.6035	-10.1147	4.11476e-16	1.49368e-14	PF05514:HR-like lesion-inducing	-
C88_C11H4G085390	1.89272	1.74307	2.20354	13.1721	10.8444	12.0384	-2.59958	4.13067e-16	1.49851e-14	Histone acetyltransferase of the MYST family 1; AltName: Full=Histone acetyltransferase of the GNAT/MYST superfamily 4; AltName: Full=MYST-like histone acetyltransferase 1 && PF11717:RNA binding activity-knot of a chromodomain|PF17772:MYST family zinc finger domain|PF01853:MOZ/SAS family	MOZ_SAS
C88_C10H1G021840	9.25514	8.70327	16.0216	0.648629	0.4845	0.342357	4.53427	4.1458e-16	1.50304e-14	Thaumatin-like protein; Flags: Precursor && PF00314:Thaumatin family|PF09783:Vacuolar import and degradation protein	Thaumatin
C88_C08H3G054090	29.706	23.4655	21.5761	0	0	0	10.1395	4.16551e-16	1.50922e-14	ER membrane protein complex subunit 4; AltName: Full=Transmembrane protein 85 && PF06417:Protein of unknown function (DUF1077)	-
C88_C10H2G056280	0.107878	0.224334	0.0976836	12.5671	18.0489	21.5727	-6.91964	4.18157e-16	1.51408e-14	Phosducin-like protein 3 && PF02114:Phosducin	-
C88_C05H4G081680	33.61	34.9116	42.1719	9.58847	9.47473	10.3367	1.93744	4.23568e-16	1.5327e-14	Protein decapping 5 && PF09532:FDF domain|PF12701:Scd6-like Sm domain	-
C88_C05H2G035920	18.8849	9.08261	22.1475	0.0881044	0.197431	0.209263	6.70663	4.24207e-16	1.53403e-14	Omega-6 fatty acid desaturase, endoplasmic reticulum isozyme 1 && PF04398:Protein of unknown function, DUF538	-
C88_C04H1G030650	15.4944	10.3707	11.4173	74.4718	130.409	88.9151	-2.95499	4.35051e-16	1.57225e-14	-	-
C88_C11H1G000390	23.4491	22.7378	16.6048	3.79476	3.25138	3.31369	2.62654	4.44134e-16	1.60406e-14	U-box domain-containing protein 14; AltName: Full=E3 ubiquitin-protein ligase PUB14; AltName: Full=Plant U-box protein 14; AltName: Full=Prototypical U-box domain protein 14 && PF00514:Armadillo/beta-catenin-like repeat	Arm
C88_C09H2G041110	0.0803311	0.111367	0.0969866	3.06264	2.47831	4.44541	-5.08792	4.47237e-16	1.61424e-14	Alpha-glucan phosphorylase, H isozyme; AltName: Full=Starch phosphorylase H && PF00343:Carbohydrate phosphorylase	-
C88_C02H1G024060	0.0951749	0	0.344724	11.8936	14.9071	12.9277	-6.40965	4.55106e-16	1.64161e-14	LOB domain-containing protein 41; AltName: Full=ASYMMETRIC LEAVES 2-like protein 38; Short=AS2-like protein 38 && PF03195:Lateral organ boundaries (LOB) domain	-
C88_C03H4G117400	0	0.0341516	0.0297417	22.436	29.6592	6.98134	-9.82043	4.55533e-16	1.642e-14	Serine/threonine-protein kinase AtPK2/AtPK19; AltName: Full=Ribosomal-protein S6 kinase homolog 2 && PF00069:Protein kinase domain	Pkinase
C88_C01H2G069920	17.0775	18.273	11.6399	0	0	0	10.2303	4.55792e-16	1.642e-14	Putative methyltransferase C9orf114 && PF02598:Putative RNA methyltransferase	-
C88_C01H4G145950	0.0598026	0.0621803	0.216605	6.83995	8.08952	6.61877	-5.92819	4.69382e-16	1.68989e-14	Transcription factor TGA2.2; AltName: Full=OsNIF1; AltName: Full=OsbZIP1; AltName: Full=bZIP transcription factor 28; Short=OsbZIP28 && PF07716:Basic region leucine zipper|PF14144:Seed dormancy control	bZIP_2
C88_C04H2G067910	0.431132	0.576353	0.669241	7.17488	6.79663	8.21095	-3.69591	4.70575e-16	1.69312e-14	HVA22-like protein i; Short=AtHVA22i && PF03134:TB2/DP1, HVA22 family	TB2_DP1_HVA22
C88_C01H1G020400	0	0	0	15.5641	14.342	11.9194	-10.1112	4.72925e-16	1.7005e-14	-	-
C88_C10H1G004400	5.04139	6.62126	4.80524	34.8439	54.7827	58.0658	-3.13937	4.76554e-16	1.71247e-14	Transcription elongation factor 1 homolog && -	-
C88_C09H1G023100	0.621541	1.15645	0.414699	9.70026	10.3251	10.2445	-3.76226	4.76981e-16	1.71292e-14	Chloride channel protein CLC-d; Short=AtCLC-d; AltName: Full=CBS domain-containing protein CBSCLC2 && PF00654:Voltage gated chloride channel|PF00571:CBS domain	Voltage_CLC
C88_C03H3G085030	15.8997	17.3117	16.4346	0	0	0	10.0346	4.82524e-16	1.73174e-14	Hypersensitive-induced response protein 4; Short=AtHIR4 && PF01145:SPFH domain / Band 7 family	-
C88_C11H4G098790	0	0	0	13.1058	19.1173	17.0326	-10.1672	5.0738e-16	1.8198e-14	2-dehydro-3-deoxyphosphooctonate aldolase 1; AltName: Full=3-deoxy-D-manno-octulosonic acid 8-phosphate synthase; AltName: Full=KDO-8-phosphate synthase 1; Short=AtkdsA1; Short=KDO 8-P synthase; Short=KDOPS; AltName: Full=Phospho-2-dehydro-3-deoxyoctonate aldolase && PF00793:DAHP synthetase I family	-
C88_C06H1G000710	9.89457	11.5622	9.37054	0	0	0	10.0729	5.08553e-16	1.82286e-14	LEC14B protein && -	-
novel.1065	7.48979	7.7127	8.51012	0	0	0	10.026	5.1199e-16	1.83402e-14	PF05699:hAT family C-terminal dimerisation region	hATC
C88_C04H2G063680	0.391188	0.379626	0.425066	17.9246	10.4595	4.62475	-4.75853	5.13145e-16	1.83701e-14	Probable xyloglucan glycosyltransferase 12; AltName: Full=Cellulose synthase-like protein C12; Short=AtCslC12 && PF13641:Glycosyltransferase like family 2	-
C88_C09H2G035690	9.4201	9.64736	16.9636	104	97.7421	75.4951	-2.92165	5.14886e-16	1.84208e-14	Phenylalanine ammonia-lyase; Short=PAL && PF00221:Aromatic amino acid lyase	-
C88_C06H3G088900	3.55042	6.68475	9.03649	70.4239	64.2177	64.0836	-3.34019	5.20981e-16	1.86272e-14	F-box/kelch-repeat protein At1g80440 && PF01344:Kelch motif	Kelch_1
C88_C10H4G111010	2.42172	2.36385	2.37188	12.4047	17.476	14.1722	-2.59659	5.24671e-16	1.87474e-14	Sucrose-phosphatase 2; Short=NtSPP2 && PF08472:Sucrose-6-phosphate phosphohydrolase C-terminal|PF05116:Sucrose-6F-phosphate phosphohydrolase	-
C88_C02H3G072300	0.54208	0.187878	0.122713	6.9368	8.6835	11.306	-4.96525	5.31963e-16	1.8996e-14	Casein kinase II subunit alpha-4, chloroplastic; Short=CK2-alpha4; AltName: Full=Plastid-targeted casein kinase 2 alpha; Short=cpCK2alpha; Flags: Precursor && PF00069:Protein kinase domain	Pkinase
C88_C04H2G037750	36.2379	36.4169	36.9814	152.135	162.364	228.618	-2.28336	5.39546e-16	1.92547e-14	Pyruvate kinase, cytosolic isozyme; Short=PK && PF02887:Pyruvate kinase, alpha/beta domain|PF00224:Pyruvate kinase, barrel domain	PK
C88_C08H2G048430	6.2642	7.25062	11.8796	0.187755	0.210368	0.222975	5.38139	5.51319e-16	1.96626e-14	FAM10 family protein At4g22670 && PF18253:Hsp70-interacting protein N N-terminal domain|PF17830:STI1 domain	-
C88_C10H2G057170	0	0	0	9.78633	27.8531	8.61283	-10.9939	5.58676e-16	1.99105e-14	Jacalin-related lectin 3; AltName: Full=Mannose-binding lectin superfamily protein && PF01419:Jacalin-like lectin domain	-
C88_C06H4G118490	25.3713	18.8302	30.9411	127.289	124.171	142.142	-2.36666	5.5897e-16	1.99105e-14	GDSL esterase/lipase 2; AltName: Full=Extracellular lipase 2; Flags: Precursor && PF00657:GDSL-like Lipase/Acylhydrolase	Lipase_GDSL
C88_C10H2G057910	0.112739	0	0.0510428	10.6858	10.8357	8.57839	-7.48504	5.6397e-16	2.00761e-14	Binding partner of ACD11 1 && PF00076:RNA recognition motif. (a.k.a. RRM, RBD, or RNP domain)	RRM_1
novel.2204	5.7636	6.78194	4.5102	0	0	0	10.1567	5.72763e-16	2.03735e-14	Retrovirus-related Pol polyprotein from transposon TNT 1-94; Includes: RecName: Full=Protease; Includes: RecName: Full=Reverse transcriptase; Includes: RecName: Full=Endonuclease && PF00665:Integrase core domain	rve
C88_C09H2G057100	16.3778	16.4287	19.5901	3.86151	4.36265	3.28655	2.21048	5.73039e-16	2.03735e-14	Retinoblastoma-related protein 1; Short=NbRBR1 && PF01857:Retinoblastoma-associated protein B domain|PF11934:Domain of unknown function (DUF3452)|PF01858:Retinoblastoma-associated protein A domain	-
C88_C09H2G053040	0.0771084	0.0534495	0.11637	2.25927	3.17185	3.23263	-5.09152	5.76364e-16	2.04789e-14	Protein FAR1-RELATED SEQUENCE 11 && PF10551:MULE transposase domain|PF04434:SWIM zinc finger|PF03101:FAR1 DNA-binding domain	FAR1
C88_C01H1G021190	0	0	0.0868893	35.7709	29.8316	38.2571	-9.97879	5.79801e-16	2.05882e-14	Histidine-containing phosphotransfer protein 1 && PF01627:Hpt domain	Hpt
novel.216	17.4571	30.1757	10.3222	0	0	0	10.7123	5.89012e-16	2.08999e-14	-	-
C88_C01H2G092350	102.338	78.578	91.8122	26.6896	25.6929	24.6117	1.84904	5.89315e-16	2.08999e-14	Coatomer subunit gamma; AltName: Full=Gamma-coat protein; Short=Gamma-COP && PF16381:Coatomer subunit gamma-1 C-terminal appendage platform|PF08752:Coatomer gamma subunit appendage platform subdomain|PF01602:Adaptin N terminal region	-
C88_C08H3G053780	3.82353	3.96015	2.75099	0	0	0	10.1394	5.95194e-16	2.10953e-14	ABC transporter C family member 2; Short=ABC transporter ABCC.2; Short=AtABCC2; AltName: Full=ATP-energized glutathione S-conjugate pump 2; AltName: Full=Glutathione S-conjugate-transporting ATPase 2; AltName: Full=Multidrug resistance-associated protein 2 && PF00664:ABC transporter transmembrane region|PF00005:ABC transporter	ABC_membrane
C88_C02H4G109400	1.27392	1.80142	1.98409	11.6564	12.5766	11.0873	-2.77632	5.98698e-16	2.12063e-14	UDP-arabinose 4-epimerase 1; AltName: Full=UDP-D-xylose 4-epimerase 1 && PF16363:GDP-mannose 4,6 dehydratase	-
C88_C11H2G027180	1.30825	0.644336	1.68341	13.8548	15.2784	13.596	-3.52551	6.09043e-16	2.15594e-14	F-box/LRR-repeat protein At3g03360 && -	-
C88_C05H1G015650	4.0066	5.41567	3.84566	0.212156	0.451646	0.403126	3.67354	6.10768e-16	2.1607e-14	-	-
C88_C09H3G069770	5.45555	4.64517	5.95135	22.3825	24.3137	21.6108	-2.0644	6.1159e-16	2.16227e-14	PF01344:Kelch motif|PF10539:Development and cell death domain	Kelch_1
C88_C09H1G009830	44.1922	25.9798	17.5598	0	0	0	10.5428	6.24487e-16	2.2065e-14	Salicylic acid-binding protein 2; Short=NtSABP2; AltName: Full=Methyl salicylate esterase && PF12697:Alpha/beta hydrolase family	-
C88_C03H3G083570	0.124273	0.516858	0.337589	8.68623	8.47899	6.8771	-4.59644	6.28496e-16	2.21928e-14	Uncharacterized Rho GTPase-activating protein At5g61530 && PF00620:RhoGAP domain	RhoGAP
C88_C12H1G027000	0.222142	0.0866153	0.176006	2.91129	5.17295	6.56558	-4.88973	6.30867e-16	2.22628e-14	Putative late blight resistance protein homolog R1A-10 >Q6L438.2 RecName: Full=Putative late blight resistance protein homolog R1A-6 && PF00931:NB-ARC domain	NB-ARC
C88_C05H2G039580	0.980682	1.01967	1.0783	12.6854	8.4781	10.8363	-3.35135	6.33085e-16	2.23171e-14	PF13855:Leucine rich repeat|PF12799:Leucine Rich repeats (2 copies)	-
C88_C07H4G080480	5.57027	4.56236	9.87364	0.194781	0.0623546	0.330457	5.11799	6.3319e-16	2.23171e-14	Probable LRR receptor-like serine/threonine-protein kinase At1g34110; Flags: Precursor && PF08263:Leucine rich repeat N-terminal domain|PF13855:Leucine rich repeat|PF07714:Protein tyrosine and serine/threonine kinase	Pkinase_Tyr
C88_C11H2G026870	3.59799	3.4369	2.99311	0.123915	0.13884	0.22074	4.41628	6.41105e-16	2.25821e-14	Importin subunit beta-3; AltName: Full=Importin beta sal3 && PF18829:Importin repeat 6|PF18808:Importin repeat	-
C88_C03H4G120310	15.5412	13.6564	18.6213	2.21665	1.11763	2.04016	3.17573	6.51553e-16	2.29341e-14	E3 ubiquitin ligase BIG BROTHER; AltName: Full=Protein ENHANCER OF DA1-1; AltName: Full=RING-type E3 ubiquitin transferase BIG BROTHER && -	-
C88_C05H2G034140	10.7736	15.817	7.52674	0	0	0	10.3936	6.51902e-16	2.29341e-14	PF00536:SAM domain (Sterile alpha motif)	SAM_1
C88_C02H1G002730	0.0369715	0.153766	0.0669555	5.16834	4.43085	3.62691	-5.67363	6.55564e-16	2.30487e-14	CBL-interacting serine/threonine-protein kinase 23; AltName: Full=Protein LOW-K(+)-SENSITIVE 1; AltName: Full=SNF1-related kinase 3.23; AltName: Full=SOS2-like protein kinase PKS17 && PF00069:Protein kinase domain|PF03822:NAF domain	Pkinase
C88_C05H1G015840	20.2562	27.2165	19.4308	1.37136	0.219503	1.04696	4.68585	6.64241e-16	2.33324e-14	PF09229:Activator of Hsp90 ATPase, N-terminal	-
C88_C01H1G022090	5.0742	3.66743	3.7542	20.9707	24.5244	24.7489	-2.46643	6.64452e-16	2.33324e-14	Putative methyltransferase C9orf114 && PF02598:Putative RNA methyltransferase	-
C88_C11H2G029160	3.27165	4.19283	3.65143	28.6046	21.3063	35.6929	-2.9183	6.78174e-16	2.37996e-14	14-3-3 protein 1 && PF00244:14-3-3 protein	-
C88_C09H1G019210	6.38004	7.16206	6.44176	0.358761	0.13399	0.14202	4.9706	6.82278e-16	2.39289e-14	Selenocysteine methyltransferase; Short=SECYS-MT; Short=SECYS-methyltransferase && PF02574:Homocysteine S-methyltransferase	-
C88_C11H1G018640	221.497	273.296	189.554	50.1428	44.0606	48.5365	2.29074	6.8579e-16	2.40372e-14	60S ribosomal protein L12 && PF03946:Ribosomal protein L11, N-terminal domain|PF00298:Ribosomal protein L11, RNA binding domain	-
novel.68	1.14486	0.727457	1.15186	11.3835	9.28292	9.0393	-3.26824	6.89591e-16	2.41556e-14	Dehydrodolichyl diphosphate synthase 2; Short=Dedol-PP synthase 2 && PF01255:Putative undecaprenyl diphosphate synthase	Prenyltransf
C88_C09H4G089820	0	0	0	5.3811	6.36416	6.39053	-10.0365	7.04962e-16	2.46789e-14	Protein DEFECTIVE IN EXINE FORMATION 1; Flags: Precursor && PF13517:Repeat domain in Vibrio, Colwellia, Bradyrhizobium and Shewanella	-
C88_C10H1G022020	13.3514	20.8235	15.6789	0	0	0	10.1523	7.13285e-16	2.49549e-14	PF01084:Ribosomal protein S18	-
C88_C03H1G019790	6.13421	6.9542	6.10999	0	0.0469597	0	8.73072	7.18278e-16	2.51142e-14	Serine/threonine-protein kinase ppk15 && PF00069:Protein kinase domain	Pkinase
C88_C02H1G014670	28.8696	24.3547	25.7806	104.57	86.4287	95.1724	-1.83121	7.26069e-16	2.5371e-14	Shaggy-related protein kinase eta; AltName: Full=ASK-eta; AltName: Full=Protein BRASSINOSTEROID INSENSITIVE 2; AltName: Full=Protein ULTRACURVATA 1 && PF00069:Protein kinase domain	Pkinase
C88_C11H3G073110	11.3042	14.6438	9.64862	0.294381	0.219891	0.233068	5.59426	7.49268e-16	2.61656e-14	50S ribosomal protein L27 >A7N0G1.1 RecName: Full=50S ribosomal protein L27 && PF01016:Ribosomal L27 protein	-
C88_C01H3G135090	1.11888	1.16337	1.19736	11.0953	14.9662	17.0144	-3.60374	7.56372e-16	2.63975e-14	-	-
C88_C08H3G067660	11.4481	12.3795	7.31296	0	0	0	10.2142	7.58824e-16	2.64669e-14	Retrovirus-related Pol polyprotein from transposon TNT 1-94; Includes: RecName: Full=Protease; Includes: RecName: Full=Reverse transcriptase; Includes: RecName: Full=Endonuclease && PF03732:Retrotransposon gag protein|PF14244:gag-polypeptide of LTR copia-type	Retrotrans_gag
C88_C10H4G107100	0	0.110915	0.193185	18.7531	18.3536	33.1381	-7.79223	7.64712e-16	2.66559e-14	DnaJ homolog subfamily C member 28 && PF09350:Domain of unknown function (DUF1992)	-
C88_C02H4G117240	6.08749	6.11677	7.13347	0.216701	0.1214	0.450365	4.66063	7.67204e-16	2.67264e-14	Aquaporin PIP2-7; AltName: Full=Plasma membrane intrinsic protein 2-7; Short=AtPIP2;7; AltName: Full=Plasma membrane intrinsic protein 3; AltName: Full=Salt stress-induced major intrinsic protein; Contains: RecName: Full=Aquaporin PIP2-7, N-terminally processed && -	-
C88_C01H4G150440	12.5738	15.6159	11.2802	0	0	0	10.0715	7.77833e-16	2.70802e-14	PF03004:Plant transposase (Ptta/En/Spm family)	-
C88_C01H2G082120	0.197506	0.0684529	0.655753	37.6497	32.9662	10.6813	-6.42132	7.87346e-16	2.73931e-14	Phosphoglycerate mutase-like protein AT74; Short=At-74 && PF06364:Protein of unknown function (DUF1068)|PF00300:Histidine phosphatase superfamily (branch 1)	-
C88_C09H1G025230	0.0895764	0.372552	0.324446	5.64443	5.52707	6.13995	-4.43158	7.87783e-16	2.73931e-14	1-aminocyclopropane-1-carboxylate oxidase homolog; AltName: Full=Protein E8 && PF03171:2OG-Fe(II) oxygenase superfamily|PF14226:non-haem dioxygenase in morphine synthesis N-terminal	2OG-FeII_Oxy
C88_C10H2G046610	3.30276	3.85492	2.75609	0.0171457	0	0.0407241	7.48204	7.90529e-16	2.74719e-14	Phospholipid-transporting ATPase 1; Short=AtALA1; AltName: Full=Aminophospholipid flippase 1 && PF00122:E1-E2 ATPase|PF16209:Phospholipid-translocating ATPase N-terminal|PF16212:Phospholipid-translocating P-type ATPase C-terminal|PF13246:Cation transport ATPase (P-type)	E1-E2_ATPase
C88_C05H1G016340	9.63906	9.48677	9.72759	1.09094	0.698476	0.925419	3.43056	8.17623e-16	2.83961e-14	PF02338:OTU-like cysteine protease	OTU
C88_C10H4G114560	9.35726	10.9251	8.47301	0.442889	0.992461	0.394477	4.00338	8.24427e-16	2.86149e-14	UDP-glycosyltransferase TURAN && PF13439:Glycosyltransferase Family 4|PF13692:Glycosyl transferases group 1	-
C88_C01H1G032090	4.56354	4.33827	3.0191	0.0197263	0	0.0468533	7.54508	8.38535e-16	2.90767e-14	E3 ubiquitin-protein ligase KEG; AltName: Full=Protein KEEP ON GOING; AltName: Full=RING finger protein KEG && PF12796:Ankyrin repeats (3 copies)|PF13445:RING-type zinc-finger|PF18346:Mind bomb SH3 repeat domain|PF00069:Protein kinase domain	Pkinase
C88_C09H3G072470	0.022051	0.0458555	0.0399345	2.49874	2.43338	3.60535	-6.28107	8.38752e-16	2.90767e-14	Phagocyte signaling-impaired protein; AltName: Full=N-terminal acetyltransferase B complex subunit MDM20 homolog; AltName: Full=N-terminal acetyltransferase B complex subunit NAA25 homolog && PF09797:N-acetyltransferase B complex (NatB) non catalytic subunit	-
C88_C10H2G057810	0	0	0	18.6209	14.3123	15.9178	-10.0283	8.55344e-16	2.96339e-14	Proteasome subunit alpha type-3; AltName: Full=20S proteasome alpha subunit G; AltName: Full=20S proteasome subunit alpha-7; AltName: Full=Proteasome component C8 && PF10584:Proteasome subunit A N-terminal signature|PF00227:Proteasome subunit	Proteasome
novel.176	0	0	0	6.26906	8.92252	9.20572	-10.114	8.69922e-16	3.01206e-14	Probable LRR receptor-like serine/threonine-protein kinase At1g56130; Flags: Precursor && -	-
C88_C09H4G089840	0	0	0	7.49367	10.9266	12.6176	-10.1844	8.72007e-16	3.01745e-14	-	-
C88_C02H1G014160	0.66502	0.425514	0.555855	33.9137	26.3438	7.14149	-5.32861	8.72562e-16	3.01754e-14	MACPF domain-containing protein CAD1; AltName: Full=Protein CONSTITUTIVELY ACTIVATED CELL DEATH 1; Short=Protein CAD1 && PF01823:MAC/Perforin domain	-
C88_C07H2G032480	25.7519	50.1151	18.0811	0.14584	0.32681	0.346395	6.9007	8.82158e-16	3.04847e-14	-	-
C88_C01H2G083350	0.736759	0.883906	0.667136	15.1849	11.0287	7.41293	-3.85334	8.82576e-16	3.04847e-14	Serine/threonine-protein phosphatase PP1 isozyme 9 && PF00149:Calcineurin-like phosphoesterase|PF16891:Serine-threonine protein phosphatase N-terminal domain	Metallophos
C88_C01H3G140450	11.045	12.6326	8.02735	0.0615634	0	0	8.91589	8.83527e-16	3.04991e-14	Transportin-1; Short=OsTRN1; AltName: Full=Importin beta-2; AltName: Full=Karyopherin beta-2 && PF13513:HEAT-like repeat|PF03810:Importin-beta N-terminal domain	-
C88_C12H3G061530	0.213022	0.110746	0	34.0652	9.98435	10.7836	-7.3997	8.85471e-16	3.05477e-14	4-coumarate--CoA ligase-like 5; AltName: Full=4-coumarate--CoA ligase isoform 9; Short=At4CL9; AltName: Full=Peroxisomal OPC-8:0-CoA ligase 1 && PF00501:AMP-binding enzyme|PF13193:AMP-binding enzyme C-terminal domain	AMP-binding
C88_C09H4G089980	0	0	0	21.9633	18.5343	9.40979	-10.4308	8.90004e-16	3.06855e-14	Mitochondrial uncoupling protein 1; Short=AtPUMP1 && PF00153:Mitochondrial carrier protein	Mito_carr
C88_C04H4G119950	5.92875	4.45463	6.54408	0.0458302	0.15405	0.108855	5.82599	8.96214e-16	3.08809e-14	UDP-sugar pyrophosphorylase; AltName: Full=UDP-galactose/glucose pyrophosphorylase; Short=UGGPase && PF01704:UTP--glucose-1-phosphate uridylyltransferase	-
C88_C09H3G073610	0	0	0	5.40551	4.98578	5.21364	-9.9729	8.99753e-16	3.09841e-14	Probable LRR receptor-like serine/threonine-protein kinase At1g06840; Flags: Precursor && PF08263:Leucine rich repeat N-terminal domain|PF07714:Protein tyrosine and serine/threonine kinase	Pkinase_Tyr
C88_C11H2G033260	16.2641	16.0591	18.7533	0.743491	0.555358	1.61876	4.17168	9.03477e-16	3.10936e-14	40S ribosomal protein S17 && PF00833:Ribosomal S17	-
C88_C06H2G036330	4.51234	7.03763	2.86015	46.0122	63.7158	75.8037	-3.65661	9.13597e-16	3.14229e-14	-	-
C88_C10H2G057680	0	0	0	19.8468	18.1145	20.5243	-9.9784	9.22562e-16	3.17121e-14	Nascent polypeptide-associated complex subunit alpha-like protein; Short=NAC-alpha-like protein; AltName: Full=Alpha-NAC-like protein && PF01849:NAC domain|PF19026:HYPK UBA domain	-
C88_C06H3G071520	1.01633	1.86962	0.424749	25.3351	22.3567	21.5333	-4.36339	9.24812e-16	3.17703e-14	L-ascorbate peroxidase 1, cytosolic; Short=AP; Short=AtAPx01 && PF00141:Peroxidase	-
C88_C06H2G043620	17.9422	15.3287	12.8042	2.04042	1.93916	3.07225	2.73595	9.28692e-16	3.18844e-14	SNF2 domain-containing protein CLASSY 1; AltName: Full=Protein CHROMATIN REMODELING 38 && PF00176:SNF2 family N-terminal domain|PF00271:Helicase conserved C-terminal domain	SNF2_N
C88_C01H3G138910	6.62743	6.30227	6.66459	0	0.118553	0	7.4206	9.35054e-16	3.20834e-14	PF13639:Ring finger domain	-
C88_C01H3G141060	6.50079	8.00566	7.26416	0.0488266	0.164122	0	6.69462	9.46431e-16	3.24543e-14	Glutamate--tRNA ligase, chloroplastic/mitochondrial; AltName: Full=Glutamyl-tRNA synthetase; Short=GluRS; Flags: Precursor && PF00749:tRNA synthetases class I (E and Q), catalytic domain	-
C88_C05H4G081270	27.1473	33.668	28.4321	5.88853	4.07508	5.3477	2.56993	9.49545e-16	3.25415e-14	DNA-directed RNA polymerases II, IV and V subunit 3; AltName: Full=DNA-directed RNA polymerase II 36 kDa polypeptide A; AltName: Full=DNA-directed RNA polymerase II subunit RPB3-A; Short=RNA polymerase II subunit 3-A; Short=RNA polymerase II subunit B3-A && PF01000:RNA polymerase Rpb3/RpoA insert domain|PF01193:RNA polymerase Rpb3/Rpb11 dimerisation domain	RNA_pol_A_bac
C88_C03H4G120560	15.767	20.7739	10.517	0	0	0	10.28	9.67187e-16	3.31262e-14	F-box/LRR-repeat protein At3g48880 && -	-
C88_C01H1G036280	11.3281	7.75829	10.1348	0.862046	0.402447	0.597191	3.98547	9.77918e-16	3.34736e-14	PF09459:Ethylbenzene dehydrogenase	-
C88_C02H2G039300	9.59835	12.2722	7.52429	0.143674	0.281713	0.682504	4.7783	9.94982e-16	3.40372e-14	-	-
C88_C06H2G048780	185.443	149.371	196.45	1054.53	850.539	1512.45	-2.66224	1.00157e-15	3.4242e-14	Alcohol dehydrogenase 3 && PF00107:Zinc-binding dehydrogenase|PF08240:Alcohol dehydrogenase GroES-like domain	ADH_zinc_N
C88_C02H4G104090	4.81215	6.12077	1.81911	68.5269	67.0234	110.526	-4.23831	1.00363e-15	3.42919e-14	Probable Xaa-Pro aminopeptidase P; Short=AMPP; Short=Aminopeptidase P; AltName: Full=Aminoacylproline aminopeptidase; AltName: Full=Prolidase && PF00557:Metallopeptidase family M24|PF16189:Creatinase/Prolidase N-terminal domain|PF16188:C-terminal region of peptidase_M24	Peptidase_M24
C88_C07H2G026920	0.252823	0.52575	0.228931	5.78334	6.3599	6.16869	-4.16964	1.01995e-15	3.48285e-14	RNA polymerase II C-terminal domain phosphatase-like 4; Short=FCP-like 4; AltName: Full=Carboxyl-terminal phosphatase-like 4; Short=AtCPL4; Short=CTD phosphatase-like 4 && PF03031:NLI interacting factor-like phosphatase|PF00533:BRCA1 C Terminus (BRCT) domain	NIF
C88_C04H4G129660	0.0912568	0.0948852	0.0330533	1.70093	2.77207	2.43319	-4.97028	1.02323e-15	3.49181e-14	PF02213:GYF domain	-
C88_C02H4G114070	0.102013	0.106069	0.461863	14.4767	35.2245	15.0112	-6.5377	1.0238e-15	3.49181e-14	PF04720:PDDEXK-like family of unknown function	-
C88_C09H1G005480	16.9146	19.8564	14.3986	0	0	0	10.0246	1.03523e-15	3.5287e-14	Splicing factor 3A subunit 2 && PF12874:Zinc-finger of C2H2 type|PF16835:Pre-mRNA-splicing factor SF3a complex subunit 2 (Prp11)	-
C88_C12H1G004350	6.82347	6.9642	5.26892	0.088666	0.0496725	0.0526493	6.64594	1.05033e-15	3.57804e-14	Chaperone protein dnaJ 10; Short=AtDjC10; Short=AtJ10 && PF14308:X-domain of DnaJ-containing|PF00226:DnaJ domain	DnaJ
C88_C01H1G001170	16.9897	12.5128	18.4976	84.8224	71.3988	92.8483	-2.35155	1.05509e-15	3.5921e-14	PF07797:Protein of unknown function (DUF1639)	-
C88_C08H2G045280	0.0575428	0	0	20.5976	16.5236	23.8825	-9.94886	1.05684e-15	3.59589e-14	Syntaxin-22; Short=AtSYP22; Short=AtVAM3; AltName: Full=Protein SHOOT GRAVITROPISM 3 && PF14523:Syntaxin-like protein|PF05739:SNARE domain	SNARE
C88_C09H4G107590	1.92795	0.779568	3.05508	59.2677	27.0072	49.7077	-4.53853	1.06242e-15	3.61273e-14	Heat stress transcription factor A-6b; Short=AtHsfA6b; AltName: Full=AtHsf-07 && PF00447:HSF-type DNA-binding	HSF_DNA-bind
C88_C08H3G072330	34.4297	58.6546	22.9379	3.84144	2.65773	2.59264	3.7088	1.08951e-15	3.70263e-14	-	-
C88_C09H3G075210	0	0	0	14.4461	11.4524	10.763	-10.0149	1.09996e-15	3.73594e-14	Heat stress transcription factor A-8; Short=AtHsfA8; AltName: Full=AtHsf-03; AltName: Full=Heat shock factor protein 5; Short=HSF 5; AltName: Full=Heat shock transcription factor 5; Short=HSTF 5 && PF00447:HSF-type DNA-binding	HSF_DNA-bind
C88_C11H2G028930	0.639297	1.09203	0.785629	7.97936	8.39856	12.2903	-3.48443	1.1036e-15	3.74605e-14	Protein ecdysoneless homolog && PF07093:SGT1 protein	SGT1
C88_C10H1G019620	24.3285	14.6228	17.3455	0	0	0	10.1056	1.11575e-15	3.78506e-14	29 kDa ribonucleoprotein B, chloroplastic; AltName: Full=CP29B; Flags: Precursor && PF00076:RNA recognition motif. (a.k.a. RRM, RBD, or RNP domain)	RRM_1
C88_C05H2G052790	10.0091	14.2088	7.73897	0	0.0542314	0.114963	7.66626	1.14824e-15	3.89296e-14	PF08590:Domain of unknown function (DUF1771)	-
C88_C04H1G025720	0.0650607	0	0.117825	10.6108	10.036	11.4557	-7.37599	1.15843e-15	3.92515e-14	PF07572:Bucentaur or craniofacial development	-
C88_C09H1G005490	16.264	14.6297	15.1381	0	0	0	9.91223	1.15967e-15	3.92703e-14	Ras-related protein RABC2a; Short=AtRABC2a; AltName: Full=Ras-related protein Rab18B; Short=AtRab18B && PF00071:Ras family	Ras
C88_C03H4G135160	0	0	0	11.0766	13.1455	18.0008	-10.1223	1.16389e-15	3.93899e-14	Aldose 1-epimerase; AltName: Full=Galactose mutarotase && PF01263:Aldose 1-epimerase	Aldose_epim
C88_C12H4G111910	3.11413	2.03871	2.92429	19.4214	30.93	30.1725	-3.29226	1.18801e-15	4.01822e-14	Temperature-induced lipocalin-1; Short=AtTIL1 && PF08212:Lipocalin-like domain	Lipocalin_2
C88_C12H2G030030	22.6976	22.9579	23.2092	0.0817603	0	0.0970976	8.61134	1.19157e-15	4.02787e-14	Ubiquitin-conjugating enzyme E2 32; AltName: Full=E2 ubiquitin-conjugating enzyme 32; AltName: Full=Ubiquitin carrier protein 32 && PF00179:Ubiquitin-conjugating enzyme	UQ_con
C88_C03H4G138980	0	0	0	24.1448	9.44641	4.94783	-11.1379	1.19231e-15	4.028e-14	Linoleate 13S-lipoxygenase 3-1, chloroplastic; Flags: Precursor && PF00305:Lipoxygenase|PF01477:PLAT/LH2 domain	Lipoxygenase
C88_C06H3G072240	0	0.674388	0.587308	38.8092	45.4074	57.9175	-6.78357	1.20856e-15	4.0802e-14	Protein transport protein Sec61 subunit beta && PF03911:Sec61beta family	-
C88_C05H3G053900	9.05373	7.7296	9.0255	1.45142	1.42911	1.04466	2.73798	1.2092e-15	4.0802e-14	Pentatricopeptide repeat-containing protein At1g26460, mitochondrial; Flags: Precursor && PF13041:PPR repeat family	-
C88_C05H1G013070	9.5521	11.3317	9.46214	1.28996	1.06497	1.29005	3.08435	1.21249e-15	4.0889e-14	PF13855:Leucine rich repeat|PF12799:Leucine Rich repeats (2 copies)	-
C88_C08H2G034410	9.70914	11.5816	6.04088	0.189245	0.424075	0.299659	4.94574	1.22904e-15	4.14002e-14	-	-
C88_C04H4G128000	0.3868	0.260234	0.185425	9.46977	6.66857	3.43395	-4.53158	1.2291e-15	4.14002e-14	Probable inactive receptor kinase At5g67200; Flags: Precursor && PF00069:Protein kinase domain|PF13855:Leucine rich repeat	Pkinase
C88_C04H4G104450	11.8699	12.4048	8.60956	1.02617	1.29349	1.14251	3.27782	1.24006e-15	4.17444e-14	Probable protein arginine N-methyltransferase 6 && PF06325:Ribosomal protein L11 methyltransferase (PrmA)	-
C88_C12H1G004160	18.733	18.5342	20.5431	0.0686464	0	0.0815236	8.61046	1.25698e-15	4.22893e-14	Eukaryotic initiation factor 4A-11; Short=eIF-4A-11; AltName: Full=ATP-dependent RNA helicase eIF4A-11 && PF00271:Helicase conserved C-terminal domain|PF00270:DEAD/DEAH box helicase	DEAD
C88_C09H1G007590	6.12534	8.88844	8.68546	0.534637	0.399353	0.931229	3.70152	1.28324e-15	4.31471e-14	Serine/threonine-protein kinase AFC1 && PF00069:Protein kinase domain	Pkinase
C88_C02H1G017880	3.71864	5.21527	4.46354	25.4606	27.8088	35.4575	-2.70095	1.29297e-15	4.34486e-14	Universal stress protein PHOS32; AltName: Full=Phosphorylated protein of 32 kDa; Short=AtPHOS32; Flags: Precursor && PF00582:Universal stress protein family	Usp
C88_C03H4G131890	549.083	576.426	525.271	144.392	144.645	176.977	1.85141	1.30085e-15	4.36878e-14	40S ribosomal protein S19-3 && PF01090:Ribosomal protein S19e	-
C88_C02H4G104570	0.280195	0.437003	1.26858	21.8101	24.4369	16.5628	-4.9359	1.31286e-15	4.40651e-14	Protein C2-DOMAIN ABA-RELATED 2; Contains: RecName: Full=Protein C2-DOMAIN ABA-RELATED 2, N-terminally processed && PF00168:C2 domain	C2
C88_C02H1G014300	0.156281	0.162495	0.188684	5.24105	4.5742	7.2725	-5.044	1.31415e-15	4.40824e-14	Seipin-2; Short=AtSEIPIN2 && PF06775:Putative adipose-regulatory protein (Seipin)	-
C88_C09H1G028190	0.0734264	0	0.0332438	6.06535	5.53253	8.12661	-7.49378	1.32831e-15	4.45311e-14	DnaJ protein P58IPK homolog; Short=AtP58IPK; AltName: Full=Chaperone protein dnaJ 36; Short=AtDjA36; Short=AtJ36; Flags: Precursor && -	-
C88_C01H2G083190	11.421	11.3051	12.1619	63.5724	51.2806	46.3099	-2.18179	1.33274e-15	4.46536e-14	Stress-related protein && PF05755:Rubber elongation factor protein (REF)	-
C88_C06H1G000680	3.71471	5.53675	3.47966	0	0	0	10.1102	1.33941e-15	4.48505e-14	Probable acyl-activating enzyme 1, peroxisomal; AltName: Full=AMP-binding protein 1; Short=AtAMPBP1 && PF13920:Zinc finger, C3HC4 type (RING finger)|PF01501:Glycosyl transferase family 8|PF13193:AMP-binding enzyme C-terminal domain|PF00501:AMP-binding enzyme	AMP-binding
C88_C02H2G034800	0.428495	0.25459	0.443432	4.50549	4.43073	3.65693	-3.45357	1.35705e-15	4.54146e-14	Cation-chloride cotransporter 1; Short=AtCCC1; AltName: Full=Protein HAPLESS 5 && PF03522:Solute carrier family 12|PF00324:Amino acid permease	AA_permease
C88_C04H4G131160	11.484	5.51411	5.94217	0.0808103	0.0452716	0.0479847	7.04567	1.36135e-15	4.55318e-14	DEAD-box ATP-dependent RNA helicase 28 && PF00271:Helicase conserved C-terminal domain|PF00270:DEAD/DEAH box helicase	DEAD
C88_C03H2G068980	0	0	0.187291	11.0984	14.8076	12.1397	-7.54637	1.3715e-15	4.58444e-14	-	-
C88_C08H2G049080	0	0.0848221	0.147739	4.40611	9.09917	6.61775	-6.38357	1.37706e-15	4.60033e-14	Subtilisin-like protease SBT1.7; AltName: Full=Cucumisin-like serine protease; AltName: Full=Subtilase subfamily 1 member 7; Short=AtSBT1.7; AltName: Full=Subtilisin-like serine protease 1; Short=At-SLP1; Flags: Precursor && PF00082:Subtilase family|PF02225:PA domain|PF17766:Fibronectin type-III domain	Peptidase_S8
C88_C02H2G035120	0	0	0	11.8106	11.8779	11.9138	-9.91057	1.39489e-15	4.65716e-14	N-acetyl-D-glucosamine kinase; Short=N-acetylglucosamine kinase; AltName: Full=GlcNAc kinase && PF01869:BadF/BadG/BcrA/BcrD ATPase family	BcrAD_BadFG
C88_C06H1G000720	10.2081	16.897	13.1215	0	0	0	10.0879	1.40431e-15	4.68586e-14	Gibberellin receptor GID1B; AltName: Full=AtCXE14; AltName: Full=Carboxylesterase 14; AltName: Full=GID1-like protein 2; AltName: Full=Protein GA INSENSITIVE DWARF 1B; Short=AtGID1B && PF07859:alpha/beta hydrolase fold	Abhydrolase_3
C88_C01H1G022080	1.18162	1.41761	0.658435	11.3586	11.1628	9.88837	-3.29169	1.41078e-15	4.70469e-14	Protein phosphatase 2C 70; Short=AtPP2C70; AltName: Full=Kinase-associated protein phosphatase; AltName: Full=Protein ROOT ATTENUATED GROWTH 1 && PF00481:Protein phosphatase 2C|PF00498:FHA domain	PP2C
C88_C02H2G035090	0	0	0	13.9387	15.3557	11.4672	-9.97582	1.4236e-15	4.74468e-14	Probable 3-hydroxyisobutyrate dehydrogenase, mitochondrial; Short=HIBADH; Flags: Precursor && PF03446:NAD binding domain of 6-phosphogluconate dehydrogenase|PF14833:NAD-binding of NADP-dependent 3-hydroxyisobutyrate dehydrogenase	NAD_binding_2
C88_C02H4G121240	18.4495	15.0797	21.6195	0.522422	0	0	6.6455	1.48186e-15	4.93597e-14	Allene oxide cyclase, chloroplastic; Short=OsAOC; AltName: Full=Protein COLEOPTILE PHOTOMORPHOGENESIS 2; AltName: Full=Protein HEBIBA; Flags: Precursor >A2XID3.1 RecName: Full=Allene oxide cyclase, chloroplastic; Short=OsAOC; Flags: Precursor && PF06351:Allene oxide cyclase	-
C88_C01H2G060240	14.7349	22.0587	15.019	0	0	0	10.0587	1.50622e-15	5.01415e-14	Receptor kinase-like protein Xa21; Contains: RecName: Full=Receptor kinase-like protein Xa21, processed; Flags: Precursor && PF13855:Leucine rich repeat|PF07714:Protein tyrosine and serine/threonine kinase	Pkinase_Tyr
C88_C05H1G026690	0	0	0	12.9074	12.5756	17.804	-10.0202	1.51421e-15	5.03783e-14	PF15346:Arginine and glutamate-rich 1	-
C88_C03H3G092040	3400.85	1364.56	3413.84	28305.9	76287.3	95079.5	-4.59408	1.56497e-15	5.20366e-14	Aspartic protease inhibitor 8; Short=API; Short=API-8; Short=PI-8; Short=pi8; AltName: Full=Cathepsin D inhibitor; Flags: Precursor && PF00197:Trypsin and protease inhibitor	-
C88_C01H3G096360	3.1658	3.51509	1.86785	0	0.0849884	0.0360327	6.20577	1.57317e-15	5.22787e-14	Receptor like protein 30; Short=AtRLP30; Flags: Precursor && PF08263:Leucine rich repeat N-terminal domain|PF13855:Leucine rich repeat	LRRNT_2
C88_C03H2G052280	6.28784	7.11134	7.39175	0.175238	0.261791	0	5.56924	1.58528e-15	5.26506e-14	DNA-binding protein RHL1; AltName: Full=Protein ELONGATED HYPOCOTYL 7; AltName: Full=Protein ROOT HAIRLESS 1 && -	-
C88_C02H2G063120	0.780421	0.295073	0.513944	37.4927	23.4034	9.1907	-5.43575	1.58914e-15	5.2748e-14	Ferredoxin-thioredoxin reductase catalytic chain, chloroplastic; Short=FTR-C; AltName: Full=B1; AltName: Full=Ferredoxin-thioredoxin reductase subunit B; Short=FTR-B; Flags: Precursor && PF02943:Ferredoxin thioredoxin reductase catalytic beta chain	-
C88_C12H3G061510	0	0	0	17.2762	18.1546	17.7134	-9.89574	1.59062e-15	5.27664e-14	Werner syndrome ATP-dependent helicase; AltName: Full=DNA helicase, RecQ-like type 3; Short=RecQ3; AltName: Full=Exonuclease WRN; AltName: Full=RecQ protein-like 2 && PF01612:3'-5' exonuclease	3_5_exonuc
C88_C01H1G034180	9.95652	6.05725	11.5093	0.33652	0.691259	0.466254	4.23126	1.61693e-15	5.3608e-14	Sugar transporter ERD6-like 5 && PF00083:Sugar (and other) transporter	Sugar_tr
C88_C01H3G098280	13.2589	8.89423	18.5253	0.150985	0	0.179308	6.9625	1.67426e-15	5.54764e-14	2-Cys peroxiredoxin BAS1, chloroplastic; AltName: Full=Thiol-specific antioxidant protein; Flags: Precursor && PF00578:AhpC/TSA family|PF10417:C-terminal domain of 1-Cys peroxiredoxin	-
C88_C01H1G005670	0	0.157535	0.0685968	15.2433	15.9106	10.1947	-7.50999	1.69591e-15	5.61612e-14	Signal peptide peptidase; Short=AtSPP; AltName: Full=Intramembrane protease; Short=IMP; Short=IMPAS && PF04258:Signal peptide peptidase	-
C88_C03H2G053200	30.4549	16.8248	30.5842	0	0	0.17774	8.89927	1.72642e-15	5.71382e-14	V-type proton ATPase subunit C; Short=V-ATPase subunit C; AltName: Full=Vacuolar H(+)-ATPase subunit C; AltName: Full=Vacuolar proton pump subunit C && PF03223:V-ATPase subunit C	-
[truncated: 18,498 more rows]
